# Supplementary material for: Altered expression of Arabidopsis genes in response to a multifunctional geminivirus pathogenicity protein
Source: BMC Plant Biol. 2014 Nov 18;14:302. doi: 10.1186/s12870-014-0302-7 (PMC4253603; doi:10.1186/s12870-014-0302-7)
Supplement: Additional file 1: Table S1. — Genes differentially expressed in response to CaLCuV AC2. Genes that are up- or down regulated at one dpi, in response to full-length AC2 (FL) or a deletion derivative lacking the transcription activation domain (DEL), are shown. [file 12870_2014_302_MOESM1_ESM.xls]

## Sheet: FL vs DEL Down @ 1 dpi
Table S1: Genes down regulated in response to CaLCuV AC2 at one dpi. Gene expression values for full-length AC2 (FL) a deletion derivative lacking the transcription activation domain (DEL), and an empty vector control (530) are derived from raw intensity data of three microarrays as described in materials and methods. Genes differentially expressed between experimental samples and controls (Full …
					FL VS 530		DEL VS 530			FL				530				DEL
Affymetrix Probe ID	Gene Symbol	Transcipt ID (TAIR)	Gene Description	Label	P-value	Ratio	P-value	Ratio		Gene Expression				Gene Expression				Gene Expression
245099_at	RHC1A	AT2G40830	RHC1A; PROTEIN BINDING / ZINC ION BINDING'	1	0.0177629	0.842913	0.903984	1.00571		7.7282	7.89748	7.93929		8.12242	8.06122	8.12097		8.06708	8.01423	8.24794
245185_at	---	AT1G67760	TCP-1/cpn60 chaperonin family protein	1	0.0438125	0.92421	0.0615176	0.821579		4.15348	4.20213	4.15348		4.35555	4.26868	4.22597		4.15348	3.79506	4.05108
245440_at	---	AT4G16680	P-loop containing nucleoside triphosphate hydrolases superfamily protein	1	0.0490877	0.766995	0.352847	0.845547		4.27206	4.44478	4.26996		4.96284	4.6567	4.5154		4.81598	4.40536	4.18747
245458_at	---	AT4G16970	Protein kinase superfamily protein	1	0.0390396	0.883507	0.311563	0.947507		3.98749	3.90263	3.89364		4.19179	4.00287	4.12517		4.09937	3.99959	3.98749
245559_at	---	AT4G15460	glycine-rich protein;	1	0.034692	0.872676	0.100459	0.920125		3.52247	3.34031	3.36257		3.63623	3.64145	3.53711		3.52247	3.39553	3.5365
245735_at	MYB54	AT1G73410	MYB54 (MYB DOMAIN PROTEIN 54); DNA BINDING / TRANSCRIPTION FACTOR'	1	0.0173089	0.838817	0.169413	0.887342		3.0239	3.01299	2.84384		3.16218	3.19399	3.28528		3.17274	2.86181	3.08959
245983_at	5-FCL	AT5G13050	5-FCL (5-FORMYLTETRAHYDROFOLATE CYCLOLIGASE); 5-FORMYLTETRAHYDROFOLATE CYCLO-LIGASE'	1	0.0356946	0.882447	0.847243	1.0171		7.20014	7.01867	7.01334		7.26714	7.26129	7.24498		7.54572	7.10095	7.20014
246188_at	---	AT5G21050	unknown	1	0.0206491	0.914399	0.611882	0.971759		3.84627	3.76261	3.76756		3.97086	3.88776	3.90513		3.80648	3.80293	4.03035
246474_at	---	AT5G17150	Cystatin/monellin superfamily protein;	1	0.0364204	0.914074	0.302007	0.975033		2.99327	3.13192	3.06144		3.23097	3.16775	3.17676		3.10993	3.17676	3.17936
246573_at	---	AT1G31680	unknown	1	0.0288776	0.943956	0.375779	0.956712		3.24568	3.26287	3.21543		3.36832	3.31264	3.29265		3.32695	3.14249	3.31264
246769_at	---	AT5G27440	unknown	1	0.0372285	0.897054	0.0588814	0.936679		3.28759	3.24653	3.39123		3.40453	3.4724	3.51862		3.39123	3.38394	3.33726
246781_at	SFP1	AT5G27350	SFP1; CARBOHYDRATE TRANSMEMBRANE TRANSPORTER/ SUGAR:HYDROGEN SYMPORTER'	1	0.0308526	0.67453	0.947277	0.991778		10.1634	10.6052	10.2247		11.1384	10.8342	10.7248		11.1929	10.7134	10.7554
246823_at	---	AT5G26970	unknown	1	0.0468601	0.915462	0.144068	0.919705		3.04979	3.08197	3.04437		3.11408	3.17296	3.27136		3.11936	2.97383	3.10294
246885_at	MAKR1	AT5G26230	MEMBRANE-ASSOCIATED KINASE REGULATOR 1'	1	0.0318765	0.852103	0.553786	0.94653		3.40115	3.36741	3.59873		3.65822	3.66591	3.73586		3.77018	3.68993	3.36205
247068_at	---	AT5G66800	unknown	1	0.0476723	0.828745	0.514571	0.886923		3.42967	3.63892	3.48592		3.73935	3.945	3.68316		3.85619	3.8459	3.14606
247349_at	---	AT5G63820	unknown	1	0.0411186	0.849011	0.72477	0.97843		4.69383	4.77827	4.77405		4.82663	5.0452	5.08276		4.90039	4.91935	5.04048
247714_at	WOX2	AT5G59340	WOX2 (WUSCHEL RELATED HOMEOBOX 2); TRANSCRIPTION FACTOR'	1	0.026229	0.89259	0.1836	0.912829		4.08726	3.99673	3.91235		4.17126	4.16198	4.15489		3.99673	4.18248	3.91416
247795_at	---	AT5G58620	zinc finger (CCCH-type) family protein	1	0.0284179	0.714009	0.170915	0.850778		6.87087	7.16192	7.12956		7.77975	7.36616	7.47441		7.2221	7.28672	7.41206
248066_at	QRT1	AT5G55590	QRT1 (QUARTET 1); PECTINESTERASE'	1	0.0373912	0.871377	0.122949	0.887343		3.65396	3.58195	3.53491		3.71395	3.74609	3.90667		3.57322	3.74128	3.53491
248161_at	---	AT5G54480	unknown	1	0.0124067	0.865745	0.562685	1.05126		3.07955	3.05687	3.09902		3.38444	3.2503	3.22466		3.52086	3.15395	3.40095
248185_at	UF3GT	AT5G54060	UF3GT (UDP-GLUCOSE:FLAVONOID 3-O-GLUCOSYLTRANSFERASE); TRANSFERASE, TRANSFERRING GLYCOSYL GROUPS'	1	0.0111709	0.847928	0.0553971	0.921558		4.21269	4.12669	4.23602		4.33893	4.48295	4.46748		4.31193	4.31193	4.31193
248233_at	---	AT5G53840	F-box/RNI-like/FBD-like domains-containing protein	1	0.0406451	0.879845	0.744791	1.0167		3.01742	3.00338	3.11505		3.17236	3.17627	3.34125		3.31821	3.15287	3.29048
248384_at	---	AT5G51930	Glucose-methanol-choline (GMC) oxidoreductase family protein	1	0.0430293	0.953902	0.93887	1.00256		3.19689	3.18715	3.24026		3.28636	3.24026	3.30195		3.22181	3.24026	3.37755
248428_at	AHG1	AT5G51760	AHG1 (ABA-HYPERSENSITIVE GERMINATION 1); CATALYTIC/ PROTEIN SERINE/THREONINE PHOSPHATASE'	1	0.0426274	0.770484	0.948294	0.989193		3.8591	4.12571	3.88498		4.47771	4.12571	4.39486		4.7988	4.02673	4.12571
248453_at	---	AT5G51340	Tetratricopeptide repeat (TPR)-like superfamily protein	1	0.0426992	0.78629	0.69748	0.975871		7.51092	7.71198	7.84195		8.04621	7.89058	8.16866		7.91858	8.01355	8.06761
248457_at	---	AT5G51420	long-chain-alcohol O-fatty-acyltransferase family protein / wax synthase family protein	1	0.0460222	0.892129	0.0677455	0.871373		3.71205	3.67724	3.68177		3.80393	3.78677	3.97438		3.71205	3.71205	3.54508
248522_at	---	AT5G50565	unknown	1	0.0272186	0.788615	0.560084	1.02581		7.13113	7.32848	7.4629		7.63205	7.57887	7.7394		7.7569	7.62987	7.67386
248585_at	---	AT5G49640	unknown	1	0.026891	0.858525	0.618432	1.10823		3.50264	3.59223	3.66745		3.90578	3.76821	3.74854		4.52748	3.70056	3.63926
248983_at	RHA1	AT5G45130	RHA1 (RAB HOMOLOG 1); GTP BINDING'	1	0.0212624	0.937403	0.651685	1.0165		11.6197	11.5633	11.6027		11.7308	11.6643	11.6705		11.6903	11.6434	11.8026
249159_at	---	AT5G43460	HR-like lesion-inducing protein-related	1	0.00945307	0.896203	0.877914	0.993536		11.9244	11.883	11.9129		12.0001	12.0832	12.1114		12.0518	11.9603	12.1544
249309_at	BEL1	AT5G41410	BEL1 (BELL 1); DNA BINDING / PROTEIN BINDING / TRANSCRIPTION FACTOR'	1	0.047494	0.818417	0.795025	0.949896		6.79994	6.63514	6.86056		7.20833	6.91837	7.03621		7.36155	6.41717	7.16173
249373_at	---	AT5G40670	PQ-loop repeat family protein / transmembrane family protein	1	0.0136668	0.823106	0.527425	1.02309		8.87997	9.02361	9.05783		9.35585	9.24313	9.20498		9.32622	9.26462	9.31191
249415_at	CDF2	AT5G39660	CDF2 (CYCLING DOF FACTOR 2); DNA BINDING / PROTEIN BINDING / TRANSCRIPTION FACTOR'	1	0.0172751	0.761991	0.0798858	0.814534		7.12354	7.10131	7.32706		7.72322	7.55123	7.45391		7.4814	7.15581	7.2033
249451_s_at	---	AT5G39490	F-box family protein;	1	0.0302981	0.9165	0.159808	0.934349		2.72953	2.75154	2.69078		2.85687	2.7828	2.90956		2.82359	2.75092	2.68083
249574_at	PDLP7	AT5G37660	PDLP7 (PLASMODESMATA-LOCATED PROTEIN 7)'	1	0.0332302	0.883356	0.865549	0.980652		3.96188	3.83963	3.97464		4.02465	4.16458	4.12373		3.80576	4.39798	4.02465
249599_at	---	AT5G37990	S-adenosyl-L-methionine-dependent methyltransferases superfamily protein	1	0.0326689	0.959412	0.714784	0.985204		3.48124	3.48067	3.42134		3.52086	3.52086	3.52086		3.38161	3.57672	3.53973
249602_at	---	AT5G37610	Eukaryotic porin family protein	1	0.0224842	0.855983	0.970655	1.00197		3.31004	3.23097	3.29977		3.59223	3.38657	3.53501		3.57626	3.38657	3.55952
249739_at	TTG1	AT5G24520	TTG1 (TRANSPARENT TESTA GLABRA 1); DNA BINDING / NUCLEOTIDE BINDING / PROTEIN BINDING'	1	0.0136139	0.888015	0.464515	0.93544		8.70438	8.75685	8.67766		8.85792	8.95627	8.83872		8.56911	8.95624	8.83872
249767_at	CHIA	AT5G24090	CHITINASE A'	1	0.0155541	0.808008	0.200395	0.883739		5.4146	5.4385	5.55736		5.8967	5.66243	5.77402		5.69316	5.41877	5.68629
250259_at	PPH	AT5G13800	PHEOPHYTINASE'	1	0.049427	0.807683	0.373036	0.909241		9.86349	10.0487	9.91415		10.2311	10.4363	10.0833		10.168	10.2316	9.93934
250331_at	---	AT5G11820	Plant self-incompatibility protein S1 family;	1	0.0475061	0.884963	0.901843	0.991535		3.24085	3.12581	3.18324		3.24662	3.4066	3.42561		3.45823	3.41745	3.16636
250427_at	NET2C	AT5G10500	NETWORKED 2C'	1	0.0434103	0.912621	0.425136	0.973541		3.00498	2.95601	2.92576		3.17644	3.03828	3.06776		3.04862	3.0777	3.0401
250931_at	LUL1	AT5G03200	LOG2-LIKE UBIQUITIN LIGASE1'	1	0.028222	0.833556	0.751063	0.972401		7.39977	7.50353	7.63851		7.86379	7.70546	7.7605		7.97574	7.66323	7.56965
251104_at	---	AT5G01720	RNI-like superfamily protein	1	0.0361614	0.727834	0.400919	0.929346		7.41033	7.55324	7.89208		8.03436	8.20706	7.98918		8.1423	7.93355	7.83762
251199_at	TIR1	AT3G62980	TIR1 (TRANSPORT INHIBITOR RESPONSE 1); AUXIN BINDING / PROTEIN BINDING / UBIQUITIN-PROTEIN LIGASE'	1	0.014319	0.855164	0.163198	0.854847		8.60669	8.45783	8.61493		8.75015	8.83832	8.76815		8.35318	8.53663	8.78804
251347_at	---	AT3G61000	unknown	1	0.0425249	0.786829	0.368537	0.884958		6.01612	6.16103	5.90489		6.19147	6.38967	6.53854		6.0095	6.11179	6.46943
251531_at	---	AT3G58550	Bifunctional inhibitor/lipid-transfer protein/seed storage 2S albumin superfamily protein	1	0.0393375	0.90483	0.155253	0.924127		3.65282	3.62151	3.76463		3.85539	3.77119	3.84523		3.77052	3.76463	3.59515
251554_at	---	AT3G58670	unknown	1	0.0359666	0.903026	0.578585	0.935737		7.83257	7.88433	7.92233		7.95538	8.02044	8.10489		7.93116	7.65366	8.20841
251644_at	---	AT3G57540	Remorin family protein	1	0.0457861	0.736922	0.137656	0.845778		4.50576	4.93863	4.66178		5.24961	5.23917	4.93863		5.01076	4.93863	4.75308
251681_at	---	AT3G57100	unknown	1	0.0484417	0.965133	0.780727	0.975959		3.61871	3.62255	3.61793		3.70248	3.63634	3.67397		3.86099	3.63634	3.41014
251934_at	---	AT3G54070	Ankyrin repeat family protein	1	0.0213599	0.912334	0.519277	0.983527		3.59505	3.51844	3.49755		3.69503	3.62061	3.6925		3.62061	3.69503	3.62061
251967_at	---	AT3G53390	Transducin/WD40 repeat-like superfamily protein;	1	0.039441	0.859489	0.587027	0.935869		6.45092	6.60988	6.47885		6.84544	6.70562	6.64392		6.91428	6.36327	6.63058
252072_at	---	AT3G51710	D-mannose binding lectin protein with Apple-like carbohydrate-binding domain	1	0.0489123	0.901796	0.668244	0.9786		3.34248	3.22233	3.30984		3.52701	3.39751	3.39751		3.48772	3.29494	3.44574
252142_at	---	AT3G51120	DNA binding;zinc ion binding;nucleic acid binding;nucleic acid binding	1	0.017255	0.825404	0.449831	0.944755		7.31656	7.15889	7.36123		7.56338	7.47697	7.62681		7.62747	7.3214	7.47233
252440_at	TIP5;1	AT3G47440	TIP5;1 (TONOPLAST INTRINSIC PROTEIN 5;1); UREA TRANSMEMBRANE TRANSPORTER/ WATER CHANNEL'	1	0.0282575	0.861969	0.12284	0.948065		3.77403	3.70973	3.57824		3.96323	3.90309	3.83855		3.83978	3.79572	3.83855
252462_at	---	AT3G47250	unknown	1	0.00351432	0.610895	0.324457	0.937522		9.78261	10.1218	10.009		10.8161	10.5913	10.6391		10.6605	10.5095	10.5971
253114_at	ATGB2	AT4G35860	ATGB2 (GTP-BINDING 2); GTP BINDING'	1	0.0364055	0.782531	0.410152	0.888168		8.62932	8.8599	8.65851		9.2521	9.04008	8.91689		9.21334	8.74134	8.7411
253152_at	---	AT4G35690	unknown	1	0.0301306	0.903471	0.722157	1.00807		3.17684	3.17137	3.28968		3.33605	3.32707	3.41412		3.33605	3.37711	3.39886
253179_at	---	AT4G35200	unknown	1	0.00538526	0.859335	0.596024	0.974792		2.92804	2.8807	2.98584		3.09514	3.19139	3.16418		3.01825	3.09514	3.22681
253246_at	---	AT4G34600	unknown	1	0.0216454	0.848661	0.0606032	0.864855		3.34565	3.20561	3.20561		3.59031	3.43496	3.44182		3.34565	3.34565	3.14737
253282_at	LEJ1	AT4G34120	LEJ1 (LOSS OF THE TIMING OF ET AND JA BIOSYNTHESIS 1)'	1	0.0185053	0.907993	0.674252	0.976265		12.5806	12.6354	12.6701		12.812	12.7145	12.7772		12.6228	12.6944	12.8826
253406_at	GATA9	AT4G32890	GATA TRANSCRIPTION FACTOR 9'	1	0.0359609	0.907936	0.23503	1.05596		3.44219	3.585	3.52402		3.70352	3.64042	3.62528		3.64042	3.7596	3.80485
253414_at	EDA39	AT4G33050	EDA39 (EMBRYO SAC DEVELOPMENT ARREST 39); CALMODULIN BINDING'	1	0.044998	0.750656	0.497125	0.951927		11.8137	11.8273	12.1968		12.53	12.2595	12.2896		12.311	12.3541	12.2008
253781_at	MRS2-6	AT4G28580	Transmembrane magnesium transporter.	1	0.0413093	0.794401	0.125078	0.829352		3.63865	3.57067	3.58827		3.9475	4.12559	3.72068		3.51944	3.7422	3.72229
253808_at	---	AT4G28300	Encodes a protein with 13.6% proline amino acids that is predicted to localize to the cell wall.	1	0.0426961	0.771264	0.383577	0.895144		9.77548	9.62124	9.86037		9.89489	10.2443	10.242		10.0007	9.75788	10.1432
253931_at	---	AT4G26770	Phosphatidate cytidylyltransferase family protein	1	0.00715068	0.848952	0.45199	0.957287		3.27713	3.13345	3.16353		3.44308	3.38376	3.45601		3.49489	3.24348	3.35555
253994_at	ABI1	AT4G26080	ABI1 (ABA INSENSITIVE 1); CALCIUM ION BINDING / PROTEIN SERINE/THREONINE PHOSPHATASE'	1	0.026716	0.739454	0.972239	0.993693		9.89311	9.9448	9.95888		10.5575	10.437	10.1087		10.876	10.0839	10.1158
254311_at	---	AT4G22440	unknown	1	0.0479498	0.888533	0.0552909	0.910047		3.15858	3.04794	3.16724		3.20446	3.38073	3.30008		3.16932	3.13283	3.17515
254407_at	PSEUDOSRKA	AT4G21370	PSEUDOGENE OF S-LOCUS RECEPTOR KINASE A'	1	0.0147883	0.912356	0.927563	0.995489		3.4689	3.46697	3.40168		3.52767	3.61465	3.59223		3.6882	3.59223	3.43455
254852_at	WRKY19	AT4G12020	WRKY19; TRANSCRIPTION FACTOR'	1	0.0421709	0.857749	0.255089	0.949079		7.38648	7.25301	7.18075		7.58665	7.40552	7.49218		7.45013	7.41807	7.38996
255185_at	---	AT4G07740	unknown	1	0.0209186	0.846315	0.787224	0.985603		2.98202	3.11363	3.16452		3.36681	3.24124	3.37432		3.42852	3.30037	3.19071
255621_at	---	AT4G01390	RAF-like family protein	1	0.00535633	0.929051	0.338078	0.930375		3.60597	3.59476	3.56675		3.67576	3.72818	3.68205		3.77023	3.46106	3.54236
255915_at	---	AT5G28620	protein kinase C-related;	1	0.045997	0.940512	0.24768	0.968822		3.1074	3.12829	3.03987		3.19491	3.14283	3.20326		3.12829	3.09173	3.18389
255928_at	LPLAT1	AT1G12640	LYSOPHOSPHOLIPID ACYLTRANSFERASE 1'	1	0.0351984	0.673358	0.41549	0.880013		8.97412	9.4655	9.0137		9.84734	9.82317	9.49448		9.85837	9.45842	9.29499
256055_at	---	AT1G07030	Mitochondrial substrate carrier family protein	1	0.00577903	0.888278	0.93169	1.00208		6.45246	6.55367	6.49717		6.68125	6.64106	6.69374		6.74435	6.64106	6.63962
256087_at	---	AT1G20800	F-box family protein	1	0.0260208	0.879353	0.806253	0.978516		4.09167	4.07891	4.05187		4.14763	4.31933	4.31193		4.46697	4.15456	4.06338
256211_at	GA2OX7	AT1G50960	GA2OX7 (GIBBERELLIN 2-OXIDASE 7); GIBBERELLIN 2-BETA-DIOXYGENASE'	1	0.0333116	0.893562	0.898247	1.00349		2.99789	2.99629	3.14132		3.16218	3.24963	3.21076		3.16218	3.19832	3.27713
256257_at	ATE2	AT3G11240	ATE2 (ARGININE-TRNA PROTEIN TRANSFERASE 2); ARGINYLTRANSFERASE'	1	0.0207504	0.639575	0.0501521	0.830452		5.097	5.43867	4.85554		5.65675	5.75228	5.91664		5.46197	5.4215	5.6381
256283_at	---	AT3G12540	unknown	1	0.009008	0.815918	0.799169	0.983006		3.19976	3.30686	3.40277		3.648	3.59079	3.55112		3.75172	3.41389	3.55011
256549_at	---	AT3G31310	unknown	1	0.0405715	0.828787	0.26718	0.910037		3.35617	3.29882	3.18771		3.40165	3.68763	3.56621		3.31904	3.40165	3.52678
256947_at	POK2	AT3G19050	POK2 (PHRAGMOPLAST ORIENTING KINESIN 2); ATP BINDING / MICROTUBULE MOTOR'	1	0.00795758	0.895069	0.079173	0.906605		3.26845	3.19335	3.26845		3.35703	3.42955	3.42346		3.37246	3.18495	3.22828
257012_at	TEL1	AT3G26120	TEL1 (TERMINAL EAR1-LIKE 1); RNA BINDING / NUCLEIC ACID BINDING / NUCLEOTIDE BINDING'	1	0.0327943	0.935301	0.404675	0.955278		3.66579	3.62131	3.65661		3.75196	3.69062	3.79063		3.58825	3.80263	3.6443
257233_at	IQD10	AT3G15050	IQD10 (IQ-DOMAIN 10); CALMODULIN BINDING'	1	0.0431728	0.909513	0.325422	0.938286		3.22412	3.23	3.32496		3.41351	3.32496	3.45111		3.4275	3.18114	3.30524
257240_at	---	AT3G24200	FAD/NAD(P)-binding oxidoreductase family protein	1	0.0456099	0.875872	0.277915	0.878648		8.63558	8.76693	8.6173		8.94646	8.88004	8.76693		8.44119	8.68402	8.90829
257392_at	FLA3	AT2G24450	FLA3 (FASCICLIN-LIKE ARABINOGALACTAN PROTEIN 3 PRECURSOR)'	1	0.0190756	0.913153	0.063435	0.871046		3.57341	3.61428	3.67196		3.73018	3.79703	3.72567		3.4086	3.57477	3.67196
257556_at	UMAMIT45	AT3G28090	USUALLY MULTIPLE ACIDS MOVE IN AND OUT TRANSPORTERS 45 (now AT3G28100)	1	0.0353707	0.632574	0.610349	0.921333		4.87348	5.61886	5.0477		5.81339	5.8513	5.85743		5.64905	5.37397	6.14449
257622_at	---	AT3G20280	RING/FYVE/PHD zinc finger superfamily protein	1	0.0361803	0.650691	0.251988	0.882306		5.22078	5.4691	4.78376		5.82789	5.87107	5.63456		5.79089	5.58687	5.41381
257626_s_at	---	AT3G26240	Cysteine/Histidine-rich C1 domain family protein	1	0.0311189	0.698016	0.252761	0.790253		3.76588	4.03237	4.00638		4.16842	4.65887	4.53335		4.16842	4.42654	3.74684
257700_at	ALIS1	AT3G12740	ALIS1 (ALA-INTERACTING SUBUNIT 1); PHOSPHOLIPID TRANSPORTER'	1	0.00994292	0.84874	0.916379	0.994248		10.9483	10.8659	10.8498		11.1872	11.0379	11.1487		11.2306	11.1402	10.978
257737_at	UKL5	AT3G27440	URIDINE KINASE-LIKE 5'	1	0.0121485	0.776931	0.983182	1.00152		3.80998	3.89264	3.91847		4.22344	4.10269	4.38739		4.36856	4.08614	4.26541
257751_at	MKS1	AT3G18690	MKS1 (MAP KINASE SUBSTRATE 1); PROTEIN BINDING'	1	0.0401341	0.690192	0.55009	0.922036		8.50847	8.74443	9.14891		9.27463	9.38915	9.34282		9.56833	8.95064	9.13632
257897_at	HAL3A	AT3G18030	ATHAL3A; FMN BINDING / PHOSPHOPANTOTHENOYLCYSTEINE DECARBOXYLASE'	1	0.00313936	0.88018	0.338566	0.958102		7.05098	7.03871	6.95721		7.20152	7.18678	7.211		7.14322	7.03961	7.23122
257984_at	---	AT3G20800	Cell differentiation, Rcd1-like protein	1	0.00605913	0.854867	0.198885	0.918991		8.95018	8.97075	8.9447		9.12052	9.15682	9.26698		8.98545	9.00851	9.18474
258280_at	---	AT3G26880	Plant self-incompatibility protein S1 family;	1	0.00944175	0.916196	0.298816	1.03334		2.94574	2.87905	2.97039		3.05294	3.04738	3.07367		3.03039	3.15276	3.13281
258436_at	ATL2	AT3G16720	ATL2; PROTEIN BINDING / ZINC ION BINDING'	1	0.0174719	0.423625	0.565801	0.844439		7.37323	7.74031	8.0768		9.38572	9.05946	8.46258		9.33037	8.41202	8.43357
258678_at	UBC11	AT3G08690	UBC11 (UBIQUITIN-CONJUGATING ENZYME 11); UBIQUITIN-PROTEIN LIGASE'	1	0.0064835	0.806771	0.756193	0.970527		9.45411	9.48441	9.55435		9.89951	9.70942	9.81325		9.94516	9.50533	9.8422
258734_at	---	AT3G05860	MADS-box transcription factor family protein	1	0.033988	0.96341	0.466953	0.994367		2.97965	2.99629	2.94336		3.01417	3.02177	3.04469		3.01417	3.02784	3.01417
258760_at	---	AT3G10780	emp24/gp25L/p24 family/GOLD family protein	1	0.00674598	0.894653	0.458872	1.03074		3.22278	3.28151	3.3163		3.41828	3.41389	3.47021		3.57772	3.41389	3.44182
258779_at	---	AT3G11870	Endoribonuclease/protein kinase IRE1-like	1	0.0383946	0.882358	0.278518	0.901344		3.19768	3.0347	3.10794		3.3591	3.21518	3.30774		2.94606	3.31977	3.16664
258787_at	PUB24	AT3G11840	PUB24 (PLANT U-BOX 24); BINDING / UBIQUITIN-PROTEIN LIGASE'	1	0.0317753	0.713769	0.969602	0.993027		7.64032	7.56908	7.56481		8.31964	8.1348	7.77919		8.53719	7.97345	7.6927
258827_at	---	AT3G07150	unknown	1	0.0442198	0.788386	0.65988	0.949978		3.77543	3.93206	4.09247		4.15004	4.23935	4.43964		4.33396	3.9153	4.35767
258994_at	RAPTOR1	AT3G08850	RAPTOR1; NUCLEOTIDE BINDING / PROTEIN BINDING'	1	0.0358097	0.942766	0.456262	0.90162		6.94763	6.94084	6.88979		7.05543	6.99749	6.98041		6.51252	6.95281	7.11978
259377_at	PAB6	AT3G16380	PAB6 (POLY(A) BINDING PROTEIN 6); RNA BINDING / TRANSLATION INITIATION FACTOR'	1	0.0421702	0.88103	0.0539531	0.892642		3.93354	3.77328	3.80862		4.0777	3.93354	4.05241		3.93354	3.8596	3.77897
259405_at	---	AT1G17740	unknown	1	0.0426727	0.834845	0.592124	0.954021		3.4576	3.53327	3.53818		3.89151	3.59311	3.82569		3.59928	3.64169	3.86561
259661_at	---	AT1G55265	unknown	1	0.00860715	0.671101	0.847524	1.05191		8.16572	8.08668	8.33604		8.96714	8.72386	8.62363		9.62247	8.51444	8.39676
259906_at	---	AT1G74120	Mitochondrial transcription termination factor family protein	1	0.045651	0.880233	0.522005	0.960751		4.50769	4.58796	4.45664		4.59359	4.78194	4.72888		4.54735	4.76291	4.62085
259984_at	---	AT1G76460	RNA-binding (RRM/RBD/RNP motifs) family protein	1	0.031659	0.706343	0.480778	0.870402		7.40858	7.29249	7.70523		8.02403	7.75782	8.12913		7.9738	7.29832	8.03812
259993_at	POD1	AT1G67960	POLLEN DEFECTIVE IN GUIDANCE 1'	1	0.0195318	0.832395	0.150985	1.09076		7.00119	7.01727	6.82944		7.20743	7.14054	7.29391		7.33857	7.24851	7.43082
260375_at	---	AT1G73950	Transmembrane Fragile-X-F-associated protein	1	0.0169414	0.819584	0.871273	0.984051		6.26663	6.33578	6.50574		6.71498	6.61083	6.64345		6.36015	6.66214	6.87737
260434_at	---	AT1G68330	unknown	1	0.0323007	0.543459	0.591093	0.80141		5.51128	5.17864	5.93622		6.80008	6.17269	6.29264		7.18508	5.55988	5.56229
260467_at	---	AT1G10890	unknown	1	0.0472982	0.961373	0.110931	0.938476		3.64363	3.58483	3.62703		3.67091	3.69781	3.65726		3.5354	3.54668	3.66907
260470_at	---	AT1G11120	unknown	1	0.0469962	0.857461	0.126695	0.921408		3.96875	4.16161	4.09169		4.21256	4.26211	4.41296		4.17779	4.17779	4.17779
260504_at	CYCA3;3	AT1G47220	CYCA3;3 (CYCLIN A3;3); CYCLIN-DEPENDENT PROTEIN KINASE REGULATOR'	1	0.0203611	0.870799	0.269601	0.930259		3.32243	3.21524	3.28374		3.48291	3.38644	3.55082		3.4433	3.24348	3.4205
260581_at	MYB2	AT2G47190	MYB2 (MYB DOMAIN PROTEIN 2); DNA BINDING / CALMODULIN BINDING / TRANSCRIPTION ACTIVATOR/ TRANSCRIPTION FACTOR'	1	0.0483986	0.660663	0.73872	0.924567		8.03774	8.57502	8.30582		9.11466	9.01231	8.58565		9.37111	8.68066	8.32139
260625_at	MOM	AT1G08060	MOM (MORPHEUS MOLECULE)'	1	0.0275849	0.809969	0.236303	0.863714		6.28392	6.0338	6.1502		6.36431	6.43789	6.57791		6.43531	6.3203	5.99036
260754_at	---	AT1G49000	unknown	1	0.048072	0.789675	0.793029	0.973754		7.69343	7.41093	7.6705		8.08087	7.77067	7.94532		7.6957	8.12264	7.8634
260763_at	---	AT1G49220	RING/U-box superfamily protein;	1	0.0111889	0.918552	0.464219	1.03616		3.17646	3.18126	3.26441		3.31874	3.33554	3.33554		3.33554	3.30101	3.50703
260878_at	SCL1	AT1G21450	SCL1 (SCARECROW-LIKE 1); TRANSCRIPTION FACTOR'	1	0.00833252	0.798958	0.0707828	0.927744		9.10738	9.12723	8.92127		9.37502	9.33361	9.41867		9.25904	9.33701	9.20664
260916_at	---	AT1G02475	Polyketide cyclase/dehydrase and lipid transport superfamily protein	1	0.033618	0.724791	0.655384	0.971248		9.02116	9.47362	9.25052		9.58412	9.68077	9.87348		9.64106	9.62301	9.74804
260933_at	---	AT1G02470	Polyketide cyclase/dehydrase and lipid transport superfamily protein	1	0.00801954	0.736131	0.68032	0.91702		7.96188	8.1108	7.8015		8.45834	8.35198	8.38976		8.83782	8.1863	7.80104
261299_at	---	AT1G48550	Vacuolar protein sorting-associated protein 26	1	0.0357052	0.665283	0.229534	0.870004		5.61665	5.95607	6.2008		6.50984	6.32546	6.7021		6.42417	6.1464	6.36411
261461_at	---	AT1G07860	Protein kinase superfamily protein	1	0.022279	0.781356	0.787117	0.954268		3.22408	3.37859	3.10954		3.4733	3.71452	3.59223		4.01779	3.37755	3.18211
261591_at	BSK4	AT1G01740	BRASSINOSTEROID-SIGNALING KINASE 4'	1	0.0192242	0.660727	0.893013	0.987535		3.85578	4.3388	4.18026		4.61715	4.65047	4.90084		4.83899	4.47835	4.79682
261615_at	---	AT1G33050	unknown	1	0.00632996	0.720407	0.278597	0.878489		8.99326	9.0198	9.12142		9.63486	9.56975	9.34922		9.33816	9.12558	9.52937
261758_at	ADT6	AT1G08250	ADT6 (AROGENATE DEHYDRATASE 6); AROGENATE DEHYDRATASE/ PREPHENATE DEHYDRATASE'	1	0.0295122	0.76703	0.182164	0.897971		7.52645	7.7212	7.93636		8.12167	8.04798	8.1623		8.10707	7.9542	7.80489
261992_at	---	AT1G33690	unknown	1	0.0219527	0.876342	0.300035	0.928741		8.18099	8.02547	8.0464		8.23294	8.26622	8.325		8.33453	8.09242	8.07725
262190_at	---	AT1G78030	unknown	1	0.0463513	0.966094	0.44831	1.03103		3.46078	3.46078	3.48692		3.53807	3.48692	3.53278		3.55715	3.65316	3.47972
262396_at	---	AT1G49470	unknown	1	0.0413292	0.662483	0.293196	0.772362		7.26217	7.4427	7.92621		8.06626	8.05469	8.29226		7.34205	7.63181	8.32139
262444_at	---	AT1G47480	alpha/beta-Hydrolases superfamily protein	1	0.0252366	0.805362	0.645128	0.946804		4.12542	3.82451	4.00866		4.3564	4.31248	4.22657		4.10309	4.01128	4.5445
262469_s_at	---	AT1G50190	Cysteine/Histidine-rich C1 domain family protein	1	0.0279926	0.933584	0.658406	0.973491		3.32653	3.31396	3.32653		3.39244	3.38848	3.48354		3.32653	3.27857	3.54309
262824_at	RBP45B	AT1G11650	RNA-BINDING PROTEIN 45 (RBP45), PUTATIVE'	1	0.0219339	0.895856	0.799578	1.01811		11.1416	11.1914	11.1243		11.3814	11.2368	11.3151		11.5326	11.2172	11.2612
263058_at	---	AT2G07650	non-LTR retrotransposon family (LINE)	1	0.0229769	0.828233	0.400451	0.933935		3.33239	3.25649	3.48998		3.71595	3.593	3.58558		3.43164	3.44391	3.72316
263812_at	---	AT2G09960	pseudogene of unknown protein	1	0.0439543	0.959993	0.412863	0.962923		2.8986	2.90057	2.90635		2.92099	2.99414	2.96711		2.99409	2.92099	2.80364
263903_at	---	AT2G36180	EF hand calcium-binding protein family	1	0.0060102	0.92152	0.967347	1.00068		3.0442	3.06911	3.06576		3.15569	3.22142	3.15569		3.18689	3.19989	3.14899
264076_at	---	AT2G28540	RNA binding (RRM/RBD/RNP motifs) family protein	1	0.00663291	0.788338	0.378622	0.890909		7.38876	7.29347	7.30198		7.58706	7.63332	7.79318		7.23852	7.5012	7.77388
264132_at	---	AT1G79100	arginine/serine-rich protein-related	1	0.0349642	0.948953	0.325653	0.971719		3.3146	3.39537	3.32653		3.43153	3.41618	3.41556		3.39537	3.31131	3.43243
264420_at	---	AT1G43320	unknown	1	0.0122556	0.838848	0.129721	0.898438		3.21968	3.15966	3.25755		3.41497	3.40672	3.57576		3.36881	3.1963	3.36881
264548_at	---	AT1G55680	Transducin/WD40 repeat-like superfamily protein;	1	0.0442116	0.807842	0.422924	0.914384		8.91398	9.14848	8.96928		9.43892	9.36791	9.14848		9.3918	9.18221	8.99392
264701_at	---	AT1G70160	unknown	1	0.0107058	0.75318	0.581466	0.937018		10.4092	10.6042	10.5557		10.9733	10.7849	11.0377		11.0239	10.5516	10.9388
265014_at	---	AT1G24430	HXXXD-type acyl-transferase family protein	1	0.0206948	0.915673	0.699328	0.98514		3.55539	3.53206	3.61203		3.66584	3.74908	3.66584		3.76013	3.59	3.66584
265048_at	---	AT1G52050	Mannose-binding lectin superfamily protein;	1	0.0231693	0.851405	0.301255	0.942816		3.83685	3.76378	3.979		4.14611	4.05202	4.07776		3.98874	3.90624	4.12605
265322_at	---	AT2G18270	unknown	1	0.049963	0.926298	0.0958153	0.93427		3.36696	3.27562	3.32121		3.47723	3.36881	3.44911		3.36881	3.36111	3.27096
265371_at	---	AT2G06490	CACTA-like transposase family (Ptta/En/Spm)	1	0.00332261	0.924819	0.466025	0.984744		2.92069	2.92632	2.94683		3.07098	3.04862	3.01251		2.98579	3.01814	3.06164
265564_s_at	---	AT2G05460	pseudogene of Ulp1 protease family protein	1	0.0447869	0.949585	0.270447	0.902218		3.06782	3.14184	3.14184		3.20561	3.20157	3.16821		2.98339	2.8859	3.26075
265584_at	PIL5	AT2G20180	PIL5 (PHYTOCHROME INTERACTING FACTOR 3-LIKE 5); DNA BINDING / PHYTOCHROME BINDING / TRANSCRIPTION FACTOR'	1	0.036438	0.686864	0.654464	1.03284		4.53588	4.63227	5.10808		5.35157	5.18197	5.3684		5.39992	5.18197	5.45991
265677_at	PUR ALPHA-1	AT2G32080	PUR ALPHA-1; NUCLEIC ACID BINDING'	1	0.0457919	0.933363	0.731154	0.965922		8.34746	8.2652	8.3527		8.44142	8.37471	8.44771		8.12639	8.3527	8.63469
265713_at	UPS2	AT2G03530	UPS2 (UREIDE PERMEASE 2)'	1	0.0451127	0.784083	0.56326	0.937432		6.23274	6.64365	6.57554		6.86043	6.85168	6.79258		6.94145	6.8412	6.44239
265801_at	FIS2	AT2G35670	FIS2 (FERTILIZATION INDEPENDENT SEED 2); TRANSCRIPTION FACTOR'	1	0.013228	0.953736	0.112485	0.894753		3.28935	3.28935	3.28935		3.32415	3.38011	3.36881		3.34356	3.16208	3.08612
266227_at	---	AT2G28870	unknown	1	0.00157822	0.883107	0.174082	0.943557		3.20953	3.17115	3.14371		3.33789	3.3395	3.38502		3.18402	3.34484	3.2821
266552_at	AGP16	AT2G46330	AGP16 (ARABINOGALACTAN PROTEIN 16)'	1	0.0153694	0.729742	0.824213	0.982756		10.8142	10.6381	11.0238		11.3225	11.1983	11.3188		11.1423	11.1423	11.4797
266637_at	BRXL1	AT2G35600	BRXL1 (BREVIS RADIX LIKE 1)'	1	0.0407186	0.867709	0.262816	0.939481		3.67624	3.50246	3.51401		3.70352	3.74394	3.8594		3.67624	3.76384	3.59659
266689_at	---	AT2G19930	RNA-dependent RNA polymerase family protein;	1	0.0487847	0.903911	0.325215	0.933715		4.11067	4.1358	4.10617		4.15576	4.32606	4.30806		4.29292	4.06432	4.1358
266833_at	---	AT2G30030	unknown	1	0.0206472	0.892743	0.17815	0.903442		2.84218	2.84668	2.7754		2.90852	2.99818	3.04862		2.98957	2.78892	2.73733
266866_at	PDR3	AT2G29940	PDR3 (PLEIOTROPIC DRUG RESISTANCE 3); ATPASE, COUPLED TO TRANSMEMBRANE MOVEMENT OF SUBSTANCES'	1	0.0317373	0.534335	0.960093	0.982785		3.35155	3.82699	3.52794		4.85524	4.59709	3.96669		5.34579	4.30358	3.6945
267028_at	WRKY33	AT2G38470	WRKY33; TRANSCRIPTION FACTOR'	1	0.0297653	0.553016	0.896821	0.966082		10.266	10.8773	10.421		11.5599	11.6023	10.9659		11.9231	11.3749	10.6808
267117_at	---	AT2G32570	unknown	1	0.0459547	0.933166	0.443787	0.975163		2.75823	2.76361	2.81269		2.82882	2.93949	2.86559		2.79531	2.89179	2.83795
267484_at	ATUBC2	AT2G02760	ATUBC2 (UBIQUITING-CONJUGATING ENZYME 2); UBIQUITIN-PROTEIN LIGASE'	1	0.0363094	0.802467	0.771895	1.01491		11.3893	11.6663	11.4087		11.7426	11.7426	11.9315		11.8516	11.7426	11.8866
267574_at	---	AT2G30680	glucan synthase-like 3	1	0.0240351	0.820024	0.300154	0.92994		3.66182	3.51432	3.63806		4.03408	3.79384	3.84505		3.85929	3.7026	3.79672
245614_at	---	AT4G14460	copia-like retrotransposon family,	2	0.0308605	0.938124	0.0174743	0.924045		3.25497	3.19204	3.24348		3.27746	3.33554	3.35392		3.16839	3.24348	3.21317
245955_at	BGLU24	AT5G28510	BGLU24 (BETA GLUCOSIDASE 24); CATALYTIC/ CATION BINDING / HYDROLASE, HYDROLYZING O-GLYCOSYL COMPOUNDS'	2	0.00785728	0.931637	6.60678e-05	0.924413		2.90668	2.83575	2.85974		2.9703	2.98002	2.95832		2.86199	2.84828	2.8582
247359_at	FACT	AT5G63560	FATTY ALCOHOL:CAFFEOYL-COA CAFFEOYL TRANSFERASE'	2	0.0216288	0.731925	0.0106617	0.769689		3.53906	3.50726	3.80716		3.94945	4.0099	4.24483		3.68995	3.65398	3.7273
248206_at	---	AT5G54350	unknown	2	0.0498788	0.817312	0.00321658	0.808158		4.16858	3.80408	4.05145		4.28798	4.26325	4.346		3.89488	4.02035	4.06013
248872_at	MSP2	AT5G46795	MSP2 (MICROSPORE-SPECIFIC PROMOTER 2)'	2	0.0293577	0.84506	0.0341179	0.86705		3.33019	3.16297	3.27502		3.61686	3.41681	3.46314		3.22632	3.32653	3.32653
248892_at	---	AT5G46300	unknown	2	0.00893119	0.88563	0.0454242	0.924058		2.85444	2.86211	2.93033		3.00564	3.05637	3.11054		2.94787	2.99083	2.89202
248930_at	---	AT5G46010	Homeodomain-like superfamily protein	2	0.0296769	0.911944	0.0415215	0.921243		2.9253	2.90936	2.93436		3.11786	3.07475	2.97536		2.93764	2.93764	2.93764
250165_at	CASP5	AT5G15290	CASPARIAN STRIP MEMBRANE DOMAIN PROTEIN 5'	2	0.0188135	0.883428	0.017608	0.906145		3.25957	3.17119	3.12758		3.31161	3.36302	3.42015		3.17676	3.25957	3.23189
252766_at	---	AT3G42820	similar to Ulp1 protease family protein	2	0.00208859	0.882328	0.0173526	0.870657		3.59229	3.53368	3.61634		3.78172	3.75064	3.75178		3.45246	3.61679	3.61543
254330_at	LBD32	AT4G22700	LBD32 (LOB DOMAIN-CONTAINING PROTEIN 32)'	2	0.0366548	0.820491	0.0338096	0.821615		3.39537	3.2889	3.37755		3.46816	3.66297	3.78702		3.33951	3.39537	3.33286
254733_at	---	AT4G13760	Pectin lyase-like superfamily protein	2	0.0191367	0.919378	0.0220641	0.929279		2.92125	3.01349	3.01349		3.10882	3.07672	3.12651		2.96535	3.05362	2.97562
255453_at	---	AT4G02900	ERD (early-responsive to dehydration stress) family protein	2	0.0299607	0.917702	0.0194542	0.879005		3.77648	3.85585	3.85585		3.97107	3.89469	3.99413		3.67986	3.80001	3.82185
255861_at	VSR2	AT2G30290	VACUOLAR SORTING RECEPTOR 2'	2	0.0185533	0.851826	0.0218122	0.942003		3.25372	3.28438	3.44392		3.53002	3.60961	3.5365		3.47251	3.47251	3.47251
256166_at	---	AT1G36920	unknown	2	0.0188852	0.845332	0.0151759	0.858448		3.21356	3.23764	3.09823		3.35382	3.39537	3.52746		3.26009	3.17596	3.18001
256176_at	ATEXO70G2	AT1G51640	ATEXO70G2 (EXOCYST SUBUNIT EXO70 FAMILY PROTEIN G2); PROTEIN BINDING'	2	0.000325947	0.823228	0.000646376	0.885013		3.38359	3.34695	3.32935		3.59513	3.65333	3.65333		3.45845	3.4428	3.47186
256243_at	ATHCHIB	AT3G12500	ATHCHIB (ARABIDOPSIS THALIANA BASIC CHITINASE); CHITINASE'	2	0.0403997	0.714441	0.00604478	0.688126		8.38444	7.92239	8.25331		8.87382	8.52575	8.61591		8.11626	8.22014	8.06131
256432_at	---	AT3G10990	F-box associated ubiquitination effector family protein	2	0.0348197	0.958836	0.0298584	0.887148		3.47186	3.41928	3.47186		3.49396	3.52099	3.52998		3.29755	3.278	3.45111
256517_at	MMD1	AT1G66170	MMD1 (MALE MEIOCYTE DEATH 1); DNA BINDING / PROTEIN BINDING / ZINC ION BINDING'	2	0.0310048	0.893799	0.0249301	0.892331		3.03987	2.9918	3.0588		3.15998	3.28852	3.12791		3.03987	3.00363	3.03987
257114_at	CYP705A23	AT3G20140	CYP705A23; ELECTRON CARRIER/ HEME BINDING / IRON ION BINDING / MONOOXYGENASE/ OXYGEN BINDING'	2	0.0150042	0.80893	0.010683	0.887276		3.31264	3.07022	3.16381		3.41828	3.50642	3.5397		3.33744	3.2719	3.33744
257365_x_at	PDF1.2B	AT2G26020	PDF1.2B (PLANT DEFENSIN 1.2B)'	2	0.0205972	0.380809	0.000895219	0.555668		6.4358	7.42557	7.70607		8.39257	8.75984	8.59362		7.67987	7.7657	7.75734
259714_at	ATGA20OX4	AT1G60980	ATGA20OX4 (ARABIDOPSIS THALIANA GIBBERELLIN 20-OXIDASE 4); GIBBERELLIN 20-OXIDASE'	2	0.00945214	0.947075	0.0218682	0.964026		3.32498	3.29551	3.28001		3.37943	3.39856	3.35785		3.30507	3.33611	3.33611
260041_at	---	AT1G68780	RNI-like superfamily protein	2	0.0274131	0.930154	0.0234506	0.943212		3.36073	3.42824	3.45111		3.48232	3.54399	3.52715		3.3982	3.45111	3.45111
260105_at	---	AT1G35480	hAT-like transposase family (hobo/Ac/Tam3)	2	0.00546164	0.925492	0.0116874	0.923277		2.92928	2.89545	2.92928		3.01865	3.00518	3.06532		2.94386	2.92928	2.87051
260488_at	TIFY2A	AT1G51600	TIFY2A; SEQUENCE-SPECIFIC DNA BINDING / TRANSCRIPTION FACTOR/ ZINC ION BINDING'	2	0.00958846	0.921232	0.0423822	0.897575		6.92285	6.9827	6.94451		7.08197	7.09471	7.02849		6.84301	7.01436	6.8801
261219_at	---	AT1G19980	cytomatrix protein-related;	2	0.0151287	0.809535	0.00720614	0.842613		5.4538	5.51071	5.3006		5.81558	5.64908	5.71496		5.51071	5.49845	5.42928
261797_at	HAP5	AT1G30450	member of Cation-chloride co-transporter family	2	0.0212165	0.822076	0.0438162	0.835049		2.91958	3.1338	3.17676		3.34915	3.39644	3.33252		3.22477	3.15354	2.91959
261908_at	---	AT1G50650	Stigma-specific Stig1 family protein	2	0.0373705	0.89664	0.00885715	0.940004		4.01793	3.87607	3.83934		4.07702	4.06471	4.06381		3.99157	4.00664	3.93954
262030_s_at	---	AT1G37170	Mutator-like transposase family	2	0.018857	0.802611	0.0268092	0.836547		3.2545	3.27319	3.1194		3.40453	3.53268	3.66156		3.2462	3.33927	3.24086
262709_at	SYP51	AT1G16240	SYP51 (SYNTAXIN OF PLANTS 51); SNAP RECEPTOR'	2	0.0237169	0.921288	0.0427819	0.938808		10.7095	10.6484	10.634		10.8172	10.8002	10.7294		10.7095	10.6538	10.7102
263149_at	---	AT1G53970	unknown	2	0.0232925	0.962369	0.0129418	0.935456		3.02669	3.06911	3.04533		3.11145	3.1153	3.08039		2.96868	3.04533	3.00435
263329_at	---	AT2G15260	RING/U-box superfamily protein	2	0.0449053	0.776838	0.0119616	0.891336		3.51511	3.19174	3.63634		3.78172	3.83712	3.81729		3.63634	3.71739	3.58452
264066_at	AGO5	AT2G27880	AGO5 (ARGONAUTE 5); NUCLEIC ACID BINDING'	2	0.0174465	0.899667	0.00194108	0.91212		3.72299	3.82843	3.83583		3.91866	3.98648	3.93972		3.82843	3.81138	3.80694
265295_at	MCM9	AT2G14050	MCM9; ATP BINDING / DNA BINDING / DNA-DEPENDENT ATPASE/ NUCLEOSIDE-TRIPHOSPHATASE/ NUCLEOTIDE BINDING'	2	0.000545905	0.857146	0.00533957	0.87433		3.68055	3.67953	3.7072		3.94532	3.91294	3.87618		3.69392	3.78534	3.67394
267146_at	---	AT2G38160	unknown	2	0.0113022	0.824707	0.0189197	0.866921		3.40251	3.26373	3.42704		3.63578	3.71893	3.5727		3.50739	3.36712	3.43483
244904_at	ARTHMP060	ORF275	HYPOTHETICAL PROTEIN'	3	0.855558	1.03977	0.0184925	0.80028		5.87055	4.91927	5.18578		5.18578	5.40116	5.21987		5.06964	4.87332	4.89959
244915_s_at	ARTHMP075	ORF158	HYPOTHETICAL PROTEIN'	3	0.621389	1.02728	0.0453763	0.918112		3.9808	3.77416	3.93749		3.92939	3.82329	3.82329		3.76194	3.76463	3.67962
244941_at	ARTHMP002	ORF153A	HYPOTHETICAL PROTEIN'	3	0.536797	0.885149	0.00757923	0.797838		4.09247	3.93263	4.76612		4.39443	4.48426	4.44055		4.24815	4.06647	4.02712
245531_at	SCPL30	AT4G15100	SCPL30 (SERINE CARBOXYPEPTIDASE-LIKE 30); SERINE-TYPE CARBOXYPEPTIDASE'	3	0.420141	0.951726	0.00616289	0.896044		3.63728	3.66056	3.86469		3.84443	3.74273	3.78951		3.66056	3.63728	3.60376
245568_at	---	AT4G14650	unknown	3	0.526733	0.948001	0.0024323	0.787		3.77602	3.48124	3.78249		3.79056	3.66617	3.81413		3.34008	3.451	3.44309
245753_at	---	AT1G35143	similar to replication protein-related	3	0.189143	0.983451	0.042468	0.93941		2.7519	2.80153	2.77195		2.79996	2.80647	2.79118		2.77195	2.6672	2.68794
245874_at	---	AT1G26250	Proline-rich extensin-like family protein	3	0.763898	0.96617	0.0425287	0.873667		3.30105	3.06995	3.56094		3.23543	3.42169	3.42377		3.15668	3.22369	3.11598
246042_at	---	AT5G19440	similar to Eucalyptus gunnii alcohol dehydrogenase	3	0.345844	0.756025	0.00837854	0.95353		10.6826	11.8683	11.6939		11.7964	11.8268	11.8322		11.7609	11.7276	11.7609
246258_at	---	AT1G31840	Tetratricopeptide repeat (TPR)-like superfamily protein;	3	0.568564	0.981282	0.0449603	0.899171		3.48466	3.46888	3.36689		3.44469	3.44469	3.51283		3.35637	3.37345	3.2124
246336_at	ATCHX4	AT3G44900	ATCHX4 (CATION/H+ EXCHANGER 4); MONOVALENT CATION:PROTON ANTIPORTER/ SODIUM:HYDROGEN ANTIPORTER'	3	0.628695	0.972258	0.0168755	0.895022		3.32386	3.20785	3.08664		3.21452	3.20785	3.31774		3.09573	3.12664	3.03774
246372_at	---	AT1G51900	Regulator of Vps4 activity in the MVB pathway protein	3	0.503873	0.96445	0.0416566	0.93881		2.77502	2.88129	3.00737		2.97129	2.90519	2.94386		2.79704	2.86873	2.88129
246670_at	---	AT5G29584	HYPOTHETICAL PROTEIN'	3	0.349456	0.972527	0.0210742	0.935755		3.22917	3.11855	3.14713		3.20561	3.17599	3.23382		3.15276	3.09861	3.07665
246787_s_at	CDC20.5	AT5G27570	CELL DIVISION CYCLE 20.5'	3	0.101679	1.05111	0.0046158	0.968025		3.07443	3.0357	2.96165		2.96165	2.96079	2.9336		2.90592	2.90493	2.90454
246914_at	---	AT5G25860	F-box/RNI-like superfamily protein	3	0.182817	0.880646	0.0404078	0.831702		3.29755	3.17423	3.40646		3.29755	3.53667	3.59413		3.25918	3.18953	3.18205
247130_at	---	AT5G66180	S-adenosyl-L-methionine-dependent methyltransferases	3	0.307655	0.891232	0.0339412	0.873402		8.01649	8.14888	8.44871		8.34928	8.28737	8.4758		8.16933	8.11868	8.2386
247538_at	ATH16	AT5G61700	ATATH16; ATPASE, COUPLED TO TRANSMEMBRANE MOVEMENT OF SUBSTANCES / TRANSPORTER'	3	0.671495	1.02733	0.0155996	0.923891		3.34888	3.36397	3.59633		3.43251	3.41873	3.34125		3.25944	3.29792	3.2925
247736_at	ACT4	AT5G59370	ACT4 (ACTIN 4); STRUCTURAL CONSTITUENT OF CYTOSKELETON'	3	0.131591	0.89973	0.033805	0.912269		3.19173	3.4488	3.40786		3.51151	3.51423	3.47996		3.43944	3.2913	3.37756
247834_at	---	AT5G58490	NAD(P)-binding Rossmann-fold superfamily protein	3	0.157164	0.891445	0.0222867	0.94599		8.16638	8.47328	8.40896		8.48709	8.54166	8.51722		8.43168	8.4061	8.46788
247859_at	---	AT5G58410	HEAT/U-box domain-containing protein;	3	0.373792	0.919854	0.0360878	0.864201		7.27083	7.23771	7.54146		7.49624	7.57393	7.34141		7.30443	7.24136	7.23411
248078_at	---	AT5G55780	Cysteine/Histidine-rich C1 domain family protein	3	0.0875425	0.872168	0.0366802	0.855583		3.42528	3.17315	3.42528		3.49128	3.52902	3.59538		3.27542	3.45111	3.21408
248267_at	GLT1	AT5G53460	GLT1; GLUTAMATE SYNTHASE (NADH)'	3	0.614702	0.921262	0.0496821	0.79997		8.70768	9.25697	9.24053		9.1392	9.41065	9.01028		8.89194	8.81186	8.89039
248350_at	---	AT5G52160	Bifunctional inhibitor/lipid-transfer protein/seed storage 2S albumin superfamily protein	3	0.295756	0.913871	0.0247728	0.91501		3.24993	3.01455	3.35435		3.37833	3.36054	3.26977		3.1677	3.22311	3.2334
249033_at	---	AT5G44920	Toll-Interleukin-Resistance (TIR) domain family protein	3	0.349261	0.883642	0.0325318	0.803453		4.08317	4.17171	4.51188		4.45501	4.59641	4.25074		4.07208	4.11123	4.17171
249156_s_at	---	AT5G43490	unknown	3	0.365473	0.958992	0.0208097	0.956111		4.87758	5.06413	4.92996		5.0044	5.05049	4.99801		4.96215	4.93435	4.96215
249166_at	---	AT5G42840	Cysteine/Histidine-rich C1 domain family protein	3	0.0765832	0.882381	0.0400948	0.880588		3.50074	3.26002	3.42734		3.63107	3.52041	3.5782		3.28327	3.42637	3.46966
249203_at	CYP71A16	AT5G42590	CYP71A16; ELECTRON CARRIER/ HEME BINDING / IRON ION BINDING / MONOOXYGENASE/ OXYGEN BINDING'	3	0.844488	1.01784	0.00526642	0.825236		3.95226	3.64619	3.60303		3.60303	3.74211	3.77978		3.40237	3.42929	3.4619
249302_at	---	AT5G41450	RING/U-box superfamily protein	3	0.950535	0.993892	0.0272992	0.928714		3.03682	3.02934	3.42665		3.20506	3.11302	3.20125		3.05033	3.05229	3.09663
249389_at	---	AT5G40100	Disease resistance protein (TIR-NBS-LRR class) family	3	0.367804	1.06143	0.0215862	0.856094		3.84929	3.78016	3.97286		3.6766	3.78016	3.88752		3.52618	3.60885	3.53677
249414_at	MYB89	AT5G39700	MYB89 (MYB DOMAIN PROTEIN 89); DNA BINDING / TRANSCRIPTION FACTOR'	3	0.261693	0.940363	0.0444021	0.930496		2.93306	3.01275	3.15276		3.08611	3.13315	3.14544		3.05079	3.05079	2.95133
249646_at	---	AT5G37030	P-loop containing nucleoside triphosphate hydrolases superfamily protein	3	0.30157	0.947213	0.00795487	0.912841		3.21866	3.02826	3.06162		3.23122	3.13768	3.17436		3.06162	3.02532	3.06162
249662_s_at	---	AT5G36770	unknown	3	0.457758	0.938723	0.0102165	0.923334		3.32587	2.97155	3.0669		3.16272	3.24892	3.22636		3.07669	3.10804	3.10804
249758_at	MIP2	AT5G24350	MAG2-INTERACTING PROTEIN 2	3	0.545876	1.0618	0.0248643	0.930052		6.15427	6.22125	5.80664		6.00294	5.95983	5.95983		5.81371	5.90935	5.88571
249856_at	SCPL47	AT5G22980	SCPL47 (SERINE CARBOXYPEPTIDASE-LIKE 47); SERINE-TYPE CARBOXYPEPTIDASE'	3	0.402643	0.924899	0.026225	0.815331		4.16447	3.8266	4.18986		4.16536	4.15147	4.202		3.74734	3.83541	4.05245
249937_at	---	AT5G22470	NAD+ ADP-ribosyltransferases;NAD+ ADP-ribosyltransferases	3	0.175187	0.919982	0.00341647	0.86952		3.83036	3.62709	3.83036		3.93275	3.84687	3.86917		3.71946	3.6297	3.6945
250020_at	---	AT5G18180	H/ACA ribonucleoprotein complex, subunit Gar1/Naf1 protein	3	0.0973976	0.911468	0.0237403	0.935213		4.52135	4.38912	4.59426		4.60178	4.63817	4.66599		4.57637	4.54164	4.49803
250288_at	---	AT5G13350	Auxin-responsive GH3 family protein	3	0.740666	0.954301	0.0345039	0.882885		4.38243	4.13395	4.76224		4.53582	4.38519	4.56005		4.31839	4.26717	4.3564
250450_at	ATMYB92	AT5G10280	ATMYB92 (MYB DOMAIN PROTEIN 92); DNA BINDING / TRANSCRIPTION FACTOR'	3	0.125412	0.891926	0.0461559	0.923841		3.227	2.98841	3.24429		3.32112	3.35459	3.279		3.24429	3.13245	3.23512
250688_at	NF-YA10	AT5G06510	NF-YA10 (NUCLEAR FACTOR Y, SUBUNIT A10); TRANSCRIPTION FACTOR'	3	0.395247	0.92391	0.024769	0.904417		3.56744	3.19565	3.25653		3.42614	3.50205	3.43395		3.23436	3.34648	3.34648
250889_at	---	AT5G04500	member of the Glycosyltransferase Family 64	3	0.342425	0.971686	0.00900496	0.883389		3.97176	3.91034	3.96685		4.02945	4.01651	3.92729		3.75876	3.83712	3.84074
250988_at	UPL4	AT5G02880	UPL4; UBIQUITIN-PROTEIN LIGASE'	3	0.23029	0.814631	0.00980551	0.809759		7.69229	7.81319	8.35443		8.24812	8.3075	8.19164		7.99391	7.81654	8.0235
251159_at	---	AT3G63230	unknown	3	0.175932	1.10462	0.0317883	0.928813		2.94458	3.13551	3.22924		2.94458	3.0032	2.9309		2.89831	2.85617	2.80458
251228_at	---	AT3G62710	Glycosyl hydrolase family protein	3	0.119183	0.921919	0.0104368	0.888126		3.73392	3.59219	3.78386		3.8516	3.81029	3.79994		3.71648	3.58306	3.6488
251312_at	AGL13	AT3G61120	AGL13 (AGAMOUS-LIKE 13); DNA BINDING / TRANSCRIPTION FACTOR'	3	0.964865	1.00188	0.0201502	0.896651		3.28266	3.26865	3.42849		3.26865	3.35543	3.34757		3.23895	3.13275	3.12782
251366_at	---	AT3G61340	F-box and associated interaction domains-containing protein	3	0.174095	0.89874	0.0372735	0.914277		3.2818	2.99486	3.24817		3.29153	3.34499	3.35038		3.24817	3.11926	3.23159
251440_at	ASK13	AT3G60010	ASK13 (ARABIDOPSIS SKP1-LIKE 13); PROTEIN BINDING / UBIQUITIN-PROTEIN LIGASE'	3	0.924121	0.993264	0.0476974	0.875932		4.10056	3.98063	4.23368		4.23759	4.04314	4.0634		3.95303	3.9636	3.85416
251493_at	---	AT3G59300	Pentatricopeptide repeat (PPR) superfamily protein	3	0.227697	0.811906	0.0232153	0.893097		6.45069	6.89027	6.19617		6.82247	6.89027	6.72624		6.65765	6.66635	6.62565
251569_at	---	AT3G58290	TRAF-like superfamily protein	3	0.153738	0.937893	0.0445156	0.979213		3.24259	3.38155	3.40748		3.44099	3.45273	3.41542		3.40646	3.40529	3.40646
251619_at	---	AT3G58050	unknown	3	0.607824	0.972295	0.0362109	0.924603		7.6179	7.40085	7.44978		7.58295	7.47881	7.52838		7.38018	7.40785	7.46282
251627_at	BG1	AT3G57270	BG1 (BETA-1,3-GLUCANASE 1); CATALYTIC/ CATION BINDING / HYDROLASE, HYDROLYZING O-GLYCOSYL COMPOUNDS'	3	0.260427	0.970091	0.014614	0.885694		3.43208	3.40646	3.40646		3.45398	3.51599	3.40646		3.2238	3.28536	3.34191
251778_at	ROPGEF6	AT3G55660	ROPGEF6; RHO GUANYL-NUCLEOTIDE EXCHANGE FACTOR'	3	0.225692	0.91017	7.80333e-05	0.921498		3.85152	3.83892	4.12559		4.07458	4.07595	4.07287		3.9401	3.96419	3.96526
251786_at	MKP1	AT3G55270	MKP1 (MITOGEN-ACTIVATED PROTEIN KINASE PHOSPHATASE 1); MAP KINASE TYROSINE/SERINE/THREONINE PHOSPHATASE'	3	0.180213	0.812286	0.0256305	0.903002		7.64048	7.43178	7.02911		7.73949	7.64952	7.61219		7.57109	7.49454	7.49398
251823_at	---	AT3G55080	SET domain-containing protein	3	0.516857	0.828663	0.0362522	0.867754		5.5929	6.45169	6.85354		6.66694	6.54277	6.50186		6.28087	6.45169	6.36508
251874_at	---	AT3G54240	alpha/beta-Hydrolases superfamily protein	3	0.596635	0.914139	0.0247676	0.846345		3.8693	3.45228	4.2037		3.8693	4.01984	4.02469		3.72663	3.64012	3.82503
251908_at	---	AT3G53770	late embryogenesis abundant 3 (LEA3) family protein;	3	0.746201	1.01825	0.0443418	0.926591		3.41277	3.22065	3.22065		3.33832	3.22065	3.21681		3.14823	3.15318	3.14438
252043_at	---	AT3G52390	TatD related DNase	3	0.882408	1.01972	0.0436965	0.851233		5.33124	5.29793	4.78376		5.1349	5.13685	5.05666		4.76764	4.83124	5.03241
252097_at	---	AT3G51090	unknown	3	0.118856	0.726625	0.0460072	0.859702		4.42859	5.06855	5.15156		5.26653	5.32946	5.43486		5.00531	5.15156	5.2197
252190_at	---	AT3G50170	unknown	3	0.37946	1.01111	0.000363211	0.934727		3.24697	3.19825	3.23276		3.19825	3.21172	3.2202		3.09805	3.11926	3.12071
252531_at	ACT12	AT3G46520	ACT12 (ACTIN-12); STRUCTURAL CONSTITUENT OF CYTOSKELETON'	3	0.168105	1.04513	0.0101374	0.950133		3.48436	3.36629	3.47305		3.37755	3.37755	3.37755		3.33237	3.2711	3.3078
252750_at	---	AT3G43420	unknown	3	0.941088	1.00208	0.0438048	0.947802		3.04381	2.95832	2.95996		2.95832	2.9597	3.03508		2.92741	2.88633	2.90733
252808_at	---	AT3G42420	pseudogene, similar to putative helicase	3	0.0608945	0.922478	0.0465189	0.905869		3.24714	3.19057	3.28513		3.39473	3.28176	3.39559		3.28513	3.19611	3.16297
252816_at	---	AT3G42550	Eukaryotic aspartyl protease family protein	3	0.200421	0.897154	0.00975103	0.913661		3.0224	3.21388	3.355		3.33217	3.31525	3.41357		3.23016	3.20986	3.23016
252920_at	ATGH9B17	AT4G39000	ATGH9B17 (ARABIDOPSIS THALIANA GLYCOSYL HYDROLASE 9B17); CATALYTIC/ HYDROLASE, HYDROLYZING O-GLYCOSYL COMPOUNDS'	3	0.60942	0.952854	0.0249563	0.836065		3.49882	3.18567	3.22137		3.24882	3.51096	3.35511		3.13191	3.14006	3.06798
253069_at	HKL3	AT4G37840	HKL3 (HEXOKINASE-LIKE 3); ATP BINDING / FRUCTOKINASE/ GLUCOKINASE/ HEXOKINASE'	3	0.562401	0.956213	0.0331235	0.923638		3.41039	3.07039	3.25653		3.26615	3.34348	3.32148		3.16719	3.25653	3.16357
253318_at	---	AT4G33970	Leucine-rich repeat (LRR) family protein	3	0.271425	0.964783	0.0357361	0.9566		3.33932	3.39956	3.46167		3.48863	3.43582	3.43127		3.39956	3.39956	3.36456
253502_at	CYP82C4	AT4G31940	CYP82C4; ELECTRON CARRIER/ HEME BINDING / IRON ION BINDING / MONOOXYGENASE/ OXYGEN BINDING'	3	0.669515	1.0269	0.0187591	0.929204		3.01658	2.84904	3.1338		2.97505	2.96697	2.94249		2.81692	2.91098	2.83882
253570_at	---	AT4G31260	unknown	3	0.502999	0.955226	0.0355312	0.869789		2.97353	2.87969	3.12143		2.97353	3.15589	3.04349		2.85744	2.78121	2.93048
253604_at	---	AT4G30970	unknown	3	0.344095	0.893037	0.0371682	0.921332		2.75092	2.60598	3.09613		2.91575	3.01078	3.01611		2.89766	2.81551	2.87486
253618_at	UMAMIT34	AT4G30420	nodulin MtN21-like transporter family protein	3	0.063272	0.927788	0.00117665	0.831255		4.02153	4.01916	3.94541		4.11534	4.03584	4.15931		3.84638	3.83712	3.82708
254114_at	UMAMIT16-PSI	AT4G24980	nodulin MtN21-like transporter family protein	3	0.656831	1.03238	0.0292676	0.874736		3.70987	3.54449	3.85408		3.68824	3.58889	3.69341		3.3812	3.55945	3.45063
254336_at	---	AT4G22050	Eukaryotic aspartyl protease family protein	3	0.0515671	0.910759	0.0027082	0.897875		3.44439	3.35815	3.51711		3.53757	3.56861	3.61804		3.44439	3.41389	3.3997
254337_at	---	AT4G22060	F-box domain, cyclin-like	3	0.0796085	0.888603	0.00970391	0.88307		3.33944	3.11301	3.23691		3.41528	3.4534	3.33184		3.19573	3.19937	3.26722
254381_at	---	AT4G21880	Pentatricopeptide repeat (PPR) superfamily protein	3	0.171456	0.938958	0.0119903	0.840765		3.33595	3.19845	3.30533		3.30533	3.38377	3.42323		3.10222	3.03946	3.21998
254392_at	ENDO5	AT4G21600	ENDO5 (ENDONUCLEASE 5); T/G MISMATCH-SPECIFIC ENDONUCLEASE/ ENDONUCLEASE/ NUCLEIC ACID BINDING / SINGLE-STRANDED DNA SPECIFIC ENDODEOXYRIBONUCLEASE'	3	0.95637	1.00791	0.0273475	0.893197		3.56781	3.47186	4.08533		3.69675	3.61454	3.77961		3.50095	3.53329	3.56781
254393_at	---	AT4G21580	oxidoreductase, zinc-binding dehydrogenase family protein;	3	0.0585935	0.794112	0.0400896	0.957665		9.86976	10.3226	10.1082		10.4668	10.4269	10.4047		10.358	10.358	10.3953
254507_at	---	AT4G20160	unknown	3	0.0565098	0.868697	0.0275502	0.912408		2.82522	2.84432	3.04392		3.04734	3.09643	3.17891		2.96989	2.94975	3.0063
254713_at	---	AT4G18090	unknown	3	0.810357	0.992297	0.0242588	0.896827		3.24026	3.20326	3.30533		3.26485	3.31421	3.20326		3.06922	3.06695	3.17486
254773_at	ATCSLA15	AT4G13410	ATCSLA15; CELLULOSE SYNTHASE/ TRANSFERASE, TRANSFERRING GLYCOSYL GROUPS'	3	0.872804	0.989188	0.0050697	0.838385		3.24683	3.34959	3.52595		3.36198	3.47493	3.33252		3.09119	3.12997	3.18533
255040_at	---	AT4G09580	SNARE associated Golgi protein family	3	0.155311	0.855415	0.0068503	0.895559		6.43697	6.57597	6.14865		6.65769	6.57479	6.60502		6.40471	6.46879	6.48659
255102_s_at	---	AT4G08680	Mutator-like transposase family	3	0.071473	0.915166	0.0384343	0.951988		3.30533	3.13623	3.15158		3.33206	3.3209	3.32387		3.28468	3.20603	3.27317
255145_at	---	AT4G08440	HYPOTHETICAL PROTEIN'	3	0.417251	0.961736	0.0222633	0.873175		3.2478	3.18328	3.13218		3.18328	3.34558	3.20326		3.10174	3.0064	3.03701
255213_at	---	AT4G07640	gypsy-like retrotransposon family (Athila)	3	0.32354	0.949734	0.0178207	0.913416		2.84986	2.73297	2.94838		2.88776	2.94923	2.91744		2.83653	2.72744	2.79848
255339_at	---	AT4G04480	unknown	3	0.897635	0.989757	0.0237269	0.905363		3.54749	3.53889	3.8456		3.73917	3.61058	3.62679		3.50001	3.54749	3.49875
255371_at	---	AT4G04110	Toll-Interleukin-Resistance (TIR) domain family protein	3	0.566732	0.968344	0.0110774	0.864946		3.36362	3.20561	3.17613		3.20561	3.33554	3.34343		3.08351	3.04116	3.13196
255451_at	---	AT4G02860	Phenazine biosynthesis PhzC/PhzF protein;	3	0.0625503	0.79103	0.0391111	0.91441		9.56616	9.76335	10.0246		10.1235	10.0651	10.1801		10.0546	9.95586	9.97094
255507_at	MOS6	AT4G02150	MOS6 (MODIFIER OF SNC1, 6); BINDING / PROTEIN TRANSPORTER'	3	0.18407	1.08398	0.00963641	0.872996		7.90724	7.74469	7.67202		7.62236	7.68192	7.67067		7.39282	7.54065	7.45362
255548_at	---	AT4G01930	Cysteine/Histidine-rich C1 domain family protein	3	0.104177	0.951857	0.0468887	0.929855		3.32277	3.32277	3.32277		3.41148	3.32775	3.44262		3.32277	3.28288	3.26143
255574_at	CBL5	AT4G01420	CBL5 (CALCINEURIN B-LIKE PROTEIN 5); CALCIUM ION BINDING'	3	0.804498	0.976551	0.0152192	0.873347		3.34702	3.19219	3.60633		3.37032	3.36417	3.51375		3.18454	3.24918	3.22839
255614_at	---	AT4G01280	Homeodomain-like superfamily protein	3	0.0592195	0.846342	0.0150379	0.760208		5.82731	5.97258	6.11318		6.1876	6.30566	6.14186		5.64862	5.97357	5.82634
255641_at	SETH5	AT4G00800	transducin family protein / WD-40 repeat family protein	3	0.907885	1.00791	0.00949661	0.823806		5.8357	5.58912	5.69808		5.67526	5.60704	5.80649		5.37087	5.47625	5.40279
255918_at	---	AT5G28570	unknown	3	0.471136	0.899166	0.0471433	0.903812		3.42689	3.0357	3.66675		3.60873	3.45425	3.52637		3.32524	3.42618	3.40022
255952_at	AGL104	AT1G22130	AGL104 (AGAMOUS-LIKE 104); DNA BINDING / TRANSCRIPTION FACTOR'	3	0.0732023	0.946968	0.0212125	0.909136		3.20278	3.14923	3.14868		3.30193	3.22142	3.21317		3.05732	3.15716	3.10974
256081_at	WOX14	AT1G20700	WOX14 (WUSCHEL RELATED HOMEOBOX 14); DNA BINDING / TRANSCRIPTION FACTOR'	3	0.7503	0.993168	0.0204824	0.941222		3.52247	3.59428	3.58631		3.55937	3.55949	3.61386		3.48734	3.46073	3.52247
256314_at	TOC75-I	AT1G35860	TOC75-I (TRANSLOCON OUTER MEMBRANE COMPLEX 75-I)'	3	0.117983	0.948635	0.0346595	0.943398		3.14712	3.23617	3.23617		3.29222	3.3193	3.23617		3.20412	3.17148	3.21991
256393_at	---	AT3G06280	F-box associated ubiquitination effector family protein	3	0.943165	0.998063	0.0439147	0.91665		3.47604	3.41072	3.41072		3.47575	3.37758	3.45256		3.35129	3.33668	3.24124
256412_at	ELO1	AT3G11220	PAXNEB PROTEIN-RELATED'	3	0.659501	0.960191	0.0485952	0.934473		5.22078	5.10838	4.81523		5.10838	5.14558	5.06625		4.96848	4.99475	5.06366
256536_at	---	AT1G33330	Class I peptide chain release factor	3	0.800094	1.02457	0.0152792	0.950237		7.40348	6.96132	7.12994		7.0997	7.12527	7.16472		7.04958	7.06785	7.05135
256590_at	ATHMG	AT3G28730	ATHMG (ARABIDOPSIS THALIANA HIGH MOBILITY GROUP); TRANSCRIPTION FACTOR'	3	0.745518	0.966639	0.0109604	0.908296		8.2091	8.35845	8.68581		8.46982	8.44857	8.48183		8.26847	8.33359	8.38186
256906_at	---	AT3G24000	Tetratricopeptide repeat (TPR)-like superfamily protein	3	0.637308	1.05869	0.0464636	0.91331		4.27256	3.75476	3.88836		3.85008	3.8459	3.97287		3.76282	3.79855	3.715
257030_at	---	AT3G19110	unknown	3	0.0775725	0.819631	0.0217561	0.89108		3.46234	3.20652	3.63009		3.70352	3.69775	3.75854		3.62791	3.56108	3.4717
257032_at	DNF	AT3G19140	DAY NEUTRAL FLOWERING'	3	0.209065	0.92403	0.0455568	0.914438		3.015	2.78966	2.95048		2.96535	3.05352	3.07823		2.91848	2.84101	2.95048
257092_at	DDL	AT3G20550	DDL (DAWDLE)'	3	0.284718	0.828302	0.0371766	0.880288		7.46295	7.71401	8.18401		8.00121	8.02999	8.14508		7.95927	7.80206	7.8631
257107_at	---	AT3G29070	emp24/gp25L/p24 family/GOLD family protein	3	0.24238	0.937444	0.0280181	0.902528		3.59233	3.39065	3.46167		3.58731	3.62189	3.51503		3.46167	3.35703	3.46167
257246_at	---	AT3G24130	Pectin lyase-like superfamily protein	3	0.166224	0.956626	0.00372961	0.876827		3.67894	3.65164	3.62854		3.67152	3.6945	3.78503		3.51071	3.53458	3.53684
257250_at	---	AT3G24120	Homeodomain-like superfamily protein	3	0.111272	0.795234	0.027748	0.879059		8.54231	9.07622	8.79154		9.03758	9.22252	9.14162		8.96324	8.98075	8.89983
257281_s_at	---	AT3G29720	HXXXD-type acyl-transferase family protein	3	0.163753	0.911731	0.039454	0.929487		3.24026	3.02838	3.24817		3.32891	3.24725	3.34061		3.15569	3.21506	3.22955
257388_at	---	AT2G14430	non-LTR retrotransposon family (LINE),	3	0.472055	0.96893	0.0384905	0.882236		3.06707	3.04861	3.19975		3.20163	3.09742	3.15298		2.86354	3.04992	2.99629
257445_x_at	---	AT2G10390	unknown	3	0.328398	1.04756	0.0138052	0.885407		3.21988	3.41537	3.30175		3.25384	3.21388	3.26819		3.12	3.10497	2.98418
257639_at	---	AT3G25720	RNA-directed DNA polymerase (reverse transcriptase)-related family protein	3	0.201775	0.891063	0.0266682	0.889		3.7498	3.41046	3.6986		3.81579	3.79773	3.74453		3.62019	3.53004	3.6986
257952_at	---	AT3G21770	Peroxidase superfamily protein	3	0.283407	1.14615	0.0103999	0.801783		6.80634	6.49756	6.27474		6.34972	6.2835	6.35502		6.10001	5.86391	6.06817
258144_at	---	AT3G18180	Glycosyltransferase family 61 protein;	3	0.30158	0.952077	0.00484456	0.847489		3.2793	3.2793	3.39319		3.33052	3.47597	3.35785		3.1795	3.12262	3.14603
258293_at	PHO1	AT3G23430	PHO1 (PHOSPHATE 1)'	3	0.142341	0.641295	0.0410774	0.727953		5.23028	5.6635	6.36574		6.6205	6.32308	6.23876		5.70697	6.0567	6.04441
258539_at	---	AT3G06970	RNA-binding (RRM/RBD/RNP motifs) family protein	3	0.900671	0.989538	0.0277389	0.834144		3.59159	3.27609	3.39813		3.318	3.43875	3.55459		3.26903	3.12248	3.13493
258579_s_at	---	AT3G04190	RmlC-like cupins superfamily protein;	3	0.719963	0.976459	0.0291971	0.935448		3.08569	3.17676	3.3812		3.28565	3.24105	3.22007		3.17676	3.10443	3.17676
258651_at	PIP5K9	AT3G09920	PIP5K9 (PHOSPHATIDYL INOSITOL MONOPHOSPHATE 5 KINASE); 1-PHOSPHATIDYLINOSITOL-4-PHOSPHATE 5-KINASE/ ATP BINDING / PHOSPHATIDYLINOSITOL PHOSPHATE KINASE'	3	0.113875	0.74959	0.0203125	0.85513		8.04312	8.46459	8.75377		8.79854	8.84082	8.86959		8.49223	8.63583	8.70354
259238_at	EIF3G1	AT3G11400	EUKARYOTIC TRANSLATION INITIATION FACTOR 3G / EIF3G'	3	0.114708	1.08095	0.000794526	0.951183		10.3537	10.1861	10.3555		10.1861	10.1861	10.1861		10.1121	10.0994	10.1303
259314_at	---	AT3G05260	NAD(P)-binding Rossmann-fold superfamily protein	3	0.0625108	0.95259	0.0215056	0.89968		3.58413	3.6409	3.60142		3.64966	3.66312	3.72389		3.50584	3.60142	3.47186
259397_at	---	AT1G17680	tetratricopeptide repeat (TPR)-containing protein;	3	0.353982	0.81056	0.0445352	0.868164		6.25422	6.7492	7.23151		7.00293	7.05743	7.0836		6.98455	6.77202	6.77552
260115_at	---	AT1G33870	P-loop containing nucleoside triphosphate hydrolases superfamily protein	3	0.128759	0.909725	0.0255312	0.97084		3.23688	2.99376	3.12957		3.27311	3.26403	3.23256		3.21426	3.22215	3.2052
260130_s_at	BGLU21	AT1G66280	BGLU21; CATALYTIC/ CATION BINDING / HYDROLASE, HYDROLYZING O-GLYCOSYL COMPOUNDS'	3	0.296508	0.762368	0.0286247	0.604886		3.70874	4.55499	3.9012		4.36599	4.81107	4.16219		3.77025	3.91796	3.47525
260566_at	OASB	AT2G43750	OASB (O-ACETYLSERINE (THIOL) LYASE B); CYSTEINE SYNTHASE'	3	0.869504	0.985635	0.0288728	0.900948		9.33867	9.72477	9.6608		9.58887	9.61364	9.58434		9.42946	9.53377	9.37218
260773_at	ATGA2OX1	AT1G78440	ATGA2OX1 (GIBBERELLIN 2-OXIDASE 1); GIBBERELLIN 2-BETA-DIOXYGENASE'	3	0.273163	0.925105	0.0472774	0.903136		3.50142	3.23617	3.41942		3.47358	3.5714	3.44896		3.29906	3.42844	3.32549
261115_at	---	AT1G75360	unknown	3	0.0550702	0.953146	0.0100133	0.915389		3.55522	3.53452	3.51869		3.648	3.6062	3.56192		3.44195	3.49644	3.49512
261158_at	---	AT1G34500	MBOAT (membrane bound O-acyl transferase) family protein	3	0.0663627	0.859434	0.015271	0.902085		3.59339	3.32653	3.55094		3.6669	3.67986	3.77973		3.58227	3.57373	3.52449
261414_at	---	AT1G07795	unknown	3	0.122662	0.867058	0.00107988	0.899238		4.73264	4.40612	4.44067		4.77347	4.71006	4.71329		4.57905	4.57905	4.57905
261503_at	---	AT1G71691	GDSL-like Lipase/Acylhydrolase superfamily protein	3	0.165288	0.934325	0.0443691	0.886811		3.8031	3.79671	3.95337		3.90017	3.98888	3.95813		3.88678	3.69534	3.74517
261531_at	---	AT1G63490	transcription factor jumonji (jmjC) domain-containing protein	3	0.146166	0.834213	0.0382824	0.920401		5.76593	6.22519	6.12193		6.36897	6.29746	6.23116		6.16716	6.20428	6.16716
261560_at	---	AT1G01710	Acyl-CoA thioesterase family protein	3	0.0971062	0.935958	0.00858057	0.928013		8.19717	8.3428	8.31118		8.36532	8.3821	8.39018		8.22905	8.27402	8.31118
261706_at	---	AT1G32680	unknown	3	0.0535647	0.924238	0.0366466	0.877786		2.88711	2.98062	3.0318		3.0709	3.06606	3.10357		2.81785	3.01841	2.84009
262983_at	---	AT1G54550	F-box and associated interaction domains-containing protein	3	0.851706	0.978938	0.0414938	0.881273		3.49908	3.29859	3.79644		3.45753	3.64344	3.58527		3.44372	3.3714	3.32409
263070_at	---	AT2G17600	Cysteine/Histidine-rich C1 domain family protein;	3	0.414009	0.935579	0.0123976	0.875799		3.43933	3.11119	3.37193		3.39871	3.45111	3.36082		3.21537	3.28171	3.13958
263141_at	---	AT1G65210	Galactose-binding protein	3	0.365963	0.960962	0.0491511	0.923118		3.05632	2.94763	3.12228		3.12475	3.11656	3.05726		3.05632	2.96621	2.9298
263219_at	---	AT1G30600	Subtilase family protein	3	0.480825	0.959368	0.0428503	0.812099		4.25997	4.41545	4.41074		4.51736	4.42386	4.32447		4.06271	4.30295	3.99921
263302_at	---	AT2G15190	pseudogene, Ulp1 protease family	3	0.0725068	0.936278	0.0437317	0.924471		2.71582	2.77297	2.74621		2.87035	2.88296	2.76666		2.75886	2.72445	2.69675
263390_at	---	AT2G11830	unknown	3	0.184499	0.896697	0.0212871	0.910743		3.29906	3.06013	3.35721		3.35703	3.36575	3.46554		3.29906	3.24681	3.2378
263441_at	---	AT2G28620	P-loop containing nucleoside triphosphate hydrolases superfamily protein	3	0.824718	1.01018	0.0434267	0.918079		3.33634	3.16297	3.21566		3.22418	3.16297	3.28398		3.15542	3.06911	3.07669
263896_at	---	AT2G21930	A paternally expressed imprinted gene	3	0.625796	0.942732	0.0189776	0.828984		3.88399	3.656	4.19628		3.99597	3.93895	4.05659		3.76554	3.59223	3.82198
264225_at	---	AT1G67420	Zn-dependent exopeptidases superfamily protein;	3	0.637257	0.958871	0.0354514	0.91274		4.57025	4.71736	4.97441		4.8251	4.80097	4.81772		4.72704	4.72704	4.59454
264323_at	YUC9	AT1G04180	YUCCA 9'	3	0.383769	0.960672	0.0240059	0.900068		3.36142	3.29895	3.23691		3.44645	3.29755	3.32694		3.18925	3.21251	3.2135
264631_at	DEGP3	AT1G65630	DEGP3 (DEGP PROTEASE 3); CATALYTIC/ PROTEIN BINDING / SERINE-TYPE ENDOPEPTIDASE/ SERINE-TYPE PEPTIDASE'	3	0.24286	1.00988	0.013966	0.951		3.03895	3.00448	3.01518		3.00448	3.00648	3.00509		2.96859	2.90367	2.92634
264643_at	PGSIP5	AT1G08990	PGSIP5 (PLANT GLYCOGENIN-LIKE STARCH INITIATION PROTEIN 5); TRANSFERASE, TRANSFERRING GLYCOSYL GROUPS'	3	0.890158	1.00962	0.0320117	0.878492		3.17666	3.17666	3.4361		3.17666	3.27004	3.30127		3.03792	3.15663	2.99272
264690_at	SNL4	AT1G70060	Encodes a homolog of the transcriptional repressor SIN3	3	0.748819	1.01375	0.00142129	0.921374		7.59969	7.41712	7.43953		7.46093	7.47179	7.4645		7.37813	7.34425	7.32043
264976_at	NRT1.6	AT1G27080	NRT1.6 (NITRATE TRANSPORTER 1.6); LOW AFFINITY NITRATE TRANSMEMBRANE TRANSPORTER/ TRANSPORTER'	3	0.935291	1.01102	0.0289754	0.911961		3.59779	3.29859	3.92782		3.58391	3.57717	3.61567		3.37755	3.49717	3.50316
265072_at	LAS	AT1G55580	LAS (LATERAL SUPPRESSOR); TRANSCRIPTION FACTOR'	3	0.548553	0.962964	0.00071819	0.855809		3.96212	3.77416	4.04817		4.00696	3.96212	3.9787		3.71558	3.75903	3.79925
265126_s_at	---	AT1G55380	Cysteine/Histidine-rich C1 domain family protein	3	0.0670775	0.848486	0.0328235	0.820793		3.23255	3.06911	3.27585		3.28155	3.52712	3.47996		3.05496	3.25077	3.12817
265177_at	---	AT1G23630	HYPOTHETICAL PROTEIN'	3	0.45401	1.04541	0.00339611	0.909762		3.36881	3.19226	3.43783		3.30887	3.24348	3.25434		3.11622	3.1191	3.16205
265296_at	---	AT2G14060	similar to SAM:salicylic acid carboxyl methyltransferase (SAMT)	3	0.334178	0.939957	0.0268249	0.895836		3.49382	3.26055	3.32398		3.4266	3.39574	3.52401		3.22738	3.32398	3.31891
265300_at	---	AT2G13950	Cysteine/Histidine-rich C1 domain family protein	3	0.374969	0.965274	0.0193026	0.903704		3.3906	3.27004	3.25204		3.40453	3.33467	3.32645		3.25838	3.14471	3.22433
265334_at	---	AT2G18370	Predicted to encode a PR (pathogenesis-related) protein	3	0.0745541	0.830653	0.0231874	0.799581		3.67085	3.6296	3.86314		3.96458	3.8476	4.15447		3.63634	3.62024	3.74201
265592_at	---	AT2G20110	Tesmin/TSO1-like CXC domain-containing protein;	3	0.0522391	0.895857	0.0264301	0.866111		3.69795	3.58483	3.65509		3.8693	3.84102	3.70352		3.5519	3.56325	3.67656
265621_at	NTL8	AT2G27300	NTL8 (NTM1-LIKE 8); TRANSCRIPTION FACTOR'	3	0.924279	0.994886	0.0281738	0.848928		3.3347	3.46449	3.34444		3.36752	3.29759	3.50071		3.11678	3.097	3.24318
265788_at	IAA32	AT2G01200	IAA32 (INDOLE-3-ACETIC ACID INDUCIBLE 32); TRANSCRIPTION FACTOR'	3	0.316328	0.967057	0.0180339	0.882456		3.37968	3.48124	3.36465		3.43948	3.43586	3.49522		3.32976	3.18303	3.31655
266007_at	MAKR3	AT2G37380	MEMBRANE-ASSOCIATED KINASE REGULATOR 3'	3	0.0941366	0.906112	0.028336	0.893083		3.18981	3.11607	3.31775		3.40569	3.30391	3.34074		3.26143	3.11397	3.18554
266736_at	CYP709B1	AT2G46960	CYP709B1; ELECTRON CARRIER/ HEME BINDING / IRON ION BINDING / MONOOXYGENASE/ OXYGEN BINDING'	3	0.202061	0.8553	0.026944	0.832769		3.80985	3.34384	3.65876		3.85379	3.90183	3.73331		3.55224	3.45842	3.68624
266828_at	---	AT2G22930	UDP-Glycosyltransferase superfamily protein	3	0.690981	0.984095	0.0155017	0.905625		3.17316	3.17934	3.29755		3.29666	3.24964	3.17314		3.08906	3.0777	3.12365
267171_at	DOF2.4	AT2G37590	DOF-TYPE ZINC FINGER DOMAIN-CONTAINING PROTEIN'	3	0.256002	0.945104	0.0207467	0.878163		4.26192	4.23271	4.35674		4.27582	4.3825	4.43741		4.15203	4.23271	4.14868
267417_at	---	AT2G34990	RING/U-box superfamily protein	3	0.891308	0.984699	0.0458311	0.91016		4.06566	3.56132	3.70476		3.77911	3.75705	3.86231		3.69875	3.58754	3.70476

## Sheet: FL vs DEL Up @ 1 dpi
Table S1: Genes up regulated in response to CaLCuV AC2 at one dpi. Gene expression values for full-length AC2 (FL) a deletion derivative lacking the transcription activation domain (DEL), and an empty vector control (530) are derived from raw intensity data of three microarrays as described in materials and methods. Genes differentially expressed between experimental samples and controls (Full vs…
					FL VS 530		DEL VS 530			FL				530				DEL
Affymetrix Probe ID	Gene Symbol	Transcipt ID (TAIR)	Gene Description	Label	P-value	Ratio	P-value	Ratio		Gene Expression				Gene Expression				Gene Expression
245053_at	---	AT2G26450	Plant invertase/pectin methylesterase inhibitor superfamily	1	0.0196104	1.19505	0.545762	1.07483		3.69894	3.67701	3.89656		3.53992	3.48703	3.47434		3.43394	3.45111	3.92856
245105_at	---	AT2G41610	Unknown	1	0.035096	1.20248	0.266454	1.05393		3.76251	3.66751	3.96421		3.56714	3.54166	3.48741		3.50394	3.65981	3.65981
245129_at	CRR4	AT2G45350	CRR4 (CHLORORESPIRATORY REDUCTION 4) (PPR)	1	0.0390899	1.12472	0.2887	1.04443		3.36004	3.20899	3.26079		3.1061	3.17676	3.03825		3.17676	3.21786	3.11465
245473_at	---	AT4G16050	Aminotransferase-like, plant mobile domain family protein	1	0.022148	1.10019	0.338723	1.06268		3.28781	3.23371	3.34679		3.10738	3.15877	3.18891		3.14109	3.18891	3.38819
245508_at	---	AT4G15720	REME2, REQUIRED FOR EFFICIENCY OF MITOCHONDRIAL EDITING 2 (PPR)	1	0.0451304	1.21614	0.802173	1.01401		3.73502	3.38887	3.62444		3.28781	3.33687	3.27671		3.38887	3.15702	3.4157
245533_at	CCT2	AT4G15130	CATALYTIC/ CHOLINE-PHOSPHATE CYTIDYLYLTRANSFERASE/ NUCLEOTIDYLTRANSFERASE'	1	0.0459684	1.52546	0.816918	1.04325		8.12146	7.48734	7.48991		6.93321	7.16998	7.16778		6.64432	7.55257	7.25734
245569_at	NRPE7	AT4G14660	NRPE7; DNA-DIRECTED RNA POLYMERASE'	1	0.0373624	1.28821	0.102502	1.21048		5.95664	5.72791	5.96062		5.53305	5.68196	5.33406		5.95469	5.72791	5.69319
245630_at	---	AT1G25360	Pentatricopeptide repeat (PPR) superfamily protein	1	0.0450034	1.08283	0.262349	0.94473		4.41942	4.41133	4.42576		4.22644	4.31518	4.37046		4.2494	4.28151	4.1351
245636_at	---	AT1G25240	ENTH/VHS/GAT family protein	1	0.00636816	1.17684	0.0534167	1.08734		3.82002	3.89164	3.78161		3.52757	3.63452	3.62643		3.77903	3.6852	3.6867
245754_at	---	AT1G35183	Unknown	1	0.0129766	1.15733	0.703797	0.97783		3.11086	3.04794	3.15276		2.82796	2.97353	2.87766		2.75985	2.81551	3.00676
245817_at	---	AT1G26160	Metal-dependent phosphohydrolase	1	0.000915864	1.16574	0.437875	1.06575		6.93225	6.98925	6.93654		6.76491	6.72679	6.70259		6.69289	6.74509	7.0319
245930_at	---	AT5G09240	ssDNA-binding transcriptional regulator	1	0.0177329	1.44563	0.0925635	1.2473		6.08189	6.18614	6.01674		5.29011	5.67798	5.7216		5.80238	5.96749	5.87625
245935_at	---	AT5G19840	2-oxoglutarate (2OG) and Fe(II)-dependent oxygenase superfamily protein	1	0.0444054	1.23269	0.411065	1.10574		5.02254	5.14704	5.01483		4.5777	4.77174	4.92956		4.68539	5.09909	4.92956
245985_at	PNSL5	AT5G13120	PHOTOSYNTHETIC NDH SUBCOMPLEX L 5'	1	9.41812e-05	1.1566	0.561448	1.03297		9.47961	9.5183	9.47176		9.27244	9.28415	9.28339		9.17443	9.41916	9.3868
246181_at	---	AT5G20860	Plant invertase/pectin methylesterase inhibitor superfamily	1	0.0417475	1.12183	0.0682873	1.13104		3.28838	3.25357	3.29398		3.15276	3.18752	2.99809		3.3248	3.20212	3.34439
246357_x_at	---	AT1G40550	Unknown	1	0.00619026	1.10083	0.0944626	1.0332		3.26603	3.29386	3.35044		3.16854	3.14236	3.18363		3.2407	3.21618	3.17902
246564_at	---	AT5G15610	Proteasome component (PCI) domain protein	1	0.0343892	1.07539	0.232558	1.07096		8.38729	8.34346	8.45971		8.31265	8.28341	8.27983		8.52556	8.31666	8.33038
246679_at	---	AT5G33240	Unknown	1	0.0425638	1.07519	0.0599868	1.06545		3.08066	3.07757	3.1519		3.05056	2.95043	2.99538		3.06044	3.13275	3.07757
246707_at	---	AT5G28140	transposable element gene	1	0.0335115	1.16179	0.445786	1.04544		3.64557	3.61419	3.64232		3.51253	3.46374	3.27675		3.43174	3.50107	3.51253
246801_at	---	AT5G26830	Encodes a dual-targeted threonyl-tRNA synthetase	1	0.0437277	1.05311	0.296781	1.03151		8.28766	8.29305	8.23794		8.16778	8.23794	8.18898		8.255	8.28782	8.18616
246946_at	---	AT5G25070	Unknown	1	0.0443026	1.4019	0.528216	1.10027		6.37075	6.15896	6.61917		5.84156	5.72261	6.12256		6.03097	5.74414	6.32519
247067_at	---	AT5G66950	Pyridoxal phosphate (PLP)-dependent transferases superfamily protein	1	0.0428637	1.26214	0.203482	1.10904		8.01763	7.67476	7.73651		7.50726	7.55772	7.35631		7.75711	7.60875	7.50338
247099_at	---	AT5G66500	tetratricopeptide repeat (TPR)-like superfamily protein	1	0.0451012	1.19788	0.149544	1.10976		3.48117	3.50362	3.34679		3.04363	3.17822	3.32828		3.33363	3.33363	3.33363
247241_at	---	AT5G64680	Unknown	1	0.0197578	1.48739	0.0959544	1.18621		7.458	7.00054	7.35039		6.5274	6.7653	6.79787		6.91259	6.8313	7.08575
247397_at	HCA2	AT5G62940	HIGH CAMBIAL ACTIVITY2'	1	0.048701	1.41856	0.378536	1.13774		5.00805	4.62907	4.83562		4.17182	4.15858	4.62907		4.30021	4.58711	4.63066
247582_at	---	AT5G60760	P-loop containing nucleoside triphosphate hydrolases superfamily protein	1	0.0125113	1.25728	0.920716	0.993466		4.08	3.88329	3.82815		3.55532	3.65055	3.59464		3.51907	3.46449	3.78857
247607_at	PNM1	AT5G60960	PPR PROTEIN LOCALIZED TO THE NUCLEUS AND MITOCHONDRIA 1'	1	0.0488134	1.36368	0.653658	1.04286		7.28679	6.80339	7.03177		6.59616	6.42892	6.75434		6.50153	6.63031	6.82924
247683_at	---	AT5G59660	Leucine-rich repeat protein kinase family protein	1	0.0211385	1.09577	0.793304	1.01148		3.61492	3.51546	3.63488		3.44469	3.44942	3.47531		3.60032	3.38531	3.43318
247747_at	---	AT5G59000	RING/FYVE/PHD zinc finger superfamily protein	1	0.0123357	1.34002	0.0513588	1.42248		4.512	4.27352	4.46974		3.8509	4.075	4.0626		4.78924	4.17576	4.54873
247978_at	---	AT5G56710	Ribosomal protein L31e family protein	1	0.0136017	1.17923	0.176914	1.09574		11.5613	11.5303	11.5916		11.4355	11.2866	11.2474		11.5073	11.3487	11.5094
248030_at	SRT1	AT5G55760	SRT1 (SIRTUIN 1); DNA BINDING / NAD OR NADH BINDING / NAD-DEPENDENT HISTONE DEACETYLASE/ ZINC ION BINDING'	1	0.033701	1.37571	0.130291	1.13128		5.73155	5.45318	5.88137		5.14836	5.40881	5.1284		5.39016	5.38953	5.43973
248095_at	ATMAP65-1	AT5G55230	ATMAP65-1 (MICROTUBULE-ASSOCIATED PROTEINS 65-1); MICROTUBULE BINDING'	1	0.0138688	1.60064	0.0909317	1.36247		8.18172	7.72757	8.09845		7.16325	7.5084	7.30015		7.88553	7.99931	7.42564
248105_at	FTSZ1-1	AT5G55280	FTSZ1-1; PROTEIN BINDING / STRUCTURAL MOLECULE'	1	0.0217576	1.55053	0.0569696	1.30681		7.77589	7.53727	7.21546		7.02767	6.87864	6.72403		7.47404	7.26501	7.04942
248378_at	---	AT5G51840	Unknown	1	0.0218526	1.29716	0.481824	1.09862		7.44527	7.35356	7.18358		6.81371	7.0847	6.95795		6.78281	7.16069	7.31995
248632_at	SLD5	AT5G49010	SLD5 (SYNTHETIC LETHALITY WITH DPB11-1 5)'	1	0.0315558	1.05139	0.185548	0.912636		4.75037	4.7657	4.81096		4.69372	4.68301	4.73342		4.52109	4.46772	4.72568
248711_at	---	AT5G48270	Unknown	1	0.0382491	1.11351	0.0899241	1.05376		3.31949	3.45876	3.42781		3.3135	3.202	3.22521		3.32838	3.31949	3.31949
248732_at	XTH20	AT5G48070	XTH20 (XYLOGLUCAN ENDOTRANSGLUCOSYLASE/HYDROLASE 20); HYDROLASE, ACTING ON GLYCOSYL BONDS / HYDROLASE, HYDROLYZING O-GLYCOSYL COMPOUNDS / XYLOGLUCAN:XYLOGLUCOSYL TRANSFERASE'	1	0.0401727	1.1257	0.476246	0.971216		3.56132	3.68356	3.67612		3.38179	3.48937	3.53737		3.47096	3.43802	3.37315
248984_at	NRPC2	AT5G45140	NRPC2; DNA BINDING / DNA-DIRECTED RNA POLYMERASE/ RIBONUCLEOSIDE BINDING'	1	0.0436212	1.33177	0.687409	1.05025		6.19161	5.71826	5.85583		5.6157	5.4513	5.45868		5.91298	5.45401	5.37091
248995_at	RRS1	AT5G45260	RRS1 (RESISTANT TO RALSTONIA SOLANACEARUM 1); DNA BINDING / TRANSCRIPTION FACTOR'	1	0.0277569	1.55271	0.816984	1.03856		6.81018	6.20577	6.30532		5.74286	5.94674	5.72732		5.54865	6.32982	5.70218
249347_at	---	AT5G40830	S-adenosyl-L-methionine-dependent methyltransferases superfamily protein	1	0.0267418	1.13886	0.279158	1.07693		3.78483	3.83246	3.70478		3.59894	3.65738	3.50299		3.70478	3.56689	3.80843
249396_at	DEGP9	AT5G40200	DEGP9 (DEGP PROTEASE 9); CATALYTIC/ PROTEIN BINDING / SERINE-TYPE ENDOPEPTIDASE/ SERINE-TYPE PEPTIDASE'	1	0.0300042	1.18625	0.701758	1.01753		8.20073	8.1243	8.00589		7.95742	7.87045	7.76381		7.8183	7.9243	7.9243
249676_at	---	AT5G35960	Protein kinase family protein	1	0.0481858	1.0951	0.104564	1.0633		3.84004	3.75989	3.85686		3.62624	3.75989	3.67745		3.75989	3.80814	3.76122
249725_at	---	AT5G35470	Unknown	1	0.0284985	1.09304	0.243031	0.947004		3.42152	3.29859	3.34845		3.18829	3.24761	3.24761		3.24761	3.13003	3.0702
249816_at	CPSF100	AT5G23880	CPSF100 (CLEAVAGE AND POLYADENYLATION SPECIFICITY FACTOR 100); DNA BINDING / PROTEIN BINDING'	1	0.00402049	1.56562	0.647305	1.07389		6.34642	6.28351	6.01928		5.64217	5.46373	5.60311		5.24174	5.88791	5.88791
249818_at	TUB8	AT5G23860	TUB8; STRUCTURAL CONSTITUENT OF CYTOSKELETON'	1	0.0211353	1.36037	0.971062	1.00519		7.436	7.31349	7.15122		6.74287	6.77377	7.05206		6.45014	7.05206	7.08889
249823_s_at	---	AT5G23350	GRAM domain-containing protein / ABA-responsive protein-related	1	0.0468211	2.67999	0.667211	1.27293		6.60079	6.09294	5.96181		3.91465	4.8619	5.61231		3.86231	5.72925	5.84175
249828_at	---	AT5G23250	Succinyl-CoA ligase, alpha subunit	1	0.0488805	1.28021	0.736562	1.03661		7.507	7.18024	7.38387		6.93505	6.88022	7.18669		6.83373	7.05151	7.27232
250203_at	---	AT5G13980	Glycosyl hydrolase family 38 protein	1	0.0104793	1.28786	0.455731	1.04939		8.13665	8.24874	8.29482		7.73616	7.98098	7.86814		7.83999	7.99507	7.95885
250245_at	NAGLU	AT5G13690	N-ACETYL-GLUCOSAMINIDASE'	1	0.0369747	1.2405	0.267172	1.10452		5.56004	5.42276	5.58885		5.3827	5.05587	5.20031		5.46035	5.29247	5.31632
250391_at	---	AT5G10850	similar to nucleic acid binding / zinc ion binding	1	0.0493733	1.07667	0.451132	1.0459		3.87527	3.84996	3.89524		3.72232	3.73586	3.84256		3.70863	3.84256	3.94379
250437_at	AGP4	AT5G10430	AGP4 (ARABINOGALACTAN PROTEIN 4)'	1	0.0290269	1.49856	0.0808826	1.30612		5.00004	5.02328	5.25552		4.24438	4.81998	4.46375		4.88524	4.91187	4.88685
250455_at	PROPEP4	AT5G09980	PROPEP4 (ELICITOR PEPTIDE 4 PRECURSOR)'	1	0.0284172	1.3576	0.742261	0.969042		3.72332	3.88691	3.49612		3.11144	3.39537	3.27636		3.05287	3.43928	3.15491
250585_at	---	AT5G07620	Protein kinase superfamily protein	1	0.0157896	1.27911	0.891477	0.988301		4.21843	4.11801	3.92295		3.79792	3.67709	3.71894		3.46507	3.89741	3.78054
250606_s_at	PPME1	AT5G07410	PPME1; PECTINESTERASE'	1	0.0474967	1.14216	0.38563	1.42967		3.21832	3.15827	3.1703		2.88022	3.11786	2.97353		3.00984	2.9633	4.54552
250628_at	---	AT5G07380	Unknown	1	0.0488451	1.08459	0.353443	1.03876		3.47483	3.47985	3.35803		3.33944	3.28259	3.33925		3.39668	3.4454	3.2838
250641_at	---	AT5G07160	Basic-leucine zipper (bZIP) transcription factor family protein	1	0.0203789	1.11295	0.122561	1.12324		3.00448	2.9104	3.05277		2.85896	2.80972	2.83581		2.92322	2.91527	3.169
250761_at	---	AT5G06050	Putative methyltransferase family protein;	1	0.0337508	1.42666	0.167331	1.22618		5.49036	5.5673	5.77532		5.04542	4.8694	5.38025		5.24684	5.4113	5.51945
250778_at	MOP10	AT5G05500	Pollen Ole e 1 allergen and extensin family protein	1	0.0339272	1.08465	0.37466	1.04195		3.56943	3.5597	3.49086		3.4266	3.36765	3.47407		3.57854	3.41085	3.45679
250919_at	---	AT5G03660	Unknown	1	0.0398303	1.07982	0.15692	1.04972		7.8382	7.91749	7.921		7.8382	7.75581	7.75031		7.82088	7.82833	7.90512
251213_at	---	AT3G62490	similar to ASY2, DNA binding	1	0.0199535	1.08916	0.108165	1.05693		3.08735	3.04658	3.12214		2.92797	2.94214	3.01629		3.01068	3.01982	3.09552
251583_at	---	AT3G58590	Pentatricopeptide repeat (PPR) superfamily protein	1	0.0312381	1.1092	0.535824	0.97309		4.08726	4.08991	3.96375		3.87439	3.94915	3.86881		3.86306	3.94915	3.76208
251607_at	---	AT3G57850	Unknown	1	0.0166184	1.0544	0.675858	0.990491		3.31011	3.2503	3.29889		3.19856	3.20352	3.22797		3.22797	3.13275	3.22797
251730_at	---	AT3G56330	N2,N2-dimethylguanosine tRNA methyltransferase	1	0.0376993	1.40279	0.276169	1.07502		4.09466	4.1659	4.58784		3.80496	3.66488	3.91365		3.94175	3.92777	3.82708
251768_at	---	AT3G55940	Phosphoinositide-specific phospholipase C family protein	1	0.0310007	1.59264	0.383982	1.17095		4.93897	4.96443	4.75751		3.83246	4.25936	4.55481		4.25146	4.5391	4.5391
251920_at	UPP	AT3G53900	URACIL PHOSPHORIBOSYLTRANSFERASE'	1	0.00133061	1.35976	0.92145	1.01212		6.53196	6.47839	6.36595		6.07006	5.96133	6.01487		5.77482	5.91979	6.40381
251935_at	FLN1	AT3G54090	FRUCTOKINASE-LIKE 1'	1	0.0102383	1.57064	0.151875	1.24783		7.36158	7.53452	7.1359		6.50652	6.82998	6.74146		6.82503	7.30224	6.90896
252287_at	---	AT3G49080	Ribosomal protein S5 domain 2-like superfamily protein	1	0.0254177	1.24711	0.213015	1.12894		7.75297	7.49597	7.71581		7.25806	7.30677	7.44417		7.44417	7.38142	7.70832
252318_at	GSA2	AT3G48730	GSA2 (GLUTAMATE-1-SEMIALDEHYDE 2,1-AMINOMUTASE 2); CATALYTIC/ GLUTAMATE-1-SEMIALDEHYDE 2,1-AMINOMUTASE/ PYRIDOXAL PHOSPHATE BINDING / TRANSAMINASE'	1	0.0034824	1.49207	0.427237	1.10523		7.82168	7.95142	7.7952		7.10952	7.34867	7.37815		7.15333	7.61879	7.49726
252492_at	TOC75-III	AT3G46740	TOC75-III (TRANSLOCON AT THE OUTER ENVELOPE MEMBRANE OF CHLOROPLASTS 75-III); P-P-BOND-HYDROLYSIS-DRIVEN PROTEIN TRANSMEMBRANE TRANSPORTER'	1	0.0309101	1.22734	0.130246	1.13091		8.24792	8.17445	8.30266		7.82452	7.8941	8.11982		8.14529	8.08152	8.14407
252497_at	---	AT3G46800	Cysteine/Histidine-rich C1 domain family protein	1	0.0462732	1.05359	0.515593	0.957931		3.40905	3.46885	3.40247		3.338	3.38751	3.32892		3.13107	3.30533	3.43201
252650_at	---	AT3G44690	Unknown	1	0.0458114	1.16967	0.322408	1.09		3.50724	3.57794	3.33889		3.26894	3.16424	3.3126		3.33144	3.5605	3.22681
252714_x_at	---	AT3G43880	Unknown	1	0.00463619	1.15774	0.556437	1.02806		3.07406	2.9995	3.07657		2.84937	2.78344	2.8834		2.96662	2.89885	2.7705
252769_at	---	AT3G42850	Mevalonate/galactokinase family protein	1	0.0496919	1.18118	0.440391	1.07932		5.15079	4.89316	5.12517		4.89316	4.76464	4.79062		4.89316	4.73186	5.15375
252958_at	MYB4	AT4G38620	MYB4; DNA BINDING / TRANSCRIPTION FACTOR'	1	0.0252018	1.57085	0.474396	1.14154		5.44745	5.47236	5.08063		4.37468	4.84788	4.82325		4.50686	5.14569	4.96619
253142_at	MLH3	AT4G35520	MLH3 (MUTL PROTEIN HOMOLOG 3); ATP BINDING / MISMATCHED DNA BINDING'	1	0.027701	1.08527	0.0590006	1.11374		3.18981	3.27488	3.29455		3.11989	3.17217	3.11302		3.39203	3.18981	3.28947
253215_at	---	AT4G34950	Major facilitator superfamily protein	1	0.0175428	1.27828	0.0628766	1.23117		9.2341	9.45225	9.47325		9.13873	8.93351	9.02475		9.39149	9.47728	9.1283
253313_at	---	AT4G33870	Peroxidase superfamily protein	1	0.0496338	1.07407	0.0632479	1.05791		3.50374	3.40871	3.51854		3.40871	3.36629	3.34671		3.49191	3.47122	3.40224
253487_at	RPS6	AT4G31700	RPS6 (RIBOSOMAL PROTEIN S6); STRUCTURAL CONSTITUENT OF RIBOSOME'	1	0.00983902	1.17127	0.253092	1.0492		11.0133	10.9137	10.9007		10.7374	10.6402	10.7657		10.7782	10.7294	10.8436
253516_at	---	AT4G31360	selenium binding;	1	0.0275773	1.19198	0.475375	1.17083		4.33952	4.38163	4.42953		4.04691	4.06314	4.28056		3.91193	4.28056	4.88073
253818_at	---	AT4G28330	Unknown	1	0.0246673	1.34838	0.388399	1.15218		6.4517	6.14731	6.32004		5.68182	5.96179	5.98178		5.84681	5.94544	6.44621
253867_at	RRP41L	AT4G27490	RRP41 LIKE'	1	0.0227608	1.25008	0.840121	0.983658		6.0803	5.90304	5.97106		5.60257	5.82145	5.56431		5.69003	5.77398	5.453
254030_at	---	AT4G25890	60S acidic ribosomal protein family;	1	0.0302228	1.41984	0.0578959	1.22287		8.66485	8.19444	8.34698		8.07167	7.80053	7.8169		8.33159	8.11416	8.11416
254170_at	---	AT4G24430	Rhamnogalacturonate lyase family protein	1	0.00505569	1.23843	0.225419	1.06264		3.84886	3.84591	3.83583		3.53867	3.63322	3.43315		3.63634	3.59532	3.63634
254224_at	CDPK6	AT4G23650	CDPK6 (CALCIUM-DEPENDENT PROTEIN KINASE 6); ATP BINDING / CALCIUM ION BINDING / CALMODULIN-DEPENDENT PROTEIN KINASE/ KINASE/ PROTEIN KINASE/ PROTEIN SERINE/THREONINE KINASE'	1	0.0387493	1.26115	0.705011	0.939317		10.2114	9.97057	9.97635		9.83325	9.77255	9.54837		9.18198	9.909	9.79223
254228_at	---	AT4G23620	Ribosomal protein L25/Gln-tRNA synthetase	1	0.0488753	1.16469	0.628112	1.04531		6.57758	6.48083	6.37345		6.2017	6.19686	6.37345		6.1361	6.29441	6.53331
254321_at	CPUORF27	AT4G22590	CPUORF27 (CONSERVED PEPTIDE UPSTREAM OPEN READING FRAME 27)'	1	0.0349148	2.20214	0.390859	1.21635		11.3589	10.5352	10.3478		9.19558	9.99473	9.6348		9.67924	10.2428	9.75072
254324_at	---	AT4G22640	Bifunctional inhibitor/lipid-transfer protein/seed storage 2S albumin superfamily protein	1	0.0335312	1.10559	0.488676	1.07596		3.53532	3.54554	3.54761		3.49275	3.33328	3.36797		3.74044	3.48705	3.28337
254714_at	ATMYB79	AT4G13480	ATMYB79 (MYB DOMAIN PROTEIN 79); DNA BINDING / TRANSCRIPTION FACTOR'	1	0.0183753	1.12419	0.130168	1.03127		3.05421	3.21463	3.13534		2.95586	2.96368	2.97797		2.98841	3.05421	2.98814
254743_at	HAK5	AT4G13420	HAK5 (HIGH AFFINITY K+ TRANSPORTER 5); POTASSIUM ION TRANSMEMBRANE TRANSPORTER/ POTASSIUM:SODIUM SYMPORTER'	1	0.00523764	1.21626	0.544854	0.973844		3.91028	3.75367	3.87414		3.5365	3.54096	3.61328		3.41654	3.5814	3.57807
254785_at	FLA2	AT4G12730	FLA2 (FASCICLIN-LIKE ARABINOGALACTAN 2)'	1	0.010098	2.76525	0.246618	1.5069		8.76308	8.09939	8.35526		6.42548	7.01432	7.37571		6.92143	7.66087	8.00795
255034_at	---	AT4G09540	copia-like retrotransposon family	1	0.0287317	1.05161	0.358228	0.95953		2.9413	2.91799	2.96535		2.85716	2.84417	2.90552		2.90552	2.72092	2.80161
255139_s_at	---	AT4G08400	Proline-rich extensin-like family protein	1	0.016977	1.08082	0.50535	1.02776		3.00674	3.02196	3.09253		2.95758	2.91044	2.9168		3.04016	2.99905	2.86412
255154_at	---	AT4G08220	Mutator-like transposase family	1	0.0424572	1.52762	0.406319	1.11964		8.08642	7.42741	7.59762		6.91395	7.11027	7.25338		6.96979	7.36092	7.43599
255270_at	---	AT4G05250	Ubiquitin-like superfamily protein	1	0.0471679	1.14453	0.50679	1.04041		3.29669	3.16421	3.28781		2.95832	3.04558	3.16057		3.19971	3.01144	3.12475
255409_at	ATNDX	AT4G03090	sequence-specific DNA binding	1	0.0385904	1.22551	0.0843952	1.09003		3.82488	3.67158	4.02352		3.52086	3.55012	3.56886		3.65845	3.76868	3.58582
255495_at	---	AT4G02720	Unknown	1	0.0372095	1.19663	0.33145	1.06937		8.59932	8.45845	8.67448		8.21115	8.31288	8.43128		8.31913	8.51849	8.40797
255611_at	---	AT4G01210	glycosyl transferase family 1 protein	1	0.034908	1.45114	0.249507	1.11189		8.94767	8.42829	8.84039		8.07251	8.15517	8.37713		8.23293	8.39161	8.4393
255862_at	---	AT2G30300	Major facilitator superfamily protein	1	0.0447213	1.09276	0.56123	0.978559		3.71792	3.73882	3.59223		3.53879	3.55224	3.57402		3.57402	3.4232	3.57402
255948_at	---	AT1G22060	Unknown	1	0.0295242	1.30448	0.915052	1.01693		6.62105	6.38226	6.50458		6.10368	5.95036	6.30344		5.69334	6.3525	6.38429
255962_at	---	AT1G22335	Unknown	1	0.0428808	1.73887	0.447281	1.36895		5.02558	4.93894	4.3282		3.79948	4.34161	3.75717		4.02862	5.424	3.80485
255996_s_at	---	AT1G29730	Leucine-rich repeat transmembrane protein kinase	1	0.0267969	1.0911	0.13908	1.05138		3.83655	3.84883	3.87789		3.72071	3.66848	3.79672		3.78754	3.81852	3.79672
256005_at	---	AT1G34080	gypsy-like retrotransposon family	1	0.0252998	1.08099	0.301681	1.07649		3.4232	3.37562	3.4494		3.27294	3.35703	3.28121		3.54579	3.2579	3.4265
256261_at	RABA4D	AT3G12160	RABA4D (RAB GTPASE HOMOLOG A4D); GTP BINDING'	1	0.0283171	1.07546	0.197374	1.04214		3.10294	3.1664	3.14486		2.98237	3.03967	3.07727		3.14303	3.06746	3.06746
256302_at	---	AT1G69526	S-adenosyl-L-methionine-dependent methyltransferases superfamily protein	1	0.0112844	1.26839	0.178205	1.14451		4.05497	3.81436	3.86047		3.49787	3.61071	3.59223		3.87946	3.54086	3.86468
256319_at	TPPD	AT1G35910	TREHALOSE-6-PHOSPHATE PHOSPHATASE D'	1	0.00617649	1.2188	0.613244	0.971989		5.23743	5.26052	5.11113		4.94237	4.95774	4.85257		4.90453	4.7404	4.98478
256406_at	AUG4	AT1G50710	AUGMIN SUBUNIT 4'	1	0.0165908	1.119	0.102408	1.11327		6.48924	6.48924	6.6122		6.34251	6.36915	6.39241		6.50234	6.41047	6.65568
256445_at	---	AT3G11160	Unknown	1	0.00752541	1.20228	0.273356	1.05119		3.21615	3.39537	3.33201		3.02801	3.03017	3.08803		3.08803	3.0524	3.22184
256703_at	AGL79	AT3G30270	AGL79 (AGAMOUS-LIKE 79); DNA BINDING / TRANSCRIPTION FACTOR'	1	0.0498679	1.12898	0.15956	1.07085		3.18694	3.35575	3.31772		3.10731	3.04111	3.18694		3.21701	3.14472	3.26989
256718_at	---	AT2G34120	Cytochrome C oxidase polypeptide VIB family protein	1	0.0213942	1.05357	0.228576	0.956201		2.93977	2.95574	2.97699		2.84597	2.89041	2.91024		2.74513	2.88266	2.82499
256816_at	---	AT3G21400	Unknown	1	0.0489048	1.30737	0.440099	1.15817		5.9189	6.20514	5.8421		5.55462	5.7846	5.46693		5.94622	6.12794	5.36755
256919_at	MEF20	AT3G18970	MITOCHONDRIAL EDITING FACTOR 20'	1	0.0406507	1.19758	0.0655275	1.12401		3.88192	3.72553	3.67196		3.43555	3.63563	3.42786		3.68266	3.65038	3.67196
256943_at	ETP2	AT3G18910	EIN2 TARGETING PROTEIN2'	1	0.0398416	1.22577	0.971499	0.997947		4.90524	4.98406	5.11477		4.83259	4.54753	4.7429		4.7603	4.63166	4.72216
256962_at	---	AT3G13560	O-Glycosyl hydrolases family 17 protein	1	0.0344918	1.15092	0.0733781	1.27335		4.33866	4.2115	4.14677		4.10498	3.97362	4.00996		4.19913	4.65839	4.27692
257091_at	POLGAMMA1	AT3G20540	POLGAMMA1 (POLYMERASE GAMMA 1); 3''-5'' EXONUCLEASE/ DNA BINDING / DNA-DIRECTED DNA POLYMERASE/ NUCLEIC ACID BINDING'	1	0.0379098	1.15154	0.452652	1.04676		3.4107	3.4266	3.58613		3.19141	3.27989	3.34142		3.20449	3.41914	3.38689
257115_at	---	AT3G20150	Kinesin motor family protein	1	0.0463758	1.18385	0.788272	0.993984		3.19608	3.27026	3.49275		3.05122	3.07886	3.09854		3.09854	3.09854	3.00543
257161_at	SMAP2	AT3G24280	SMAP2 (SMALL ACIDIC PROTEIN 2)'	1	0.0168751	1.10601	0.0642211	1.11945		3.19179	3.19191	3.22247		3.05043	2.99461	3.12505		3.31904	3.1338	3.20561
257162_s_at	AMT1;3	AT3G24290	AMT1;3 (AMMONIUM TRANSPORTER 1;3); AMMONIUM TRANSMEMBRANE TRANSPORTER'	1	0.0230882	1.09729	0.76537	1.01031		3.16839	3.05277	3.12403		2.98585	3.01546	2.94206		2.97984	3.08376	2.92418
257237_at	---	AT3G14890	phosphoesterase	1	0.0236974	1.25033	0.283928	1.07426		4.76256	4.71607	4.52835		4.42539	4.39678	4.21788		4.37365	4.4348	4.54164
257243_at	---	AT3G24230	Pectate lyase family protein	1	0.019044	1.0959	0.775911	1.02744		3.29476	3.23335	3.34245		3.11947	3.17703	3.17771		3.47907	3.0777	3.03459
257506_at	SAUR63	AT1G29440	SMALL AUXIN UP RNA 63'	1	0.0291785	1.09375	0.386913	1.05277		3.09758	3.10357	3.02844		3.00971	2.8942	2.93786		3.0173	3.14086	2.90616
257552_at	---	AT3G26130	Cellulase (glycosyl hydrolase family 5) protein	1	0.0478057	1.07918	0.277551	1.07183		3.06613	3.14786	3.06613		3.03032	2.9945	2.92549		3.18392	2.94602	3.12059
257694_at	---	AT3G12860	NOP56-like pre RNA processing ribonucleoprotein	1	0.0352596	1.23239	0.547172	1.06295		4.53538	4.71152	4.78802		4.33698	4.27968	4.5139		4.24781	4.65984	4.48713
257761_at	---	AT3G23090	TPX2 (targeting protein for Xklp2) protein family	1	0.0153377	1.19246	0.216919	1.18747		3.90283	3.93816	3.82064		3.52748	3.65212	3.72021		3.72008	3.7342	4.18922
257765_at	---	AT3G23020	Tetratricopeptide repeat (TPR)-like superfamily protein	1	0.00401293	1.10947	0.561208	1.02458		3.54061	3.53483	3.47396		3.38212	3.33554	3.38212		3.33733	3.51183	3.35574
257766_at	IAA2	AT3G23030	IAA2 (INDOLE-3-ACETIC ACID INDUCIBLE 2); TRANSCRIPTION FACTOR'	1	0.0407452	1.64556	0.977067	1.00738		10.4826	10.1921	9.87704		9.12079	9.51007	9.76515		8.75784	9.93549	9.73448
257884_at	---	AT3G16960	Unknown	1	0.0123814	1.19869	0.325074	1.05629		3.30776	3.28086	3.34689		3.06947	3.14546	2.93619		3.17494	3.14546	3.06774
257896_at	CTL2	AT3G16920	CHITINASE-LIKE PROTEIN 2'	1	0.00926411	1.51133	0.225156	1.42953		4.38456	4.62353	4.6833		3.82678	3.92338	4.15377		4.02734	4.28604	5.13716
258218_at	XPL1	AT3G18000	XPL1 (XIPOTL 1); METHYLTRANSFERASE/ PHOSPHOETHANOLAMINE N-METHYLTRANSFERASE'	1	0.0333191	1.33997	0.375747	1.10464		4.5742	4.58092	4.54572		3.87282	4.21685	4.34456		4.24878	4.32565	4.29051
258226_at	PLDALPHA1	AT3G15730	PLDALPHA1 (PHOSPHOLIPASE D ALPHA 1); PHOSPHOLIPASE D'	1	0.0194434	1.19456	0.829621	0.967412		10.8218	10.6682	10.7328		10.377	10.5052	10.5712		9.99608	10.5534	10.7606
258332_at	---	AT3G16180	low affinity nitrate transporter	1	0.0479869	1.35385	0.308483	1.35156		6.82203	7.02271	7.37096		6.59657	6.60895	6.69896		6.74723	6.66728	7.79385
258368_at	---	AT3G14240	Subtilase family protein	1	0.048413	1.39531	0.99714	1.00035		8.30957	8.66647	8.60888		7.90464	8.33232	7.90619		7.86705	8.3083	7.96931
258469_at	PRXIIF	AT3G06050	PRXIIF (PEROXIREDOXIN IIF); ANTIOXIDANT/ PEROXIDASE'	1	0.00508325	1.19919	0.343394	1.06495		9.90858	9.87376	9.84131		9.55298	9.58317	9.70133		9.65272	9.61625	9.84087
258832_at	---	AT3G07070	Protein kinase superfamily protein	1	0.032907	1.11323	0.139489	1.05732		4.19631	4.18922	4.30554		4.09868	4.00642	4.12171		4.1529	4.11582	4.19932
258834_at	---	AT3G07270	GTP cyclohydrolase I	1	0.0393721	1.23308	0.473582	1.06196		8.2126	7.9836	7.87912		7.67306	7.69123	7.80422		7.75945	8.00771	7.66156
258922_at	---	AT3G10610	Ribosomal S17 family protein	1	0.00325613	1.24193	0.108138	1.09621		8.75764	8.65223	8.58935		8.35829	8.32283	8.38036		8.44774	8.40464	8.60665
258974_at	---	AT3G01890	SWIB/MDM2 domain superfamily protein	1	0.0342414	1.22256	0.365352	0.907127		4.67911	4.97674	4.94071		4.52005	4.5961	4.61069		4.67922	4.40417	4.22158
259013_at	EMB1990	AT3G07430	EMB1990 (EMBRYO DEFECTIVE 1990)'	1	0.0201067	1.2244	0.0647129	1.16097		8.22834	8.3811	8.19828		7.8551	8.04142	8.03497		8.19574	8.29898	8.08277
259326_at	MPPALPHA	AT3G16480	MPPALPHA (MITOCHONDRIAL PROCESSING PEPTIDASE ALPHA SUBUNIT); CATALYTIC/ METAL ION BINDING / METALLOENDOPEPTIDASE/ ZINC ION BINDING'	1	0.00985647	1.16825	0.489755	0.976906		7.65273	7.49041	7.51694		7.33928	7.30928	7.33848		7.20736	7.33928	7.33928
259449_at	FAC19	AT1G13800	EMBRYONIC FACTOR 19 (PPR)	1	0.0211441	1.13031	0.176886	1.02937		3.44111	3.33877	3.49058		3.24654	3.2897	3.20404		3.2897	3.28616	3.2897
259574_at	MLP168	AT1G35310	MLP168 (MLP-LIKE PROTEIN 168)'	1	0.0489391	1.15612	0.177946	1.33062		3.35585	3.31881	3.45184		3.13399	3.06774	3.2969		3.38254	3.30533	4.04704
259657_at	PLDEPSILON	AT1G55180	PLDEPSILON (PHOSPHOLIPASE D ALPHA 4); PHOSPHOLIPASE D'	1	0.018917	1.15491	0.634092	1.02847		4.1992	4.07154	4.13808		3.94184	3.84488	3.99875		3.83045	4.06109	4.01545
260028_at	---	AT1G29980	Unknown	1	0.0289101	2.27943	0.302981	1.45655		6.9154	6.36448	6.06479		4.71899	5.3665	5.69316		5.21972	5.77045	6.41615
260172_s_at	HISN6B	AT1G71920	HISTIDINE BIOSYNTHESIS 6B'	1	0.0412956	1.2665	0.0748626	1.14337		6.51952	6.56499	6.85262		6.18396	6.33203	6.39859		6.57338	6.52336	6.3977
260217_at	OTP87	AT1G74600	ORGANELLE TRANSCRIPT PROCESSING 87'	1	0.044575	1.15782	0.694016	1.02495		3.74363	3.72653	3.59223		3.38657	3.59223	3.44936		3.59223	3.56585	3.37674
260346_at	CLE10	AT1G69320	CLE10 (CLAVATA3/ESR-RELATED 10); PROTEIN BINDING / RECEPTOR BINDING'	1	0.0495405	1.16838	0.347391	1.09743		4.37883	4.21807	4.35855		3.98327	4.21807	4.08057		4.29491	4.02501	4.36435
260595_at	---	AT1G55890	Tetratricopeptide repeat (TPR)-like superfamily protein	1	0.0401468	1.20257	0.964831	1.00452		7.43671	7.58624	7.7053		7.22599	7.29373	7.41017		7.01162	7.43671	7.50107
260815_at	TIC110	AT1G06950	TIC110 (TRANSLOCON AT THE INNER ENVELOPE MEMBRANE OF CHLOROPLASTS 110)'	1	0.0381666	1.23334	0.467331	1.06278		8.88296	8.91023	8.77321		8.39281	8.7278	8.53807		8.66955	8.71459	8.53806
261014_at	---	AT1G26460	Tetratricopeptide repeat (TPR)-like superfamily protein	1	0.0121004	1.31967	0.518386	1.09257		7.79412	7.52053	7.57384		7.18257	7.17683	7.32857		7.07142	7.31535	7.68436
261273_at	---	AT1G26650	Unknown	1	0.0327366	1.60254	0.192646	1.28764		6.07952	5.73059	5.89744		4.82777	5.33828	5.50043		5.53907	5.44253	5.77906
261286_at	---	AT1G35780	Unknown	1	0.0444329	1.33915	0.226493	1.17149		7.1091	6.77162	7.06707		6.33777	6.6748	6.67125		6.92543	6.57715	6.86627
261307_at	GATB	AT1G48520	GATB (GLU-ADT SUBUNIT B); CARBON-NITROGEN LIGASE, WITH GLUTAMINE AS AMIDO-N-DONOR / GLUTAMINYL-TRNA SYNTHASE (GLUTAMINE-HYDROLYZING)/ LIGASE'	1	0.0117081	1.33333	0.816821	1.02498		7.23075	7.49009	7.52927		6.98859	7.06753	6.94888		6.73249	7.26578	7.11354
261309_at	CPUORF31	AT1G48600	CPUORF31 (CONSERVED PEPTIDE UPSTREAM OPEN READING FRAME 31)'	1	0.0191606	1.24571	0.387724	1.06924		7.13777	7.1487	6.95074		6.86828	6.65511	6.76293		6.98335	6.71739	6.87532
261332_s_at	---	AT1G44840	Mutator-like transposase family	1	0.00686492	1.03737	0.13787	0.925315		3.03215	2.99536	3.01374		2.96523	2.95861	2.95861		2.79619	2.78344	2.96687
261419_at	---	AT1G07840	Sas10/Utp3/C1D family	1	0.0273367	1.20069	0.532246	1.03697		6.71643	6.58735	6.75918		6.39182	6.33124	6.5483		6.45371	6.41126	6.56349
261578_at	---	AT1G01100	60S acidic ribosomal protein family	1	0.0342265	1.13906	0.314711	1.14069		12.1774	12.138	12.2764		12.0932	11.926	12.009		12.4176	11.9012	12.2792
261697_at	---	AT1G32610	hydroxyproline-rich glycoprotein family protein	1	0.0133333	1.16005	0.0582975	1.10086		4.67344	4.60435	4.52417		4.32922	4.39032	4.43986		4.44047	4.54604	4.58879
261810_at	ATLIG1	AT1G08130	ATLIG1 (ARABIDOPSIS THALIANA DNA LIGASE 1); ATP BINDING / DNA BINDING / DNA LIGASE (ATP)'	1	0.0303865	1.27819	0.867608	0.991202		5.57933	5.75173	5.43407		5.09614	5.31258	5.2941		5.21302	5.30072	5.15084
261825_at	XTH8	AT1G11545	XYLOGLUCAN ENDOTRANSGLUCOSYLASE/HYDROLASE 8'	1	0.0230728	1.36631	0.298905	1.11654		5.05037	4.99332	4.74699		4.30753	4.64063	4.49168		4.62522	4.79719	4.49453
261851_at	HKL1	AT1G50460	HKL1 (HEXOKINASE-LIKE 1); ATP BINDING / FRUCTOKINASE/ GLUCOKINASE/ HEXOKINASE'	1	0.0289243	1.93927	0.683492	1.12923		7.7278	7.48451	7.55681		6.13057	6.61513	7.15686		6.21877	6.91885	7.29097
261946_at	---	AT1G64560	pseudogene of S-adenosylmethionine-dependent methyltransferase/rRNA	1	0.04329	1.37851	0.053725	1.16552		4.71753	4.5165	5.07089		4.2432	4.39273	4.27968		4.40673	4.5165	4.6553
262088_at	---	AT1G56020	Unknown	1	0.021741	1.33029	0.9326	1.00522		4.88467	4.97002	5.20223		4.48747	4.59324	4.74099		4.54838	4.55485	4.74099
262129_at	ATMMH-1	AT1G52500	ATMMH-1 (ARABIDOPSIS THALIANA MUTM HOMOLOG-1); DNA N-GLYCOSYLASE'	1	0.00614194	1.12188	0.217363	1.1012		4.43479	4.46253	4.38375		4.3066	4.22779	4.24892		4.35532	4.57196	4.27326
262152_s_at	---	AT1G52450	Ubiquitin carboxyl-terminal hydrolase-related protein	1	0.0173512	1.10334	0.997092	1.0001		3.51533	3.4568	3.4022		3.27538	3.33207	3.34125		3.21423	3.39366	3.34125
262160_at	---	AT1G52590	Putative thiol-disulphide oxidoreductase DCC	1	0.00277747	1.21165	0.0582773	1.24112		7.20609	7.33359	7.25856		7.0359	6.95977	6.97164		7.17544	7.18588	7.54091
262178_at	KOM	AT1G77860	KOM (KOMPEITO)'	1	0.0327314	1.09603	0.460679	0.961892		4.26612	4.20854	4.11509		4.0643	4.0643	4.0643		3.87108	4.05964	4.09403
262210_at	IQD31	AT1G74690	IQD31 (IQ-DOMAIN 31); CALMODULIN BINDING'	1	0.018139	1.2152	0.364625	1.08149		6.89184	6.98441	7.02432		6.64485	6.81644	6.59572		6.62848	6.86078	6.90683
262391_at	GGPS6	AT1G49530	GGPS6 (GERANYLGERANYL PYROPHOSPHATE SYNTHASE 6); FARNESYLTRANSTRANSFERASE'	1	0.0482583	1.37991	0.287644	1.15948		5.35014	5.34186	5.59947		4.66166	5.125	5.11109		5.07422	5.13885	5.32514
262415_at	EMB1129	AT1G49400	EMB1129 (EMBRYO DEFECTIVE 1129); STRUCTURAL CONSTITUENT OF RIBOSOME'	1	0.0287726	1.14526	0.152782	1.14363		7.40997	7.21515	7.24121		7.10867	7.10286	7.06779		7.35397	7.07871	7.42749
262460_s_at	---	AT1G50390	pfkB-like carbohydrate kinase family protein;	1	0.0453734	1.11782	0.222811	1.08391		3.10908	3.06911	3.14946		2.90549	2.88352	3.05657		2.96535	3.06911	3.15988
262637_at	---	AT1G06640	similar to a 2-oxoglutarate-dependent dioxygenase	1	0.0232201	1.30512	0.628793	1.04943		9.50857	9.17335	9.28335		8.82176	8.9846	9.00635		8.84196	8.91943	9.26013
262729_at	ARAC5	AT1G75840	ARAC5 (RAC-LIKE GTP BINDING PROTEIN 5); GTP BINDING / GTPASE'	1	0.0462613	1.45207	0.5468	1.11349		8.027	8.0951	7.53472		7.19602	7.51445	7.33201		7.14038	7.91753	7.44986
263236_at	ARR4	AT1G10470	ARR4 (RESPONSE REGULATOR 4); PROTEIN BINDING / TRANSCRIPTION REGULATOR/ TWO-COMPONENT RESPONSE REGULATOR'	1	0.0458059	1.36768	0.102794	1.21305		9.2288	8.91683	8.67474		8.40917	8.48875	8.56725		9.01086	8.67726	8.61295
263326_at	---	AT2G04280	Unknown	1	0.0306464	1.49981	0.11477	1.24636		8.31154	7.82601	8.05991		7.29567	7.4182	7.72923		7.66367	7.76865	7.96394
263327_at	---	AT2G15300	Leucine-rich repeat protein kinase family protein	1	0.0467059	1.09408	0.754507	0.988412		3.49192	3.54156	3.54629		3.31985	3.47539	3.39537		3.33579	3.44391	3.36048
263499_at	TTL3	AT2G42580	TTL3 (TETRATRICOPETIDE-REPEAT THIOREDOXIN-LIKE 3); BINDING / PROTEIN BINDING'	1	0.0479423	1.65448	0.497439	1.12645		10.1762	9.67669	9.40472		8.72497	9.15522	9.19827		8.88119	9.50268	9.20995
263607_at	---	AT2G16270	Unknown	1	0.0470768	1.06815	0.143253	1.05062		3.14855	3.08438	3.17968		3.08438	3.03013	3.01275		3.08438	3.07982	3.17676
263767_at	---	AT2G06320	Unknown	1	0.0211838	1.1187	0.585297	1.01451		2.96643	2.89945	3.00426		2.72558	2.81726	2.84183		2.82478	2.82633	2.79591
263830_at	---	AT2G40260	Homeodomain-like superfamily protein;	1	0.0358642	1.13965	0.255651	1.12982		3.52523	3.72068	3.62854		3.42017	3.39152	3.497		3.4779	3.86205	3.497
263835_at	---	AT2G40290	eIF2alpha homolog	1	0.0143731	1.18989	0.405251	1.0889		8.42854	8.45468	8.52762		8.19053	8.13857	8.32927		8.16464	8.2955	8.56686
263841_at	XTH32	AT2G36870	XYLOGLUCAN ENDOTRANSGLUCOSYLASE/HYDROLASE 32'	1	0.015935	2.03857	0.598178	1.27752		7.65466	7.91113	7.99725		6.63817	6.51697	7.32522		6.28893	6.93072	8.32075
263923_at	---	AT2G36485	ENTH/VHS family protein	1	0.0293988	1.28982	0.391154	1.0853		5.83741	5.77005	5.71402		5.45613	5.19209	5.57174		5.57174	5.57174	5.43078
263933_s_at	---	AT2G35970	Late embryogenesis abundant (LEA) hydroxyproline-rich glycoprotein family	1	0.03617	1.20953	0.884314	1.01523		3.85585	3.6025	3.82547		3.48972	3.39848	3.57229		3.81218	3.32321	3.39053
264009_at	---	AT2G21110	Disease resistance-responsive (dirigent-like protein) family protein	1	0.0276956	1.11555	0.704495	1.03239		3.40646	3.39576	3.29027		3.1901	3.27004	3.15909		3.16011	3.11004	3.48704
264129_at	---	AT1G79170	Unknown	1	0.0151204	1.15858	0.492671	1.03878		3.51293	3.36629	3.53797		3.25507	3.23971	3.28533		3.1723	3.36152	3.41097
264184_at	---	AT1G54790	GDSL-like Lipase/Acylhydrolase superfamily protein	1	0.00206582	1.20344	0.460113	1.02605		3.37206	3.42029	3.42679		3.08561	3.12644	3.20561		3.20561	3.20561	3.11775
264287_at	---	AT1G61930	Unknown	1	0.0189795	1.13937	0.198765	1.09845		3.64241	3.48388	3.58716		3.42939	3.37499	3.34436		3.67986	3.41663	3.45864
264295_at	---	AT1G78740	RNI-like superfamily protein	1	0.0330937	1.12664	0.102187	1.11492		3.77107	3.81403	3.85172		3.74513	3.58435	3.59126		3.90129	3.74513	3.74513
264552_at	---	AT1G09470	Unknown	1	0.0470348	1.0705	0.344559	1.11458		3.55967	3.58802	3.58674		3.47681	3.42018	3.5426		3.37442	3.84863	3.68606
264806_at	---	AT1G08610	Pentatricopeptide repeat (PPR) superfamily protein	1	0.0314049	1.35268	0.590159	1.09386		5.06723	5.4049	4.97264		4.64998	4.66055	4.82679		5.06369	5.06995	4.39197
264838_at	AHP5	AT1G03430	AHP5 (HISTIDINE-CONTAINING PHOSPHOTRANSFER FACTOR 5); HISTIDINE PHOSPHOTRANSFER KINASE'	1	0.0482583	1.12624	0.837948	0.977165		7.57448	7.54812	7.44301		7.25312	7.3775	7.42046		7.00678	7.57266	7.37165
265090_at	---	AT1G03960	Calcium-binding EF hand family protein	1	0.000192357	1.11231	0.618207	0.979517		4.96093	4.98897	5.00393		4.83105	4.83105	4.83105		4.88421	4.68831	4.83105
265165_at	---	AT1G23610	Unknown	1	0.00341761	1.07641	0.610322	0.989361		3.38657	3.37197	3.41786		3.29755	3.29755	3.2626		3.29755	3.2163	3.29755
265271_at	---	AT2G28360	SIT4 phosphatase-associated family protein	1	0.0437347	1.16113	0.556158	0.950951		5.32647	5.21035	5.29651		4.92454	5.10596	5.15625		4.82543	5.15022	4.99342
265635_at	---	AT2G25360	RING/U-box superfamily protein;	1	0.0246885	1.07995	0.605593	1.01322		3.1373	3.19826	3.25344		3.08167	3.08259	3.09185		3.12937	3.14939	3.0342
265750_x_at	---	AT2G10740	gypsy-like retrotransposon family (Athila)	1	0.0139076	1.08423	0.554605	1.05873		3.63053	3.64327	3.55053		3.49717	3.49717	3.47996		3.83734	3.4215	3.46247
265885_at	---	AT2G42330	GC-rich sequence DNA-binding factor-like protein with Tuftelin interacting domain	1	0.00375482	1.2404	0.97106	0.995712		5.18176	5.169	5.22223		4.8386	4.81948	4.98248		4.53617	5.16635	4.91944
266076_at	---	AT2G40700	P-loop containing nucleoside triphosphate hydrolases superfamily protein;	1	0.0125403	1.09949	0.596022	1.02434		5.46445	5.37475	5.36663		5.28991	5.25345	5.25196		5.42327	5.22556	5.25057
266107_at	---	AT2G37910	cation/hydrogen exchanger, putative (CHX21)	1	0.00512416	1.14637	0.221476	0.947687		3.95044	3.84699	3.83442		3.68836	3.68145	3.67084		3.50966	3.61008	3.68836
266252_at	---	AT2G27520	F-box and associated interaction domains-containing protein	1	0.00882253	1.07319	0.0587801	1.15683		3.5365	3.54551	3.5365		3.46509	3.39356	3.45413		3.80235	3.60444	3.5365
266295_at	TUB7	AT2G29550	TUB7; STRUCTURAL CONSTITUENT OF CYTOSKELETON'	1	0.0469409	1.89979	0.488126	1.16997		8.53034	8.09241	7.6389		6.79614	7.58215	7.10582		6.99597	7.61031	7.55723
266417_at	---	AT2G38550	Transmembrane proteins 14C	1	0.00979969	1.24626	0.131957	1.1048		8.07921	8.11909	7.94243		7.7561	7.79722	7.63459		7.89524	7.95781	7.7662
266453_at	---	AT2G43230	Protein kinase superfamily protein;	1	0.0450526	1.13581	0.0782459	1.06165		3.74621	3.87662	3.65038		3.58704	3.59272	3.54227		3.67986	3.70635	3.59476
266478_at	SYCO ARATH	AT2G31170	SYCO ARATH; ATP BINDING / AMINOACYL-TRNA LIGASE/ CYSTEINE-TRNA LIGASE/ NUCLEOTIDE BINDING'	1	0.0282937	1.30702	0.292311	1.17214		5.86614	6.05121	6.09762		5.59374	5.45927	5.80311		5.53985	5.97265	6.03105
266567_at	EIFISO4G2	AT2G24050	EUKARYOTIC TRANSLATION INITIATION FACTOR ISOFORM 4G2'	1	0.0291764	1.47205	0.183979	1.15646		7.5057	7.32336	6.94866		6.56572	6.80567	6.73285		6.94242	7.07541	6.71555
266608_at	SKL2	AT2G35500	SHIKIMATE KINASE-LIKE 2'	1	0.0113932	1.29235	0.116938	1.17804		6.98101	6.92032	6.7189		6.45912	6.47026	6.58088		6.91531	6.76808	6.53605
266609_at	SRO1	AT2G35510	SRO1 (SIMILAR TO RCD ONE 1); NAD+ ADP-RIBOSYLTRANSFERASE'	1	0.0349126	1.14047	0.877858	1.01487		7.86104	7.98399	7.92682		7.64176	7.73315	7.82805		7.49306	7.96247	7.81131
266706_at	---	AT2G03320	Unknown	1	0.0451417	1.03293	0.252843	0.989078		2.98462	2.97783	3.02265		2.95832	2.95832	2.92823		2.93253	2.9226	2.9422
266708_at	---	AT2G03200	Eukaryotic aspartyl protease family protein	1	0.0199662	1.14017	0.768875	0.995215		4.12233	4.09344	3.96574		3.84223	3.85238	3.91915		3.85848	3.86275	3.87177
266762_at	---	AT2G47120	NAD(P)-binding Rossmann-fold superfamily protein	1	0.016025	1.23657	0.114975	1.14429		3.53893	3.56919	3.73375		3.32932	3.38858	3.20495		3.4232	3.4232	3.65981
266875_at	---	AT2G44800	2-oxoglutarate (2OG) and Fe(II)-dependent oxygenase superfamily protein	1	0.0349449	1.07429	0.0602654	0.979592		3.24026	3.17299	3.12166		3.08609	3.06061	3.07806		3.06061	3.04581	3.0291
266889_at	---	AT2G44640	Unknown	1	0.0244353	1.34531	0.105173	1.23075		6.92791	6.83119	6.66006		6.28028	6.27028	6.58478		6.87437	6.57479	6.58478
267172_at	---	AT2G37660	NAD(P)-binding Rossmann-fold superfamily protein	1	0.043487	1.21931	0.526839	1.06622		10.1426	10.2285	9.92077		9.71302	9.85935	9.86127		9.72007	10.1506	9.84045
267212_at	---	AT2G44060	Late embryogenesis abundant protein, group 2	1	0.0121891	1.19811	0.215394	1.13812		10.2843	10.4153	10.3212		9.98397	10.1004	10.1542		10.0416	10.3733	10.3837
267585_s_at	ACT9	AT2G42090	ACT9 (ACTIN 9); ATP BINDING / PROTEIN BINDING / STRUCTURAL CONSTITUENT OF CYTOSKELETON'	1	0.0284999	1.1435	0.510299	1.03441		3.50262	3.32738	3.42734		3.19782	3.29473	3.18443		3.22112	3.20851	3.39376
245106_at	---	AT2G41650	Unknown	2	0.033249	1.50421	0.0156536	1.37541		6.72162	6.51403	6.1704		6.02966	5.65644	5.95292		6.3788	6.24027	6.39954
245965_at	---	AT5G19730	Pectin lyase-like superfamily protein	2	0.0298242	1.12465	0.0138057	1.14736		3.702	3.78565	3.73531		3.52339	3.52171	3.66944		3.75248	3.75274	3.80427
246264_at	FRL2	AT1G31814	FRL2 (FRIGIDA LIKE 2)'	2	0.021318	1.34957	0.0324464	1.24156		5.42646	5.17404	5.35263		4.68697	4.95555	5.01313		5.17404	5.17404	5.24403
246810_at	---	AT5G27160	Unknown	2	0.0215082	1.07674	0.00846089	1.07858		3.19185	3.20432	3.11566		3.03644	3.08089	3.07447		3.15159	3.15276	3.21484
247667_at	---	AT5G60150	Unknown	2	0.0407491	1.1534	0.04808	1.10176		3.69404	3.52086	3.56281		3.44279	3.43382	3.28341		3.52086	3.52086	3.53771
248533_at	---	AT5G50020	DHHC-type zinc finger family protein	2	0.0380277	1.18875	0.00723999	1.1384		5.13279	5.17672	4.92477		4.76223	4.82602	4.89769		5.04061	4.99406	5.01228
249210_at	---	AT5G42670	Agenet domain-containing protein	2	0.0248896	1.18529	0.00734046	1.0998		6.15552	6.25738	6.39723		6.04816	5.9731	6.05317		6.13803	6.19262	6.15552
250280_at	---	AT5G13230	Tetratricopeptide repeat (TPR)-like superfamily protein;	2	0.035905	1.13614	0.017514	1.094		3.45711	3.55113	3.67057		3.36899	3.35674	3.40067		3.55224	3.52307	3.43992
250672_at	ATJ6	AT5G06910	ATJ6 (ARABIDOPSIS J-DOMAIN PROTEIN 6); HEAT SHOCK PROTEIN BINDING / UNFOLDED PROTEIN BINDING'	2	0.0075043	1.25645	0.00108469	1.14016		6.66823	6.50451	6.72853		6.33638	6.27335	6.30347		6.52447	6.49381	6.46262
251209_at	---	AT3G62890	Pentatricopeptide repeat (PPR) superfamily protein	2	0.0101587	1.12806	0.015291	1.06192		3.56694	3.49046	3.45111		3.37032	3.29998	3.3167		3.39644	3.42528	3.42528
251371_at	EDA14	AT3G60360	EDA14 (EMBRYO SAC DEVELOPMENT ARREST 14)'	2	0.0156986	1.30325	0.0221788	1.30948		6.21817	5.98821	6.27582		5.87679	5.72721	5.73186		6.35158	5.98821	6.16304
251734_at	---	AT3G56270	Unknown	2	0.0311685	1.17966	0.0262097	1.26207		3.56614	3.64581	3.7559		3.4062	3.51873	3.32783		3.66332	3.66561	3.9312
252654_at	---	AT3G44740	Class II aaRS and biotin synthetases superfamily protein;	2	0.00855402	1.18827	0.0454426	1.0978		4.34302	4.43595	4.46621		4.19865	4.08726	4.21268		4.34282	4.24483	4.31479
252871_at	---	AT4G40000	S-adenosyl-L-methionine-dependent methyltransferases superfamily protein;	2	0.0448728	1.15248	0.0477344	1.13877		4.11333	3.89431	3.89656		3.72544	3.77738	3.78717		3.83858	4.06986	3.94397
253078_at	---	AT4G36180	Leucine-rich receptor-like protein kinase family protein;	2	0.0200368	1.10628	0.0394548	1.20494		3.87816	3.94791	3.95042		3.83082	3.79334	3.71519		4.1732	3.87846	4.09455
253725_at	PRF4	AT4G29340	PRF4 (PROFILIN 4); ACTIN BINDING'	2	0.034874	1.13447	0.0039345	1.13531		3.86308	3.66397	3.80648		3.56043	3.61017	3.61687		3.72461	3.78425	3.82785
254499_at	---	AT4G20100	PQ-loop repeat family protein / transmembrane family protein;	2	0.0175458	1.05191	0.0298967	1.04886		3.26354	3.20464	3.20464		3.14967	3.15807	3.14603		3.18664	3.26143	3.21218
255005_at	GXM2	AT4G09990	GLUCURONOXYLAN METHYLTRANSFERASE 2'	2	0.0447909	1.19746	0.0434415	1.11145		4.13321	4.34961	4.41329		4.00311	3.98749	4.12559		4.24928	4.13321	4.19102
255048_at	GASA3	AT4G09600	GASA3 (GAST1 PROTEIN HOMOLOG 3)'	2	0.00513654	1.0961	0.00252592	1.01962		3.23641	3.1798	3.1534		3.04952	3.05697	3.06599		3.08552	3.08552	3.08552
255239_at	---	AT4G05580	similar to zinc knuckle (CCHC-type) family protein	2	0.0428839	1.07323	0.0378923	1.03414		2.90933	2.97549	2.86211		2.79762	2.84728	2.79615		2.86211	2.86211	2.86211
256307_at	---	AT1G30350	Pectin lyase-like superfamily protein;	2	0.00191742	1.10364	0.00557579	1.13554		3.43003	3.39537	3.39537		3.29765	3.24109	3.25521		3.41686	3.51616	3.41104
256685_at	---	AT3G32100	Unknown	2	0.0152023	1.04966	0.00217053	1.0386		2.91877	2.97374	2.94691		2.89417	2.86552	2.86998		2.93007	2.93344	2.93007
256801_at	CYP705A30	AT3G20940	CYP705A30; ELECTRON CARRIER/ HEME BINDING / IRON ION BINDING / MONOOXYGENASE/ OXYGEN BINDING'	2	0.0209517	1.15559	0.0144814	1.07442		3.39744	3.27857	3.46757		3.19162	3.12475	3.20134		3.25212	3.27857	3.29771
257752_at	---	AT3G18720	F-box family protein	2	0.029123	1.21045	0.00165761	1.02236		3.68493	3.3812	3.55746		3.26143	3.26025	3.27528		3.29755	3.29755	3.29755
257853_at	SMP1	AT3G12960	SEED MATURATION PROTEIN 1'	2	0.00846002	1.10402	0.031803	1.11483		3.18006	3.15961	3.20593		3.08386	3.04575	2.98769		3.27884	3.17619	3.13275
258169_at	---	AT3G21590	Senescence/dehydration-associated protein-related	2	0.0268985	1.08586	0.0221689	1.10944		3.53699	3.52086	3.52753		3.48294	3.36751	3.37843		3.52086	3.60691	3.55059
258260_at	---	AT3G26850	histone-lysine N-methyltransferases;	2	0.0126164	1.24534	0.00952108	1.15408		3.54737	3.37755	3.57325		3.14033	3.12892	3.2793		3.38548	3.37755	3.40576
258690_at	PIP5K6	AT3G07960	PHOSPHATIDYLINOSITOL-4-PHOSPHATE 5-KINASE 6'	2	0.00197847	1.18761	0.033594	1.07544		3.37178	3.34859	3.39668		3.18345	3.12106	3.06835		3.24026	3.24026	3.20711
258736_at	---	AT3G05900	neurofilament protein-related	2	0.0198965	1.40632	0.0189014	1.39199		7.63159	7.47458	7.4701		7.08596	7.22643	6.78811		7.58125	7.43799	7.5127
259268_at	ENODL16	AT3G01070	EARLY NODULIN-LIKE PROTEIN 16'	2	0.0119371	1.11496	0.0365691	1.09024		3.80998	3.70352	3.82064		3.62374	3.63149	3.60795		3.70352	3.83009	3.70352
260508_at	GAMMA CA2	AT1G47260	GAMMA CA2 (GAMMA CARBONIC ANHYDRASE 2); CARBONATE DEHYDRATASE'	2	0.0105481	1.18209	0.0043466	1.17129		9.76091	9.84738	9.65917		9.49137	9.54192	9.51015		9.65917	9.78537	9.7832
261072_at	ATSTP2	AT1G07340	ATSTP2 (SUGAR TRANSPORTER 2); CARBOHYDRATE TRANSMEMBRANE TRANSPORTER/ MONOSACCHARIDE TRANSMEMBRANE TRANSPORTER/ SUGAR:HYDROGEN SYMPORTER'	2	0.0178652	1.20401	0.0292297	1.18278		3.47489	3.40482	3.52969		3.13799	3.3301	3.1378		3.49864	3.35686	3.47694
261084_at	---	AT1G07440	NAD(P)-binding Rossmann-fold superfamily protein	2	0.0116629	1.25452	0.0324131	1.37455		6.5418	6.69429	6.60798		6.2272	6.21807	6.4174		7.013	6.55771	6.66885
261189_at	NACA5	AT1G33040	NACA5 (NASCENT POLYPEPTIDE-ASSOCIATED COMPLEX SUBUNIT ALPHA-LIKE PROTEIN 5)'	2	0.0320023	1.41763	0.0174936	1.36819		7.97934	8.04879	7.61125		7.24447	7.5638	7.32067		7.88573	7.93165	7.66836
262978_at	TUB1	AT1G75780	TUB1; GTP BINDING / GTPASE/ STRUCTURAL MOLECULE'	2	0.00651251	1.37927	0.0423284	1.27921		4.11148	4.18718	4.08045		3.55493	3.59545	3.83701		3.94809	3.90527	4.19978
263191_at	---	AT1G36120	gypsy-like retrotransposon family	2	0.0353303	1.09278	0.0435829	1.03862		3.04093	2.92895	3.06072		2.86449	2.91196	2.87014		2.93723	2.95901	2.91435
264018_at	TIM	AT2G21170	TIM (TRIOSEPHOSPHATE ISOMERASE); CATALYTIC/ TRIOSE-PHOSPHATE ISOMERASE'	2	0.0242551	1.16025	0.0391618	1.13474		10.8737	10.8778	10.9268		10.5604	10.773	10.7017		10.8472	10.8472	10.8878
265864_at	ATMAP70-3	AT2G01750	ATMAP70-3 (MICROTUBULE-ASSOCIATED PROTEINS 70-3); MICROTUBULE BINDING'	2	0.00430236	1.21472	0.00235046	1.14591		4.09402	4.03548	3.92673		3.73512	3.76062	3.71861		3.87867	3.94139	3.98379
266123_at	---	AT2G45180	Bifunctional inhibitor/lipid-transfer protein/seed storage 2S albumin superfamily protein	2	0.0482996	1.29651	0.0333058	1.22209		12.8046	12.578	12.3422		12.1153	12.2592	12.2265		12.4642	12.6497	12.3551
266918_at	PLIM2A	AT2G45800	PLIM2A'	2	0.00205278	1.06961	0.0209103	1.10886		3.47669	3.45976	3.45976		3.37537	3.38657	3.34299		3.50569	3.45177	3.59469
267173_at	ORC2	AT2G37560	ORC2 (ORIGIN RECOGNITION COMPLEX SECOND LARGEST SUBUNIT 2); DNA REPLICATION ORIGIN BINDING / PROTEIN BINDING'	2	0.0171362	1.13307	0.0013517	1.09876		3.64325	3.47958	3.55093		3.40043	3.36129	3.37132		3.49823	3.54422	3.49823
245031_at	---	AT2G26360	Mitochondrial substrate carrier family protein	3	0.155645	1.05413	0.0397943	1.1122		4.12559	4.12559	4.12559		4.06988	3.96645	4.11225		4.24298	4.13905	4.22678
245402_at	---	AT4G17585	Aluminium activated malate transporter family protein	3	0.956708	1.0032	0.0405355	1.10356		3.29494	3.06275	3.30252		3.24662	3.19399	3.20577		3.36844	3.43439	3.27004
245792_at	PRR1	AT1G32100	PRR1 (PINORESINOL REDUCTASE 1); PINORESINOL REDUCTASE'	3	0.505484	1.12882	0.00806764	1.36287		4.28134	5.03331	4.77174		4.43503	4.68202	4.44491		4.92133	5.08891	4.89164
246022_at	---	AT5G21110	Unknown	3	0.142926	1.05633	0.0423873	1.06451		3.37873	3.2503	3.26443		3.22447	3.24124	3.19059		3.3049	3.26143	3.36054
246360_at	---	AT1G40952	Hypothetical	3	0.0675397	1.10575	0.0462674	1.0579		3.04474	3.04474	3.21215		2.93704	3.00024	2.92928		3.06607	3.04474	2.99936
246437_at	---	AT5G17540	HXXXD-type acyl-transferase family protein	3	0.507373	1.05171	0.0278254	1.1945		3.77532	3.5752	3.52525		3.52281	3.46374	3.67099		3.81695	3.89635	3.71346
246619_at	---	AT5G36290	Unknown	3	0.36657	1.34944	0.0390865	1.13638		10.476	9.6308	9.05989		9.20713	9.41074	9.25175		9.43657	9.49416	9.49222
246725_at	---	AT5G29040	pseudogene, hypothetical protein	3	0.200363	1.11093	0.0215778	1.12397		3.93291	3.65973	3.63474		3.63373	3.56434	3.57402		3.84795	3.70352	3.72645
246833_at	---	AT5G26615	Hypothetical	3	0.602069	1.02233	0.0155445	1.09683		3.15346	3.20004	3.03801		3.15346	3.08305	3.05942		3.19989	3.27478	3.22127
247051_at	---	AT5G66670	Unknown	3	0.195278	1.1337	0.0330169	1.03872		3.99038	3.78958	3.59624		3.59148	3.64743	3.59418		3.66584	3.66584	3.66584
247371_at	HDA6	AT5G63110	HDA6 (HISTONE DEACETYLASE 6); HISTONE DEACETYLASE'	3	0.0948178	0.968245	0.00408668	1.05324		7.32858	7.34721	7.3972		7.3972	7.41826	7.3972		7.46442	7.46885	7.5039
247437_at	HVA22B	AT5G62490	Part of the AtHVA22 family. Protein expression is ABA- and stress-inducible	3	0.150651	1.04307	0.0425751	1.20623		3.46184	3.48875	3.44911		3.36613	3.38189	3.4692		3.56759	3.60282	3.85832
247531_at	---	AT5G61550	U-box domain-containing protein kinase family protein	3	0.156657	1.08367	0.0249879	1.06311		3.50041	3.54371	3.71411		3.48988	3.46945	3.45111		3.53368	3.53368	3.60797
247548_at	---	AT5G61400	Pentatricopeptide repeat (PPR) superfamily protein;	3	0.100548	1.17099	0.0490575	1.19755		3.77543	3.53368	3.6853		3.60142	3.35822	3.3516		3.77767	3.59968	3.71415
247649_at	---	AT5G60030	Unknown	3	0.419122	1.11965	0.0263022	1.13354		3.31918	3.90516	3.52538		3.48105	3.44982	3.32973		3.65654	3.60282	3.54373
247718_at	LTP4	AT5G59310	LTP4 (LIPID TRANSFER PROTEIN 4); LIPID BINDING'	3	0.761223	0.820012	0.0193383	1.66779		9.252	12.2368	10.7321		10.9738	11.3867	10.7194		11.6527	11.7145	11.9264
248036_at	OLI2	AT5G55915	NUCLEOLAR PROTEIN, PUTATIVE'	3	0.202802	1.77805	0.00255158	1.28549		9.77117	8.11982	8.19626		7.80013	7.90251	7.89373		8.28508	8.27477	8.1235
248231_at	---	AT5G53770	Nucleotidyltransferase family protein	3	0.228251	1.15633	0.0243498	1.09484		5.89306	5.41417	5.78181		5.51362	5.46593	5.48082		5.55473	5.61386	5.68394
248760_at	---	AT5G47570	Unknown	3	0.585975	1.05575	0.037489	1.12314		10.5199	10.7592	10.9466		10.6371	10.6054	10.7483		10.8442	10.759	10.8903
248772_at	---	AT5G47800	Phototropic-responsive NPH3 family protein	3	0.950143	0.993598	0.0492601	1.12197		3.56285	3.79459	4.01902		3.8693	3.71077	3.82419		4.03689	3.96896	3.89651
248825_at	---	AT5G47030	Encodes the mitochondrial ATP synthase subunit delta	3	0.0736968	1.13476	0.0219479	1.10874		10.2259	10.1961	9.98562		9.92247	9.95059	9.98738		10.1821	10.0566	10.0685
248928_at	ARAC2	AT5G45970	ARAC2 (ARABIDOPSIS RAC-LIKE 2); GTP BINDING'	3	0.739348	1.03816	0.0497978	1.11434		3.43893	3.62844	3.14634		3.30158	3.28337	3.46669		3.4939	3.51693	3.50939
249424_s_at	---	AT5G39800	Mitochondrial ribosomal protein L27	3	0.451774	1.13817	0.0146675	1.20154		6.82821	6.52375	7.27369		6.71508	6.62827	6.72214		7.03646	6.82821	6.99547
249632_at	---	AT5G37170	O-methyltransferase family protein	3	0.711839	0.986636	0.0423716	1.12006		3.3033	3.21969	3.18324		3.19048	3.30455	3.26942		3.35599	3.38657	3.51262
249830_at	PYRD	AT5G23300	PYRD (PYRIMIDINE D); DIHYDROOROTATE DEHYDROGENASE'	3	0.212304	1.51871	0.0335357	1.19834		6.16025	5.02411	4.90634		4.82628	4.71479	4.74109		5.15983	4.88133	5.02411
249985_at	---	AT5G18500	Protein kinase superfamily protein	3	0.165754	1.46939	0.0454172	1.21851		9.22141	8.59751	8.12613		7.97971	8.23274	8.06694		8.28217	8.52196	8.33061
250121_at	---	AT5G16500	Encodes a receptor-like cytoplasmic kinase	3	0.299214	1.01297	0.0397333	1.0359		3.08565	3.07432	3.07432		3.02986	3.07432	3.07432		3.10784	3.09437	3.12893
250348_at	---	AT5G11990	proline-rich family protein	3	0.29191	1.163	0.0234906	1.15159		4.35929	3.78842	4.23602		3.94947	3.92963	3.85107		4.18279	4.00784	4.1504
250462_at	---	AT5G10020	Leucine-rich receptor-like protein kinase family protein;	3	0.529353	0.913972	0.0374013	1.23279		4.92757	5.47225	5.31604		5.19279	5.49662	5.41578		5.70913	5.73321	5.56863
250621_at	ATRBL3	AT5G07250	ATRBL3 (ARABIDOPSIS RHOMBOID-LIKE PROTEIN 3)'	3	0.420094	1.06439	0.0308903	1.06652		7.0421	6.71814	6.91532		6.78026	6.85749	6.76771		6.88336	6.88336	6.9175
250722_at	---	AT5G06190	Unknown	3	0.29834	0.6927	0.0123631	1.37108		3.97533	5.4207	4.97395		5.30637	5.46405	5.18866		5.94291	5.69445	5.68767
250978_at	LPPGAMMA	AT5G03080	LIPID PHOSPHATE PHOSPHATASE GAMMA'	3	0.227008	1.27453	0.00468927	1.12495		8.46654	7.87544	7.663		7.59688	7.67921	7.679		7.79817	7.86005	7.80645
251038_at	---	AT5G02240	ABA Responsive protein	3	0.472743	1.07174	0.0389366	1.12615		10.2001	10.3415	9.94361		10.1393	9.99468	10.0513		10.154	10.3007	10.2448
251151_at	FAP1	AT3G63170	FATTY-ACID-BINDING PROTEIN 1'	3	0.0614832	1.29808	0.0477951	1.23649		6.47225	6.45976	6.10985		5.78715	6.02796	6.09762		6.33575	6.34605	6.14969
251287_at	---	AT3G61820	Eukaryotic aspartyl protease family protein	3	0.394678	2.0543	0.0144208	1.23819		9.6789	6.9141	6.16879		6.63079	6.50276	6.51229		6.83391	6.98875	6.74789
251340_at	ATARP7	AT3G60830	ATARP7 (ACTIN-RELATED PROTEIN 7); STRUCTURAL CONSTITUENT OF CYTOSKELETON'	3	0.465541	0.895671	0.04191	1.17276		6.13379	6.70449	6.70613		6.70613	6.6054	6.70975		7.01709	6.76272	6.93121
251599_at	ADSS	AT3G57610	ADSS (ADENYLOSUCCINATE SYNTHASE); ADENYLOSUCCINATE SYNTHASE'	3	0.373648	1.09345	0.033771	1.16777		9.57597	9.42458	9.19167		9.1552	9.35059	9.29974		9.46446	9.42896	9.58336
251667_at	NAP57	AT3G57150	NAP57 (ARABIDOPSIS THALIANA HOMOLOGUE OF NAP57); PSEUDOURIDINE SYNTHASE'	3	0.0882173	1.32131	0.0253527	1.25942		9.02293	8.46361	8.8527		8.51999	8.25497	8.35838		8.84149	8.61278	8.67736
252274_at	BCAT3	AT3G49680	BCAT3 (BRANCHED-CHAIN AMINOTRANSFERASE 3); BRANCHED-CHAIN-AMINO-ACID TRANSAMINASE/ CATALYTIC'	3	0.104825	1.18994	0.00987963	1.14438		8.79567	8.8333	8.47046		8.41608	8.52388	8.40682		8.59375	8.68885	8.64787
252837_at	---	AT3G42080	Hypothetical	3	0.210601	1.04497	0.0238582	1.06887		2.74	2.6319	2.75518		2.67109	2.61555	2.65005		2.78587	2.73699	2.7021
252850_at	---	AT4G39880	Ribosomal protein L23/L15e family protein	3	0.0516193	1.28979	0.0222238	1.15345		8.9356	8.58094	8.48497		8.2403	8.34275	8.31705		8.57235	8.40104	8.54458
252926_at	ATVHA-C3	AT4G38920	ATVHA-C3 (VACUOLAR-TYPE H(+)-ATPASE C3); ATPASE'	3	0.35403	1.09923	0.0078068	1.13672		11.3586	11.3047	10.9652		11.0076	11.117	11.0944		11.2753	11.2085	11.2898
252934_at	IMPL2	AT4G39120	IMPL2 (MYO-INOSITOL MONOPHOSPHATASE LIKE 2); 3''(2''),5''-BISPHOSPHATE NUCLEOTIDASE/ L-GALACTOSE-1-PHOSPHATE PHOSPHATASE/ INOSITOL OR PHOSPHATIDYLINOSITOL PHOSPHATASE/ INOSITOL-1(OR 4)-MONOPHOSPHATASE'	3	0.201274	1.12364	0.036383	1.12555		4.68601	4.95892	4.64418		4.54241	4.68601	4.55614		4.75977	4.83105	4.70561
253110_at	FBS4	AT4G35930	F-BOX STRESS INDUCED 4'	3	0.575052	0.959463	0.00650846	1.07227		4.37849	4.12774	4.43894		4.34251	4.39088	4.39088		4.46081	4.46091	4.50457
253684_at	---	AT4G29690	Alkaline-phosphatase-like family protein	3	0.25455	1.07979	0.0499497	1.11778		3.26464	3.34859	3.09562		3.17485	3.14206	3.0597		3.2364	3.2364	3.38572
254052_at	---	AT4G25280	P-loop containing nucleoside triphosphate hydrolases superfamily protein	3	0.113207	1.15407	0.0418549	1.10532		7.11619	7.08839	7.39487		6.93681	6.99623	7.04622		7.09678	7.09678	7.21911
254125_at	TAR2	AT4G24670	TAR2 (TRYPTOPHAN AMINOTRANSFERASE RELATED 2); L-TRYPTOPHAN:2-OXOGLUTARATE AMINOTRANSFERASE/ L-TRYPTOPHAN:PYRUVATE AMINOTRANSFERASE/ CARBON-SULFUR LYASE'	3	0.244307	1.13856	0.024598	1.09966		3.4736	3.90139	3.56832		3.39537	3.52596	3.46033		3.59277	3.63174	3.56832
254446_at	TUB9	AT4G20890	TUB9; GTP BINDING / GTPASE/ STRUCTURAL MOLECULE'	3	0.0767023	1.26482	0.0269396	1.16898		9.54665	9.1351	9.10041		8.96886	8.86282	8.93368		9.27049	9.11132	9.0593
254837_at	---	AT4G12360	Bifunctional inhibitor/lipid-transfer protein/seed storage 2S albumin superfamily protein	3	0.744339	1.04277	0.0308899	1.24668		3.42692	3.18479	3.69796		3.49473	3.19972	3.43395		3.60158	3.70114	3.77994
255086_at	---	AT4G09300	LisH and RanBPM domains containing protein	3	0.356947	1.07768	0.0376614	1.04401		3.41861	3.21731	3.07014		3.14772	3.11103	3.12351		3.17092	3.17092	3.22681
255386_at	---	AT4G03620	myosin heavy chain-related	3	0.849122	0.986789	0.0104357	1.09987		3.01694	2.70484	2.87756		2.87649	2.94027	2.84014		2.99535	3.02248	3.05106
255689_at	---	AT4G00670	Remorin family protein;	3	0.342602	1.09285	0.00453934	1.05365		3.32786	2.98511	2.97309		2.98093	2.96346	2.95738		3.02968	3.02968	3.06858
256001_at	---	AT1G29850	double-stranded DNA-binding family protein	3	0.871996	1.0106	0.0465291	1.06413		10.1464	10.2157	9.93402		10.1118	10.0295	10.1092		10.1536	10.2112	10.1546
256007_at	SAMC2	AT1G34065	SAMC2 (S-ADENOSYLMETHIONINE CARRIER 2); BINDING'	3	0.147696	1.07906	0.0267772	1.09147		4.50042	4.34397	4.54365		4.36599	4.34859	4.34412		4.50808	4.4019	4.52753
256019_at	CYP79C3P	AT1G58260	member of CYP79C subfamily of cytochrome p450s	3	0.301716	1.05722	0.0292126	1.1225		3.4232	3.34125	3.2293		3.25496	3.31018	3.18781		3.43453	3.47731	3.34125
256052_at	---	AT1G06960	RNA-binding (RRM/RBD/RNP motifs) family protein	3	0.0653296	1.0835	0.0461122	1.18229		6.65044	6.61424	6.59018		6.4683	6.44927	6.59018		6.59018	6.82288	6.81944
256072_at	ATARCA	AT1G18080	ATARCA; NUCLEOTIDE BINDING'	3	0.0711605	1.30177	0.000954071	1.14085		11.6572	11.4529	11.1082		11.0431	11.0026	11.0312		11.1731	11.2289	11.2451
256659_at	---	AT3G12020	P-loop containing nucleoside triphosphate hydrolases superfamily protein	3	0.836953	0.988673	0.0223932	1.12113		5.8183	6.00612	6.00844		5.96105	5.88973	6.03137		6.17519	6.08034	6.12147
256773_at	---	AT3G13630	Unknown	3	0.306229	1.11432	0.0310498	1.18535		3.80406	3.43557	3.39734		3.41862	3.36629	3.38357		3.52016	3.59903	3.78521
256791_at	---	AT3G22140	pseudogene, glycine-rich protein	3	0.744455	0.966563	0.0484612	1.15418		4.05245	3.62472	3.96327		3.83984	3.92291	4.02488		4.14148	4.03732	4.22945
256810_at	---	AT3G21465	Unknown	3	0.268078	1.1878	0.0108305	1.09753		5.29642	4.87279	5.50835		5.03923	4.92833	4.96514		5.10646	5.12254	5.10646
256852_at	ATRANGAP1	AT3G18610	ATRANGAP1 (RAN GTPASE-ACTIVATING PROTEIN 1); NUCLEIC ACID BINDING / NUCLEOTIDE BINDING'	3	0.332953	1.15758	0.0364755	1.20882		4.99654	4.37471	4.74338		4.59573	4.43407	4.45151		4.85423	4.61067	4.83719
257047_at	SCO3	AT3G19570	SNOWY COTYLEDON 3'	3	0.978985	0.998136	0.0208278	1.18908		4.32652	4.56386	4.56386		4.51789	4.38057	4.56386		4.8288	4.71753	4.66554
257072_at	---	AT3G14220	GDSL-like Lipase/Acylhydrolase superfamily protein;	3	0.116432	1.11271	0.0089634	1.07271		7.40932	7.6314	7.40932		7.36861	7.32978	7.28945		7.44145	7.42938	7.42078
257457_at	---	AT2G05430	Ubiquitin-specific protease family C19-related protein	3	0.979218	0.997988	0.0436165	1.06854		3.00448	2.90347	3.24311		3.05768	3.10334	2.99875		3.15997	3.11607	3.17064
257490_x_at	ETC1	AT1G01380	ETC1 (ENHANCER OF TRY AND CPC 1); DNA BINDING / TRANSCRIPTION FACTOR'	3	0.220329	1.05207	0.00731166	1.09806		3.36881	3.40453	3.51262		3.32962	3.33211	3.40453		3.511	3.45633	3.50382
257514_at	---	AT1G43940	Unknown	3	0.239706	1.12331	0.0473576	1.17581		3.34872	3.1338	3.4424		3.29072	3.09649	3.03443		3.37791	3.30495	3.43975
257617_at	---	AT3G26550	Cysteine/Histidine-rich C1 domain family protein	3	0.115547	1.04147	0.0490291	1.06425		3.15276	3.15276	3.15276		3.06844	3.15276	3.06122		3.20773	3.15276	3.19144
257724_at	---	AT3G18510	Unknown	3	0.205626	1.40254	0.0193764	1.24484		4.84427	4.18922	3.77823		3.81385	3.89386	3.63989		4.13378	3.99834	4.16336
258521_at	---	AT3G06680	Ribosomal L29e protein family	3	0.172358	1.2461	0.0338615	1.19821		8.97242	8.39157	8.42747		8.30319	8.3092	8.22679		8.54879	8.39249	8.68054
258704_at	CCR1	AT3G09780	CCR1 (ARABIDOPSIS THALIANA CRINKLY4 RELATED 1); ATP BINDING / KINASE/ PROTEIN KINASE/ PROTEIN SERINE/THREONINE KINASE/ RECEPTOR'	3	0.930822	1.00938	0.0228311	1.16993		4.05934	3.98267	4.42674		4.23402	4.12559	4.06874		4.43639	4.27729	4.39392
258720_at	---	AT3G09550	Ankyrin repeat family protein	3	0.38679	0.962517	0.0360026	1.05706		3.86045	3.71468	3.86045		3.86045	3.82363	3.91684		3.94021	3.95048	3.9504
258920_at	NSHB2	AT3G10520	NON-SYMBIOTIC HAEMOGLOBIN 2'	3	0.113937	1.48216	0.0163248	1.37538		6.62031	6.08763	5.7044		5.52672	5.4252	5.75731		5.93148	6.18401	5.97323
259494_at	---	AT1G15850	Transducin/WD40 repeat-like superfamily protein	3	0.183919	0.950328	0.0213784	1.10141		3.27713	3.14333	3.1927		3.23821	3.27713	3.31833		3.42028	3.47442	3.35704
259845_at	PIN1	AT1G73590	PIN1 (PIN-FORMED 1); TRANSPORTER'	3	0.39138	1.03154	0.0184285	1.06057		3.46413	3.60142	3.52902		3.45111	3.52902	3.48005		3.55745	3.57402	3.58324
259905_s_at	---	AT1G74140	Rhomboid-related intramembrane serine protease family protein	3	0.667841	0.97994	0.0431698	1.08242		3.2503	3.09902	3.09787		3.16218	3.2503	3.12241		3.2793	3.27325	3.32511
260674_at	---	AT1G19370	Unknown	3	0.150459	1.37518	0.00150056	1.17941		7.68533	6.91771	6.91771		6.67552	6.77301	6.69337		6.91771	6.96049	6.97788
260957_at	ADS1	AT1G06080	ADS1 (DELTA 9 DESATURASE 1); OXIDOREDUCTASE'	3	0.363669	1.0766	0.0351017	1.16888		3.86752	3.59453	3.87057		3.60232	3.65661	3.75424		3.92046	3.77891	3.98919
261275_at	MLO14	AT1G26700	MLO14 (MILDEW RESISTANCE LOCUS O 14); CALMODULIN BINDING'	3	0.546295	1.03385	0.00755553	1.13812		3.12419	3.35946	3.24023		3.24023	3.17029	3.16926		3.41841	3.31118	3.41014
261385_at	---	AT1G05450	Encodes a Protease inhibitor/seed storage/LTP family protein	3	0.639314	1.03524	0.0202755	1.23006		3.54363	3.41718	3.24817		3.41653	3.38417	3.2584		3.57795	3.79607	3.58127
261574_at	CYP78A8	AT1G01190	CYP78A8; ELECTRON CARRIER/ HEME BINDING / IRON ION BINDING / MONOOXYGENASE/ OXYGEN BINDING'	3	0.323582	1.04406	0.0330026	1.15425		3.69202	3.65287	3.58227		3.50221	3.65287	3.58548		3.85607	3.82286	3.68248
261664_s_at	---	AT1G18320	Mitochondrial import inner membrane translocase subunit Tim17/Tim22/Tim23 family protein	3	0.319865	1.50882	0.0364803	1.19966		6.50772	5.41269	4.77346		5.01616	5.07376	4.82367		5.31122	5.14367	5.24657
261940_at	---	AT1G22520	Unknown	3	0.49304	1.05894	0.0224312	1.13628		8.16236	8.21243	7.88334		8.05891	7.94536	8.00602		8.17179	8.27107	8.12038
262458_at	---	AT1G11280	S-locus lectin protein kinase family protein	3	0.0745672	1.61917	0.00377289	1.22351		7.44737	6.85405	6.43728		6.10886	6.28264	6.26143		6.51207	6.5024	6.51155
262509_at	CRR22	AT1G11290	CRR22 (CHLORORESPIRATORY REDUCTION22); ENDONUCLEASE'	3	0.196025	1.13297	0.0381926	1.14607		4.35394	4.30028	4.00365		3.98402	4.02553	4.10799		4.15444	4.34797	4.20521
262597_at	---	AT1G15470	Transducin/WD40 repeat-like superfamily protein	3	0.819777	1.02159	0.00709752	1.13958		6.98062	7.22267	6.78385		6.95011	6.95967	6.98493		7.23365	7.11914	7.10741
262985_s_at	RPL27AB	AT1G23290	RPL27AB; STRUCTURAL CONSTITUENT OF RIBOSOME'	3	0.164068	1.11829	0.0491568	1.11899		12.5145	12.4314	12.2454		12.3356	12.1739	12.1979		12.456	12.3387	12.3993
263387_at	TBL30	AT2G40160	Encodes a member of the TBL (TRICHOME BIREFRINGENCE-LIKE) gene family	3	0.129246	1.08417	0.0427481	1.14175		3.32421	3.42428	3.29395		3.19577	3.3234	3.17349		3.45058	3.49161	3.32421
263608_at	GR-RBP1	AT2G16260	GLYCINE-RICH RNA-BINDING PROTEIN 1'	3	0.387394	1.05148	0.04538	1.16834		4.06359	4.10816	4.1732		4.17391	3.96692	3.98686		4.1732	4.29054	4.33735
263627_at	---	AT2G04675	Unknown	3	0.180093	1.05475	0.0177743	1.12607		3.06154	3.06154	3.0756		2.92092	3.07876	2.96829		3.18151	3.14936	3.15099
263692_at	---	AT1G26850	S-adenosyl-L-methionine-dependent methyltransferases superfamily protein	3	0.171764	1.1509	0.0246928	1.12517		10.1741	10.2369	9.86206		9.82268	9.94204	9.90003		10.0949	10.0993	9.98098
263810_at	---	AT2G04520	Nucleic acid-binding, OB-fold-like protein	3	0.151647	1.15679	0.0210192	1.25577		10.4292	10.1504	10.1786		10.1036	9.88729	10.1369		10.4817	10.3342	10.2977
263999_at	MED18	AT2G22370	Encodes a subunit of the mediator complex that affects flowering time and floral organ formation through FLOWERING LOCUS C	3	0.113695	1.16843	0.0118506	1.37031		7.03969	6.75793	6.71612		6.55135	6.5834	6.70526		6.86999	7.10852	7.225
264100_at	LUP1	AT1G78970	LUP1 (LUPEOL SYNTHASE 1); BETA-AMYRIN SYNTHASE/ LUPEOL SYNTHASE'	3	0.195866	1.5269	0.0429394	1.68396		4.40073	5.47979	5.35987		4.76843	4.51425	4.12589		5.50785	4.84731	5.30897
264647_at	ATRBOHB	AT1G09090	ATRBOHB (RESPIRATORY BURST OXIDASE HOMOLOG B); FAD BINDING / CALCIUM ION BINDING / ELECTRON CARRIER/ IRON ION BINDING / OXIDOREDUCTASE/ OXIDOREDUCTASE, ACTING ON NADH OR NADPH, WITH OXYGEN AS ACCEPTOR / PEROXIDASE'	3	0.447409	1.04939	0.02688	1.10538		3.14221	3.17741	3.36832		3.12144	3.24056	3.11727		3.33465	3.26493	3.31334
264717_at	ATFH8	AT1G70140	ATFH8 (FORMIN 8); ACTIN BINDING / ACTIN FILAMENT BINDING / PROFILIN BINDING'	3	0.314372	1.69981	0.0499828	1.20503		10.1052	8.11939	8.21967		7.99476	7.93368	8.21967		8.3407	8.39496	8.21967
264742_at	---	AT1G62130	AAA-type ATPase family protein;	3	0.632173	1.08155	0.0385667	1.13239		4.18042	4.85796	4.73808		4.48205	4.37224	4.58285		4.68125	4.6634	4.63061
264823_at	BSU1	AT1G03445	BSU1 (BRI1 SUPPRESSOR 1); PROTEIN SERINE/THREONINE PHOSPHATASE'	3	0.337723	1.04694	0.047116	1.0689		4.27858	4.19705	4.3937		4.20884	4.20478	4.25719		4.35211	4.25719	4.3499
264913_at	---	AT1G60770	Tetratricopeptide repeat (TPR)-like superfamily protein	3	0.141129	1.31373	0.00680621	1.24117		4.8977	5.22111	4.48632		4.52913	4.4595	4.43548		4.90059	4.77055	4.68808
264986_at	ATGSTU13	AT1G27130	ATGSTU13 (ARABIDOPSIS THALIANA GLUTATHIONE S-TRANSFERASE TAU 13); GLUTATHIONE TRANSFERASE'	3	0.134188	1.22969	0.0454552	1.14024		8.62307	8.18241	8.18886		8.0942	7.90694	8.09833		8.27756	8.18241	8.20753
265066_at	FLA9	AT1G03870	FLA9 (FASCICLIN-LIKE ARABINOOGALACTAN 9)'	3	0.0541209	1.78616	0.00126827	1.30767		10.1949	9.16468	9.32209		8.78459	8.61848	8.76799		9.12716	9.08648	9.11843
265086_at	RING1B	AT1G03770	RING1B (RING 1B); PROTEIN BINDING / ZINC ION BINDING'	3	0.133879	1.10784	0.042396	1.13443		4.0378	4.19289	4.16755		3.90668	3.94033	4.10799		4.14758	4.14758	4.20575
265187_at	ATARFA1A	AT1G23490	ADP-RIBOSYLATION FACTOR 1A'	3	0.113516	1.27252	0.00125127	1.23829		11.8342	11.4155	11.2676		11.0948	11.166	11.2134		11.4938	11.4907	11.4148
265379_at	---	AT2G18340	late embryogenesis abundant domain-containing protein / LEA domain-containing protein	3	0.053629	1.17292	0.0489132	1.12323		3.26493	3.09184	3.32086		2.8864	3.02659	3.07432		3.15315	3.12207	3.21502
265667_at	NF-YB11	AT2G27470	NF-YB11 (NUCLEAR FACTOR Y, SUBUNIT B11); TRANSCRIPTION FACTOR'	3	0.0591135	1.1806	0.0470044	1.16808		4.41982	4.57284	4.6416		4.39707	4.34913	4.1695		4.47142	4.49796	4.61873
265715_s_at	QUL2	AT2G03480	QUASIMODO2 LIKE 2'	3	0.177866	1.21099	0.0450227	1.15514		4.73514	5.0577	4.50631		4.40176	4.49237	4.57645		4.65321	4.81091	4.63066
265892_at	---	AT2G15020	Unknown	3	0.750842	1.01968	0.0400047	1.07305		3.65399	3.47268	3.73404		3.57775	3.64943	3.54918		3.65399	3.71291	3.71461
266057_at	---	AT2G40660	Nucleic acid-binding, OB-fold-like protein;	3	0.0531264	1.20079	0.0312834	1.10446		8.46036	8.19789	8.12569		7.98629	8.00201	8.00367		8.05122	8.16286	8.20791
266588_at	AGP9	AT2G14890	AGP9 (ARABINOGALACTAN PROTEIN 9)'	3	0.0542397	1.42463	0.0163772	1.44494		8.62313	9.09441	8.74133		8.05257	8.34544	8.52908		8.79216	8.80341	8.92455
266603_at	---	AT2G46040	ARID/BRIGHT DNA-binding domain;ELM2 domain protein;	3	0.469543	1.01995	0.0162092	1.09237		3.90017	3.79933	3.90017		3.82142	3.83712	3.85565		4.00942	3.90017	3.98698
266665_at	---	AT2G29790	Encodes a Maternally expressed gene (MEG) family protein [pseudogene]	3	0.38017	1.03228	0.0200591	1.11998		3.01349	2.99316	2.97269		2.86048	3.0032	2.97816		3.12937	3.07581	3.12709
266974_at	MAKR4	AT2G39370	MEMBRANE-ASSOCIATED KINASE REGULATOR 4'	3	0.116597	1.10145	0.0363813	1.07592		3.29626	3.09828	3.10448		3.07962	3.0032	2.998		3.18047	3.09828	3.11878
267198_at	---	AT2G30810	Gibberellin-regulated family protein	3	0.233757	0.978943	0.0248569	1.03797		2.96585	2.90666	2.90666		2.96585	2.93958	2.96585		2.98735	3.03582	3.00943
267228_at	---	AT2G43890	Pectin lyase-like superfamily protein	3	0.345397	1.07152	0.0211135	1.13116		3.42275	3.21062	3.47208		3.18913	3.27851	3.33884		3.39026	3.48592	3.46374
267272_at	---	AT2G02530	Hypothetical	3	0.620327	1.05738	0.00901124	1.1237		3.39625	2.90746	3.01349		3.0433	2.99604	3.03639		3.12581	3.20392	3.25078
267332_at	---	AT2G19290	Unknown	3	0.324103	1.04776	0.0124463	1.11773		3.43526	3.3286	3.29084		3.33252	3.2057	3.31456		3.42511	3.45028	3.45908
