# Supplementary material for: Altered expression of Arabidopsis genes in response to a multifunctional geminivirus pathogenicity protein
Source: BMC Plant Biol. 2014 Nov 18;14:302. doi: 10.1186/s12870-014-0302-7 (PMC4253603; doi:10.1186/s12870-014-0302-7)
Supplement: Additional file 2: Table S2. — Genes differentially expressed in response to CaLCuV AC2. A list of genes that are up- or down-regulated at two dpi, in response to a full-length AC2 (FL) or a deletion derivative lacking the transcription activation domain (DEL), are shown. [file 12870_2014_302_MOESM2_ESM.xls]

## Sheet: FL vs DEL Down @ 2 dpi
Table S2: Genes down regulated in response to CaLCuV AC2 at two dpi. Gene expression values for full-length AC2 (FL) a deletion derivative lacking the transcription activation domain (DEL), and an empty vector control (530) are derived from raw intensity data of three microarrays as described in materials and methods. Genes differentially expressed between experimental samples and controls (Full …
					FL VS 530		DEL VS 530			FL				530				DEL
Affymetrix Probe ID	Gene Symbol	Transcipt ID (TAIR)	Gene Description	Label	P-value	Ratio	P-value	Ratio		Normalized Gene Expression				Normalized Gene Expression				Normalized Gene Expression
244969_at	RPS18	RPS18	30S RIBOSOMAL PROTEIN S18'	1	0.0355033	0.797506	0.911681	0.98313		8.95282	9.25638	9.14656		9.34308	9.53601	9.45597		9.11942	9.67417	9.46783
245003_at	PSBC	PSBC	PSII 43 KDA PROTEIN'	1	0.0267533	0.744033	0.639217	0.938136		11.882	11.8681	12.077		12.175	12.4205	12.5114		12.0394	12.4408	12.3503
245130_at	---	AT2G45340	Leucine-rich repeat protein kinase family protein;	1	0.0244361	0.644518	0.722212	1.02391		6.6573	6.13478	6.27349		6.95631	6.87969	7.1307		7.01071	7.00292	7.05532
245291_at	---	AT4G16155	dihydrolipoyl dehydrogenases	1	0.045819	0.641287	0.934533	1.02014		6.48703	6.43509	6.83963		7.27984	6.87139	7.5334		6.87378	7.46064	7.43651
245491_at	LDL3	AT4G16320	PROTEIN LSD1-LIKE 3'	1	0.0454536	0.920952	0.79765	0.9948		5.64343	5.52078	5.59958		5.66468	5.71139	5.74412		5.69921	5.69921	5.69921
245515_at	---	AT4G15810	P-loop containing nucleoside triphosphate hydrolases superfamily protein;	1	0.0444717	0.897536	0.386688	0.964942		3.35798	3.32338	3.47365		3.48358	3.54569	3.59361		3.42375	3.5611	3.48358
245529_at	MAA3	AT4G15570	MAA3 (MAGATAMA 3)'	1	0.0362927	0.785895	0.566547	0.951172		4.97145	4.64483	4.87329		5.06475	5.2102	5.2574		5.0694	5.26706	4.97922
246014_at	---	AT5G10680	calmodulin-binding protein-related;	1	0.0483963	0.928468	0.814377	0.97594		3.05449	3.00346	3.06232		3.08789	3.20917	3.14444		2.93741	3.07706	3.32163
246202_at	MAP1D	AT4G37040	MAP1D (METHIONINE AMINOPEPTIDASE 1D); AMINOPEPTIDASE/ METALLOEXOPEPTIDASE'	1	0.0332795	0.802153	0.334797	1.0651		7.61502	7.501	7.71538		7.95478	7.78306	8.04772		7.9712	8.06299	8.02432
246259_at	PUT2	AT1G31830	POLYAMINE UPTAKE TRANSPORTER 2'	1	0.0261294	0.823953	0.743161	0.972809		7.80666	7.63814	7.83856		8.10286	7.94642	8.07218		7.89808	8.16555	7.93851
246261_at	AFH14	AT1G31810	FORMIN HOMOLOGY 14'	1	0.0283716	0.575626	0.816471	0.924871		4.53174	4.32471	4.71266		5.11659	5.11659	5.72632		4.56133	5.49282	5.56732
246283_at	---	AT4G36860	LIM domain-containing protein;	1	0.0283294	0.78005	0.120868	0.861781		8.14363	8.07655	8.06255		8.59428	8.50711	8.25642		8.31902	8.12106	8.2739
246711_at	---	AT5G28190	unknown protein	1	0.0207244	0.893597	0.642526	0.932265		3.75793	3.78132	3.72912		3.9944	3.8697	3.89118		3.94759	4.02501	3.47911
246893_at	---	AT5G25520	SPOC domain / Transcription elongation factor S-II protein	1	0.0168306	0.8442	0.872384	0.991962		7.5557	7.63002	7.47693		7.82476	7.72775	7.84317		7.73894	7.87425	7.74756
246996_at	LBD37	AT5G67420	LBD37 (LOB DOMAIN-CONTAINING PROTEIN 37)'	1	0.0263594	0.67201	0.846848	1.04315		8.66362	8.65724	8.48437		9.22219	8.89416	9.40921		8.84452	9.41226	9.45163
247238_at	HAM1	AT5G64610	HAM1 (HISTONE ACETYLTRANSFERASE OF THE MYST FAMILY 1); H3/H4 HISTONE ACETYLTRANSFERASE/ HISTONE ACETYLTRANSFERASE/ NUCLEIC ACID BINDING / ZINC ION BINDING'	1	0.0247645	0.824049	0.286364	0.940087		7.58049	7.44168	7.50921		7.74709	7.70399	7.91789		7.64822	7.76224	7.69111
247386_at	EMB2746	AT5G63430	EMB2746 (EMBRYO DEFECTIVE 2746); DNA BINDING / CATALYTIC/ HYDROLASE'	1	0.0472025	0.724397	0.890688	0.980266		6.21204	6.04987	6.34306		6.93727	6.43032	6.6328		6.5032	6.6898	6.72113
247436_at	ALDH12A1	AT5G62530	ALDH12A1; 1-PYRROLINE-5-CARBOXYLATE DEHYDROGENASE/ 3-CHLOROALLYL ALDEHYDE DEHYDROGENASE'	1	0.038103	0.716227	0.419351	0.909111		8.70292	8.59257	8.91003		9.10857	9.06626	9.47523		9.19384	9.06626	8.97754
248058_at	---	AT5G55530	Calcium-dependent lipid-binding (CaLB domain) family protein	1	0.0224648	0.781296	0.960773	1.00797		9.77037	9.79493	10.0466		10.2377	10.1661	10.2763		9.88071	10.447	10.3866
248094_at	---	AT5G55220	trigger factor type chaperone family protein;	1	0.0350315	0.547479	0.500228	1.15232		5.89082	5.58041	5.43351		6.97807	6.17408	6.35996		6.58131	6.74868	6.79574
248254_at	---	AT5G53320	AT5G53320	1	0.038735	0.683823	0.0691255	0.778085		4.78377	4.24787	4.57861		4.8957	5.20676	5.1527		4.49236	4.94495	4.73185
248265_at	SDG29	AT5G53430	SDG29 (SET DOMAIN GROUP 29); DNA BINDING / PROTEIN BINDING / ZINC ION BINDING'	1	0.0322608	0.705236	0.304863	0.868428		5.16047	4.80157	4.94611		5.68602	5.29137	5.44223		5.01428	5.4393	5.35546
248299_at	---	AT5G53080	Tetratricopeptide repeat (TPR)-like superfamily protein;	1	0.0306717	0.704386	0.750028	0.958036		4.21662	4.3442	4.19746		4.69739	4.54328	5.03429		4.60153	4.77762	4.71027
248316_at	---	AT5G52670	Copper transport protein family;	1	0.0489101	0.88429	0.231022	0.901048		3.01553	3.19223	3.02935		3.30538	3.19223	3.27173		3.22917	3.19223	2.89696
248541_at	---	AT5G50180	Protein kinase superfa	1	0.023232	0.737612	0.364403	1.10987		6.28375	6.34694	6.08879		6.59684	6.58512	6.85473		6.65853	7.042	6.78734
248565_at	---	AT5G49710	unknown protein	1	0.00897583	0.882517	0.0820695	0.946876		8.5195	8.51838	8.51278		8.66799	8.76183	8.66175		8.65551	8.5999	8.5999
248724_at	---	AT5G47970	Aldolase-type TIM barrel family protein;	1	0.00424358	0.843222	0.965157	1.00612		6.10332	6.13124	6.0666		6.32859	6.40179	6.30884		6.12732	6.28627	6.65201
248864_at	MYC3	AT5G46760	JAZ-interacting transcription factor that act together with MYC2 and MYC4 to activate JA-responses.	1	0.0242142	0.837541	0.719329	0.978553		8.01072	8.01623	8.07792		8.20742	8.24332	8.42144		8.24332	8.29851	8.23651
248899_at	---	AT5G46390	Peptidase S41 family protein;	1	0.0460059	0.694829	0.853722	0.963836		6.72365	6.4016	6.61352		6.92253	6.95879	7.43327		6.78801	7.32037	7.04678
248900_at	PRP39-2	AT5G46400	PRP39-2'	1	0.0386662	0.822451	0.772211	1.02467		4.09179	3.91603	3.96935		4.12805	4.29821	4.3969		4.22282	4.29348	4.41234
249101_at	UPI	AT5G43580	UNUSUAL SERINE PROTEASE INHIBITOR'	1	0.0335621	0.771756	0.637418	0.957074		11.4234	11.4869	11.7314		11.7814	11.9961	11.9856		12.0218	11.7814	11.7699
249127_at	ATARP9	AT5G43500	ATARP9 (ACTIN-RELATED PROTEIN 9); DNA BINDING / PROTEIN BINDING'	1	0.0389006	0.77133	0.581505	1.0908		4.26526	4.18817	3.91866		4.61473	4.37742	4.50368		4.75399	4.28329	4.8347
249388_at	---	AT5G40090	Disease resistance protein (TIR-NBS class);	1	0.0359685	0.906189	0.579728	1.04055		3.16037	3.30404	3.26024		3.35214	3.41242	3.38644		3.42367	3.59158	3.3078
249575_at	---	AT5G37670	HSP20-like chaperones superfamily protein;	1	0.0281463	0.743229	0.0857651	0.780661		6.08432	5.72961	5.97561		6.4176	6.43133	6.22497		6.30151	5.76457	5.93612
249588_at	---	AT5G37790	Protein kinase superfamily protein;	1	0.0136906	0.885338	0.422306	1.17151		3.47751	3.44356	3.48185		3.61469	3.6014	3.71393		3.39708	4.14325	4.07481
249744_at	BGLU32	AT5G24550	BGLU32 (BETA GLUCOSIDASE 32); CATALYTIC/ CATION BINDING / HYDROLASE, HYDROLYZING O-GLYCOSYL COMPOUNDS'	1	0.034881	0.904771	0.976166	1.00188		2.80712	2.80148	2.74391		2.98471	2.95312	2.84782		2.99027	2.98961	2.8139
250056_at	---	AT5G17660	tRNA (guanine-N-7) methyltransferase;	1	0.0467378	0.756975	0.75071	1.05423		3.93789	4.18171	3.93356		4.33865	4.26246	4.6571		4.29662	4.41043	4.77973
250213_at	TBP1	AT5G13820	TBP1 (TELOMERIC DNA BINDING PROTEIN 1); DNA BINDING / DOUBLE-STRANDED TELOMERIC DNA BINDING'	1	0.0300311	0.821337	0.116047	0.922425		7.97553	7.77741	7.97901		8.09037	8.25658	8.23686		8.02848	8.06098	8.14487
250217_at	---	AT5G14120	Major facilitator superfamily protein;	1	0.0454574	0.744943	0.283499	0.876924		11.2951	11.4324	11.7254		11.7766	11.8841	12.0666		11.4654	11.8918	11.8018
250395_at	---	AT5G10950	Tudor/PWWP/MBT superfamily protein;	1	0.035404	0.711564	0.451879	0.896194		5.85036	5.56742	5.84487		5.99142	6.35909	6.38495		5.90799	6.03252	6.32059
250523_at	---	AT5G08510	Pentatricopeptide repeat (PPR) superfamily protein;	1	0.0339073	0.830738	0.396717	0.945956		4.95068	4.80009	4.84249		5.00751	5.25431	5.13405		5.01544	5.12653	5.01342
250532_at	---	AT5G08540	unknown protein	1	0.0336344	0.740889	0.587122	1.07928		8.26844	8.03503	8.14458		8.71754	8.34759	8.68095		8.91626	8.62369	8.53631
250542_at	---	AT5G08270	unknown protein	1	0.0136899	0.879698	0.0228325	1.06645		3.6065	3.46979	3.53501		3.72202	3.72202	3.72202		3.83822	3.84715	3.75912
250586_at	---	AT5G07630	lipid transporters;	1	0.0395977	0.856668	0.440952	1.1461		5.93839	6.11551	6.16947		6.25306	6.28893	6.35096		6.06985	6.73325	6.68005
250704_at	---	AT5G06265	hyaluronan mediated motility receptor-related;	1	0.0268432	0.768988	0.572413	1.05413		5.88203	5.95882	5.78938		6.29571	6.07321	6.39821		6.225	6.38281	6.38747
250878_at	---	AT5G04050	RNA-directed DNA polymerase (reverse transcriptase);	1	0.0238443	0.825118	0.768265	0.974797		3.34123	3.53036	3.48632		3.63342	3.7717	3.78477		3.57969	3.86161	3.63811
251095_at	RUS5	AT5G01510	ROOT UV-B SENSITIVE 5'	1	0.0459985	0.607366	0.547015	1.22565		4.5839	4.15879	4.51236		5.2492	4.70603	5.45792		4.78188	5.65052	5.86139
251314_at	---	AT3G61180	RING/U-box superfamily protein;	1	0.041359	0.821503	0.478806	0.952222		8.40731	8.2558	8.4991		8.54475	8.69477	8.77368		8.54323	8.69791	8.56018
251428_at	DIN2	AT3G60140	DIN2 (DARK INDUCIBLE 2); CATALYTIC/ CATION BINDING / HYDROLASE, HYDROLYZING O-GLYCOSYL COMPOUNDS'	1	0.0393813	0.717176	0.357355	1.12842		12.0938	11.8806	12.0821		12.4297	12.2869	12.7788		12.696	12.787	12.5353
251477_at	---	AT3G59680	unknown protein	1	0.0238954	0.887636	0.769973	1.03565		3.49565	3.53398	3.45732		3.6218	3.74913	3.6319		3.54137	3.97178	3.64128
251798_at	SCL30	AT3G55460	SCL30; RNA BINDING / NUCLEIC ACID BINDING / NUCLEOTIDE BINDING'	1	0.0460713	0.851499	0.940118	1.00562		9.62361	9.61332	9.84027		9.89504	10.0023	9.87566		9.80188	10.0559	9.93947
251891_at	WRI1	AT3G54320	WRI1 (WRINKLED 1); DNA BINDING / TRANSCRIPTION FACTOR'	1	0.0341245	0.81638	0.199123	0.907049		3.78345	3.70656	3.70024		4.11627	3.846	4.10604		3.84252	3.95755	3.846
252047_at	---	AT3G52490	Encodes a member of an eight-gene family (SMAX1 and SMAX1-like) that has weak similarity to AtHSP101, a ClpB chaperonin	1	0.0489258	0.673772	0.89109	1.03137		3.6318	3.58042	3.6232		4.02448	3.9205	4.59945		3.95163	4.41426	4.31225
252073_at	---	AT3G51750	unknown protein	1	0.0337952	0.907879	0.0322694	1.08986		3.0882	2.96855	2.95283		3.12533	3.15813	3.1444		3.31035	3.18365	3.30631
252142_at	---	AT3G51120	DNA binding;zinc ion binding;	1	0.029855	0.832979	0.922329	0.986912		7.39886	7.35318	7.59194		7.6549	7.74628	7.73375		7.39645	7.81386	7.8676
252734_at	MEE38	AT3G43160	MEE38 (MATERNAL EFFECT EMBRYO ARREST 38)'	1	0.0286444	0.724695	0.0554918	0.80415		4.00881	3.91195	3.869		4.26158	4.6532	4.26864		4.10176	4.08901	4.04926
252960_at	---	AT4G38750	unknown protein	1	0.0454705	0.677307	0.498666	1.09164		6.19954	5.87647	6.36775		6.72187	6.45949	6.94876		6.72014	6.84933	6.94014
253004_at	---	AT4G38330	Integral membrane protein hemolysin-III homolog;	1	0.0327847	0.693715	0.865829	1.01159		7.1112	6.63261	6.74336		7.26596	7.29578	7.5082		7.37966	7.3603	7.37985
253201_at	SSR16	AT4G34620	SSR16 (SMALL SUBUNIT RIBOSOMAL PROTEIN 16); STRUCTURAL CONSTITUENT OF RIBOSOME'	1	0.0304189	0.798964	0.164691	1.18061		11.6045	11.5654	11.7283		12.0167	11.7909	12.062		11.9476	12.3348	12.3058
253326_at	---	AT4G33440	Pectin lyase-like superfamily protein;	1	0.0215431	0.770217	0.138386	1.16106		4.74244	4.60242	4.65553		5.17073	4.87361	5.08604		5.08604	5.31375	5.37694
253351_at	---	AT4G33700	unknown protein	1	0.0428017	0.640492	0.968703	0.99237		7.14161	6.98847	7.32149		7.7292	7.47776	8.17286		7.69005	7.9613	7.69532
253378_at	---	AT4G33310	---'	1	0.0419378	0.82303	0.199089	1.06145		3.9239	3.7247	4.05734		4.17175	4.20539	4.17175		4.37152	4.17175	4.26373
253526_at	---	AT4G31420	Zinc finger protein 622	1	0.0379613	0.74567	0.593421	1.06364		8.79497	8.81814	8.98421		9.14172	9.18378	9.542		9.37187	9.46096	9.30172
253615_at	CNGC17	AT4G30360	ATCNGC17; CALMODULIN BINDING / CYCLIC NUCLEOTIDE BINDING / ION CHANNEL'	1	0.0401423	0.792893	0.678967	0.96173		6.16137	6.27018	6.52525		6.61045	6.72557	6.62519		6.47969	6.80123	6.5114
253639_at	GGP3	AT4G30550	GAMMA-GLUTAMYL PEPTIDASE 3'	1	0.0472194	0.906719	0.0449263	1.09698		9.17809	9.29409	9.29974		9.36548	9.36548	9.46478		9.57412	9.45298	9.56925
253671_at	---	AT4G29990	Leucine-rich repeat transmembrane protein kinase protein;	1	0.00690067	0.889064	0.680509	1.01552		3.33171	3.31704	3.2632		3.48276	3.43808	3.50003		3.57358	3.45698	3.45698
253886_at	CYP709B3	AT4G27710	CYP709B3; ELECTRON CARRIER/ HEME BINDING / IRON ION BINDING / MONOOXYGENASE/ OXYGEN BINDING'	1	0.0318464	0.74162	0.808896	0.969232		8.07554	7.91505	8.13787		8.60585	8.24648	8.56987		8.24648	8.50377	8.53669
254031_at	---	AT4G25920	unknown protein	1	0.0269547	0.951788	0.326532	0.966474		2.92422	2.93796	2.96235		2.9798	3.02245	3.03613		3.03383	2.96235	2.89462
254121_at	---	AT4G24760	---'	1	0.0449739	0.893154	0.669178	0.940507		6.16278	6.25816	6.15816		6.45003	6.3286	6.28953		5.96158	6.49049	6.35062
254339_at	BGLU3	AT4G22100	BGLU3 (BETA GLUCOSIDASE 2); CATALYTIC/ CATION BINDING / HYDROLASE, HYDROLYZING O-GLYCOSYL COMPOUNDS'	1	0.00584623	0.888279	0.055299	0.896323		3.46466	3.37905	3.40548		3.5983	3.57284	3.5908		3.55721	3.3455	3.3855
254395_at	---	AT4G21640	Subtilase family protein;	1	0.0248106	0.943289	0.0617105	0.911251		3.02315	3.02315	3.01386		3.0587	3.12284	3.1313		3.02315	2.86431	3.02315
254413_at	ATMYB102	AT4G21440	ATMYB102 (ARABIDOPSIS MYB-LIKE 102); DNA BINDING / TRANSCRIPTION FACTOR'	1	0.0178563	0.504539	0.602684	0.929657		4.97716	5.60125	5.42994		6.29219	6.09085	6.58618		6.09888	6.36348	6.19117
254585_at	---	AT4G19500	nucleoside-triphosphatases;transmembrane receptors;nucleotide binding;ATP binding;	1	0.0259824	0.775895	0.243843	1.09713		7.11632	6.85199	7.1406		7.31785	7.42058	7.4687		7.35533	7.61918	7.63382
254679_at	AML3	AT4G18120	AML3 (ARABIDOPSIS MEI2-LIKE 3); RNA BINDING / NUCLEIC ACID BINDING / NUCLEOTIDE BINDING'	1	0.0229537	0.788007	0.304785	1.06698		8.05863	8.22652	8.1918		8.4944	8.37586	8.63785		8.58808	8.64235	8.55829
254817_at	ORP2B	AT4G12460	ORP2B (OSBP(OXYSTEROL BINDING PROTEIN)-RELATED PROTEIN 2B); OXYSTEROL BINDING'	1	0.0253113	0.78917	0.0600089	0.883889		5.74926	5.61283	5.93141		6.14783	6.08879	6.08165		5.88101	5.83197	6.07111
254872_at	---	AT4G11560	bromo-adjacent homology (BAH) domain-containing protein	1	0.0415646	0.869296	0.845418	1.01983		8.02799	8.02821	7.93161		8.23814	8.0766	8.27931		8.0356	8.3097	8.33375
255097_at	---	AT4G08610	Mutator-like transposase family,	1	0.0302847	0.848499	0.0543699	0.842858		3.02322	3.01816	3.12028		3.35515	3.35208	3.16548		3.07723	3.1632	2.89236
255181_at	---	AT4G08110	CACTA-like transposase family (Ptta/En/Spm)	1	0.0473964	0.734225	0.400107	0.937914		4.73491	4.69672	5.1549		5.21487	5.44799	5.26079		5.33644	5.1549	5.1549
255184_at	---	AT4G07730	gypsy-like retrotransposon family (Athila)	1	0.013994	0.844386	0.173747	0.920763		2.88989	2.71589	2.77995		3.03501	3.01816	3.06465		2.79616	3.05604	2.90831
255329_at	---	AT4G04370	Tetratricopeptide repeat (TPR)-like superfamily protein;	1	0.0297742	0.89603	0.756929	1.01852		3.35553	3.3165	3.2047		3.42538	3.47064	3.45585		3.39724	3.60868	3.42538
255416_at	---	AT4G03170	AP2/B3-like transcriptional factor family protein;	1	0.0470362	0.964704	0.145928	0.982021		2.87368	2.88961	2.85119		2.94607	2.92964	2.89429		2.89429	2.9029	2.89429
255430_at	TIC20-IV	AT4G03320	TIC20-IV (TRANSLOCON AT THE INNER ENVELOPE MEMBRANE OF CHLOROPLASTS 20-IV)'	1	0.0200976	0.811859	0.561872	0.940519		9.31847	9.25402	9.13517		9.5259	9.45055	9.6333		9.65726	9.41631	9.27077
255477_at	---	AT4G02370	unknown protein	1	0.0383282	0.853584	0.712433	1.03962		9.94484	10.0546	9.9862		10.3416	10.1031	10.2261		10.4714	10.2286	10.139
255509_at	---	AT4G02210	unknown protein	1	0.0360074	0.778637	0.676964	1.05678		6.46527	6.55304	6.81326		6.91936	6.91936	7.07578		6.76518	7.21179	7.17657
255849_at	---	AT2G33320	Calcium-dependent lipid-binding (CaLB domain) family protein;	1	0.025636	0.931756	0.139804	1.08879		4.0242	4.08646	4.09127		4.18775	4.18775	4.13235		4.18775	4.26558	4.42269
255903_at	MYB52	AT1G17950	MYB52 (MYB DOMAIN PROTEIN 52); DNA BINDING / TRANSCRIPTION FACTOR'	1	0.0424664	0.926772	0.990029	0.999545		3.20337	3.12809	3.09126		3.28826	3.23913	3.22447		3.21362	3.32265	3.21362
256004_at	---	AT3G31460	retroelement pol polyprotein -related	1	0.0264383	0.923606	0.885617	0.995852		2.92954	2.91206	2.87399		3.0747	3.00104	2.9838		3.01696	3.04079	2.9838
256203_at	---	AT1G50800	Plant mobile domain protein family	1	0.0138742	0.948261	0.102099	1.04148		2.70704	2.73652	2.74398		2.7835	2.80941	2.82457		2.89597	2.80941	2.88801
256585_at	---	AT3G28760	unknown protein	1	0.0452425	0.73024	0.511382	1.19628		4.32434	4.63208	4.29645		4.91693	4.64094	5.05568		4.53971	5.53417	5.31534
256659_at	---	AT3G12020	P-loop containing nucleoside triphosphate hydrolases superfamily protein;	1	0.0466986	0.815774	0.543691	0.937596		5.67391	5.52688	5.85589		5.91738	5.94575	6.07483		5.67391	5.91265	6.07252
256818_at	LBO1	AT3G21420	LATERAL BRANCHING OXIDOREDUCTASE 1'	1	0.0357459	0.637367	0.578474	0.900971		4.95292	5.21846	4.84126		5.64981	5.34922	5.96303		5.32274	5.75745	5.43053
256943_at	ETP2	AT3G18910	EIN2 TARGETING PROTEIN2'	1	0.0467576	0.810095	0.062588	0.807701		4.89194	4.88496	5.05778		5.24262	5.41614	5.08744		5.11731	4.90518	4.79939
256954_at	FUS9	AT3G13550	FUS9 (FUSCA 9); PROTEIN BINDING / UBIQUITIN-PROTEIN LIGASE'	1	0.0361653	0.904467	0.458943	1.07343		7.43685	7.34289	7.48785		7.56642	7.53312	7.60264		7.59943	7.51713	7.89231
256988_s_at	---	AT3G28715	ATPase, V0/A0 complex, subunit C/D;	1	0.0416207	0.958287	0.689428	0.989613		10.2152	10.2272	10.2492		10.2857	10.2631	10.3271		10.3227	10.2631	10.245
257049_at	---	AT3G15250	unknown protein	1	0.0377597	0.897335	0.509654	0.967322		3.00485	3.03586	2.99806		3.19963	3.07086	3.23712		3.18139	3.11398	3.06845
257169_at	ATSEC20	AT3G24315	ATSEC20'	1	0.0338839	0.898427	0.555659	0.952299		7.79977	7.90885	7.94029		8.00493	8.08303	8.02452		8.09107	7.78029	8.02958
257394_at	---	AT2G05450	pseudogene, Ulp1 protease family	1	0.0485881	0.963931	0.378921	1.06043		3.16753	3.13325	3.12313		3.21646	3.16753	3.19892		3.38195	3.11851	3.33641
257443_at	---	AT2G22050	Galactose oxidase/kelch repeat superfamily protein	1	0.0193138	0.903095	0.930167	1.00805		2.92367	2.99611	2.95309		3.10153	3.05517	3.15733		3.05517	3.30813	2.98543
257530_at	---	AT3G03040	F-box/RNI-like superfamily protein;	1	0.0371766	0.718499	0.722382	1.03807		5.86606	5.45464	5.52448		6.20717	5.91133	6.15751		6.03962	6.09977	6.29833
257541_at	---	AT3G25950	TRAM, LAG1 and CLN8 (TLC) lipid-sensing domain containing protein;	1	0.042342	0.760847	0.65648	0.936495		5.07246	4.68469	4.85721		5.34688	5.10778	5.34267		5.39926	5.2281	4.88599
257737_at	UKL5	AT3G27440	URIDINE KINASE-LIKE 5'	1	0.0393748	0.784235	0.829369	0.977218		3.53249	3.38734	3.75368		3.99536	3.8182	3.91188		3.66645	4.03488	3.92436
257771_at	CIPK7	AT3G23000	CIPK7 (CBL-INTERACTING PROTEIN KINASE 7); ATP BINDING / KINASE/ PROTEIN KINASE/ PROTEIN SERINE/THREONINE KINASE'	1	0.0399015	0.864565	0.652172	1.03276		8.509	8.35195	8.28197		8.5976	8.5471	8.62808		8.79575	8.55667	8.55985
257848_at	---	AT3G13030	hAT transposon superfamily protein;	1	0.0209593	0.784389	0.607513	1.01987		3.07415	3.35274	3.12533		3.58569	3.51868	3.49892		3.50802	3.54957	3.63083
258059_at	ATNAC3	AT3G29035	ATNAC3 (ARABIDOPSIS NAC DOMAIN CONTAINING PROTEIN 3); PROTEIN HETERODIMERIZATION/ TRANSCRIPTION FACTOR'	1	0.0430416	0.819004	0.0511842	0.786646		9.26417	9.25388	9.26735		9.34843	9.66134	9.63979		9.37294	9.19973	9.03826
258085_at	---	AT3G26100	Regulator of chromosome condensation (RCC1) family protein;	1	0.0399672	0.777523	0.817849	1.0367		8.82371	9.0039	8.88313		9.09083	9.23674	9.47228		9.04193	9.44726	9.46664
258317_at	---	AT3G22670	Pentatricopeptide repeat (PPR) superfamily protein;	1	0.0183399	0.877989	0.112353	0.877884		3.63251	3.70489	3.63925		3.84964	3.77773	3.91245		3.79044	3.4808	3.70489
258350_at	CIPK1	AT3G17510	CIPK1 (CBL-INTERACTING PROTEIN KINASE 1); KINASE/ PROTEIN BINDING'	1	0.0147804	0.67593	0.644502	0.950526		8.18789	7.88538	8.15527		8.49267	8.66622	8.76481		8.46213	8.76635	8.47561
258370_at	---	AT3G14395	unknown protein	1	0.0268612	0.881949	0.252362	1.0552		2.99996	2.96044	2.94153		3.23201	3.06383	3.14978		3.29446	3.18684	3.19688
258553_at	PDE320	AT3G06960	PDE320 (PIGMENT DEFECTIVE 320)'	1	0.0358277	0.823847	0.856921	1.01222		7.55191	7.42408	7.58349		7.92151	7.66008	7.81654		7.81399	7.80688	7.82982
258944_at	FLD	AT3G10390	FLD (FLOWERING LOCUS D); AMINE OXIDASE/ ELECTRON CARRIER/ OXIDOREDUCTASE'	1	0.0465096	0.670854	0.983224	1.00303		4.95249	4.3868	4.73896		5.33355	5.02136	5.45112		5.05915	5.33375	5.42624
259036_at	LAC7	AT3G09220	LAC7 (LACCASE 7); LACCASE'	1	0.0371961	0.537999	0.734146	0.93		8.32212	8.95324	8.90053		9.40611	9.40701	10.0457		9.57068	9.68783	9.28625
259064_at	AGD11	AT3G07490	AGD11 (ARF-GAP DOMAIN 11); CALCIUM ION BINDING'	1	0.015931	0.892465	0.156021	0.929153		3.28073	3.16747	3.1737		3.37843	3.37756	3.35831		3.13934	3.30484	3.35208
259193_at	CYP38	AT3G01480	CYP38 (CYCLOPHILIN 38); PEPTIDYL-PROLYL CIS-TRANS ISOMERASE'	1	0.0334806	0.77944	0.215574	1.13129		9.00297	8.91901	9.19425		9.38959	9.26848	9.53664		9.39232	9.73522	9.60109
259221_s_at	NPC5	AT3G03540	NPC5 (NON-SPECIFIC PHOSPHOLIPASE C5); HYDROLASE, ACTING ON ESTER BONDS / PHOSPHOLIPASE C'	1	0.0278283	0.838563	0.34728	0.94029		3.44936	3.54931	3.30174		3.70263	3.70087	3.65894		3.68435	3.67402	3.4376
259468_at	TTN10	AT1G19080	TTN10 (TITAN 10)'	1	0.0188545	0.904295	0.175436	1.05689		6.67895	6.76694	6.67721		6.85193	6.81974	6.88684		6.92314	6.85525	7.0196
259934_at	GDPD4	AT1G71340	GLYCEROPHOSPHODIESTER PHOSPHODIESTERASE 4'	1	0.0437331	0.744927	0.417025	0.91421		4.81348	5.05981	5.1462		5.22781	5.61426	5.45191		5.22481	5.22781	5.45315
259973_at	---	AT1G76630	Tetratricopeptide repeat (TPR)-like superfamily protein	1	0.0331799	0.759932	0.835622	0.967246		5.12549	4.83518	5.00851		5.32923	5.26595	5.56217		5.02597	5.45898	5.52826
260244_at	---	AT1G74320	encodes a choline kinase, whose expression is induced by high salt and mannitol.	1	0.0464322	0.735179	0.773985	0.965339		7.33045	7.01108	7.18949		7.64317	7.38229	7.83705		7.47978	7.63588	7.59418
260272_at	---	AT1G80570	RNI-like superfamily protein;	1	0.0277042	0.763166	0.480776	1.21191		6.4211	6.18723	6.23997		6.60986	6.56311	6.84512		6.34292	7.1033	7.40373
260337_at	WRKY57	AT1G69310	WRKY57; TRANSCRIPTION FACTOR'	1	0.0191969	0.826384	0.72253	0.942045		6.41204	6.56049	6.51811		6.83155	6.67005	6.8144		6.315	6.87569	6.86691
260347_at	---	AT1G69420	DHHC-type zinc finger family protein;	1	0.0350131	0.800861	0.617037	1.12547		5.46681	5.69403	5.62026		5.97377	5.76047	6.00798		5.5933	6.49547	6.16505
260382_at	---	AT1G73850	structural constituent of ribosome;	1	0.0273058	0.932739	0.729328	1.01477		3.40633	3.37013	3.35187		3.5204	3.43812	3.47117		3.41616	3.5204	3.5566
260463_at	RECQ4A	AT1G10930	RECQ4A; ATP BINDING / ATP-DEPENDENT HELICASE/ HELICASE/ NUCLEIC ACID BINDING'	1	0.0324276	0.919251	0.814488	0.973267		3.72202	3.82683	3.80001		3.91347	3.93435	3.86546		3.61177	4.03723	3.94699
260525_at	---	AT2G47250	RNA helicase family protein;	1	0.0427085	0.79765	0.957219	1.00593		8.60858	8.46722	8.75956		8.89418	8.83274	9.08696		8.75636	8.99934	9.08375
260595_at	---	AT1G55890	Tetratricopeptide repeat (TPR)-like superfamily protein;	1	0.0300893	0.901437	0.501826	0.957555		7.25564	7.20352	7.14876		7.38518	7.28759	7.38425		7.3282	7.38726	7.15385
260785_at	---	AT1G06200	Peptidase S24/S26A/S26B/S26C family protein;	1	0.0340245	0.675801	0.449545	0.895574		7.92522	7.67033	7.76233		8.07838	8.63861	8.33687		8.05361	8.23674	8.28616
260930_at	---	AT1G02620	Ras-related small GTP-binding family protein;	1	0.0332722	0.660988	0.891674	1.04753		5.44829	5.24522	5.62738		5.79794	6.00056	6.31431		5.40163	6.42734	6.4848
261004_at	---	AT1G26450	Carbohydrate-binding X8 domain superfamily protein;	1	0.0328521	0.775657	0.815611	0.988517		5.08452	5.42967	5.32046		5.62491	5.56871	5.74056		5.65198	5.65271	5.5795
261008_at	---	AT1G26370	RNA helicase family protein;	1	0.0493961	0.912521	0.345575	1.07002		6.28647	6.17311	6.26321		6.33791	6.33791	6.44318		6.33417	6.61937	6.45837
261119_at	EMB2184	AT1G75350	EMB2184 (EMBRYO DEFECTIVE 2184); STRUCTURAL CONSTITUENT OF RIBOSOME'	1	0.0497731	0.685697	0.338643	1.20012		9.73607	9.59674	9.5861		10.1525	9.858	10.5415		10.2599	10.7059	10.3757
261243_at	---	AT1G20180	unknown protein	1	0.0226273	0.521519	0.244655	0.805828		4.07808	4.07841	4.45536		4.71831	5.30437	5.40681		5.01996	4.69929	4.77587
261293_at	---	AT1G36980	unknown protein	1	0.0465491	0.867758	0.322705	1.06755		10.2824	10.395	10.3415		10.5565	10.423	10.6534		10.6737	10.7009	10.5412
261373_at	KDSB	AT1G53000	Encodes a mitochondrial-localized CMP-KDO (3-deoxy-D-manno-octulosonate) synthetase.	1	0.0485366	0.772108	0.261788	1.1695		6.52431	6.58805	6.4576		6.89236	6.6683	7.12868		6.89338	7.19829	7.27535
261395_at	WRI4	AT1G79700	Integrase-type DNA-binding superfamily protein;	1	0.0459743	0.672884	0.199264	1.18193		8.15826	7.86489	8.35408		8.49151	8.61226	8.98817		8.9207	8.82798	9.0667
261519_at	---	AT1G71810	Protein kinase superfamily protein	1	0.0434523	0.732241	0.86247	1.03269		5.10393	4.75295	5.28631		5.47404	5.54393	5.47404		5.12759	5.7624	5.74127
261667_at	---	AT1G18460	alpha/beta-Hydrolases superfamily protein;	1	0.0150067	0.712083	0.661411	1.11835		7.63035	7.38946	7.67174		8.00835	7.97351	8.17934		7.64204	8.45985	8.54343
261681_at	---	AT1G47340	F-box and associated interaction domains-containing protein;	1	0.0400736	0.710422	0.231856	0.894574		4.92577	5.39339	5.44493		5.69251	5.77956	5.77178		5.35823	5.71773	5.68571
261779_at	---	AT1G76230	unknown protein	1	0.0234116	0.940588	0.153785	0.938008		2.81606	2.82932	2.80655		2.86536	2.90754	2.94413		2.74021	2.78767	2.91216
261868_s_at	UMAMIT26	AT1G11460	USUALLY MULTIPLE ACIDS MOVE IN AND OUT TRANSPORTERS 26'	1	0.0185311	0.893649	0.957461	1.00236		2.76827	2.88689	2.84245		2.995	2.96256	3.02672		2.90642	3.0319	3.05616
261931_at	---	AT1G22430	GroES-like zinc-binding dehydrogenase family protein;	1	0.0341807	0.445078	0.529447	1.26536		6.24505	5.87642	5.50079		7.10796	6.49235	7.52556		6.72777	7.71819	7.69857
261969_at	---	AT1G65950	Protein kinase superfamily protein;	1	0.0346213	0.849553	0.619027	1.08934		6.13078	6.37348	6.18614		6.44895	6.45397	6.49316		6.2057	6.68339	6.87734
262005_at	ATGCN3	AT1G64550	ATGCN3; TRANSPORTER'	1	0.0479576	0.839782	0.520528	1.10706		7.66249	7.60801	7.82691		8.03249	7.82178	7.99887		7.74739	8.236	8.30997
262104_at	LPA1	AT1G02910	LPA1 (LOW PSII ACCUMULATION1); BINDING'	1	0.0443081	0.78823	0.471505	1.09041		7.08831	6.98405	7.18326		7.41497	7.24939	7.62119		7.36843	7.59565	7.69608
262114_at	NLA	AT1G02860	NLA (NITROGEN LIMITATION ADAPTATION); UBIQUITIN-PROTEIN LIGASE'	1	0.0490033	0.743816	0.973586	0.995283		7.6549	7.81017	7.91746		8.12719	8.04101	8.49528		8.09845	8.37382	8.17074
262153_at	---	AT1G52710	Rubredoxin-like superfamily protein	1	0.0305822	0.84324	0.0717899	1.17093		6.14734	5.98278	6.03059		6.36031	6.18859	6.34976		6.3534	6.61969	6.60853
262212_at	ARR15	AT1G74890	ARR15 (RESPONSE REGULATOR 15); TRANSCRIPTION REGULATOR/ TWO-COMPONENT RESPONSE REGULATOR'	1	0.0473788	0.918782	0.11826	0.910765		3.47365	3.38734	3.41673		3.62109	3.50252	3.52073		3.48479	3.46805	3.28695
262348_at	---	AT2G48160	Tudor/PWWP/MBT domain-containing protein;	1	0.044741	0.862094	0.986004	1.00281		7.03784	7.00215	7.16511		7.2398	7.21004	7.3975		6.95001	7.38797	7.5215
262386_at	---	AT1G49370	pseudogene, similar to OSJNBa0072F16.8	1	0.0466238	0.925717	0.183964	0.896167		3.37668	3.28235	3.31123		3.45733	3.37668	3.47032		3.37668	3.37668	3.07649
262399_at	---	AT1G49500	unknown protein	1	0.0445844	0.587083	0.454093	1.15473		11.072	10.565	11.1975		11.608	11.4429	12.0886		11.7448	12.1713	11.8461
262500_at	FBP7	AT1G21760	FBP7 (F-BOX PROTEIN 7)'	1	0.0170351	0.760992	0.472422	1.06915		9.2596	9.05659	9.19754		9.58483	9.43559	9.67546		9.48791	9.76657	9.73079
262633_at	---	AT1G06630	F-box/RNI-like superfamily protein;	1	0.0304183	0.775759	0.710843	0.972647		7.16215	6.94222	7.19323		7.5758	7.31875	7.50199		7.50061	7.40561	7.37029
263067_at	TRM26	AT2G17550	TON1 RECRUITING MOTIF 26'	1	0.0153648	0.68899	0.771663	1.04084		6.58073	6.45918	6.57226		7.25489	6.86404	7.10557		7.00666	7.34737	7.04372
263068_at	---	AT2G17580	Polynucleotide adenylyltransferase family protein;	1	0.0453333	0.845773	0.0625005	0.917202		3.62192	3.65374	3.8614		4.0242	3.87512	3.96272		3.886	3.82735	3.77463
263475_at	---	AT2G31945	unknown protein	1	0.0146235	0.717877	0.614807	0.910472		9.44971	9.73733	9.65254		9.97389	10.1805	10.1198		10.3186	9.59862	9.95101
263569_at	TTN7	AT2G27170	TTN7 (TITAN7); ATP BINDING / PROTEIN BINDING'	1	0.0489476	0.705485	0.658311	0.817936		4.66465	4.58112	4.81693		5.05836	4.97858	5.53571		3.91143	5.40635	5.38504
263607_at	---	AT2G16270	unknown protein	1	0.0192817	0.943144	0.105303	0.905306		3.05847	3.02884	3.07974		3.11091	3.15687	3.15262		2.85048	3.06316	3.0762
263680_at	---	AT1G26930	Galactose oxidase/kelch repeat superfamily protein;	1	0.0351151	0.603622	0.936229	1.01613		7.37169	7.14666	7.66259		7.80563	8.13548	8.42468		7.8754	8.30116	8.25847
263683_at	FEZ	AT1G26870	FEZ (FEZ); TRANSCRIPTION FACTOR'	1	0.0416036	0.835055	0.731141	0.974648		2.97388	3.09497	3.09476		3.47499	3.2344	3.2344		3.26505	3.2344	3.3332
263895_at	---	AT2G21920	F-box a	1	0.0486994	0.85793	0.746335	1.03082		3.11238	2.92192	2.98814		3.19652	3.14444	3.34469		3.40594	3.30656	3.10453
263950_at	HVA22J	AT2G36020	HVA22J (HVA22-LIKE PROTEIN J)'	1	0.02651	0.840162	0.50692	0.95711		3.1864	3.03306	3.03128		3.24782	3.33959	3.41712		3.37299	3.28195	3.15985
263962_at	---	AT2G36350	Protein kinase superfamily protein;	1	0.0131415	0.714527	0.720014	1.06297		6.44669	6.21969	6.3054		6.7867	6.68738	6.95252		6.54005	7.05761	7.09326
264060_at	---	AT2G27980	Acyl-CoA N-acyltransferase with RING/FYVE/PHD-type zinc finger domain;	1	0.0359468	0.854853	0.925743	1.01212		6.07817	6.04706	6.26603		6.35304	6.40303	6.31394		6.09714	6.57291	6.4521
264268_at	ULP1D	AT1G60220	ULP1D (UB-LIKE PROTEASE 1D); SUMO-SPECIFIC PROTEASE/ CYSTEINE-TYPE PEPTIDASE'	1	0.0298522	0.824924	0.383981	0.921917		7.67012	7.74207	7.89388		7.94789	8.08074	8.11045		7.72179	8.0482	8.0172
264333_at	ATTLP4	AT1G61940	ATTLP4 (TUBBY LIKE PROTEIN 4); TRANSCRIPTION FACTOR'	1	0.048833	0.853726	0.12044	0.868264		3.32122	3.30662	3.33217		3.56448	3.39453	3.68546		3.34229	3.21898	3.47182
264384_at	PKL	AT2G25170	PKL (PICKLE); ATPASE/ DNA BINDING / DNA HELICASE'	1	0.00998389	0.812786	0.602142	1.13364		7.11632	7.19474	7.2841		7.51938	7.44104	7.53191		7.12778	8.03387	7.87357
264416_at	---	AT1G43140	Cullin family protein;	1	0.0140926	0.951853	0.15688	1.06144		2.79659	2.75786	2.74956		2.82884	2.84437	2.84437		2.90766	2.84437	3.0236
264596_at	MEE4	AT1G04630	MATERNAL EFFECT EMBRYO ARREST 4'	1	0.04983	0.927768	0.873313	1.0115		3.00119	3.02916	3.0432		3.07979	3.20776	3.1105		3.03292	3.27733	3.13728
264692_at	---	AT1G70000	myb-like transcription factor family protein;	1	0.00784221	0.826734	0.0736354	0.932249		6.28691	6.14801	6.26801		6.47294	6.52346	6.53005		6.36503	6.49275	6.36503
264794_at	---	AT1G08670	ENTH/VHS family protein;	1	0.0485983	0.858183	0.2386	0.92979		3.00006	2.83629	2.89636		3.24837	3.01894	3.12732		3.08912	3.04318	2.94727
264881_s_at	---	AT1G61270	Transmembrane amino acid transporter family protein;	1	0.0445762	0.842179	0.0596616	0.872984		3.02623	2.92091	3.13245		3.2326	3.39946	3.19093		3.14843	3.1137	2.97294
264918_at	DRP4A	AT1G60530	DYNAMIN RELATED PROTEIN 4A'	1	0.0236808	0.928622	0.141288	0.915604		3.18657	3.14688	3.18737		3.32319	3.2831	3.23504		3.20653	3.23859	3.01459
265053_at	---	AT1G52000	Mannose-binding lectin superfamily protein;	1	0.0479704	0.599143	0.405451	1.22549		5.58021	6.09338	5.74305		6.29291	6.34486	6.99595		6.47758	7.1553	6.8809
265076_at	CPN60B	AT1G55490	CPN60B (CHAPERONIN 60 BETA); ATP BINDING / PROTEIN BINDING'	1	0.0401065	0.587626	0.697774	1.13937		8.57143	8.74339	8.41573		9.57194	8.85882	9.60089		8.93609	9.88682	9.77346
265077_at	---	AT1G55530	RING/U-box superfamily protein;	1	0.0351639	0.941759	0.938573	1.00306		9.36092	9.38047	9.42494		9.44755	9.46378	9.51471		9.55836	9.44755	9.43333
265197_at	UGT73C1	AT2G36750	UGT73C1 (UDP-GLUCOSYL TRANSFERASE 73C1); UDP-GLUCOSYLTRANSFERASE/ UDP-GLYCOSYLTRANSFERASE/ CIS-ZEATIN O-BETA-D-GLUCOSYLTRANSFERASE/ TRANS-ZEATIN O-BETA-D-GLUCOSYLTRANSFERASE/ TRANSFERASE, TRANSFERRING GLYCOSYL GROUPS'	1	0.017505	0.8583	0.584055	1.18121		3.6107	3.64664	3.605		3.74025	3.89171	3.89171		3.74025	4.78707	3.71715
265328_at	---	AT2G18200	unknown protein	1	0.0258153	0.936244	0.471979	1.0149		3.11047	3.15419	3.08074		3.1947	3.19407	3.24177		3.24398	3.2565	3.19407
265585_at	HBT	AT2G20000	HBT (HOBBIT); BINDING'	1	0.0358334	0.745921	0.903064	0.975966		6.49618	6.19442	6.40055		6.68312	6.68312	6.99362		6.35706	6.99102	6.90649
265624_at	CLV3	AT2G27250	CLV3 (CLAVATA3); KINASE ACTIVATOR/ PROTEIN BINDING / RECEPTOR BINDING'	1	0.0401011	0.957132	0.1709	0.955523		3.37438	3.3247	3.37438		3.40384	3.448	3.41125		3.29223	3.42817	3.34579
265743_s_at	---	AT2G06730	En/Spm-like transposon protein	1	0.0425315	0.916202	0.264591	0.959939		3.27936	3.24413	3.23417		3.42144	3.29518	3.41984		3.36003	3.29974	3.29974
265882_at	---	AT2G42490	Copper amine oxidase family protein	1	0.0271487	0.881809	0.0624962	1.11924		8.63336	8.72605	8.79517		8.94344	8.87216	8.88337		8.93337	9.15654	9.0966
266129_at	CCD7	AT2G44990	CCD7 (CAROTENOID CLEAVAGE DIOXYGENASE 7); 9-CIS-EPOXYCAROTENOID DIOXYGENASE'	1	0.0446537	0.724298	0.504572	0.890791		4.88104	4.6549	4.75666		5.10448	5.05138	5.53277		4.81241	5.29664	5.07905
266357_at	BAM6	AT2G32290	BAM6 (BETA-AMYLASE 6); BETA-AMYLASE/ CATALYTIC/ CATION BINDING'	1	0.0331251	0.954055	0.0260652	1.07371		3.30105	3.29643	3.31162		3.40355	3.37642	3.33269		3.47365	3.43	3.51684
266429_at	---	AT2G07190	unknown protein	1	0.0419258	0.942939	0.115431	0.95955		3.05283	3.05629	3.11135		3.16368	3.11699	3.19408		3.14282	3.06582	3.0874
266520_at	ATCNGC6	AT2G23980	ATCNGC6; CALMODULIN BINDING'	1	0.00707977	0.805197	0.736493	1.04421		7.8145	7.87328	7.968		8.2339	8.14717	8.21248		7.98228	8.46819	8.33033
266750_s_at	VGDH1	AT2G47040	VGDH1; ENZYME INHIBITOR/ PECTINESTERASE'	1	0.0261145	0.936161	0.382295	1.44365		3.27217	3.26295	3.28099		3.33817	3.41951	3.34394		4.93163	3.45071	3.30845
266817_at	HUB1	AT2G44960	HUB1 (HISTONE MONO-UBIQUITINATION 1); PROTEIN BINDING / PROTEIN HOMODIMERIZATION/ UBIQUITIN-PROTEIN LIGASE/ ZINC ION BINDING'	1	0.0206254	0.721758	0.609226	0.935132		3.22722	3.37788	3.3876		3.98356	3.61105	3.80932		3.50376	3.734	3.8759
267017_at	SVR1	AT2G39150	SVR1 (SUPPRESSOR OF VARIEGATION 1); RNA BINDING / PSEUDOURIDINE SYNTHASE'	1	0.0400952	0.66273	0.840005	1.02739		4.15682	4.26677	4.74601		5.13422	4.82687	4.98903		5.24879	4.9914	4.82687
267110_at	---	AT2G14800	unknown protein	1	0.0148724	0.881445	0.584918	0.937404		3.72172	3.80699	3.82013		3.91347	3.98884	3.99271		4.14403	3.74454	3.72668
267161_at	---	AT2G37680	Vacuolar import/degradation protein Vid24	1	0.0403036	0.829143	0.392966	0.943902		7.67834	7.87019	7.83962		7.98633	8.00655	8.20618		8.00655	8.04636	7.89629
267178_at	---	AT2G37750	unknown protein	1	0.0320235	0.802246	0.212193	0.85526		10.4286	10.3192	10.5276		10.6068	10.8731	10.7491		10.5917	10.7126	10.2481
267274_at	---	AT2G30160	Mitochondrial substrate carrier family protein;	1	0.0463243	0.860272	0.182632	1.11126		6.30639	6.45607	6.38985		6.68953	6.47296	6.64122		6.61736	6.76476	6.8782
267482_s_at	---	AT2G02770	4'-phosphopantetheinyl transferase superfamily	1	0.0344834	0.731664	0.637553	0.939335		3.26439	3.18735	3.00075		3.64121	3.3774	3.78612		3.37966	3.45474	3.69946
267578_at	---	AT2G30695	unknown protein	1	0.0494499	0.618634	0.372361	1.21205		4.1822	4.28297	4.05365		5.26131	4.40375	4.93228		4.95233	5.23239	5.24498
246551_at	---	AT5G15070	Phosphoglycerate mutase-like family protein;	2	0.0269338	0.731059	0.0350239	0.785637		3.22027	3.47804	3.25961		3.58589	3.79581	3.93204		3.34333	3.36125	3.56495
246940_at	---	AT5G25400	Nucleotide-sugar transporter family protein;	2	0.00898865	0.856897	0.0116808	0.930021		2.98239	3.0906	3.05144		3.21538	3.29472	3.28274		3.16069	3.15748	3.16069
248455_at	---	AT5G51360	Transcription elongation factor (TFIIS) family protein	2	0.0377614	0.893288	0.0487831	0.894302		3.11658	2.9517	3.01744		3.22273	3.20837	3.14303		3.03041	2.92769	3.13253
248873_at	---	AT5G46450	Disease resistance protein (TIR-NBS-LRR class) family;	2	0.0268675	0.801638	0.0477434	0.817969		6.74007	6.47813	6.72691		6.91085	6.97298	7.01822		6.50307	6.64838	6.88095
248938_at	---	AT5G45780	Leucine-rich repeat protein kinase family protein;	2	0.0385454	0.796867	0.0307476	0.859928		3.87657	3.57933	3.66065		3.94812	4.15783	3.99337		3.87657	3.751	3.81861
249348_at	---	AT5G40860	unknown protein	2	0.0450002	0.877275	0.0379584	0.907841		3.166	3.05239	3.20936		3.41524	3.24644	3.33276		3.20936	3.1627	3.20393
250157_at	---	AT5G15180	Peroxidase superfamily protein	2	0.014183	0.803317	0.0102043	0.874396		3.00968	2.90279	2.81258		3.16968	3.2057	3.29755		3.00968	3.07264	3.00968
251942_at	PDR9	AT3G53480	PDR9 (PLEIOTROPIC DRUG RESISTANCE 9); ATPASE, COUPLED TO TRANSMEMBRANE MOVEMENT OF SUBSTANCES'	2	0.0116646	0.680046	0.00342944	0.616008		7.86208	7.65367	7.68583		8.46812	8.17531	8.22704		7.7129	7.5513	7.50933
252808_at	---	AT3G42420	pseudogene, similar to putative helicase,	2	0.0342972	0.851507	0.0197406	0.82681		3.28366	3.15412	3.28887		3.57243	3.36946	3.48049		3.106	3.28638	3.20688
253568_at	---	AT4G31230	Protein kinase protein with adenine nucleotide alpha hydrolases-like domain;	2	0.0291232	0.931327	0.0144467	0.953738		2.97624	3.04972	2.96106		3.12133	3.07698	3.09663		3.00891	3.0313	3.04972
254199_at	---	AT4G24100	Protein kinase superfamily protein	2	0.0241127	0.921248	0.0233074	0.835346		5.77318	5.72025	5.78895		5.91772	5.83364	5.88604		5.47721	5.73127	5.65025
254552_at	---	AT4G19900	alpha 1,4-glycosyltransferase family protein	2	0.046093	0.874074	0.0123923	0.932021		3.77205	3.90849	4.00954		4.11547	4.06785	4.08927		3.94882	4.00954	4.00954
256736_at	---	AT3G29410	Terpenoid cyclases/Protein prenyltransferases superfamily protein;	2	0.000721107	0.84996	0.00122969	0.818529		3.4034	3.43226	3.43226		3.67896	3.6689	3.62367		3.31494	3.41322	3.37668
257349_at	---	AT2G30630	P-loop containing nucleoside triphosphate hydrolases superfamily protein;	2	0.0299519	0.902256	0.0143028	0.862107		3.03538	3.0211	3.12994		3.26686	3.18243	3.1823		2.91351	3.0015	3.0744
257637_at	---	AT3G25810	Terpenoid cyclases/Protein prenyltransferases superfamily protein	2	0.0113896	0.876915	0.017128	0.882991		3.26652	3.2065	3.19813		3.43666	3.45057	3.35239		3.28803	3.16104	3.25197
259203_at	---	AT3G09130	unknown protein	2	0.0336307	0.880813	0.00380062	0.896071		3.6107	3.6107	3.44581		3.77159	3.72605	3.71883		3.6107	3.58726	3.54358
260104_x_at	---	AT1G35410	unknown protein	2	0.0465333	0.89806	0.0354795	0.826326		3.26439	3.2224	3.24801		3.32286	3.50636	3.37093		3.25163	2.97388	3.14899
261529_at	---	AT1G14430	glyoxal oxidase-related protein;	2	0.0166169	0.899468	0.00602996	0.875136		3.47365	3.47822	3.47365		3.65963	3.66698	3.55747		3.4198	3.44979	3.43724
263802_at	---	AT2G40430	Tumour suppressor protein Gltscr2	2	0.0306877	0.857437	0.0199935	0.888273		8.57891	8.44361	8.64559		8.7178	8.81691	8.79909		8.64559	8.52985	8.64559
265727_at	---	AT2G32000	DNA topoisomerase, type IA, core;	2	0.0351392	0.891798	0.0113729	0.948067		6.08914	6.0849	6.24412		6.29872	6.31896	6.29612		6.19475	6.24412	6.24412
265901_at	MEF8	AT2G25580	MITOCHONDRIAL EDITING FACTOR 8'	2	0.0454461	0.88849	0.0368797	0.893832		3.92159	4.08322	4.08615		4.24956	4.15219	4.20093		4.09368	3.93643	4.08679
267186_at	---	AT2G44090	Ankyrin repeat family protein;	2	0.032845	0.912509	0.0405631	0.860435		6.71207	6.83937	6.82181		6.91267	6.91451	6.94234		6.66421	6.59296	6.86176
244910_s_at	ARTHMP067	ORF119	HYPOTHETICAL PROTEIN'	3	0.684362	1.0472	0.037793	0.952449		3.79946	3.33649	3.43548		3.48497	3.46504	3.42182		3.42182	3.36562	3.37353
244914_at	ARTHMP074	ORF107E	HYPOTHETICAL PROTEIN'	3	0.914168	1.00671	0.0169085	0.912906		3.43966	3.20089	3.24554		3.24554	3.28803	3.32356		3.19892	3.15932	3.1045
244947_at	ARTHMP012	ORF121A	HYPOTHETICAL PROTEIN'	3	0.277662	0.89565	0.0290765	0.911559		3.20294	3.08447	3.50113		3.48825	3.41242	3.36484		3.29556	3.24092	3.32826
245229_at	---	AT4G25620	hydroxyproline-rich glycoprotein family protein;	3	0.141475	0.768577	0.0302041	0.875552		8.59489	7.89586	8.3822		8.73316	8.54808	8.73093		8.51697	8.45571	8.46428
245240_at	---	AT1G44510	copia-like retrotransposon family,	3	0.127098	0.965264	0.0309123	0.942617		3.42223	3.42223	3.38293		3.42223	3.45273	3.50545		3.34565	3.38104	3.39796
245243_at	---	AT1G44414	unknown protein	3	0.0816201	0.800376	0.0055654	0.738874		4.74116	4.35076	4.70149		4.77435	5.0323	4.95052		4.53125	4.47044	4.44568
245674_at	---	AT1G56680	Chitinase family protein;	3	0.191784	1.08294	0.014798	0.93896		2.9971	3.25265	3.12836		2.99098	2.9971	3.04516		2.88843	2.93785	2.93437
245770_at	---	AT1G30240	unknown protein	3	0.993454	1.0021	0.0269479	0.804714		5.87031	4.75281	5.03932		5.26271	5.27274	5.11789		5.07685	4.84078	4.79535
245820_at	---	AT1G26320	Zinc-binding dehydrogenase family protein;	3	0.274229	0.972305	0.00503639	0.842242		3.90151	3.90151	3.90151		4.00662	3.90151	3.91795		3.74649	3.69195	3.64456
245828_at	VIM1	AT1G57820	VIM1 (VARIANT IN METHYLATION 1); DNA BINDING / CHROMATIN BINDING / DOUBLE-STRANDED METHYLATED DNA BINDING / HISTONE BINDING / METHYL-CPG BINDING / METHYL-CPNPG BINDING / METHYL-CPNPN BINDING / UBIQUITIN-PROTEIN LIGASE'	3	0.754159	1.07576	0.0243325	0.776601		4.55376	5.31922	4.3871		4.55376	4.71935	4.6709		4.09302	4.31822	4.4385
245869_at	---	AT1G26330	DNA binding;	3	0.061381	0.902912	0.041984	0.821124		3.26845	3.25272	3.35301		3.40667	3.53859	3.37095		3.19145	3.29665	2.97513
246001_at	---	AT5G20790	unknown protein	3	0.812421	0.978382	0.00384873	0.715236		4.75592	4.43728	4.79128		4.72493	4.66698	4.68717		4.15097	4.36167	4.11592
246037_at	---	AT5G19420	Regulator of chromosome condensation (RCC1) family with FYVE zinc finger domain;	3	0.216749	0.861078	0.0221394	0.848405		6.19825	6.41341	6.67711		6.74978	6.6523	6.53403		6.34265	6.43367	6.44827
246053_at	---	AT5G08340	Nucleotidylyl transferase superfamily protein	3	0.400486	0.891331	0.0459593	0.857734		6.4995	5.94526	6.14034		6.38263	6.46313	6.23723		6.24895	6.07043	6.09943
246136_at	---	AT5G28470	Major facilitator superfamily protein;	3	0.80067	0.989882	0.035474	0.945912		3.76427	3.73564	3.87852		3.81026	3.76427	3.84791		3.72708	3.75362	3.70108
246155_at	---	AT5G20030	Plant Tudor-like RNA-binding protein	3	0.119417	0.931749	0.0460979	0.939557		5.8514	5.98367	5.98367		6.05207	5.98367	6.08895		5.9434	5.92778	5.98367
246179_at	---	AT5G28440	unknown protein	3	0.934105	0.993202	0.045547	0.939172		3.42722	3.1508	3.46984		3.32782	3.35979	3.38978		3.23127	3.32853	3.24598
246312_at	XLG3	AT1G31930	XLG3 (EXTRA-LARGE GTP-BINDING PROTEIN 3); GUANYL NUCLEOTIDE BINDING / SIGNAL TRANSDUCER'	3	0.81446	1.05183	0.0417803	0.671637		8.77152	8.81856	9.32303		8.66505	9.29494	8.73443		8.44352	8.15896	8.3692
246315_at	---	AT3G56870	unknown protein	3	0.292708	1.02635	0.0260572	0.906864		3.23142	3.31127	3.23353		3.25231	3.21898	3.19236		3.07696	3.15296	3.01061
246389_at	AAP3	AT1G77380	AAP3; AMINO ACID TRANSMEMBRANE TRANSPORTER'	3	0.0314245	1.33341	0.00412062	0.667248		8.24974	8.40758	8.58781		7.93568	8.15941	7.90468		7.39997	7.33057	7.51811
246392_at	---	AT1G58120	methyltransferases	3	0.885194	0.990608	0.0286417	0.896074		3.73162	3.65541	3.88042		3.69104	3.76739	3.84986		3.63119	3.63953	3.56264
246456_at	ATTERT	AT5G16850	ATTERT (TELOMERASE REVERSE TRANSCRIPTASE); TELOMERASE/ TELOMERIC TEMPLATE RNA REVERSE TRANSCRIPTASE'	3	0.740279	1.01395	0.00558731	0.909136		3.106	3.11288	3.2562		3.16859	3.14055	3.106		3.01816	2.96558	3.01911
246521_at	---	AT5G15810	N2,N2-dimethylguanosine tRNA methyltransferase;	3	0.711792	0.947937	0.0118162	0.911046		7.6645	7.06555	7.50099		7.53054	7.43142	7.50049		7.33486	7.37691	7.34748
246557_at	---	AT5G15510	TPX2 (targeting protein for Xklp2) protein family	3	0.297084	0.88196	0.0391286	0.847294		3.11358	3.49748	3.52228		3.71165	3.51061	3.45473		3.39722	3.25704	3.30553
246625_at	TBL7	AT1G48880	TRICHOME BIREFRINGENCE-LIKE 7'	3	0.857188	1.03024	0.0278145	0.8487		4.66151	5.12287	5.31978		4.87956	5.08611	5.00954		4.68917	4.72855	4.84747
246875_at	---	AT5G26130	CAP (Cysteine-rich secretory proteins, Antigen 5, and Pathogenesis-related 1 protein) superfamily protein;	3	0.0965795	0.856788	0.00170285	0.858156		3.31851	3.02542	3.37109		3.4556	3.44624	3.48215		3.27024	3.26259	3.18909
246991_at	RHS19	AT5G67400	ROOT HAIR SPECIFIC 19'	3	0.21901	1.07529	0.0266135	0.830725		3.77422	3.93682	3.83147		3.63082	3.78215	3.81536		3.39221	3.60079	3.43267
246994_at	---	AT5G67460	O-Glycosyl hydrolases family 17 protein;	3	0.595502	0.897728	0.0361426	0.831933		4.78943	5.16709	4.33774		4.77333	4.90506	5.08281		4.59922	4.65573	4.70987
247176_at	ACX2	AT5G65110	ACX2 (ACYL-COA OXIDASE 2); ACYL-COA OXIDASE'	3	0.0510544	0.922373	0.00945749	0.889751		10.5841	10.5125	10.6017		10.6176	10.6948	10.7356		10.5351	10.4909	10.5164
247187_at	---	AT5G65490	unknown protein	3	0.381319	0.947273	0.0251136	0.827107		6.36015	6.51172	6.55888		6.46586	6.64469	6.55464		6.34125	6.3573	6.14508
247535_at	---	AT5G61620	myb-like transcription factor family protein;	3	0.108825	0.879695	0.0458925	0.874495		3.15985	2.9591	3.15985		3.28618	3.38754	3.15985		3.04534	3.05043	3.15737
247606_at	RPA70D	AT5G61000	DNA binding, nucleic acid binding;	3	0.613047	1.14439	0.0328458	0.931324		3.96942	4.89689	3.83669		3.96942	4.08142	4.06843		3.93072	3.94191	3.93871
247651_at	HTA6	AT5G59870	Encodes HTA6, a histone H2A protein.	3	0.220054	1.93005	0.00896946	0.737624		7.12775	8.83901	6.61303		6.57294	6.58798	6.57294		5.95141	6.25264	6.21269
247685_at	---	AT5G59680	Leucine-rich repeat protein kinase family protein;	3	0.66421	1.1896	0.0298045	0.790716		5.82616	4.40578	4.28233		4.68191	4.63661	4.44431		4.18051	4.14608	4.41993
247758_at	ATSBT4.13	AT5G59120	ATSBT4.13 (ARABIDOPSIS THALIANA SUBTILASE 4.13); IDENTICAL PROTEIN BINDING / SERINE-TYPE ENDOPEPTIDASE'	3	0.948353	1.00562	0.0397435	0.918902		3.59878	3.33817	3.25494		3.33817	3.4192	3.41024		3.25163	3.33817	3.21177
247962_at	MKK6	AT5G56580	MKK6 (MAP KINASE KINASE 6); MAP KINASE KINASE/ KINASE'	3	0.387265	1.19558	0.0383423	0.879027		3.07262	3.74229	3.9082		3.27808	3.4484	3.22351		3.11685	3.13249	3.14258
248306_at	WRKY27	AT5G52830	WRKY27; TRANSCRIPTION FACTOR'	3	0.197324	0.770647	0.0159545	0.653655		6.61514	6.99979	7.39189		7.30955	7.59971	7.22514		6.86506	6.53332	6.89583
248345_at	SHOC1	AT5G52290	SHOC1 (SHORTAGE IN CHIASMATA 1)'	3	0.261966	0.936624	0.0303541	0.895002		3.19267	3.01057	3.07861		3.2774	3.18835	3.09948		3.02938	3.05492	3.00081
248437_at	EMF2	AT5G51230	EMF2 (EMBRYONIC FLOWER 2); DNA BINDING / TRANSCRIPTION FACTOR'	3	0.100381	0.823862	0.049577	0.914507		4.07392	3.66341	3.72715		4.16242	4.14189	3.99875		3.97208	3.97208	3.97208
248444_at	---	AT5G51320	unknown protein	3	0.0806613	0.949764	0.0145671	0.97111		2.7107	2.599	2.67942		2.7349	2.73163	2.74566		2.67657	2.7107	2.69805
248495_at	---	AT5G50780	Histidine kinase-, DNA gyrase B-, and HSP90-like ATPase family protein;	3	0.135782	0.775568	0.012926	0.780094		5.89272	5.25766	5.76002		5.98669	6.12521	5.89852		5.76002	5.57902	5.59655
248703_at	---	AT5G48430	Eukaryotic aspartyl protease family protein;	3	0.964935	1.01311	0.0426768	0.471284		11.7662	11.8848	12.5679		11.9206	12.572	11.67		10.8239	10.5145	11.5682
248733_at	ELP1	AT5G48080	EDM2-LIKE PROTEIN1'	3	0.914	0.987509	0.0112479	0.794024		3.52397	3.74424	3.96687		3.67256	3.72907	3.88784		3.51106	3.41615	3.36402
248903_at	KAS I	AT5G46290	KAS I (3-KETOACYL-ACYL CARRIER PROTEIN SYNTHASE I); CATALYTIC/ FATTY-ACID SYNTHASE'	3	0.78679	0.955395	0.0411774	0.832486		8.45533	9.08781	8.92171		8.9135	9.02869	8.72016		8.61727	8.6984	8.55316
248931_at	---	AT5G46040	Major facilitator superfamily protein	3	0.167048	0.905615	0.0355302	0.903754		3.39325	3.15923	3.34834		3.54259	3.3749	3.41242		3.30634	3.27551	3.31007
249045_at	---	AT5G44380	FAD-binding Berberine family protein;	3	0.98505	1.00422	0.0443508	0.700072		9.73137	10.2263	9.39043		10.0754	9.56161	9.69289		9.27416	9.04139	9.47112
249050_at	---	AT5G44290	Protein kinase superfamily protein;	3	0.99006	0.998204	0.0413595	0.756501		8.78931	8.82086	9.21371		8.80705	9.21129	8.81332		8.58731	8.40175	8.63484
249102_at	---	AT5G43590	Acyl transferase/acyl hydrolase/lysophospholipase superfamily protein;	3	0.373013	0.903975	0.0333485	0.809543		3.45579	3.07625	3.12398		3.20839	3.48942	3.39514		3.00198	3.19214	2.98438
249152_s_at	APT1	AT5G43370	APT1 (ARABIDOPSIS PHOSPHATE TRANSPORTER 1); CARBOHYDRATE TRANSMEMBRANE TRANSPORTER/ INORGANIC PHOSPHATE TRANSMEMBRANE TRANSPORTER/ PHOSPHATE TRANSMEMBRANE TRANSPORTER/ SUGAR:HYDROGEN SYMPORTER'	3	0.867242	0.939503	0.0432204	0.358234		9.92561	9.3379	9.60267		10.4749	9.65924	9.00213		8.42727	7.51267	8.75327
249175_at	COP8	AT5G42970	COP8 (CONSTITUTIVE PHOTOMORPHOGENIC 8); PROTEIN BINDING'	3	0.215965	1.06358	0.00853829	0.809683		7.55208	7.63019	7.56112		7.47489	7.59916	7.40258		7.21902	7.12888	7.21502
249271_at	CIP1	AT5G41790	CIP1 (COP1-INTERACTIVE PROTEIN 1); PROTEIN BINDING'	3	0.935281	1.01795	0.0273405	0.669892		8.2735	8.41084	8.98768		8.29088	8.8253	8.47885		7.75588	8.0133	8.09186
249398_at	---	AT5G40250	RING/U-box superfamily protein	3	0.150288	0.875497	0.0434082	0.839932		6.50169	6.5075	6.72441		6.61114	6.90149	6.79645		6.55951	6.56687	6.42773
249497_at	---	AT5G39220	alpha/beta-Hydrolases superfamily protein	3	0.256049	1.0769	0.00253309	0.850594		4.03775	4.10861	3.84448		3.92514	3.90056	3.84448		3.64366	3.7018	3.62436
249513_at	---	AT5G38460	ALG6, ALG8 glycosyltransferase family;	3	0.23869	1.20635	0.0162922	0.664303		5.86277	6.36834	6.08833		5.69859	6.11029	5.69859		5.18296	5.39834	5.15592
249590_at	---	AT5G37870	Protein with RING/U-box and TRAF-like domains;	3	0.988014	0.997531	0.0250583	0.89499		4.07633	3.64463	4.36603		4.02604	4.11627	3.95537		3.90523	3.84258	3.86971
249607_at	---	AT5G37280	RING/U-box superfamily protein;	3	0.476988	0.966607	0.0455134	0.939978		3.40728	3.21095	3.31615		3.31615	3.38359	3.38163		3.30465	3.29031	3.21852
249631_at	---	AT5G37160	P-loop containing nucleoside triphosphate hydrolases superfamily protein;	3	0.0913691	0.921612	0.0442317	0.903741		3.27866	3.16713	3.27537		3.27537	3.41265	3.38644		3.21437	3.14667	3.27537
249764_at	MIND	AT5G24020	MIND; ATPASE/ CALCIUM-DEPENDENT ATPASE/ PROTEIN BINDING / PROTEIN HOMODIMERIZATION'	3	0.670839	1.07399	0.0446415	0.799095		7.00752	6.39843	6.47779		6.67891	6.51732	6.37858		6.37858	6.08927	6.13627
249781_at	---	AT5G24250	unknown protein	3	0.89962	1.01246	0.0447194	0.894234		3.13388	3.13859	3.46569		3.31396	3.23201	3.13859		3.03904	3.0231	3.13859
249884_at	CHX9	AT5G22910	ATCHX9; MONOVALENT CATION:PROTON ANTIPORTER/ SODIUM:HYDROGEN ANTIPORTER'	3	0.246175	0.908673	0.0420992	0.949781		3.29966	2.99211	3.29966		3.35945	3.29966	3.34681		3.22559	3.25768	3.29966
249893_at	---	AT5G22555	unknown protein	3	0.380255	1.02891	0.0143612	0.916318		3.04345	3.16322	3.03538		3.03538	3.03538	3.04793		2.97671	2.87573	2.88801
249915_at	---	AT5G22870	Late embryogenesis abundant (LEA) hydroxyproline-rich glycoprotein family;	3	0.0730635	0.944213	0.0498395	0.968806		3.03664	3.09647	2.97924		3.13258	3.09647	3.13175		3.09647	3.07836	3.0488
250039_at	---	AT5G18370	Disease resistance protein (TIR-NBS-LRR class) family;	3	0.784502	0.952051	0.0359009	0.713331		4.97642	4.53246	4.5422		4.95929	4.8857	4.41876		4.27029	4.19349	4.3379
250078_at	ORC3	AT5G16690	ORC3 (ORIGIN RECOGNITION COMPLEX SUBUNIT 3); PROTEIN BINDING'	3	0.196835	0.947085	0.0353719	0.888464		3.40226	3.34421	3.45178		3.40703	3.47366	3.55287		3.25865	3.26888	3.39419
250345_at	---	AT5G11940	Subtilase family protein;	3	0.353512	0.935043	0.0399143	0.837188		3.57941	3.43191	3.40845		3.64116	3.41897	3.65032		3.42366	3.29031	3.22735
250416_at	---	AT5G11220	unknown protein	3	0.745966	0.980522	0.0351858	0.901514		2.98914	2.97053	3.15355		3.10056	3.12726	2.97053		2.95666	2.8823	2.91065
250650_at	FTIP1	AT5G06850	FT-INTERACTING PROTEIN 1'	3	0.883409	0.974337	0.0355589	0.782804		6.00922	5.2965	5.73078		5.8056	5.76389	5.57953		5.21476	5.56573	5.30869
250772_at	---	AT5G05420	FKBP-like peptidyl-prolyl cis-trans isomerase family protein;	3	0.39608	0.951265	0.0473518	0.869162		3.48354	3.23546	3.3965		3.42296	3.48401	3.42477		3.11585	3.38168	3.2273
251147_at	---	AT3G63480	ATP binding microtubule motor family protein;	3	0.0774796	0.883969	0.0448358	0.86371		3.88857	3.82168	3.86924		3.88857	4.14174	4.08298		3.81369	3.78465	3.88081
251584_at	TTL4	AT3G58620	TTL4 (TETRATRICOPETIDE-REPEAT THIOREDOXIN-LIKE 4); BINDING'	3	0.615685	0.816188	0.0174072	0.854208		6.45477	7.92968	8.02037		7.72408	7.83573	7.72408		7.48733	7.48156	7.63298
251648_at	---	AT3G57720	Protein kinase superfamily protein	3	0.516029	0.918808	0.00605788	0.796287		4.01171	3.70694	4.26711		4.17175	4.13181	4.04869		3.69632	3.87031	3.7997
251702_at	BZIP49	AT3G56660	BZIP49 (BASIC REGION/LEUCINE ZIPPER MOTIF PROTEIN 49); DNA BINDING / TRANSCRIPTION FACTOR'	3	0.361724	0.898363	0.0470426	0.794387		3.98004	3.71669	3.71669		4.10612	3.71669	4.05449		3.59656	3.71669	3.56779
251797_at	AGF2	AT3G55560	AGF2 (AT-HOOK PROTEIN OF GA FEEDBACK 2)'	3	0.755448	1.05785	0.0443957	0.696232		7.98251	7.92632	8.33379		7.89226	8.36091	7.74605		7.63262	7.40265	7.39687
251881_at	---	AT3G54250	GHMP kinase family protein;	3	0.647761	0.812267	0.0470318	0.775095		4.64198	6.2863	6.36938		5.94706	6.25317	5.99735		5.5558	5.62734	5.91177
251989_at	LOS4	AT3G53110	LOS4 (LOW EXPRESSION OF OSMOTICALLY RESPONSIVE GENES 4); ATP-DEPENDENT HELICASE/ RNA HELICASE/ RNA-DEPENDENT ATPASE'	3	0.929296	0.993566	0.0306439	0.968055		8.80592	9.03102	9.10112		8.99478	8.99946	8.97176		8.93983	8.96568	8.91997
252061_at	---	AT3G52620	unknown protein	3	0.367499	0.955754	0.0437737	0.875384		2.91317	2.93626	3.04478		3.04733	3.10649	2.93626		2.9447	2.80029	2.76906
252069_s_at	---	AT3G51640	unknown protein	3	0.551217	1.07563	0.0449314	0.831163		8.26499	8.17748	8.56347		8.12868	8.43307	8.12868		7.99906	7.93829	7.95267
252148_at	---	AT3G51280	Tetratricopeptide repeat (TPR)-like superfamily protein;	3	0.280443	1.09831	0.0161518	0.93306		3.53801	3.91164	3.79094		3.62967	3.59616	3.6089		3.5131	3.46814	3.55361
252540_at	---	AT3G45740	hydrolase family protein / HAD-superfamily protein;	3	0.398821	0.883953	0.042506	0.808551		6.50875	6.72863	7.08564		6.9601	7.09068	6.80611		6.7604	6.4862	6.69053
252554_s_at	MEE39	AT3G45920	MEE39 (MATERNAL EFFECT EMBRYO ARREST 39); KINASE'	3	0.0624707	0.877506	0.0402912	0.881349		3.05403	2.90073	2.97534		3.28307	3.06802	3.14457		2.93656	3.02401	2.98843
252620_at	---	AT3G45250	gypsy-like retrotransposon family	3	0.22815	0.973715	0.000213475	0.920464		2.82285	2.81037	2.8971		2.88266	2.87082	2.89213		2.77273	2.76283	2.75135
252628_at	---	AT3G44960	unknown protein	3	0.371766	0.970034	0.0448333	0.909012		2.84525	2.96848	2.85022		2.96406	2.92373	2.90784		2.69486	2.85899	2.8289
252656_at	---	AT3G44770	unknown protein	3	0.844728	0.98646	0.0201084	0.833808		3.55062	3.48088	3.69332		3.64986	3.47781	3.65616		3.23883	3.3965	3.36186
252726_at	---	AT3G43060	pseudogene, hypothetical protein	3	0.0680612	0.937132	0.0285074	0.90203		3.90523	3.90523	3.90523		3.93195	4.06875	3.99601		3.87428	3.88264	3.79353
252838_at	---	AT3G42090	contains domain LIN-9 RELATED (PTHR21689); contains domain ALWAYS EARLY (PTHR21689:SF2)	3	0.511955	0.985698	0.0210602	0.950488		2.65274	2.6869	2.60772		2.66847	2.69819	2.64304		2.57661	2.62449	2.58883
252854_at	UBP27	AT4G39370	UBP27 (UBIQUITIN-SPECIFIC PROTEASE 27); UBIQUITIN THIOLESTERASE/ UBIQUITIN-SPECIFIC PROTEASE'	3	0.432949	1.04067	0.0247038	0.894033		5.91509	5.95737	6.12141		5.92406	5.97324	5.92406		5.87329	5.72402	5.73924
253041_at	PCK1	AT4G37870	PCK1 (PHOSPHOENOLPYRUVATE CARBOXYKINASE 1); ATP BINDING / PHOSPHOENOLPYRUVATE CARBOXYKINASE (ATP)/ PHOSPHOENOLPYRUVATE CARBOXYKINASE/ PURINE NUCLEOTIDE BINDING'	3	0.470505	1.06877	0.0264239	0.74456		11.5835	11.9166	11.8989		11.7719	11.7226	11.6166		11.1144	11.191	11.5291
253071_at	---	AT4G37880	LisH/CRA/RING-U-box domains-containing protein;	3	0.0505038	1.0963	0.00595234	0.83916		8.7319	8.87176	8.88815		8.69701	8.7083	8.68857		8.52922	8.36556	8.44015
253106_at	---	AT4G35870	early-responsive to dehydration stress protein (ERD4);	3	0.17001	1.13412	0.0149713	0.925131		6.53067	6.58802	6.88886		6.50567	6.50567	6.4515		6.33325	6.38165	6.41113
253148_at	CYCB2;2	AT4G35620	CYCB2;2 (CYCLIN B2;2); CYCLIN-DEPENDENT PROTEIN KINASE REGULATOR'	3	0.0517908	1.15313	0.0180465	0.914705		3.24327	3.47864	3.27965		3.17721	3.08235	3.12533		3.00035	2.9602	3.03847
253282_at	LEJ1	AT4G34120	LEJ1 (LOSS OF THE TIMING OF ET AND JA BIOSYNTHESIS 1)'	3	0.299049	0.886242	0.0409182	0.914998		12.8452	12.5712	12.3499		12.837	12.7427	12.7092		12.6737	12.5781	12.6527
253363_at	---	AT4G33130	unknown protein	3	0.291523	0.942571	0.0349792	0.843233		3.78256	3.73554	3.68936		3.87731	3.89677	3.68936		3.67712	3.48181	3.56652
253370_at	---	AT4G33230	Plant invertase/pectin methylesterase inhibitor superfamily;	3	0.445864	1.0899	0.0430758	0.970462		3.65515	3.1578	3.38137		3.29031	3.27889	3.25252		3.20652	3.24111	3.24432
253392_at	ATKC1	AT4G32650	ATKC1 (ARABIDOPSIS THALIANA K+ RECTIFYING CHANNEL 1); CYCLIC NUCLEOTIDE BINDING / INWARD RECTIFIER POTASSIUM CHANNEL'	3	0.896074	0.961053	0.0423142	0.576744		8.79003	9.3469	9.67435		9.19067	9.8518	8.94074		8.74311	8.2982	8.5599
253439_at	YUC1	AT4G32540	YUC1 (YUCCA 1); FAD BINDING / NADP OR NADPH BINDING / FLAVIN-CONTAINING MONOOXYGENASE/ OXIDOREDUCTASE'	3	0.513323	1.07701	0.0247171	0.909859		4.67855	4.20117	4.39906		4.24098	4.37747	4.33924		4.20551	4.17797	4.16535
253540_at	---	AT4G31620	Transcriptional factor B3 family protein;	3	0.195128	0.916653	0.0468228	0.910731		3.25324	3.0316	3.11016		3.17114	3.35243	3.24808		3.13218	3.12308	3.11169
253667_at	---	AT4G30170	Peroxidase family protein;	3	0.816387	1.08535	0.0426912	0.771568		4.347	5.22605	3.72873		4.2615	4.38759	4.29822		3.77981	4.21448	3.83061
253760_at	AT4G28815	AT4G28810	TRANSCRIPTION FACTOR BHLH127'	3	0.147014	0.931878	0.0298247	0.904961		3.48272	3.32567	3.43517		3.44446	3.55867	3.54578		3.34539	3.43517	3.33614
254017_at	---	AT4G26170	unknown protein	3	0.991048	0.999697	0.0450654	0.934642		2.80031	2.70671	2.70968		2.74207	2.70671	2.76924		2.66865	2.57601	2.68082
254123_at	APPB1	AT4G24640	APPB1; ENZYME INHIBITOR/ PECTINESTERASE/ PECTINESTERASE INHIBITOR'	3	0.412436	0.916292	0.0414359	0.885801		3.41647	3.09806	3.55002		3.52969	3.47345	3.43978		3.30639	3.41049	3.20119
254245_at	CRK16	AT4G23240	CYSTEINE-RICH RLK (RECEPTOR-LIKE PROTEIN KINASE) 16'	3	0.843895	0.991707	0.0314537	0.883417		4.18526	4.19595	4.14136		4.2835	4.1226	4.1525		4.04867	4.03665	3.93679
254469_at	---	AT4G20470	unknown protein	3	0.868556	1.01918	0.0435458	0.890349		3.74815	3.58937	4.01926		3.88264	3.71669	3.67524		3.60662	3.59206	3.57321
254650_at	---	AT4G18560	HYPOTHETICAL PROTEIN'	3	0.346942	0.968331	0.0261222	0.926735		3.08311	3.18088	3.20782		3.18737	3.24725	3.17649		3.065	3.14773	3.06905
254752_at	---	AT4G13160	unknown protein	3	0.165961	0.881954	0.0153215	0.865258		4.60864	4.26727	4.45796		4.64455	4.70276	4.53024		4.40656	4.38912	4.45547
254880_at	---	AT4G11690	Pentatricopeptide repeat (PPR-like) superfamily protein;	3	0.955883	1.0042	0.0491098	0.876263		3.26722	3.19892	3.44672		3.39926	3.29654	3.19892		3.19892	3.09346	3.03064
255052_at	ATRABG3A	AT4G09720	RAS-RELATED GTP-BINDING PROTEIN, PUTATIVE'	3	0.871406	1.02288	0.0412155	0.816622		8.86091	9.35969	9.13751		8.99392	9.27238	8.99392		8.87226	8.67955	8.83164
255057_at	---	AT4G09840	unknown protein	3	0.362953	1.04986	0.0313107	0.853641		4.97049	4.88778	5.10983		4.89695	4.89695	4.96358		4.58607	4.83436	4.65215
255197_x_at	---	AT4G07450	unknown protein	3	0.222937	1.03251	0.034087	0.955544		3.48367	3.57634	3.49447		3.49041	3.44193	3.48367		3.3991	3.43929	3.38081
255198_at	---	AT4G07460	unknown protein	3	0.22402	0.958223	0.0488392	0.926005		2.99055	3.04164	3.00224		3.11191	3.11667	2.99055		2.93734	2.95852	2.99055
255247_at	---	AT4G07330	CACTA-like transposase family (Tnp2/En/Spm),	3	0.330166	0.977747	0.0476558	0.952921		2.86955	2.79171	2.8238		2.88439	2.87497	2.8231		2.8231	2.79544	2.7552
255397_at	---	AT4G03730	CACTA-like transposase family (En/Spm)	3	0.110735	1.02979	0.032148	0.955602		4.15201	4.09633	4.16769		4.09633	4.09633	4.09633		4.06351	4.04119	3.98773
255491_at	ATIDD12	AT4G02670	ATIDD12 (ARABIDOPSIS THALIANA INDETERMINATE(ID)-DOMAIN 12); NUCLEIC ACID BINDING / TRANSCRIPTION FACTOR/ ZINC ION BINDING'	3	0.347079	1.03457	0.0105183	0.906666		3.56007	3.4215	3.4215		3.4215	3.4215	3.41299		3.3176	3.21417	3.30016
255597_at	---	AT4G01730	DHHC-type zinc finger family protein;	3	0.27529	1.07515	0.0248733	0.871539		3.44256	3.49341	3.25029		3.25029	3.25029	3.37204		3.03562	3.05716	3.18476
255696_at	GAE3	AT4G00110	GAE3 (UDP-D-GLUCURONATE 4-EPIMERASE 3); UDP-GLUCURONATE 4-EPIMERASE/ CATALYTIC'	3	0.157591	1.17888	0.025037	0.893924		6.24122	6.59151	6.69369		6.29571	6.31954	6.19889		6.04667	6.11663	6.16553
255893_at	---	AT1G17960	Threonyl-tRNA synthetase;	3	0.277166	0.8713	0.00728231	0.805824		4.26411	3.72602	4.08325		4.21096	4.28233	4.17637		3.89433	3.8281	4.01284
256011_at	---	AT1G19230	Riboflavin synthase-like superfamily protein;	3	0.876062	1.01646	0.0232591	0.877632		3.6139	3.83413	4.03071		3.88159	3.80975	3.71673		3.6729	3.56495	3.60528
256172_at	---	AT1G51745	Tudor/PWWP/MBT superfamily protein;	3	0.645203	0.945998	0.0206233	0.790743		6.46113	6.46756	6.87598		6.74101	6.75004	6.55388		6.35276	6.46756	6.20846
256800_at	---	AT3G20900	unknown protein	3	0.1918	0.908303	0.0329672	0.836709		4.43139	4.53902	4.71085		4.616	4.73831	4.74321		4.59646	4.39172	4.33774
256830_at	TIF3C2	AT3G22860	TIF3C2; TRANSLATION INITIATION FACTOR'	3	0.645208	1.00753	0.0445037	0.96652		3.36708	3.42553	3.38962		3.36708	3.37766	3.40501		3.3242	3.31424	3.36392
257084_at	---	AT3G20620	F-box family protein-related;	3	0.76023	1.02319	0.038853	0.881824		6.21355	5.95116	6.22706		6.14614	6.05347	6.09296		6.00525	5.94386	5.79915
257174_at	UKL2	AT3G27190	URIDINE KINASE-LIKE 2'	3	0.466861	1.05682	0.0375534	0.865303		5.82901	5.8376	5.56919		5.69485	5.5859	5.71585		5.39731	5.58525	5.38788
257179_at	ATSPO11-1	AT3G13170	homologues of the archaeal DNA topoisomerase VIA subunit (topo VIA).	3	0.134888	0.91302	0.0262049	0.852589		3.33981	3.20261	3.28263		3.52569	3.32345	3.36975		3.22616	3.09761	3.20489
257215_at	---	AT3G15070	RING/U-box superfamily protein;	3	0.190587	0.925575	0.0490761	0.89531		7.46771	7.29342	7.43808		7.55763	7.56436	7.41195		7.31065	7.43076	7.31391
257524_at	DEL3	AT3G01330	DEL3 (DP-E2F-LIKE PROTEIN 3); DNA BINDING / TRANSCRIPTION FACTOR'	3	0.0632577	0.836128	0.010993	0.846193		2.92432	2.96256	3.21955		3.20577	3.3831	3.29217		3.00948	3.069	3.07972
257548_s_at	LBD23	AT3G26620	LBD23 (LOB DOMAIN-CONTAINING PROTEIN 23)'	3	0.489658	0.946512	0.0294242	0.870936		2.89401	2.78575	3.09161		3.07262	2.91183	3.02484		2.86699	2.71502	2.82919
257571_at	GATA17	AT3G16870	GATA TRANSCRIPTION FACTOR 17'	3	0.13888	0.795796	0.0352782	0.780073		6.23494	6.56157	6.81301		6.88391	6.71904	6.99516		6.63434	6.31319	6.57563
257787_at	ARP2	AT3G27000	ARP2 (ACTIN RELATED PROTEIN 2); PROTEIN BINDING / STRUCTURAL CONSTITUENT OF CYTOSKELETON'	3	0.707265	1.03405	0.0448728	0.85814		6.52222	6.69663	6.77702		6.54754	6.78119	6.52222		6.39096	6.36134	6.43651
257995_at	---	AT3G19940	Major facilitator superfamily protein;	3	0.100223	0.956622	0.0432785	0.921006		3.37929	3.41584	3.41584		3.47093	3.41584	3.51614		3.41584	3.33216	3.29876
258010_at	---	AT3G19300	Protein kinase superfamily protein	3	0.148391	0.925575	0.0393165	0.932494		3.67911	3.51123	3.68898		3.74612	3.78477	3.68317		3.62031	3.60923	3.68201
258036_at	---	AT3G21210	zinc ion binding;	3	0.426679	1.08971	0.0398343	0.946579		3.39601	3.44541	3.82532		3.40449	3.40449	3.48596		3.375	3.34063	3.34168
258088_at	---	AT3G14580	Pentatricopeptide repeat (PPR) superfamily protein	3	0.112311	1.16814	5.73068e-05	0.95203		3.39181	3.41247	3.74754		3.30042	3.28939	3.28939		3.21898	3.22248	3.22497
258235_at	AOX1C	AT3G27620	AOX1C; ALTERNATIVE OXIDASE'	3	0.771576	0.970584	0.013966	0.895812		3.91952	3.50882	3.82013		3.72522	3.83155	3.82092		3.67547	3.60541	3.62063
258324_at	TSO1	AT3G22780	TSO1 (CHINESE FOR ''UGLY''); TRANSCRIPTION FACTOR'	3	0.802095	1.0436	0.0442164	0.903473		4.80859	5.4336	4.81915		4.96976	5.02474	4.88213		4.75128	4.80388	4.88213
258342_at	---	AT3G22800	Leucine-rich repeat (LRR) family protein;	3	0.565895	0.957412	0.00275263	0.682706		4.18559	4.15542	3.92118		4.22809	4.15619	4.06628		3.48543	3.60042	3.71271
258408_at	ATCHX19	AT3G17630	ATCHX19 (CATION/H+ EXCHANGER 19); MONOVALENT CATION:PROTON ANTIPORTER/ SODIUM:HYDROGEN ANTIPORTER'	3	0.457682	0.938317	0.0271609	0.818774		3.57067	3.70264	3.87029		3.67288	3.87029	3.87599		3.53798	3.61826	3.39753
258435_at	---	AT3G16740	F-box and associated interaction domains-containing protein;	3	0.925867	1.0113	0.034924	0.856589		6.93718	6.98658	7.35248		7.04424	7.2095	6.97388		6.84466	6.79303	6.91997
258523_at	---	AT3G06830	Plant invertase/pectin methylesterase inhibitor superfamily;	3	0.358299	1.04378	0.0192601	0.897701		3.31145	3.19497	3.14481		3.21286	3.09647	3.15643		3.02892	3.02717	2.9426
258547_at	---	AT3G06895	unknown protein	3	0.71687	0.984279	0.0241508	0.916124		2.92134	2.87819	3.05751		2.99045	2.96134	2.97382		2.92388	2.82149	2.80109
258571_at	ANAC048	AT3G04420	ANAC048 (ARABIDOPSIS NAC DOMAIN CONTAINING PROTEIN 48); TRANSCRIPTION FACTOR'	3	0.958226	1.0108	0.0386745	0.674884		4.98215	4.35541	4.94888		4.78896	4.97168	4.47933		4.47464	4.08428	3.97918
259042_at	RGL2	AT3G03450	RGL2 (RGA-LIKE 2); TRANSCRIPTION FACTOR'	3	0.328524	0.845026	0.00290667	0.860022		4.06411	3.91738	3.34481		4.01677	4.05306	3.98527		3.76042	3.84886	3.79316
259120_at	RGF7	AT3G02240	ROOT MERISTEM GROWTH FACTOR 7'	3	0.398325	1.22288	0.0437847	0.519134		9.75395	10.408	10.0893		9.78128	10.2141	9.38506		8.90588	8.34962	9.28747
259127_at	---	AT3G02270	Trimeric LpxA-like enzyme;	3	0.306813	1.11461	0.0269314	0.912775		3.38899	3.32853	3.76123		3.35208	3.32853	3.32853		3.13141	3.2751	3.20763
259440_at	BPS1	AT1G01550	BPS1 (BYPASS 1)'	3	0.404632	1.01692	0.000779981	0.949005		11.1388	11.2234	11.2033		11.1719	11.1605	11.1605		11.0809	11.1025	11.0829
259714_at	ATGA20OX4	AT1G60980	ATGA20OX4 (ARABIDOPSIS THALIANA GIBBERELLIN 20-OXIDASE 4); GIBBERELLIN 20-OXIDASE'	3	0.60884	0.968194	0.0346981	0.850428		3.2228	3.2228	3.35787		3.2228	3.44123	3.27933		3.16995	3.07568	2.99651
259797_at	---	AT1G64410	unknown protein	3	0.965108	0.995892	0.0415228	0.874335		3.51372	3.20616	3.16492		3.37003	3.29654	3.23605		2.99693	3.21108	3.11337
259853_at	PSY1R	AT1G72300	Encodes a leucine-rich repeat receptor kinase (LRR-RK)	3	0.639607	0.904624	0.0024331	0.723484		6.30902	5.79505	6.70117		6.52652	6.37085	6.3417		5.98514	5.97188	5.88115
259940_at	---	AT1G71290	F-box associated ubiquitination effector family protein;	3	0.846962	0.988198	0.0189217	0.89968		2.79803	2.86756	3.015		2.85801	2.99088	2.88308		2.77392	2.73145	2.76906
260019_at	---	AT1G41825	gypsy-like retrotransposon family (Athila)	3	0.292198	0.938262	0.0491806	0.875929		2.83854	2.78309	2.94638		2.95864	3.04664	2.83854		2.67777	2.75417	2.83854
260183_at	---	AT1G35970	gypsy-like retrotransposon family (Athila),	3	0.701985	0.979095	0.0315173	0.886375		3.31249	3.44954	3.31249		3.28654	3.45501	3.42441		3.24258	3.24411	3.15724
260213_at	---	AT1G74490	Protein kinase superfamily protein;	3	0.468423	1.06279	0.0116188	0.753669		3.78842	3.64642	3.85032		3.57037	3.84982	3.6014		3.34109	3.22343	3.23308
260392_at	ENO1	AT1G74030	ENOLASE 1'	3	0.39521	1.1655	0.0243663	0.667799		7.54151	8.10899	7.42498		7.58232	7.54167	7.28865		7.05439	6.57939	7.03132
260425_at	EDA25	AT1G72440	EDA25 (EMBRYO SAC DEVELOPMENT ARREST 25)'	3	0.940545	1.01982	0.0447582	0.772572		6.90438	6.23111	7.24749		6.66913	7.01498	6.61394		6.28193	6.37678	6.52258
260462_at	ZIP4	AT1G10970	ZIP4 (ZINC TRANSPORTER 4 PRECURSOR); CATION TRANSMEMBRANE TRANSPORTER/ COPPER ION TRANSMEMBRANE TRANSPORTER'	3	0.549112	0.951536	0.0496266	0.886895		4.68024	4.95908	4.94961		5.02584	4.93086	4.84725		4.74784	4.84725	4.68937
260683_at	HLL	AT1G17560	HLL (HUELLENLOS); STRUCTURAL CONSTITUENT OF RIBOSOME'	3	0.770797	1.08789	0.017688	0.719152		4.41351	5.4108	4.37615		4.65455	4.80161	4.3797		4.20164	4.14785	4.05947
260722_at	---	AT1G48040	Protein phosphatase 2C family protein;	3	0.924893	0.986418	0.0493513	0.733668		5.68151	5.68754	5.83327		5.67804	6.08132	5.50214		5.40311	5.25509	5.2629
260749_at	---	AT1G49110	unknown protein	3	0.0750099	0.867392	0.0223894	0.830793		4.05713	4.16471	4.22371		4.47124	4.21262	4.37742		4.13838	4.06349	4.05709
260887_at	---	AT1G29160	Dof-type zinc finger DNA-binding family protein;	3	0.841175	1.02773	0.0409418	0.853679		6.17884	6.5688	6.01513		6.27643	6.14686	6.2211		5.98064	6.12253	5.85652
260889_at	---	AT1G29130	HYPOTHETICAL PROTEIN'	3	0.486102	0.94341	0.047178	0.855173		7.41685	7.5398	7.73865		7.61605	7.74906	7.58232		7.56736	7.36794	7.33499
260988_at	MAP3KA	AT1G53570	MAP3KA; ATP BINDING / KINASE/ PROTEIN KINASE/ PROTEIN SERINE/THREONINE KINASE'	3	0.103595	0.887222	0.0487705	0.871709		8.684	8.6935	8.83519		8.81586	9.04863	8.8661		8.67713	8.6782	8.78101
261074_at	GONST2	AT1G07290	GOLGI NUCLEOTIDE SUGAR TRANSPORTER 2'	3	0.974707	0.996266	0.0353594	0.832443		3.89502	3.93315	4.29825		4.07021	4.16366	3.90875		3.79746	3.6771	3.87433
261287_at	---	AT1G37020	Cysteine proteinases superfamily protein;	3	0.947195	0.996248	0.0193818	0.910299		2.9087	3.05053	3.13185		3.00168	3.08461	3.02105		2.91624	2.8435	2.94083
261369_at	---	AT1G53060	Legume lectin family protein;	3	0.647777	0.969589	0.0155351	0.81968		3.35725	3.54769	3.41085		3.54743	3.54478	3.35725		3.13984	3.27576	3.17326
261627_at	---	AT1G01910	P-loop containing nucleoside triphosphate hydrolases superfamily	3	0.604517	0.971574	0.0392392	0.933318		8.61605	8.60723	8.81356		8.71996	8.6869	8.75479		8.6816	8.57853	8.60284
261640_at	---	AT1G49960	Xanthine/uracil permease family protein;	3	0.339488	0.951044	0.0462937	0.890332		5.09297	5.02649	5.04372		5.14359	5.0082	5.22864		4.97999	4.93656	4.96113
261703_at	ANAC012	AT1G32770	ANAC012 (ARABIDOPSIS NAC DOMAIN CONTAINING PROTEIN 12); SPECIFIC TRANSCRIPTIONAL REPRESSOR/ TRANSCRIPTION ACTIVATOR/ TRANSCRIPTION FACTOR'	3	0.955971	1.00379	0.0338677	0.856948		3.19686	3.40813	3.34114		3.42239	3.23308	3.27429		2.99122	3.17218	3.09819
261780_at	CYCB2;4	AT1G76310	CYCB2;4 (CYCLIN B2;4); CYCLIN-DEPENDENT PROTEIN KINASE REGULATOR'	3	0.617797	1.03641	0.0392574	0.891014		3.28079	3.31452	3.08852		3.26024	3.19958	3.06924		3.01784	3.04793	2.96385
261814_at	---	AT1G08310	alpha/beta-Hydrolases superfamily protein;	3	0.568843	0.906013	0.0455162	0.708273		4.54143	4.58087	4.89414		4.67576	5.18699	4.58087		4.35362	4.36703	4.2301
261963_at	---	AT1G36430	retrotransposon family	3	0.164976	0.969766	0.0178096	0.902758		2.96416	2.89768	2.97141		2.96256	3.0072	2.99637		2.76457	2.88109	2.8777
262178_at	KOM	AT1G77860	Seven-Path Transmembrane Protein	3	0.319426	0.916082	0.0316919	0.855691		4.18898	4.06129	4.39367		4.42319	4.23152	4.36859		4.16749	4.16749	4.0138
262323_at	---	AT1G64190	6-phosphogluconate dehydrogenase family protein;	3	0.216508	1.06008	0.0186203	0.804699		9.63555	9.69368	9.65551		9.68937	9.53735	9.50551		9.38826	9.15915	9.24439
262362_at	---	AT1G72840	Disease resistance protein (TIR-NBS-LRR class);	3	0.203075	1.22715	0.0332362	0.774324		4.79258	4.81961	5.30208		4.7281	4.84109	4.45914		4.19311	4.33074	4.39751
262450_at	---	AT1G11320	unknown protein	3	0.881247	1.03161	0.0401756	0.869062		5.3933	4.53031	4.84607		4.84157	4.96634	4.82708		4.55477	4.75005	4.72276
262688_at	---	AT1G62680	Pentatricopeptide repeat (PPR) superfamily protein;	3	0.570028	0.968924	0.0443316	0.924915		3.10932	3.01027	3.22284		3.09647	3.21306	3.16953		3.04057	3.00421	3.09647
263164_at	---	AT1G03070	Bax inhibitor-1 family protein;	3	0.281143	0.859382	0.041603	0.803102		4.84259	4.35076	4.45637		4.95856	4.63273	4.71431		4.37319	4.58822	4.39515
263355_at	---	AT2G22100	RNA-binding (RRM/RBD/RNP motifs) family protein;	3	0.292738	0.974234	0.0372184	0.911892		6.26842	6.26842	6.31656		6.3411	6.35685	6.26842		6.14435	6.26842	6.15441
263397_s_at	---	AT2G31550	SGNH hydrolase-type esterase superfamily protein;	3	0.203276	1.03673	0.0213207	0.953632		3.25546	3.18046	3.29351		3.16968	3.19174	3.21188		3.1099	3.15445	3.10346
263454_at	---	AT2G22160	Cysteine proteinases superfamily protein;	3	0.276061	0.942797	0.019798	0.916775		3.04218	2.81635	2.90921		2.97141	3.0432	3.00805		2.94024	2.84567	2.86068
263546_at	---	AT2G21550	Bifunctional dihydrofolate reductase/thymidylate synthase;	3	0.224763	0.896939	0.0281141	0.799226		3.59308	3.68936	3.7326		3.76283	4.03361	3.68936		3.51418	3.51913	3.48251
263579_at	---	AT2G17030	F-box domain, cyclin-like	3	0.99597	1.00082	0.043941	0.709985		5.84483	6.13161	6.28921		5.88804	6.46164	5.91242		5.65228	5.56748	5.55992
264026_at	ATGRP2B	AT2G21060	ATGRP2B (GLYCINE-RICH PROTEIN 2B); DNA BINDING / NUCLEIC ACID BINDING / ZINC ION BINDING'	3	0.876361	1.01001	0.0218927	0.843243		5.6711	5.60707	5.82645		5.61989	5.77212	5.66949		5.5436	5.43523	5.34473
264035_at	---	AT2G03630	unknown protein	3	0.601774	1.02276	0.0309548	0.961305		3.42352	3.27036	3.27036		3.27036	3.3261	3.27036		3.23912	3.23435	3.22255
264123_at	---	AT1G02270	Calcium-binding endonuclease/exonuclease/phosphatase family;	3	0.57141	1.08932	0.025984	0.877727		8.22863	8.5715	8.88197		8.48508	8.44211	8.38463		8.34273	8.16366	8.24095
264139_at	---	AT1G78940	Protein kinase protein with adenine nucleotide alpha hydrolases-like domain;	3	0.177017	0.923527	0.0282091	0.864177		3.30484	3.3977	3.55276		3.52076	3.54413	3.53474		3.39955	3.38195	3.18632
264216_at	---	AT1G60180	pseudogene of F-box family protein	3	0.588981	0.979897	0.0359502	0.935334		3.43406	3.38261	3.53671		3.4865	3.45357	3.50121		3.39206	3.43406	3.32581
264245_at	ATGOLS7	AT1G60450	ATGOLS7 (ARABIDOPSIS THALIANA GALACTINOL SYNTHASE 7); TRANSFERASE, TRANSFERRING GLYCOSYL GROUPS / TRANSFERASE, TRANSFERRING HEXOSYL GROUPS'	3	0.290229	0.912428	0.0353231	0.933747		4.2435	3.88787	3.96856		4.16113	4.12648	4.20898		4.08678	4.01556	4.09756
264295_at	---	AT1G78740	RNI-like superfamily protein;	3	0.729162	1.01829	0.0439086	0.964289		3.69083	3.69083	3.87925		3.74778	3.74386	3.69083		3.67112	3.66314	3.69083
264572_at	---	AT1G05320	unknown protein	3	0.841488	1.01283	0.0330505	0.856827		6.33992	6.56687	6.3739		6.43727	6.44834	6.33992		6.30938	6.07019	6.17718
264745_at	2013-04-02	AT1G62180	APR2 (5''ADENYLYLPHOSPHOSULFATE REDUCTASE 2); ADENYLYL-SULFATE REDUCTASE/ PHOSPHOADENYLYL-SULFATE REDUCTASE (THIOREDOXIN)'	3	0.115807	0.650641	0.0395414	0.804078		7.66001	7.76916	8.66001		8.52222	8.72497	8.7022		8.16458	8.33951	8.50152
265064_at	ENT7	AT1G61630	EQUILIBRATIVE NUCLEOSIDE TRANSPORTER, PUTATIVE (ENT7)'	3	0.280718	0.951864	0.0265187	0.940536		3.1737	3.10514	3.28073		3.23201	3.22777	3.31331		3.1737	3.1737	3.16035
265152_s_at	---	AT1G30940	pseudogene, F-box protein -related,	3	0.392116	0.892033	0.0311472	0.706978		3.48753	3.6356	3.53501		3.89347	3.87141	3.38776		3.27406	3.14451	3.23327
265432_at	---	AT2G20650	Encodes a putative RING E3 ubiquitin ligase	3	0.589618	0.93331	0.035669	0.803799		4.78127	4.69065	4.33149		4.86496	4.65627	4.5809		4.27189	4.5233	4.36166
265434_at	---	AT2G20805	DNA-binding storekeeper protein-related transcriptional regulator	3	0.210058	0.921694	0.027269	0.914965		2.78378	2.63516	2.88659		2.8139	2.9208	2.92376		2.72611	2.75272	2.79498
265469_at	---	AT2G37160	Transducin/WD40 repeat-like superfamily protein;	3	0.00371546	1.24844	0.0101786	0.799389		6.54568	6.44027	6.51697		6.12941	6.22579	6.18735		5.991	5.80161	5.78085
265488_at	---	AT2G15610	unknown protein	3	0.0758407	0.94114	0.0253227	0.915913		3.34924	3.34924	3.26024		3.45006	3.4063	3.36491		3.30176	3.21898	3.32038
265493_at	---	AT2G15670	SEC14 cytosolic factor family protein / phosphoglyceride transfer family protein .	3	0.672451	0.982595	0.0280966	0.917709		3.6683	3.59861	3.71962		3.76324	3.63976	3.65952		3.54972	3.58892	3.55221
265534_at	---	AT2G11390	CACTA-like transposase family (Ptta/En/Spm)	3	0.699647	0.979596	0.038264	0.909559		2.9684	3.16782	3.03434		3.08891	3.14111	3.02977		2.92957	3.02401	2.89593
265538_at	---	AT2G15860	unknown protein	3	0.689661	1.05345	0.0248001	0.814603		7.00201	7.40549	6.97758		7.22478	6.97758	6.95736		6.8059	6.77133	6.69499
265556_at	---	AT2G07490	gypsy-like retrotransposon family (Athila),	3	0.135716	0.929642	0.0159211	0.840117		3.68936	3.69868	3.67463		3.79818	3.68936	3.89089		3.47821	3.56495	3.58126
265734_at	---	AT2G01260	unknown protein	3	0.315379	0.898689	0.0494201	0.876591		6.92175	7.29595	7.26662		7.2657	7.2392	7.44173		7.16765	7.04295	7.16595
265752_at	---	AT2G10660	gypsy-like retrotransposon family (Athila)	3	0.441616	0.954665	0.0473593	0.920213		2.97513	2.91932	3.12876		3.08394	3.14745	2.99262		2.96207	2.92693	2.97513
265856_at	LBD16	AT2G42430	LBD16 (LATERAL ORGAN BOUNDARIES-DOMAIN 16)'	3	0.503128	0.930405	0.0421065	0.849251		3.69523	3.27632	3.45325		3.66299	3.45325	3.62076		3.33817	3.23837	3.45325
265951_at	OFP7	AT2G18500	OFP7 (ARABIDOPSIS THALIANA OVATE FAMILY PROTEIN 7)'	3	0.341558	0.964124	0.0393361	0.872415		4.37147	4.30067	4.3703		4.48378	4.33937	4.37742		4.26583	4.0862	4.25779
265977_at	---	AT2G11130	gypsy-like retrotransposon family,	3	0.444425	1.03351	0.0379527	0.983687		3.37438	3.20936	3.20936		3.21248	3.22102	3.21697		3.18782	3.20936	3.1821
266013_s_at	---	AT2G07702	unknown protein	3	0.987639	0.99829	0.0478624	0.854786		3.486	3.55154	3.88057		3.52772	3.80367	3.59413		3.39469	3.37214	3.4796
266220_at	---	AT2G28755	UDP-D-glucuronate carboxy-lyase-related;	3	0.28051	0.933344	0.0385018	0.844315		3.15254	3.29793	3.09126		3.20341	3.38288	3.254		3.17877	2.95003	2.97906
266297_at	PCNA2	AT2G29570	PCNA2 (PROLIFERATING CELL NUCLEAR ANTIGEN 2); DNA BINDING / DNA POLYMERASE PROCESSIVITY FACTOR'	3	0.506788	1.09088	0.0388497	0.686465		6.39851	6.42984	6.16533		6.10115	6.49088	6.02519		5.48352	5.93423	5.57124
266345_at	---	AT2G01410	NHL domain-containing protein;	3	0.575397	1.13996	0.0454275	0.666818		7.70127	8.24722	8.3056		7.79641	8.32383	7.56688		7.29036	7.37979	7.26307
266469_at	MYB14	AT2G31180	MYB14 (MYB DOMAIN PROTEIN 14); DNA BINDING / TRANSCRIPTION FACTOR'	3	0.250781	1.22427	0.0374551	0.806571		5.04476	5.77768	5.27982		5.15713	5.09208	4.9773		4.87332	4.5664	4.85641
266524_at	---	AT2G16960	ARM repeat superfamily protein;	3	0.322572	0.92318	0.0281116	0.927125		3.1681	2.85827	3.16469		3.19394	3.18334	3.15973		3.10479	3.00168	3.10304
266787_at	---	AT2G28990	Leucine-rich repeat protein kinase family protein;	3	0.242211	0.914115	0.0440269	0.84576		3.19335	3.07905	3.07905		3.34764	3.32306	3.0694		2.97681	3.0579	2.98035
266808_at	---	AT2G29995	unknown protein	3	0.605919	0.895881	0.00633023	0.767407		9.7486	9.94637	10.607		10.174	10.3946	10.2093		9.92879	9.85751	9.84571
266862_at	ATMYB104	AT2G26950	ATMYB104 (MYB DOMAIN PROTEIN 104); DNA BINDING / TRANSCRIPTION FACTOR'	3	0.056118	0.888565	0.0455208	0.879335		3.46047	3.44865	3.43369		3.54915	3.75072	3.5543		3.46047	3.46047	3.37668
266947_at	---	AT2G18830	RNA-binding (RRM/RBD/RNP motifs) family protein	3	0.125068	0.929705	0.0406225	0.900353		2.8971	2.83056	2.8971		3.07589	2.8971	2.96723		2.79138	2.8685	2.82604
266969_at	---	AT2G39540	Gibberellin-regulated family protein;	3	0.203385	0.914522	0.00147067	0.905931		3.55236	3.25151	3.41073		3.55457	3.51544	3.53132		3.40395	3.36485	3.40495
267203_at	---	AT2G31035	OSBP(oxysterol binding protein)-related protein 1B	3	0.780374	0.985903	0.0222782	0.904438		2.72034	2.87918	2.70287		2.74546	2.774	2.84437		2.57983	2.66989	2.67939
267272_at	---	AT2G02530	unknown protein	3	0.135211	0.900392	0.0279828	0.840844		3.08191	2.97449	3.0313		3.33599	3.08557	3.12026		2.93474	2.96635	2.89047
267446_s_at	---	AT2G33840	Tyrosyl-tRNA synthetase, class Ib,	3	0.057402	0.802752	0.0412765	0.891313		7.08996	6.68734	6.81894		7.25654	7.11667	7.17396		6.92211	7.05512	7.07195
267453_at	HB-3	AT2G33880	HB-3; TRANSCRIPTION FACTOR'	3	0.722996	1.01853	0.0187806	0.897259		4.39347	4.36378	4.53159		4.36378	4.4818	4.36378		4.28568	4.22845	4.22602
267604_at	ZFN2	AT2G32930	ZFN2 (ZINC FINGER NUCLEASE 2); DNA BINDING / NUCLEASE/ NUCLEIC ACID BINDING'	3	0.125637	1.33426	0.0496618	0.91065		5.52372	6.25966	5.73561		5.3289	5.49298	5.44898		5.28708	5.25024	5.32843

## Sheet: FL vs DEL Up @ 2 dpi
Table S1: Genes up regulated in response to CaLCuV AC2 at two dpi. Gene expression values for full-length AC2 (FL) a deletion derivative lacking the transcription activation domain (DEL), and an empty vector control (530) are derived from raw intensity data of three microarrays as described in materials and methods. Genes differentially expressed between experimental samples and controls (Full vs…
					FL VS 530		DEL VS 530			FL				530				DEL
Affymetrix Probe ID	Gene Symbol	Transcipt ID (TAIR)	Gene Description	Label	P-value	Ratio	P-value	Ratio		Gene Expression				Gene Expression				Gene Expression
245054_at	SMU2	AT2G26460	SUPPRESSORS OF MEC-8 AND UNC-52 2'	1	0.0393017	1.23383	0.497865	0.930059		6.56455	6.82344	6.74062		6.41697	6.51813	6.2841		6.17718	6.21007	6.51813
245056_at	UGT76D1	AT2G26480	UGT76D1 (UDP-GLUCOSYL TRANSFERASE 76D1); UDP-GLYCOSYLTRANSFERASE/ QUERCETIN 7-O-GLUCOSYLTRANSFERASE/ TRANSFERASE, TRANSFERRING GLYCOSYL GROUPS'	1	0.00955924	1.21024	0.930338	0.99232		3.80427	3.79241	3.68608		3.51926	3.4173	3.5203		3.29556	3.60763	3.5203
245107_at	AT-HSFB3	AT2G41690	AT-HSFB3; DNA BINDING / TRANSCRIPTION FACTOR'	1	0.0351317	1.27061	0.567047	1.04762		3.70231	4.04489	3.92373		3.63817	3.49911	3.49708		3.76216	3.59989	3.47365
245124_at	U1A	AT2G47580	U1A (SPLICEOSOMAL PROTEIN U1A); RNA BINDING / NUCLEIC ACID BINDING / NUCLEOTIDE BINDING'	1	0.0452662	1.45264	0.962884	0.988366		8.19513	7.98746	8.06821		7.81829	7.61996	7.19653		7.93768	7.19436	7.45208
245140_at	LBD18	AT2G45420	LBD18 (LOB DOMAIN-CONTAINING PROTEIN 18)'	1	0.0400335	1.08763	0.575112	1.02398		3.25278	3.33229	3.3638		3.24118	3.15766	3.18649		3.14727	3.24668	3.29394
245158_at	RALFL18	AT2G33130	RALFL18 (RALF-LIKE 18); SIGNAL TRANSDUCER'	1	0.0347863	1.93487	0.677168	0.840599		6.98712	6.34827	6.11422		5.35911	5.83963	5.39417		5.93434	4.40862	5.49841
245214_at	---	AT1G67855	unknown protein	1	0.0313334	1.17343	0.618055	1.03363		3.2541	3.15005	3.16502		3.0432	2.83767	2.99611		3.06077	3.0432	2.91617
245239_at	FWA	AT4G25530	FWA; DNA BINDING / PROTEIN BINDING / PROTEIN HOMODIMERIZATION/ TRANSCRIPTION FACTOR'	1	0.0472267	1.13157	0.922262	0.994398		3.59811	3.437	3.42042		3.24793	3.31349	3.35913		3.37289	3.18909	3.33425
245363_at	---	AT4G15120	VQ motif-containing protein	1	0.0232388	1.89139	0.805774	1.04031		6.56526	6.39594	6.00276		5.04657	5.63696	5.52208		5.44606	5.49947	5.43112
245527_at	---	AT4G15960	alpha/beta-Hydrolases superfamily protein;	1	0.039927	1.45051	0.486485	1.03685		5.01333	4.95795	4.4684		4.3245	4.33992	4.16558		4.38199	4.31766	4.28697
245631_at	OVA9	AT1G25350	OVA9 (OVULE ABORTION 9); GLUTAMINE-TRNA LIGASE'	1	0.0174672	1.03819	0.0933668	0.944585		8.48304	8.44361	8.4625		8.39738	8.41471	8.41484		8.31474	8.26357	8.40188
245751_s_at	---	AT1G25988	unknown protein	1	0.010306	1.20119	0.148689	0.945538		8.41513	8.2866	8.45307		8.11936	8.12103	8.12103		8.05915	7.94786	8.11203
245785_at	ATCSLD6	AT1G32180	ATCSLD6; CELLULOSE SYNTHASE/ TRANSFERASE, TRANSFERRING GLYCOSYL GROUPS'	1	0.0187114	1.22272	0.233799	0.945866		3.4321	3.37129	3.59363		3.14617	3.15776	3.2228		2.99799	3.10225	3.18561
245854_at	AAC2	AT5G13490	AAC2 (ADP/ATP CARRIER 2); ATP:ADP ANTIPORTER/ BINDING'	1	0.00833606	1.21485	0.287121	0.922047		10.855	10.7727	10.7504		10.5359	10.5616	10.4382		10.536	10.4175	10.2311
245892_at	---	AT5G09370	Bifunctional inhibitor/lipid-transfer protein/seed storage 2S albumin superfamily protein;	1	0.032309	1.15338	0.238243	1.04698		4.12722	4.01284	4.14003		3.92505	3.94693	3.7905		3.96731	3.94693	3.94693
245951_at	ASP2	AT5G19550	ASP2 (ASPARTATE AMINOTRANSFERASE 2); L-ASPARTATE:2-OXOGLUTARATE AMINOTRANSFERASE'	1	0.0414418	1.58542	0.375262	0.865873		10.8973	11.2535	10.8578		10.4179	10.6224	9.97361		10.253	10.0537	10.0839
246101_at	---	AT5G32580	gypsy-like retrotransposon family,	1	0.0427269	1.08456	0.117542	0.908554		4.34158	4.46579	4.42009		4.31102	4.25408	4.31102		4.29733	4.06359	4.10013
246102_at	---	AT5G32590	myosin heavy chain-related;	1	0.0340108	1.21991	0.0719565	1.08693		3.23979	3.17353	3.41989		2.95246	3.09482	2.92562		3.12602	3.08163	3.12602
246189_at	AIP2	AT5G20910	ABI3-INTERACTING PROTEIN 2'	1	0.024697	1.56335	0.688493	0.92671		8.8255	8.49329	8.62387		8.06953	8.21932	7.71988		8.21269	7.75581	7.71081
246201_at	---	AT4G36750	Quinone reductase family protein;	1	0.0160856	1.2305	0.101277	0.915975		8.46585	8.64173	8.58996		8.2817	8.3343	8.18379		8.19323	8.18144	8.04526
246324_at	SR45	AT1G16610	SR45; RNA BINDING / PROTEIN BINDING'	1	0.0428659	1.21539	0.546407	1.0581		8.26206	7.95667	8.17344		7.81009	7.92622	7.81162		8.02418	7.72352	8.04465
246389_at	AAP3	AT1G77380	AAP3; AMINO ACID TRANSMEMBRANE TRANSPORTER'	1	0.0314245	1.33341	0.00412062	0.667248		8.24974	8.40758	8.58781		7.93568	8.15941	7.90468		7.39997	7.33057	7.51811
246499_at	ELF9	AT5G16260	EARLY FLOWERING 9'	1	0.0420988	1.15402	0.615726	1.03956		7.45779	7.46655	7.52463		7.39257	7.28124	7.15517		7.44091	7.24236	7.31362
246545_at	---	AT5G15110	Pectate lyase family protein;	1	0.0398949	1.14581	0.67187	1.02397		3.36112	3.32883	3.43506		3.15215	3.29084	3.09293		3.1597	3.23936	3.23936
246624_at	YUC10	AT1G48910	YUC10; FAD BINDING / MONOOXYGENASE/ OXIDOREDUCTASE'	1	0.0422252	1.04539	0.337484	1.00359		3.34307	3.27685	3.34112		3.247	3.26095	3.26095		3.26095	3.26095	3.26251
246628_at	---	AT1G48900	Signal recognition particle, SRP54 subunit protein;	1	0.0297857	1.1208	0.0764924	0.863927		9.5457	9.4906	9.48691		9.34637	9.41975	9.2635		9.006	9.09278	9.29779
246733_at	DEG14	AT5G27660	DEGRADATION OF PERIPLASMIC PROTEINS 14'	1	0.0239308	1.3277	0.717854	0.964972		4.45081	4.61466	4.38969		4.09675	4.21721	3.91439		4.09098	3.88351	4.09954
247021_at	---	AT5G67040	unknown protein	1	0.036272	1.07032	0.375169	0.970111		3.78539	3.78197	3.80145		3.75405	3.65877	3.66185		3.62848	3.70416	3.6107
247228_at	TPPJ	AT5G65140	TREHALOSE-6-PHOSPHATE PHOSPHATASE J'	1	0.033873	1.2375	0.0596676	1.14108		6.20325	6.21878	6.0155		5.94741	5.70425	5.86358		6.08077	6.05161	5.95404
247354_at	FLS3	AT5G63590	FLS3 (FLAVONOL SYNTHASE 3); FLAVONOL SYNTHASE'	1	0.02089	1.18541	0.931209	1.0073		4.49595	4.38214	4.52312		4.13113	4.26696	4.26696		4.39252	4.18775	4.11627
247371_at	HDA6	AT5G63110	HDA6 (HISTONE DEACETYLASE 6); HISTONE DEACETYLASE'	1	0.0189663	1.24427	0.642048	0.963282		7.81541	7.77019	7.57805		7.42791	7.43462	7.35523		7.21565	7.52089	7.31931
247375_at	---	AT5G63135	unknown protein	1	0.0410835	1.1832	0.677764	1.03759		6.92337	6.96699	6.76526		6.73941	6.64427	6.54386		6.80677	6.52853	6.75196
247387_at	---	AT5G63460	SAP domain-containing protein;	1	0.0208878	1.27828	0.221868	1.07632		6.81088	6.82828	6.66122		6.28719	6.54059	6.40998		6.54059	6.54059	6.47489
247403_at	HIR4	AT5G62740	HYPERSENSITIVE INDUCED REACTION 4'	1	0.0045353	1.299	0.682805	1.04172		10.3773	10.3515	10.2953		9.97745	10.0386	9.87593		10.2317	9.90329	9.93379
247562_at	---	AT5G61120	Polynucleotidyl transferase, ribonuclease H-like superfamily protein	1	0.0256293	1.05703	0.171093	0.952185		3.17913	3.24933	3.1961		3.13788	3.13216	3.11448		3.00828	3.14636	3.01783
247642_at	---	AT5G60590	DHBP synthase RibB-like alpha/beta domain;	1	0.0412112	1.18277	0.799427	0.964777		5.98082	5.85685	5.87247		5.7657	5.69859	5.51935		5.73068	5.32656	5.7712
247658_at	ADF3	AT5G59880	ADF3 (ACTIN DEPOLYMERIZING FACTOR 3); ACTIN BINDING'	1	0.0311829	1.23722	0.736352	1.02568		12.0202	12.0229	11.8093		11.7444	11.6517	11.5349		11.8024	11.618	11.6204
247678_at	ZIP2	AT5G59520	ZIP2; COPPER ION TRANSMEMBRANE TRANSPORTER/ TRANSFERASE, TRANSFERRING GLYCOSYL GROUPS / ZINC ION TRANSMEMBRANE TRANSPORTER'	1	0.0370889	1.16474	0.779565	1.01444		4.02321	3.83027	3.92624		3.61472	3.75248	3.75248		3.70573	3.79693	3.67905
247728_at	RTFL5	AT5G59510	ROTUNDIFOLIA LIKE 5'	1	0.0332278	1.17347	0.0567413	1.07645		3.11326	3.10725	3.28118		3.02383	2.88608	2.89945		3.05664	3.03634	3.03522
247827_at	LSH5	AT5G58500	LSH5 (LIGHT SENSITIVE HYPOCOTYLS 5)'	1	0.0360758	1.29004	0.126275	0.927627		4.09501	4.50591	4.29825		3.91328	3.94182	3.94182		3.94182	3.74882	3.78114
247933_at	---	AT5G56980	unknown protein	1	0.0235138	1.36735	0.52933	0.855926		8.83943	8.99952	8.84379		8.53299	8.57012	8.22548		8.73517	7.81162	8.10849
248069_at	---	AT5G55650	unknown protein	1	0.0108422	1.28215	0.689377	0.979548		4.03775	3.90656	4.0656		3.69417	3.54587	3.69417		3.62767	3.66474	3.55236
248071_at	---	AT5G55670	RNA-binding (RRM/RBD/RNP motifs) family protein	1	0.033284	1.18473	0.870543	0.972509		6.49442	6.38281	6.489		6.07917	6.25451	6.29887		5.81554	6.29887	6.39749
248101_at	MGE1	AT5G55200	MITOCHONDRIAL GRPE 1'	1	0.0254603	1.50295	0.334075	0.820479		8.22399	7.80913	7.87345		7.24131	7.57522	7.32664		7.56855	6.85305	6.86519
248172_at	---	AT5G54660	HSP20-like chaperones superfamily protein;	1	0.0194431	1.40311	0.997152	0.999409		6.65639	6.51175	6.7365		6.26915	6.22436	5.94523		6.53332	6.0411	5.86176
248221_at	VPS26A	AT5G53530	VPS26A (VACUOLAR PROTEIN SORTING 26A)'	1	0.0452432	1.10445	0.46693	0.967018		8.94103	8.97399	8.82049		8.73057	8.80495	8.77001		8.81467	8.70705	8.63865
248313_at	---	AT5G52590	RabGAP/TBC domain-containing protein; similar to RAB GTPase activator	1	0.0496047	1.28603	0.781724	0.973148		9.1278	9.44391	9.46237		8.89981	9.1443	8.90121		8.81381	9.07847	8.93524
248351_at	I-2	AT5G52200	Encodes an inhibitor of protein phosphatase one (PP1).	1	0.0107521	1.20448	0.55241	0.930888		8.9647	9.00647	9.01494		8.70398	8.82214	8.65477		8.82214	8.36997	8.67881
248447_at	PABN1	AT5G51120	PABN1 (POLYADENYLATE-BINDING PROTEIN 1); RNA BINDING / POLY(A) BINDING / PROTEIN BINDING'	1	0.0150794	1.12854	0.250768	0.960595		7.37573	7.29578	7.36544		7.2204	7.17479	7.11839		7.04921	7.16001	7.13035
248626_at	---	AT5G48940	Leucine-rich repeat transmembrane protein kinase family protein;	1	0.0458041	1.13569	0.112946	1.06051		3.6779	3.54569	3.70569		3.43198	3.40089	3.54569		3.52522	3.54569	3.56194
248639_at	HCT	AT5G48930	HCT (HYDROXYCINNAMOYL-COA SHIKIMATE/QUINATE HYDROXYCINNAMOYL TRANSFERASE); QUINATE O-HYDROXYCINNAMOYLTRANSFERASE/ SHIKIMATE O-HYDROXYCINNAMOYLTRANSFERASE/ TRANSFERASE'	1	0.0401684	1.50486	0.673005	1.07275		11.1737	11.1287	10.8521		10.7983	10.3657	10.2216		10.5975	10.6843	10.4078
248658_at	ATSMC3	AT5G48600	ATSMC3 (ARABIDOPSIS THALIANA STRUCTURAL MAINTENANCE OF CHROMOSOME 3); ATP BINDING / TRANSPORTER'	1	0.0378668	1.2141	0.158762	0.931224		4.52232	4.51509	4.26984		4.23225	4.14406	4.09126		4.0352	4.14406	3.97991
248678_at	SAD1	AT5G48870	SAD1 (SUPERSENSITIVE TO ABA AND DROUGHT 1); RNA BINDING'	1	0.0137913	1.16603	0.600438	1.02075		8.5923	8.65385	8.54815		8.43286	8.38771	8.30891		8.40377	8.45554	8.35906
248725_at	---	AT5G47980	HXXXD-type acyl-transferase family protein;	1	0.00479128	1.11796	0.107577	1.09054		3.48116	3.4391	3.40256		3.27547	3.27535	3.28939		3.31035	3.5305	3.37447
248783_at	---	AT5G47360	Tetratricopeptide repeat (TPR)-like superfamily protein;	1	0.0411483	1.26661	0.238193	1.06927		5.6259	5.23353	5.45607		5.09369	5.14865	5.05024		5.30971	5.19209	5.08067
248871_at	---	AT5G46680	Pentatricopeptide repeat (PPR-like) superfamily protein;	1	0.0369328	1.11433	0.368391	1.04472		3.9433	3.79372	3.84497		3.66572	3.75452	3.69321		3.79372	3.846	3.66308
248880_at	---	AT5G46200	unknown protein	1	0.0426125	1.08459	0.0516408	1.08218		3.38644	3.32853	3.3495		3.18737	3.31033	3.21534		3.32853	3.40597	3.32038
248930_at	---	AT5G46010	Homeodomain-like superfamily protein	1	0.0301589	1.07337	0.283135	1.05027		2.91133	2.95572	2.97953		2.8913	2.83491	2.8139		3.00152	2.81952	2.93136
248972_at	ATDSS1(V)	AT5G45010	ATDSS1(V) (ARABIDOPSIS DSS1 HOMOLOG ON CHROMOSOME V)'	1	0.0335007	1.39998	0.555945	0.850465		9.02249	8.87193	8.87283		8.46343	8.6711	8.17649		8.77677	7.82833	8.0049
248979_at	ATPP2-A6	AT5G45080	ATPP2-A6 (PHLOEM PROTEIN 2-A6); CARBOHYDRATE BINDING'	1	0.0327898	1.32225	0.60678	1.06603		4.21669	3.89028	3.94513		3.50663	3.58133	3.75517		3.58862	3.95557	3.57567
249014_at	---	AT5G44710	Ribosomal protein S27/S33, mitochondrial	1	0.0361617	1.26325	0.412349	1.03943		7.04058	6.70234	6.94159		6.53022	6.6423	6.50055		6.64071	6.53771	6.66203
249114_at	---	AT5G43800	copia-like retrotransposon family,	1	0.0369708	1.13012	0.424893	1.05943		4.06673	4.16569	4.05461		3.8351	3.9296	3.99292		3.92277	4.1532	3.9315
249141_at	---	AT5G43200	Zinc finger, C3HC4 type (RING finger) family protein;	1	0.0493314	1.08822	0.119415	1.06336		3.21203	3.15368	3.24414		3.15368	3.03211	3.05814		3.15555	3.12459	3.22967
249150_at	PHT6	AT5G43340	PHT6; CARBOHYDRATE TRANSMEMBRANE TRANSPORTER/ INORGANIC PHOSPHATE TRANSMEMBRANE TRANSPORTER/ PHOSPHATE TRANSMEMBRANE TRANSPORTER/ SUGAR:HYDROGEN SYMPORTER'	1	0.0357148	1.13153	0.635459	0.956893		3.80164	3.87978	3.73331		3.55104	3.68023	3.64863		3.59517	3.37525	3.71876
249161_at	PAF1	AT5G42790	PAF1; ENDOPEPTIDASE/ PEPTIDASE/ THREONINE-TYPE ENDOPEPTIDASE'	1	0.0388462	1.3144	0.93071	1.0128		10.8251	10.5881	10.6814		10.4466	10.3832	10.0816		10.5436	10.1357	10.2872
249180_at	RPT4A	AT5G43010	RPT4A; ATPASE'	1	0.0356758	1.26273	0.376587	0.922844		8.61239	8.66242	8.41211		8.09819	8.36391	8.21518		8.27367	8.01789	8.0382
249446_at	---	AT5G39390	Leucine-rich repeat protein kinase family protein;	1	0.0465111	1.15453	0.657068	0.969471		4.04796	3.9712	3.84448		3.79343	3.79343	3.65488		3.82685	3.67842	3.60227
249461_at	---	AT5G39640	Putative endonuclease or glycosyl hydrolase;	1	0.0209821	1.11653	0.682356	0.984043		3.59579	3.65121	3.66263		3.42559	3.46276	3.54421		3.39724	3.48285	3.48285
249533_at	---	AT5G38790	unknown protein	1	0.0125167	1.14922	0.392109	0.949652		3.39142	3.41199	3.47465		3.17292	3.2856	3.21755		3.17734	3.02401	3.25114
249547_at	---	AT5G38160	Bifunctional inhibitor/lipid-transfer protein/seed storage 2S albumin superfamily protein;	1	0.0206708	1.15774	0.450325	1.08376		3.76646	3.80022	3.66355		3.552	3.4649	3.57941		3.89565	3.54569	3.50312
249587_at	---	AT5G37860	Heavy metal transport/detoxification superfamily protein ;	1	0.028646	1.17726	0.463094	1.03539		3.48607	3.3354	3.28921		3.07957	3.12587	3.19892		3.13595	3.14318	3.27575
249719_at	---	AT5G35735	Auxin-responsive	1	0.0399029	1.40483	0.86783	0.950283		11.9361	12.2895	12.1494		11.7422	11.787	11.3746		12.0239	10.9491	11.7101
249721_at	LSU4	AT5G24655	LSU4 (RESPONSE TO LOW SULFUR 4)'	1	0.0160423	1.32111	0.642296	1.04151		4.64228	4.5551	4.65694		4.38643	4.15295	4.1097		4.22918	4.38195	4.21398
250096_at	---	AT5G17190	unknown protein	1	0.0379294	1.21244	0.492886	1.04581		10.4594	10.6095	10.297		10.1793	10.208	10.1448		10.2915	10.3419	10.0927
250185_at	ATCXE16	AT5G14310	ATCXE16 (ARABIDOPSIS THALIANA CARBOXYESTERASE 16); HYDROLASE'	1	0.0398155	1.49727	0.512615	0.848525		8.44637	8.44231	8.56018		7.8527	8.25687	7.5923		8.11157	7.36523	7.51415
250188_at	COP13	AT5G14250	COP13 (CONSTITUTIVE PHOTOMORPHOGENIC 13); PROTEIN BINDING'	1	0.0471828	1.36617	0.34035	1.10963		8.11616	7.92267	7.77737		7.74753	7.31488	7.40337		7.67376	7.56851	7.67376
250195_at	---	AT5G14560	unknown protein	1	0.0273398	1.06846	0.729095	0.983208		2.85073	2.92563	2.88848		2.80047	2.81716	2.7606		2.68508	2.86751	2.75234
250241_at	---	AT5G13600	Phototropic-responsive NPH3 family protein	1	0.0463567	1.25495	0.547023	1.05276		3.68532	3.43665	3.69418		3.1235	3.29966	3.41009		3.28199	3.46432	3.30949
250279_at	---	AT5G13200	GRAM domain family protein;	1	0.0264491	1.57703	0.941081	0.978467		10.3182	10.632	10.4936		9.9926	9.97896	9.5006		10.28	9.28621	9.81178
250342_at	---	AT5G11870	Alkaline phytoceramidase (aPHC)	1	0.00762528	1.3618	0.303616	0.944604		4.5448	4.48583	4.65034		4.1544	4.19076	3.99925		3.9567	4.06265	4.07841
250386_at	MYB3R-4	AT5G11510	MYB3R-4 (MYB DOMAIN PROTEIN 3R-4); DNA BINDING / TRANSCRIPTION COACTIVATOR/ TRANSCRIPTION FACTOR'	1	0.0474137	1.22688	0.0632476	0.906045		4.10718	4.23341	3.89621		3.73653	3.87306	3.74223		3.69638	3.67108	3.55733
250641_at	---	AT5G07160	Basic-leucine zipper (bZIP) transcription factor family protein;	1	0.0294214	1.19151	0.159377	1.07789		3.13373	3.04818	3.23046		2.96958	2.8975	2.78692		2.91206	3.03876	3.02782
250682_x_at	---	AT5G06630	proline-rich extensin-like family protein;	1	0.0480687	1.32586	0.143859	0.916184		5.22615	4.86674	4.72577		4.49671	4.55059	4.55059		4.34371	4.55059	4.32472
250934_at	---	AT5G03030	Chaperone DnaJ-domain superfamily protein;	1	0.0470223	1.51033	0.927736	1.0152		9.63647	9.49949	9.18345		8.84212	9.14168	8.55102		8.92802	8.71771	8.95436
250978_at	LPPGAMMA	AT5G03080	LIPID PHOSPHATE PHOSPHATASE GAMMA'	1	0.0191373	1.39894	0.888684	0.984106		7.95688	8.23397	7.96503		7.66381	7.6222	7.41687		7.66381	7.63182	7.3379
251246_at	IAA30	AT3G62100	IAA30 (INDOLE-3-ACETIC ACID INDUCIBLE 30); TRANSCRIPTION FACTOR'	1	0.0226373	1.16623	0.501491	0.975252		3.31341	3.37141	3.47366		3.09448	3.18909	3.20936		3.18172	3.09437	3.10838
251449_at	ATGDI2	AT3G59920	ATGDI2 (RAB GDP DISSOCIATION INHIBITOR 2); RAB GDP-DISSOCIATION INHIBITOR'	1	0.0398099	1.29796	0.365508	0.892783		10.9214	11.1439	10.9965		10.6082	10.8492	10.4757		10.6231	10.2619	10.5573
251478_at	IQD13	AT3G59690	IQD13 (IQ-DOMAIN 13); CALMODULIN BINDING'	1	0.0432259	1.20968	0.291747	0.884377		6.47019	6.23403	6.26421		5.92489	6.10982	6.10982		6.13823	5.72992	5.7446
251534_at	---	AT3G58510	---'	1	0.0406753	1.27972	0.194143	1.09007		7.08443	7.3311	7.42889		6.82837	6.89866	7.04992		7.0775	7.12483	6.94789
251586_at	GIS	AT3G58070	GIS (GLABROUS INFLORESCENCE STEMS); NUCLEIC ACID BINDING / TRANSCRIPTION FACTOR/ ZINC ION BINDING'	1	0.0464314	1.06533	0.62593	1.04431		4.25262	4.20635	4.2936		4.1167	4.17865	4.18334		4.11086	4.42356	4.13191
251659_at	BIGYIN	AT3G57090	BIGYIN; BINDING'	1	0.00793019	1.3343	0.620757	1.04945		10.3281	10.1358	10.0968		9.77761	9.75733	9.77744		10.0667	9.72624	9.72837
251721_s_at	ALPHA-SNAP1	AT3G56190	ALPHA-SNAP1; BINDING / SOLUBLE NSF ATTACHMENT PROTEIN'	1	0.0482841	1.34848	0.923429	0.984621		10.1369	9.82662	9.85932		9.58905	9.67579	9.26403		9.73715	9.4276	9.29704
251907_at	GCP4	AT3G53760	GAMMA-TUBULIN COMPLEX PROTEIN 4'	1	0.0340768	1.1718	0.590622	1.03149		3.5045	3.53715	3.39963		3.29031	3.32903	3.13577		3.32903	3.32903	3.23124
251937_at	---	AT3G53400	conserved peptide upstream open reading frame 47	1	0.0180636	1.47205	0.443784	1.10348		7.66089	7.92847	7.59678		7.28239	7.23059	6.99969		7.54963	7.28556	7.10365
252022_at	FBA8	AT3G52930	FRUCTOSE-BISPHOSPHATE ALDOLASE 8'	1	0.0323779	1.38435	0.842732	0.983559		11.917	12.1287	11.7064		11.5187	11.5333	11.2925		11.3498	11.528	11.3949
252043_at	---	AT3G52390	TatD related DNase;	1	0.0230881	1.31004	0.298513	0.909774		5.7334	5.41382	5.45362		5.16107	5.17805	5.09289		5.17805	4.79702	5.04768
252089_at	---	AT3G52110	unknown protein	1	0.0352537	1.27795	0.0936998	1.07663		4.01925	4.32522	4.02715		3.76234	3.86409	3.68368		3.86147	3.89026	3.87795
252197_at	---	AT3G50230	Leucine-rich repeat protein kinase family protein;	1	0.0475396	1.0599	0.232216	0.953177		3.43345	3.44601	3.37713		3.29031	3.35725	3.35725		3.21945	3.35725	3.22055
252230_at	---	AT3G49810	ARM repeat superfamily protein	1	0.00838841	1.32527	0.744268	1.06321		6.29791	6.30144	6.20693		5.94575	5.90578	5.7359		6.30779	5.59918	5.94575
252271_s_at	---	AT3G49420	Got1/Sft2-like vescicle transport protein family;	1	0.0413563	1.19524	0.628134	1.0244		8.76718	8.50388	8.65249		8.36701	8.46917	8.31546		8.47696	8.35297	8.42605
252301_at	EMB2261	AT3G49170	EMBRYO DEFECTIVE 2261'	1	0.0316356	1.13554	0.159437	1.09277		3.43399	3.37505	3.43275		3.25317	3.13039	3.30809		3.27819	3.47372	3.32372
252348_at	---	AT3G48140	B12D protein;	1	0.0438638	1.19308	0.455575	0.910045		12.6619	12.7344	12.7577		12.4273	12.6257	12.3369		12.5762	12.161	12.2448
252406_at	---	AT3G47670	Plant invertase/pectin methylesterase inhibitor superfamily protein;	1	0.0348032	1.19572	0.513645	0.925951		8.38607	8.50651	8.42916		8.29485	8.2109	8.04234		8.29681	7.89181	8.02649
252514_at	ATRAB8A	AT3G46060	ATRAB8A; GTP BINDING'	1	0.0236518	1.1018	0.129682	0.969306		10.0829	10.1805	10.192		10.008	10.0394	9.98835		9.95736	9.93717	10.0064
252524_at	---	AT3G46430	unknown protein	1	0.0403515	1.31152	0.054012	1.16817		10.0051	9.98576	9.67622		9.65446	9.44716	9.3918		9.81373	9.67622	9.67622
252584_at	---	AT3G45560	zinc finger (C3HC4-type RING finger) family protein;	1	0.0371396	1.208	0.0519699	1.11252		3.47365	3.44996	3.7007		3.18852	3.30582	3.31209		3.35277	3.40112	3.51406
252663_at	---	AT3G44070	Glycosyl hydrolase family 35 protein;	1	0.0377566	1.22344	0.350939	0.950666		4.16399	4.29167	4.49152		4.03775	3.99885	4.03775		3.82112	3.99652	4.03775
252709_at	---	AT3G43840	3-oxo-5-alpha-steroid 4-dehydrogenase family protein	1	0.0231913	1.21174	0.54526	1.03298		3.27741	3.33727	3.40966		3.11448	2.93851	3.1401		3.11448	3.10458	3.11448
252816_at	---	AT3G42550	Eukaryotic aspartyl protease family protein;	1	0.0119231	1.11817	0.623713	0.978615		3.34051	3.35002	3.3269		3.20976	3.20976	3.11448		3.10529	3.227	3.10815
252850_at	---	AT4G39880	Ribosomal protein L23/L15e family protein;	1	0.0324747	1.38211	0.908221	0.983596		8.83369	8.74227	8.66313		8.40492	8.42473	8.00882		8.40007	8.26561	8.10121
252907_at	GGT2	AT4G39650	GGT2 (GAMMA-GLUTAMYL TRANSPEPTIDASE 2); GAMMA-GLUTAMYLTRANSFERASE/ GLUTATHIONE GAMMA-GLUTAMYLCYSTEINYLTRANSFERASE'	1	0.0204924	1.17859	0.740427	1.01944		3.64215	3.66383	3.80314		3.53052	3.43991	3.42749		3.60598	3.46157	3.41369
253012_at	---	AT4G37900	unknown protein	1	0.0392928	1.98266	0.28503	0.73741		7.03101	7.26911	7.03762		5.82423	6.77073	5.78046		5.94339	5.39374	5.7199
253129_at	CSDP1	AT4G36020	CSDP1 (COLD SHOCK DOMAIN PROTEIN 1); RNA BINDING / DOUBLE-STRANDED DNA BINDING / NUCLEIC ACID BINDING / SINGLE-STRANDED DNA BINDING'	1	0.0447649	1.12217	0.250803	0.934262		8.87324	8.68248	8.77278		8.58647	8.65382	8.58933		8.65382	8.4581	8.4234
253472_at	---	AT4G32230	unknown protein	1	0.0333386	1.14337	0.50505	0.968736		3.62227	3.66065	3.46503		3.37441	3.39991	3.39376		3.39991	3.39991	3.23079
253766_at	---	AT4G28770	Tetraspanin family protein;	1	0.0335868	1.24394	0.54843	0.916417		9.90684	9.91076	9.82751		9.65727	9.66592	9.37717		9.72764	9.29822	9.29672
253772_at	A7	AT4G28395	ATA7; LIPID TRANSPORTER'	1	0.0135794	1.1677	0.212386	1.09312		3.78234	3.73772	3.86743		3.62859	3.55206	3.53584		3.83319	3.72907	3.5396
253807_at	LLG3	AT4G28280	LORELEI-LIKE-GPI ANCHORED PROTEIN 3'	1	0.0204022	1.18651	0.146275	1.07847		3.93101	3.75406	3.79846		3.64593	3.54479	3.55264		3.80131	3.62192	3.64708
253824_at	MTM1	AT4G27940	MITOCHONDRIAL SUBSTRATE CARRIER FAMILY PROTEIN'	1	0.0250365	1.51761	0.524456	1.08646		6.44422	6.19772	6.54235		5.66139	6.05402	5.66347		6.05402	5.91769	5.7661
253896_at	---	AT4G27190	NB-ARC domain-containing disease resistance protein;	1	0.0441564	1.05484	0.0936554	1.04315		2.95778	3.01384	2.9543		2.93395	2.86751	2.8934		3.00177	2.9543	2.92162
253953_at	EXT-LIKE	AT4G26750	EXTENSIN-LIKE'	1	0.0193232	1.21147	0.22628	0.946073		8.51717	8.6734	8.46028		8.22459	8.29799	8.29799		8.15392	8.12873	8.29799
254008_at	---	AT4G26380	Cysteine/Histidine-rich C1 domain family protein;	1	0.0344742	1.12471	0.621827	1.02442		3.52289	3.54117	3.65108		3.36068	3.47365	3.37213		3.47365	3.34942	3.4878
254025_at	---	AT4G25790	CAP (Cysteine-rich secretory proteins, Antigen 5, and Pathogenesis-related 1 protein) superfamily protein;	1	0.0370876	1.11651	0.338337	1.04546		3.38125	3.44101	3.34672		3.30112	3.24193	3.14895		3.22711	3.35745	3.29986
254026_at	---	AT4G25800	Calmodulin-binding protein;	1	0.0417411	1.09652	0.0691593	1.20104		4.145	4.18839	4.08337		4.03775	4.04293	3.93726		4.47466	4.25278	4.08337
254055_at	---	AT4G25330	unknown protein	1	0.0122099	1.09408	0.244912	1.03892		3.19879	3.20569	3.21977		3.02801	3.09509	3.112		3.09049	3.112	3.19784
254086_at	---	AT4G24820	26S proteasome, regulatory subunit Rpn7;Proteasome component (PCI) domain;	1	0.0407916	1.13354	0.35253	0.873443		10.6212	10.5313	10.4147		10.3122	10.3452	10.3672		10.4984	10.0423	9.89841
254291_at	UTR2	AT4G23010	UDP-GALACTOSE TRANSPORTER-RELATED'	1	0.00418907	1.1732	0.596868	0.947308		11.0586	11.0559	11.005		10.8038	10.8575	10.7669		10.8013	10.5037	10.889
254316_at	---	AT4G22500	pseudogene, glycine-rich protein family,	1	0.0219708	1.14762	0.351325	0.933653		4.40419	4.35076	4.32085		4.2245	4.07145	4.18392		3.91175	4.18392	4.08707
254318_at	---	AT4G22530	S-adenosyl-L-methionine-dependent methyltransferases superfamily protein;	1	0.0404764	1.76395	0.959632	0.992325		9.16653	9.22176	8.48223		7.98728	8.43013	7.99669		7.98788	8.09522	8.29765
254478_at	---	AT4G20330	Transcription initiation factor TFIIE, beta subunit;	1	0.0322947	1.20456	0.646849	1.02852		8.95266	9.15125	8.967		8.66896	8.85013	8.74631		8.83692	8.70039	8.84982
254494_at	QRT3	AT4G20050	QRT3 (QUARTET 3); POLYGALACTURONASE'	1	0.0330745	1.08981	0.669214	0.977544		3.30484	3.20077	3.22772		3.14314	3.14314	3.07484		3.00738	3.19749	3.05795
254559_at	---	AT4G19200	proline-rich family protein;	1	0.0314968	1.34046	0.454527	1.13329		10.8233	11.1556	10.8927		10.6866	10.4167	10.5001		11.0638	10.4287	10.6524
254902_at	---	AT4G11550	Cysteine/Histidine-rich C1 domain family protein;	1	0.020521	1.14691	0.214707	1.05716		3.12899	3.19813	3.16651		2.87826	3.03211	2.99001		2.99783	3.11101	3.03211
254917_at	---	AT4G11350	unknown protein	1	0.0229785	1.55754	0.873582	1.03748		6.04233	6.14922	6.09909		5.58268	5.66356	5.12658		5.91049	5.28589	5.33568
254950_at	---	AT4G10810	unknown protein	1	0.0182821	1.2063	0.656895	1.03239		9.26797	9.34018	9.22674		9.11112	8.99358	8.91844		9.15557	8.9449	9.06062
255005_at	GXM2	AT4G09990	GLUCURONOXYLAN METHYLTRANSFERASE 2'	1	0.0460775	1.20539	0.125533	1.11785		3.8919	4.04591	4.20282		3.81501	3.70174	3.81536		3.82671	4.09567	3.8919
255095_at	MEKK1	AT4G08500	MEKK1 (MAP KINASE KINASE KINASE 1); DNA BINDING / MAP KINASE KINASE KINASE/ KINASE/ KINASE BINDING / PROTEIN BINDING'	1	0.0310376	1.48346	0.612409	0.912576		7.6887	7.91787	7.97271		7.24712	7.56738	7.05787		7.45418	6.99065	7.0316
255101_at	---	AT4G08670	Bifunctional inhibitor/lipid-transfer protein/seed storage 2S albumin superfamily protein;	1	0.0331995	1.06005	0.976577	1.00238		3.53649	3.61359	3.54918		3.48943	3.46097	3.49645		3.63811	3.32072	3.49832
255140_x_at	---	AT4G08410	Proline-rich extensin-like family protein;	1	0.00785264	1.25073	0.224606	0.899436		5.50536	5.58152	5.40045		5.1565	5.20852	5.154		5.22943	4.8603	4.97055
255161_at	---	AT4G07830	gypsy-like retrotransposon family,	1	0.0137048	1.1222	0.602848	1.03219		3.09036	3.06387	3.03417		2.90318	2.8387	2.94754		2.97409	2.8196	3.03285
255212_at	---	AT4G07620	gypsy-like retrotransposon family (Athila),	1	0.0294956	1.1115	0.139429	1.0606		2.90462	2.78349	2.87138		2.6495	2.71065	2.7418		2.86639	2.73049	2.75972
255276_at	DES-1-LIKE	AT4G04930	DES-1-LIKE; OXIDOREDUCTASE/ SPHINGOLIPID DELTA-4 DESATURASE'	1	0.0344589	1.13711	0.6946	0.967042		3.49447	3.62042	3.54548		3.27625	3.41954	3.40849		3.4798	3.18288	3.29655
255300_at	CLS	AT4G04870	CLS (CARDIOLIPIN SYNTHASE); CARDIOLIPIN SYNTHASE/ PHOSPHATIDYLTRANSFERASE'	1	0.0418655	1.10623	0.985644	0.998911		6.59931	6.62341	6.65976		6.44824	6.57515	6.42211		6.3788	6.53099	6.53099
255398_at	---	AT4G03740	unknown protein	1	0.0289513	1.10772	0.790318	0.994863		3.22762	3.24438	3.36367		3.12533	3.14444	3.12313		3.08173	3.14444	3.14444
255539_at	CRK	AT4G01710	CRK (CROOKED); ACTIN BINDING'	1	0.0481121	1.12345	0.942844	0.992855		7.75403	7.62846	7.60035		7.51527	7.5486	7.41518		7.69015	7.36049	7.39737
255629_at	ATOZI1	AT4G00860	putative pathogenesis-related protein		0.0161299	1.45416	0.995689	1.00091		11.7077	11.5386	11.4702		11.1195	11.1465	10.8299		11.4145	10.84	10.8454
255677_at	---	AT4G00500	alpha/beta-Hydrolases superfamily protein	1	0.0349769	1.51057	0.53497	0.892001		7.08284	7.02728	6.79085		6.28586	6.69555	6.13427		6.47658	6.13582	6.00864
255745_at	---	AT1G32030	DNA binding	1	0.0245197	1.06916	0.283003	1.01566		3.1852	3.14489	3.21008		3.09746	3.04728	3.106		3.106	3.106	3.106
255911_at	---	AT1G66930	Protein kinase superfam	1	0.0428903	1.14965	0.0568195	0.869524		3.2148	3.27008	3.22123		3.16968	2.98072	2.95213		2.80884	2.76102	2.92757
256179_at	UBP6	AT1G51710	UBP6 (UBIQUITIN-SPECIFIC PROTEASE 6); CALMODULIN BINDING / UBIQUITIN-SPECIFIC PROTEASE'	1	0.0162189	1.13979	0.891858	0.99428		9.8702	10.0086	9.9529		9.77658	9.72422	9.76461		9.81634	9.66358	9.76066
256184_at	---	AT1G51650	ATP synthase epsilon chain, mitochondrial;	1	0.0327487	1.53442	0.341668	1.14523		10.1588	10.2759	9.86661		9.57314	9.68089	9.19425		9.84264	9.69607	9.49646
256208_at	---	AT1G50930	unknown protein	1	0.017995	1.06273	0.447484	1.00962		3.09356	3.04321	3.0703		2.99381	2.99886	2.95107		2.99378	2.99256	2.99886
256224_at	ATSAR1B	AT1G56330	ATSAR1B (SECRETION-ASSOCIATED RAS 1 B); GTP BINDING'	1	0.0267832	1.2612	0.246088	1.03607		9.77887	10.0516	9.80251		9.61826	9.5096	9.5007		9.57703	9.60122	9.60365
256320_at	---	AT3G12170	Chaperone DnaJ-domain superfamily protein	1	0.0444715	1.25799	0.641774	0.970033		4.37751	4.26374	4.043		3.94838	3.97484	3.76766		3.84967	3.92143	3.7881
256647_at	---	AT3G13610	Encodes a Fe(II)- and 2-oxoglutarate-dependent dioxygenase family gene F6'H1.	1	0.0419266	5.36451	0.906928	0.919864		10.6006	9.91368	8.07705		7.33975	7.59961	6.38159		8.40386	6.27517	6.28041
256685_at	---	AT3G32100	unknown protein	1	0.0235681	1.11683	0.840909	1.00708		3.00751	2.87113	2.98543		2.78105	2.80239	2.80239		2.81753	2.73246	2.86639
256732_at	---	AT3G30360	unknown protein	1	0.0489422	1.14472	0.630261	1.0175		3.11574	3.17827	3.32791		3.0587	3.03661	2.94161		2.99461	3.0587	3.0587
257125_at	ATTCP-1	AT3G20050	ATTCP-1; ATP BINDING / PROTEIN BINDING / UNFOLDED PROTEIN BINDING'	1	0.0398794	1.16857	0.575957	1.02317		8.67832	8.47349	8.50244		8.37968	8.35486	8.24547		8.31493	8.36364	8.40057
257148_at	---	AT3G27240	Cytochrome C1 family;	1	0.0377988	1.29503	0.643496	1.0378		9.8159	9.71928	9.43836		9.38013	9.25701	9.21744		9.45575	9.37062	9.18878
257201_at	---	AT3G23740	unknown protein	1	0.033432	1.15643	0.860784	1.0119		3.29141	3.29677	3.10629		3.03491	3.04682	2.98371		2.89774	3.07262	3.14628
257307_at	MYB121	AT3G30210	MYB121 (MYB DOMAIN PROTEIN 121); DNA BINDING / TRANSCRIPTION FACTOR'	1	0.0159914	1.09568	0.988003	0.999053		3.81201	3.89846	3.84665		3.68859	3.72985	3.74321		3.60597	3.85332	3.69827
257501_at	---	AT1G35380	retrotransposon family	1	0.0283245	1.17376	0.725687	1.02942		3.29891	3.30066	3.2268		3.11104	2.91899	3.10294		3.22559	3.03547	2.99741
257572_at	---	AT3G16880	F-box and associated interaction domains-containing protein	1	0.00957225	1.21583	0.184329	1.05905		3.36242	3.23958	3.28324		2.94153	3.02923	3.06866		3.01816	3.12139	3.14817
257640_at	---	AT3G25750	F-box domain, cyclin-like	1	0.0109071	1.06286	0.711934	0.990543		3.14514	3.09405	3.09623		3.03049	3.02401	3.01706		3.03939	2.95166	3.03939
257700_at	ALIS1	AT3G12740	ALIS1 (ALA-INTERACTING SUBUNIT 1); PHOSPHOLIPID TRANSPORTER'	1	0.0314368	1.18595	0.869309	1.02039		11.2666	11.1074	11.0435		10.877	10.96	10.8424		11.1832	10.7417	10.8419
257738_at	---	AT3G27450	pseudogene, 40S ribosomal protein S21 (RPS21A),	1	0.0076199	1.22193	0.597133	1.02683		3.56258	3.57438	3.54885		3.35099	3.28385	3.18346		3.32159	3.25018	3.36112
257842_at	PGP18	AT3G28390	PGP18 (P-GLYCOPROTEIN 18); ATPASE, COUPLED TO TRANSMEMBRANE MOVEMENT OF SUBSTANCES'	1	0.0319344	1.08712	0.460331	1.03304		3.20109	3.1759	3.14548		3.03273	3.00934	3.11888		3.02167	3.16182	3.11816
257917_at	ESE1	AT3G23220	ETHYLENE AND SALT INDUCIBLE 1'	1	0.00536809	1.07562	0.345285	1.01281		3.56452	3.55117	3.55002		3.47093	3.42087	3.45843		3.46289	3.45892	3.48353
258510_at	---	AT3G06600	unknown protein	1	0.0383283	1.11317	0.868464	0.992794		3.6107	3.62487	3.71649		3.45071	3.46299	3.57432		3.47365	3.54157	3.4415
258671_at	VHA-E2	AT3G08560	VHA-E2 (VACUOLAR H+-ATPASE SUBUNIT E ISOFORM 2); HYDROGEN-EXPORTING ATPASE, PHOSPHORYLATIVE MECHANISM / PROTON-TRANSPORTING ATPASE, ROTATIONAL MECHANISM'	1	0.0421649	1.1082	0.0545869	1.0932		3.32053	3.2774	3.38267		3.21469	3.09602	3.22523		3.2774	3.37327	3.27096
258731_at	---	AT3G11880	unknown protein	1	0.0436446	1.27273	0.218652	0.91806		8.61883	8.41091	8.27522		8.15829	8.15829	7.9446		8.05747	7.87845	7.95524
258912_at	---	AT3G06460	GNS1/SUR4 membrane protein family;	1	0.0144672	1.18036	0.546201	1.06408		4.08727	4.14161	4.20269		3.82488	3.93363	3.95537		3.78677	4.18311	4.01284
259105_at	---	AT3G05500	Encodes a protein that associates with lipid droplet surfaces.	1	0.0200186	1.48743	0.885469	1.01583		10.8933	11.0432	11.2272		10.2862	10.5078	10.6512		10.4336	10.4528	10.6268
259267_at	---	AT3G01130	unknown protein	1	0.04256	1.22737	0.347034	0.923886		6.40148	6.4945	6.4086		6.12387	6.31732	5.97667		6.09472	6.00928	5.97122
259309_at	---	AT3G05050	Protein kinase superfamily protein;	1	0.0391733	1.40466	0.459095	0.8928		6.82586	6.83416	6.76228		6.18132	6.64215	6.12816		6.3283	6.06415	6.0684
259445_at	GA2OX6	AT1G02400	GA2OX6 (GIBBERELLIN 2-OXIDASE 6); GIBBERELLIN 2-BETA-DIOXYGENASE'	1	0.0481515	1.28088	0.835901	0.946407		10.454	10.6105	10.8443		10.3071	10.3791	10.1513		10.638	9.64419	10.3168
259525_at	ATEXPA7	AT1G12560	ATEXPA7 (ARABIDOPSIS THALIANA EXPANSIN A7)'	1	0.041375	1.28013	0.0621788	1.08791		3.84651	3.45563	3.68844		3.25282	3.39996	3.26891		3.3807	3.45563	3.45005
259921_at	---	AT1G72540	Protein kinase superfamily protein	1	0.0121966	1.33356	0.524228	1.05447		4.16025	4.13019	4.14101		3.75495	3.85886	3.57178		3.85886	3.70032	3.85597
259935_at	---	AT1G71250	GDSL-like Lipase/Acylhydrolase superfamily protein;	1	0.0313494	1.12741	0.698135	1.02045		3.25895	3.2349	3.38965		3.11705	3.0869	3.1605		3.22258	3.04041	3.18909
260051_at	---	AT1G78210	alpha/beta-Hydrolases superfamily protein;	1	0.0489106	1.83504	0.585409	1.1431		8.0496	8.73843	8.40151		7.04083	7.9229	7.59837		7.46474	7.8827	7.7935
260200_at	---	AT1G67620	Lojap-related protein;	1	0.0187332	1.55631	0.821311	1.04041		7.02691	7.04843	6.88942		6.38422	6.58585	6.08032		6.58585	6.14443	6.49155
260257_at	DPMS2	AT1G74340	DOLICHOL PHOSPHATE MANNOSE SYNTHASE 2'	1	0.0421983	1.43461	0.880495	0.958432		9.50176	9.47905	9.24839		9.03196	9.06893	8.56633		9.37503	8.53245	8.57599
260281_at	---	AT1G80500	SNARE-like superfamily protein;	1	0.0374725	1.12978	0.561291	1.04082		8.7121	8.6776	8.54089		8.51425	8.42798	8.46025		8.65033	8.54089	8.38444
260305_at	ARFA1D	AT1G70490	ARFA1D; GTP BINDING / PHOSPHOLIPASE ACTIVATOR/ PROTEIN BINDING'	1	0.0399252	1.29016	0.564262	0.923118		11.0175	10.9885	10.931		10.6157	10.8206	10.3981		10.7134	10.3954	10.3793
260329_at	CYCA2;4	AT1G80370	CYCA2;4 (CYCLIN A2;4); CYCLIN-DEPENDENT PROTEIN KINASE REGULATOR'	1	0.0189965	1.0965	0.903625	1.00529		4.24677	4.13463	4.18226		4.05498	4.05498	4.05498		4.04689	3.98695	4.15391
260435_at	MYB62	AT1G68320	MYB62 (MYB DOMAIN PROTEIN 62); DNA BINDING / TRANSCRIPTION FACTOR'	1	0.0127011	1.24075	0.0815799	1.14192		3.65415	3.73244	3.52513		3.33679	3.28366	3.35763		3.52513	3.36179	3.66553
260859_at	SCPL44	AT1G43780	SCPL44 (SERINE CARBOXYPEPTIDASE-LIKE 44); SERINE-TYPE CARBOXYPEPTIDASE'	1	0.0365838	1.11316	0.0764349	1.0379		3.40226	3.26878	3.24668		3.13011	3.14792	3.17572		3.18678	3.24668	3.18127
260880_at	---	AT1G21380	Target of Myb protein 1;	1	0.0308154	1.25322	0.12821	1.07006		9.66848	9.85385	9.55526		9.45761	9.32873	9.31432		9.49191	9.4037	9.49815
260901_at	YUC11	AT1G21430	YUC11; FAD BINDING / NADP OR NADPH BINDING / FLAVIN-CONTAINING MONOOXYGENASE/ MONOOXYGENASE/ OXIDOREDUCTASE'	1	0.0361118	1.10443	0.650587	1.02309		3.29224	3.27952	3.36482		3.12243	3.13987	3.24436		3.186	3.28491	3.13457
261037_at	LOX3	AT1G17420	LOX3; ELECTRON CARRIER/ IRON ION BINDING / LIPOXYGENASE/ METAL ION BINDING / OXIDOREDUCTASE, ACTING ON SINGLE DONORS WITH INCORPORATION OF MOLECULAR OXYGEN, INCORPORATION OF TWO ATOMS OF OXYGEN'	1	0.0385823	1.24388	0.738172	0.854293		9.70842	9.72747	9.55796		9.52657	9.29356	9.22917		9.9221	8.11963	9.32599
261041_at	EER4	AT1G17440	EER4 (ENHANCED ETHYLENE RESPONSE 4); DNA BINDING / TRANSCRIPTION INITIATION FACTOR'	1	0.0410022	1.19908	0.651653	1.05582		8.63342	8.51709	8.36321		8.18238	8.21696	8.32859		8.05759	8.44211	8.46331
261160_at	---	AT1G34480	Cysteine/Histidine-rich C1 domain family protein	1	0.0462945	1.06249	0.324505	0.956411		3.30459	3.36126	3.32032		3.28472	3.24668	3.19244		3.07979	3.24668	3.20447
261249_at	ATARI12	AT1G05880	‘RING between RING fingers' (RBR) domain	1	0.0199962	1.71605	0.696074	1.06407		5.8197	6.02062	6.08536		4.92022	5.52889	5.13931		5.34272	5.30769	5.20676
261262_at	SDG35	AT1G26760	SDG35 (SET DOMAIN PROTEIN 35); BINDING'	1	0.0288481	1.21107	0.956757	0.99443		3.88087	3.78604	4.03091		3.69949	3.57674	3.59276		3.49397	3.83127	3.51957
261364_at	DRP5A	AT1G53140	DYNAMIN RELATED PROTEIN 5A'	1	0.0408095	1.1612	0.652384	1.02824		4.35076	4.35245	4.17445		4.09163	3.99403	4.14514		4.17318	4.00497	4.17318
261412_at	APX1	AT1G07890	APX1 (ASCORBATE PEROXIDASE 1); L-ASCORBATE PEROXIDASE'	1	0.0430234	1.54785	0.653029	0.918194		12.7449	13.0294	12.7784		12.3233	12.5074	11.8312		12.2439	11.9474	12.1013
261414_at	---	AT1G07795	unknown protein	1	0.0338299	1.15273	0.877732	0.990144		4.83518	4.71039	4.90608		4.67049	4.59235	4.57366		4.4652	4.67049	4.65794
261656_at	ARK2	AT1G01950	ARMADILLO/BETA-CATENIN REPEAT FAMILY PROTEIN / KINESIN MOTOR FAMILY PROTEIN'	1	0.0490762	1.33272	0.82591	0.969739		5.78911	6.04599	5.90108		5.63274	5.63274	5.22757		5.33647	5.61262	5.41098
261670_at	TET11	AT1G18520	TET11 (TETRASPANIN11)'	1	0.0110264	1.08149	0.0704471	0.887142		3.92864	3.92504	3.93025		3.82082	3.84982	3.77422		3.49511	3.73791	3.69355
261683_at	---	AT1G47300	F-box family protein	1	0.0306188	1.04993	0.470715	1.01915		2.92388	2.89931	2.92394		2.8532	2.80847	2.8746		2.82311	2.90205	2.89322
261690_at	BCAT7	AT1G50090	BRANCHED-CHAIN AMINO ACID TRANSAMINASE 7'	1	0.0472632	1.06092	0.917865	0.991941		3.15254	3.159	3.07928		3.05746	3.06773	3.00968		3.02872	3.18487	2.88626
261842_at	WAKL5	AT1G16160	WAKL5 (WALL ASSOCIATED KINASE-LIKE 5); KINASE'	1	0.0357126	1.17154	0.703147	1.04803		3.84562	3.85896	3.9863		3.67866	3.76427	3.56271		3.76427	3.50098	3.94344
261904_at	AT1G65040	AT1G65040	UBIQUITIN-PROTEIN LIGASE SYNOVIOLIN'	1	0.0405043	1.2291	0.908067	0.984281		6.61407	6.75718	6.62295		6.29246	6.54687	6.26207		6.54687	6.11838	6.36758
261996_at	---	AT1G33830	P-loop containing nucleoside triphosphate hydrolases superfamily protein;	1	0.0312375	1.13143	0.190851	1.04888		3.00275	3.00357	3.08765		2.92202	2.87206	2.76546		2.92202	2.92202	2.92202
262251_at	---	AT1G53760	unknown protein	1	0.0398825	1.11064	0.15737	0.857229		8.31133	8.39058	8.43901		8.26872	8.25949	8.15854		8.2203	7.76608	8.03364
262271_x_at	---	AT1G42360	---'	1	0.0326875	1.16006	0.2895	1.04597		3.68553	3.7373	3.8464		3.44957	3.58726	3.58979		3.58979	3.66001	3.57133
262282_at	PCR11	AT1G68610	PLANT CADMIUM RESISTANCE 11'	1	0.0436697	1.1802	0.792687	0.989542		3.74025	3.47386	3.68805		3.41637	3.35162	3.41708		3.45668	3.3597	3.3232
262401_at	RABG3E	AT1G49300	RABG3E (RAB GTPASE HOMOLOG G3E); GTP BINDING'	1	0.0278153	1.0619	0.796651	0.977496		10.145	10.1448	10.1516		10.0854	10.0854	10.0106		10.1997	9.86411	10.0191
262548_at	AGO2	AT1G31280	AGO2 (ARGONAUTE 2); NUCLEIC ACID BINDING'	1	0.043391	1.30278	0.249375	0.913314		6.62836	6.74251	6.32739		6.28096	6.16869	6.10383		6.02333	5.92353	6.21418
262674_at	EXL4	AT1G75910	EXL4; ACYLTRANSFERASE/ CARBOXYLESTERASE/ LIPASE'	1	0.0206183	1.31497	0.478142	0.955303		3.54108	3.83517	3.75473		3.36392	3.21806	3.36392		3.15909	3.22498	3.36392
262676_at	SKP1	AT1G75950	SKP1 (S PHASE KINASE-ASSOCIATED PROTEIN 1); PROTEIN BINDING / UBIQUITIN-PROTEIN LIGASE'	1	0.0104354	1.11669	0.16268	1.02711		11.8314	11.8994	11.8162		11.6565	11.7075	11.7053		11.6969	11.7568	11.7314
262758_at	---	AT1G10780	F-box/RNI-like superfamily protein;	1	0.031799	1.07629	0.170501	1.0538		3.54433	3.5601	3.4907		3.47251	3.38828	3.41616		3.58357	3.4555	3.46466
263235_at	PP2A-2	AT1G10430	PP2A-2; PROTEIN SERINE/THREONINE PHOSPHATASE'	1	0.0387104	1.60946	0.288502	0.79112		7.77007	8.01137	8.13178		7.30775	7.62441	6.92134		7.32174	6.69555	6.82211
263246_at	---	AT2G31460	unknown protein	1	0.0326067	1.28293	0.955912	1.00576		3.5424	3.43793	3.64433		3.00373	3.22102	3.32159		3.32159	3.17501	3.07459
263317_s_at	SUVH7	AT2G24740	SUVH7 (SU(VAR)3-9 HOMOLOG 7); DNA BINDING / HISTONE-LYSINE N-METHYLTRANSFERASE/ ZINC ION BINDING'	1	0.0282434	1.41258	0.705909	0.947085		4.82271	4.80445	4.67701		4.12604	4.54435	4.1388		4.36711	4.05519	4.15159
263356_at	UBA1A	AT2G22090	UBP1 INTERACTING PROTEIN 1A (UBA1A)'	1	0.0236112	1.1518	0.0862964	0.916038		7.66284	7.76916	7.84374		7.56137	7.57829	7.52442		7.37072	7.54591	7.36789
263367_at	---	AT2G20460	copia-like retrotransposon family	1	0.0350424	1.10992	0.555091	0.979405		3.69967	3.69793	3.58187		3.49928	3.46642	3.56241		3.46073	3.5392	3.4381
263393_at	---	AT2G10500	unknown protein	1	0.0441411	1.03888	0.953275	0.996259		2.97513	2.93533	2.981		2.88234	2.92202	2.92202		2.8939	2.78599	3.03028
263450_at	CPK24	AT2G31500	CPK24; ATP BINDING / CALCIUM ION BINDING / CALMODULIN-DEPENDENT PROTEIN KINASE/ KINASE/ PROTEIN KINASE/ PROTEIN SERINE/THREONINE KINASE'	1	0.0335723	1.07289	0.20611	1.03093		3.24804	3.30946	3.34782		3.18739	3.22603	3.18737		3.29013	3.19447	3.24804
263567_at	---	AT2G15440	unknown protein	1	0.0236387	1.22318	0.254956	1.1231		3.7537	3.6571	3.74865		3.3539	3.36117	3.57247		3.53681	3.80545	3.44773
263651_at	---	AT1G04340	HR-like lesion-inducing protein-related	1	0.0348796	1.27751	0.315706	0.904612		8.30569	8.36222	8.23687		7.99768	8.10336	7.74374		7.91895	7.68853	7.8034
263988_at	SHP2	AT2G42830	SHP2 (SHATTERPROOF 2); PROTEIN BINDING / TRANSCRIPTION FACTOR'	1	0.0379505	1.09572	0.420828	1.03937		4.46086	4.53572	4.57831		4.44486	4.38065	4.35374		4.44486	4.36075	4.54079
264074_at	---	AT2G10780	gypsy-like retrotransposon family,	1	0.0256878	1.14082	0.874033	1.00799		3.14188	3.24889	3.14253		3.05449	2.91847	2.99014		3.03174	3.04736	2.91842
264085_at	HEMA3	AT2G31250	HEMA3; NADP OR NADPH BINDING / BINDING / CATALYTIC/ GLUTAMYL-TRNA REDUCTASE/ SHIKIMATE 5-DEHYDROGENASE'	1	0.037086	1.09803	0.0648866	1.10493		3.36805	3.23083	3.24797		3.141	3.1664	3.13471		3.22559	3.41575	3.23265
264106_at	SERK4	AT2G13780	SERK4 (SOMATIC EMBRYOGENESIS RECEPTOR-LIKE KINASE 4); PROTEIN BINDING / PROTEIN KINASE/ TRANSMEMBRANE RECEPTOR PROTEIN SERINE/THREONINE KINASE'	1	0.0113517	1.19871	0.601974	0.954782		4.22083	4.14776	4.25233		3.99515	3.97793	3.86339		3.82369	3.74899	4.06351
264182_at	AGL23	AT1G65360	AGL23 (AGAMOUS-LIKE 23); DNA BINDING / TRANSCRIPTION FACTOR'	1	0.0171915	1.09246	0.75795	0.983838		3.17591	3.09049	3.15418		2.99802	2.99627	3.04356		3.09049	2.98771	2.88912
264226_at	---	AT1G67510	Leucine-rich repeat protein kinase family protein;	1	0.00940747	1.13572	0.306691	0.914271		5.33453	5.40803	5.31924		5.19835	5.17977	5.13285		4.93997	5.25852	4.92456
264326_at	---	AT1G04230	unknown protein	1	0.0390134	1.14636	0.315066	0.925545		6.84971	6.88119	6.86506		6.79072	6.56687	6.64718		6.69106	6.4473	6.53154
264478_at	---	AT1G77270	unknown protein	1	0.0271733	1.19976	0.637457	1.04868		3.54363	3.49218	3.3909		3.14722	3.33305	3.1582		3.44415	3.09891	3.30113
264600_at	CTF18	AT1G04730	CHROMOSOME TRANSMISSION FIDELITY 18'	1	0.0131721	1.3	0.0935271	1.0796		3.67524	3.76427	3.542		3.23201	3.37463	3.23934		3.40899	3.43297	3.33553
264606_at	---	AT1G04660	glycine-rich protein;	1	0.0410393	1.08638	0.796776	0.94491		5.98501	5.87605	5.86588		5.77956	5.76955	5.81925		5.43532	6.20505	5.48272
264671_at	---	AT1G09920	TRAF-type zinc finger-related;	1	0.0384311	1.16252	0.765897	0.963368		8.93332	8.9702	8.88712		8.73124	8.82099	8.58667		8.88269	8.44948	8.64521
264676_at	---	AT1G09870	histidine acid phosphatase family protein;	1	0.0163853	1.43972	0.892739	1.02401		7.86456	7.90965	7.79929		7.28627	7.55301	7.15687		7.66695	7.12506	7.30684
264710_at	COBL6	AT1G09790	COBL6 (COBRA-LIKE PROTEIN 6 PRECURSOR)'	1	0.0169753	1.16858	0.565627	0.972163		4.00617	3.90233	4.04057		3.70048	3.81132	3.76301		3.81057	3.64886	3.69319
264755_at	---	AT1G61390	S-locus lectin protein kinase family protein;	1	0.0175937	1.10113	0.402724	0.977698		3.41504	3.31973	3.34836		3.20116	3.25564	3.20936		3.24631	3.16157	3.16065
264760_at	SYP124	AT1G61290	SYP124 (SYNTAXIN OF PLANTS 124); SNAP RECEPTOR'	1	0.0374054	1.10144	0.172083	0.946244		3.51494	3.49517	3.43548		3.26653	3.36355	3.39733		3.24864	3.2148	3.32483
264871_at	IAR4	AT1G24180	IAR4; OXIDOREDUCTASE, ACTING ON THE ALDEHYDE OR OXO GROUP OF DONORS, DISULFIDE AS ACCEPTOR / PYRUVATE DEHYDROGENASE (ACETYL-TRANSFERRING)'	1	0.0464152	1.31797	0.925721	1.0093		8.53913	8.92408	8.62603		8.28166	8.45329	8.15935		8.24863	8.45489	8.23086
265129_at	SUF4	AT1G30970	SUF4 (SUPPRESSOR OF FRIGIDA4); DNA BINDING / PROTEIN HETERODIMERIZATION/ PROTEIN HOMODIMERIZATION/ TRANSCRIPTION FACTOR'	1	0.0365055	1.05398	0.741547	0.975234		7.08594	7.15763	7.09777		7.01932	7.03762	7.05684		7.17212	6.89448	6.93864
265144_at	UCN	AT1G51170	UNICORN'	1	0.043092	1.20087	0.454806	1.0657		4.50395	4.21864	4.30678		4.00954	4.14213	4.08547		4.07217	4.0787	4.36166
265169_x_at	---	AT1G23720	Proline-rich extensin-like family protein;	1	0.0263649	1.23197	0.095337	0.792212		5.95977	5.87608	5.82418		5.48991	5.53358	5.73363		5.54953	5.08365	5.11581
265176_at	---	AT1G23520	unknown protein	1	0.0154673	1.2091	0.94907	0.998022		3.54667	3.37049	3.54598		3.20384	3.25029	3.18723		3.15245	3.23707	3.24327
265213_at	---	AT1G05020	ENTH/ANTH/VHS superfamily protein;	1	0.0494897	1.37691	0.859819	1.02876		4.433	4.35044	4.50488		3.64373	4.19431	4.06597		3.88386	4.13257	4.01029
265469_at	---	AT2G37160	Transducin/WD40 repeat-like superfamily protein;	1	0.00371546	1.24844	0.0101786	0.799389		6.54568	6.44027	6.51697		6.12941	6.22579	6.18735		5.991	5.80161	5.78085
265670_s_at	---	AT2G32210	unknown protein	1	0.0461015	1.90066	0.612145	0.716337		10.4518	10.8451	10.5179		9.92994	10.0473	9.05794		10.5389	8.18845	8.864
265701_at	---	AT2G03460	Galactose oxidase/kelch repeat superfamily protein;	1	0.0409728	1.08323	0.16229	1.0685		3.38587	3.26024	3.32446		3.18838	3.23928	3.19689		3.3582	3.36401	3.18909
265859_at	---	AT2G01700	unknown protein	1	0.0449552	1.08357	0.990944	1.00054		3.0591	3.00647	3.0313		2.84429	2.92948	2.9757		2.8633	2.99094	2.89755
265919_at	---	AT2G15100	gypsy-like retrotransposon family,	1	0.0196769	1.14025	0.460205	1.03304		3.52513	3.38967	3.42509		3.24514	3.30325	3.22347		3.3992	3.25722	3.25611
265964_at	---	AT2G37510	RNA-binding (RRM/RBD/RNP motifs) family protein;	1	0.0346838	1.2864	0.963606	0.997576		3.3171	3.69157	3.42926		3.10242	3.17745	3.06804		3.01152	3.17745	3.14843
266007_at	MAKR3	AT2G37380	MEMBRANE-ASSOCIATED KINASE REGULATOR 3'	1	0.0327077	1.11088	0.682893	1.01758		3.15672	3.10902	3.09638		3.0313	2.88597	2.98973		2.95162	2.99949	3.0313
266109_at	---	AT2G37890	Mitochondrial substrate carrier family protein;	1	0.0226481	1.58655	0.84576	1.0331		4.92947	4.63804	5.13282		4.29662	4.37168	4.03435		4.33059	3.98386	4.52913
266128_at	EMB2766	AT2G45000	STRUCTURAL CONSTITUENT OF NUCLEAR PORE'	1	0.0188973	1.19452	0.0607	1.06792		3.33434	3.46433	3.5403		3.16078	3.22097	3.18792		3.21375	3.33613	3.30421
266174_at	---	AT2G02440	unknown protein	1	0.021759	1.12067	0.41931	1.07763		3.69447	3.57518	3.60356		3.50494	3.42957	3.44563		3.37249	3.75606	3.57518
266206_at	---	AT2G27730	copper ion binding	1	0.0419961	1.52015	0.955923	0.987659		10.4811	10.4489	10.2034		10.0731	9.82707	9.42066		10.07	9.50242	9.69465
266227_at	---	AT2G28870	unknown protein	1	0.0133318	1.16429	0.607126	1.01288		3.25539	3.24993	3.36712		3.10838	3.02067	3.08503		3.10838	3.06647	3.09461
266260_at	SKD1	AT2G27600	SKD1 (SUPPRESSOR OF K+ TRANSPORT GROWTH DEFECT1); ATP BINDING / NUCLEOSIDE-TRIPHOSPHATASE/ NUCLEOTIDE BINDING'	1	0.0334121	1.2674	0.400775	1.03065		10.0452	9.8107	9.70041		9.56648	9.45298	9.51122		9.59183	9.57397	9.49557
266452_at	---	AT2G43320	S-adenosyl-L-methionine-dependent methyltransferases superfamily protein	1	0.0491375	1.35562	0.402546	0.827579		7.83187	7.8921	7.67567		7.35821	7.62229	7.10228		7.45464	6.65452	7.15452
266461_at	ATGSTF8	AT2G47730	ATGSTF8 (ARABIDOPSIS THALIANA GLUTATHIONE S-TRANSFERASE PHI 8); GLUTATHIONE BINDING / GLUTATHIONE TRANSFERASE'	1	0.0417341	1.31914	0.61204	1.05041		12.0458	12.4236	12.0589		11.8408	11.8347	11.654		11.7799	11.728	12.0344
266528_at	---	AT2G16870	Disease resistance protein (TIR-NBS-LRR class) family;	1	0.0395037	1.39151	0.682132	0.940076		4.07497	4.08875	4.06781		3.50178	3.91494	3.38488		3.62192	3.3965	3.51573
266596_at	---	AT2G46150	Late embryogenesis abundant (LEA) hydroxyproline-rich glycoprotein family;	1	0.0249581	1.75976	0.875271	0.965264		5.09722	5.16819	4.73788		4.29677	4.42821	3.83218		4.48417	4.02745	3.89253
266618_at	---	AT2G35480	unknown protein	1	0.0333095	1.53327	0.775791	0.947247		5.54731	5.13091	5.33667		4.56726	5.02215	4.57565		4.67912	4.89283	4.35855
266749_at	PTI1-4	AT2G47060	PTO-INTERACTING 1-4'	1	0.0486224	1.37578	0.875585	1.04428		8.21218	8.35057	8.39033		7.93268	8.09226	7.54738		8.42088	7.5131	7.82589
266783_at	LAC2	AT2G29130	LAC2 (LACCASE 2); LACCASE'	1	0.0375338	1.19498	0.238303	1.03198		3.99367	3.75555	3.99342		3.6425	3.61444	3.71473		3.67108	3.72211	3.71473
266894_at	---	AT2G26050	zinc ion binding;	1	0.0243889	1.15535	0.68599	1.01461		3.30088	3.41062	3.46969		3.15731	3.15745	3.24146		3.18308	3.26639	3.16953
266945_at	VEL2	AT2G18880	VEL2 ((VERNALIZATION5/VIN3-LIKE))'	1	0.0416169	1.12027	0.12707	1.04084		3.06155	3.20233	3.1994		3.0487	2.93714	2.98588		3.0487	3.0487	3.04758
266982_at	---	AT2G39500	unknown protein	1	0.00915141	1.06733	0.165755	0.91553		5.78201	5.79896	5.83789		5.70682	5.72013	5.7099		5.72013	5.44341	5.59135
267097_at	---	AT2G41440	unknown protein	1	0.0161879	1.2109	0.0892032	1.22986		3.43105	3.40778	3.28939		3.02977	3.18519	3.08504		3.28939	3.23286	3.67323
267249_at	---	AT2G23040	unknown protein	1	0.0161585	1.08448	0.653776	0.983657		2.95583	2.89098	2.94362		2.84883	2.79731	2.79327		2.71741	2.80185	2.84883
267534_at	OXS2	AT2G41900	OXIDATIVE STRESS 2'	1	0.0196368	1.17622	0.951299	1.00613		8.10765	8.17001	8.15986		7.80994	7.92718	7.99795		7.7498	8.09025	7.92147
267580_at	---	AT2G41990	Late embryogenesis abundant protein, group 2	1	0.038222	1.21751	0.279083	1.05272		4.28533	4.37187	4.09697		3.91944	3.91925	4.06367		3.97409	4.05365	4.09697
267641_at	AGO6	AT2G32940	AGO6 (ARGONAUTE 6); NUCLEIC ACID BINDING'	1	0.0428316	1.2305	0.267725	1.02958		3.75278	3.83944	4.09015		3.54908	3.59297	3.64258		3.6642	3.64736	3.59923
245111_at	---	AT2G41570	unknown protein	2	0.0134138	1.12839	0.00495871	1.1081		3.22722	3.13817	3.20936		2.98599	2.99945	3.06652		3.16843	3.15051	3.17726
245902_at	---	AT5G11080	Ubiquitin-like superfamily protein;	2	0.0311686	1.10004	0.0378375	1.17296		3.81538	3.8011	3.88042		3.62979	3.71055	3.74387		4.06933	3.89778	3.80757
246524_at	ATPCME	AT5G15860	ATPCME (PRENYLCYSTEINE METHYLESTERASE); PRENYLCYSTEINE METHYLESTERASE'	2	0.0176067	1.12689	0.00626683	1.12367		6.66738	6.74719	6.62714		6.53477	6.46768	6.52222		6.62714	6.7011	6.7011
246672_at	---	AT5G30426	putative protein	2	0.0488399	1.06602	0.0304584	1.06477		2.93789	2.90199	2.99709		2.8134	2.87074	2.87613		2.92027	2.92202	2.98963
246816_at	---	AT5G27230	Frigida-like protein	2	0.0303331	1.05426	0.0392695	1.0639		3.18909	3.23429	3.18909		3.09457	3.13745	3.15175		3.18909	3.27367	3.18909
247927_at	---	AT5G57310	unknown protein	2	0.0168319	1.19833	0.0182837	1.11299		3.25083	3.42073	3.3965		3.06504	3.15419	3.06574		3.2473	3.30439	3.19662
249303_at	---	AT5G41460	unknown protein	2	0.0120893	1.19744	0.0401705	1.12827		3.84666	3.9643	3.82013		3.56973	3.61307	3.66842		3.67748	3.82707	3.86902
249369_at	---	AT5G40680	Galactose oxidase/kelch repeat superfamily protein;	2	0.0218915	1.27766	0.0188152	1.14709		4.24189	4.43806	4.53119		4.03563	3.99873	4.11627		4.17638	4.3263	4.24189
249473_at	AHP3	AT5G39340	AHP3 (HISTIDINE-CONTAINING PHOSPHOTRANSMITTER 3); HISTIDINE PHOSPHOTRANSFER KINASE'	2	0.0141516	1.16674	0.037955	1.03866		7.74353	7.65415	7.80843		7.52884	7.53289	7.47691		7.5762	7.5762	7.55043
249738_at	---	AT5G24510	60S acidic ribosomal protein family;	2	0.0466435	1.1574	0.0194454	1.09104		3.47782	3.54271	3.71155		3.41552	3.37733	3.30656		3.47782	3.52427	3.47445
249881_at	CYP86B1	AT5G23190	CYP86B1; ELECTRON CARRIER/ HEME BINDING / IRON ION BINDING / MONOOXYGENASE/ OXYGEN BINDING'	2	0.0342817	1.16339	0.0276941	1.19443		3.78221	3.59861	3.59861		3.4927	3.44928	3.38246		3.63177	3.61093	3.85071
250749_at	RPN8A	AT5G05780	RPN8A (RP NON-ATPASE SUBUNIT 8A)'	2	0.0366273	1.17001	0.0418379	1.08065		9.80016	9.93793	9.73018		9.58142	9.67447	9.53281		9.7004	9.7004	9.72361
252221_at	---	AT3G49830	P-loop containing nucleoside triphosphate hydrolases superfamily protein;	2	0.0223313	1.15901	0.0182307	1.08478		3.43661	3.35003	3.27262		3.08062	3.16451	3.17546		3.25497	3.23688	3.28094
252251_at	---	AT3G49820	unknown protein	2	0.0481994	1.07317	0.0419458	1.0758		3.43226	3.50108	3.43226		3.38361	3.38267	3.29371		3.43951	3.51101	3.42569
252486_at	PUB13	AT3G46510	PUB13 (PLANT U-BOX 13); UBIQUITIN-PROTEIN LIGASE'	2	0.0202426	1.06174	0.0117407	1.0903		9.30728	9.30728	9.3125		9.18348	9.25835	9.22594		9.36698	9.30728	9.36767
253413_at	ZIP9	AT4G33020	ZIP9; CATION TRANSMEMBRANE TRANSPORTER/ METAL ION TRANSMEMBRANE TRANSPORTER'	2	0.0313411	1.20383	0.0245962	1.24324		3.88211	3.71019	3.84448		3.63432	3.42456	3.57501		3.94657	3.71019	3.91945
254556_at	---	AT4G19220	Tetratricopeptide repeat (TPR)-like superfamily protein;	2	0.0301378	1.26109	0.0277074	1.14526		3.75565	3.85536	4.05175		3.60856	3.5962	3.45397		3.67524	3.81109	3.75943
255167_at	---	AT4G07920	pseudogene, hypothetical protein	2	0.0485262	1.1564	0.0169729	1.19578		3.31051	3.18003	3.18003		2.895	3.03095	3.11568		3.227	3.26811	3.32038
257400_s_at	---	AT1G23810	Paired amphipathic helix (PAH2) superfamily protein;	2	0.0471633	1.19602	0.0132377	1.04957		3.29715	2.97361	3.17099		2.9	2.88062	2.8864		2.97361	2.92638	2.97644
257720_at	---	AT3G18450	PLAC8 family protein;	2	0.0254258	1.0579	0.0446985	1.05779		3.16753	3.1103	3.13535		3.051	3.03325	3.08531		3.1103	3.19214	3.1103
258583_at	AGL57	AT3G04100	AGL57; DNA BINDING / TRANSCRIPTION FACTOR'	2	0.0151885	1.13856	0.0151047	1.05096		3.71257	3.74288	3.83851		3.59818	3.54308	3.59107		3.6385	3.66185	3.64709
259815_at	---	AT1G49870	unknown protein	2	0.0253259	1.13636	0.0230105	1.08982		3.09761	3.04972	3.1708		2.92037	2.85809	2.98641		3.05707	3.04003	3.04003
259886_at	---	AT1G76370	Protein kinase superfamily protein	2	0.029728	1.05808	0.0482939	1.1018		3.22722	3.16117	3.16117		3.08612	3.12065	3.09845		3.34528	3.16117	3.21834
260176_at	---	AT1G71950	Proteinase inhibitor, propeptide;	2	0.0349207	1.21342	0.00787051	1.15325		10.2183	10.4777	10.2641		9.99187	10.0124	10.1187		10.2484	10.2733	10.2183
262320_at	---	AT1G27550	F-box family protein;	2	0.0374879	1.08974	0.0361433	1.1858		3.07005	3.02168	3.07005		2.85654	2.95282	2.98048		3.07005	3.12533	3.33203
263191_at	---	AT1G36120	gypsy-like retrotransposon family,	2	0.0293817	1.05627	0.0128222	1.09732		2.90087	2.8623	2.85962		2.79613	2.82806	2.76167		2.90087	2.90484	2.98213
263720_at	ATCHX15	AT2G13620	ATCHX15; MONOVALENT CATION:PROTON ANTIPORTER/ SODIUM:HYDROGEN ANTIPORTER'	2	0.00348119	1.14455	0.0236548	1.18153		3.22789	3.21784	3.1737		2.99231	3.04933	2.99346		3.1737	3.18916	3.39419
265367_at	---	AT2G13270	unknown protein	2	0.0129324	1.0832	0.0104826	1.09865		2.95271	2.92287	2.88914		2.79238	2.83731	2.78915		2.88914	2.97314	2.96374
267267_at	CYP71B9	AT2G02580	CYP71B9; ELECTRON CARRIER/ HEME BINDING / IRON ION BINDING / MONOOXYGENASE/ OXYGEN BINDING'	2	0.0133217	1.04509	0.00404939	1.14265		2.96336	2.92388	2.96155		2.8812	2.88325	2.89346		3.07512	3.02535	3.1346
245265_at	ACD6	AT4G14400	ACD6 (ACCELERATED CELL DEATH 6); PROTEIN BINDING'	3	0.630709	0.697222	0.0274988	2.31087		9.23887	6.5022	6.55517		8.31748	7.43009	8.10961		8.59799	9.37044	9.51406
245426_at	---	AT4G17540	unknown protein	3	0.206944	0.882422	0.0289395	1.33083		4.29054	4.34022	4.18696		4.45547	4.25211	4.65152		4.8131	4.77607	5.00693
245778_at	---	AT1G73530	RNA-binding (RRM/RBD/RNP motifs) family protein;	3	0.517232	1.15221	0.0472843	1.26679		6.78785	6.55906	5.95938		6.4423	6.00162	6.24915		6.5991	6.62665	6.49086
245800_at	HSFB4	AT1G46264	AT-HSFB4; DNA BINDING / TRANSCRIPTION FACTOR'	3	0.9282	1.01486	0.0165233	1.23715		4.70627	4.88434	4.221		4.64548	4.49868	4.60362		4.95233	4.75045	4.96608
245889_at	---	AT5G09480	hydroxyproline-rich glycoprotein family protein;	3	0.449478	0.961976	0.0312205	1.12025		3.32656	3.46108	3.48608		3.39488	3.52331	3.52331		3.68707	3.67175	3.57413
245968_at	---	AT5G19810	Proline-rich extensin-like family protein;	3	0.711706	1.05223	0.038105	1.10342		4.27967	3.72907	3.85147		3.83583	3.96673	3.83731		3.96673	4.06135	4.03775
246285_at	---	AT4G36980	unknown protein	3	0.638139	1.02311	0.0197709	1.30818		6.62995	6.71683	6.81528		6.69555	6.73385	6.63377		6.8788	7.09967	7.2474
246297_at	---	AT3G51760	unknown protein	3	0.073755	1.12225	0.0305921	1.09688		3.8418	3.8418	4.03775		3.75879	3.68012	3.78325		3.8418	3.8418	3.93878
246387_at	---	AT1G77400	unknown protein	3	0.447391	1.08953	0.0478244	1.16297		4.51383	4.49092	4.12794		4.1407	4.38691	4.23396		4.47757	4.55053	4.38691
246455_at	THO7	AT5G16790	Encodes a component of the putative Arabidopsis THO/TREX complex:	3	0.641248	1.02642	0.0413732	1.19879		3.52513	3.41327	3.52513		3.52513	3.3328	3.49275		3.57518	3.8469	3.71334
246531_at	Sep1	AT5G15800	SEP1 (SEPALLATA1); DNA BINDING / TRANSCRIPTION FACTOR'	3	0.504107	1.11971	0.0100979	1.86354		4.0242	3.80297	4.12395		3.96483	3.43783	4.0591		4.70583	4.63163	4.81844
246737_at	---	AT5G27710	unknown protein	3	0.847787	0.984828	0.0190466	1.15418		6.01251	6.27872	6.01322		6.20222	6.05858	6.10982		6.30238	6.41014	6.27872
246739_at	---	AT5G27800	Class II aminoacyl-tRNA and biotin synthetases superfamily protein;	3	0.105779	1.08819	0.0474755	1.14108		3.39819	3.3439	3.36005		3.16583	3.36092	3.20961		3.48735	3.47629	3.3439
246820_at	TRM8	AT5G26910	TON1 RECRUITING MOTIF 8'	3	0.11694	1.10715	0.0186151	1.20558		5.89189	5.81833	5.81481		5.81481	5.5639	5.70576		6.00525	5.94555	5.94283
246885_at	MAKR1	AT5G26230	MEMBRANE-ASSOCIATED KINASE REGULATOR 1'	3	0.852177	0.981355	0.0255819	1.39605		3.84492	3.93599	3.7828		3.98284	3.64999	4.01234		4.30323	4.55267	4.23333
246997_at	---	AT5G67390	unknown protein	3	0.231423	0.839787	0.0455796	1.56086		3.9246	3.44071	3.53986		3.9246	3.68264	4.05365		4.09752	4.8523	4.63808
247036_at	---	AT5G67130	PLC-like phosphodiesterases superfamily protein;	3	0.879603	0.984578	0.0190619	1.1445		7.16398	7.59787	7.37001		7.38066	7.3839	7.43457		7.49481	7.67044	7.61802
247041_at	TOE3	AT5G67180	AP2 DOMAIN-CONTAINING TRANSCRIPTION FACTOR, PUTATIVE'	3	0.584298	1.04627	0.0401384	1.25197		3.38644	3.53124	3.53124		3.52459	3.23338	3.49516		3.82362	3.81485	3.58726
247182_at	HB25	AT5G65410	HB25 (HOMEOBOX PROTEIN 25); DNA BINDING / SEQUENCE-SPECIFIC DNA BINDING / TRANSCRIPTION FACTOR/ TRANSCRIPTION REGULATOR'	3	0.752216	0.982496	0.00892015	1.1917		4.79231	4.96274	4.96274		4.95652	4.85241	4.98528		5.21664	5.11159	5.22505
247417_at	---	AT5G63040	unknown protein	3	0.54545	1.15379	0.0282245	1.35921		5.32611	4.69767	4.3805		4.7295	4.37407	4.68157		4.87956	5.19815	5.03572
247457_at	TRM25	AT5G62170	TON1 RECRUITING MOTIF 25'	3	0.63699	0.97032	0.00566555	1.27127		3.22279	3.36253	3.13095		3.27036	3.21378	3.36253		3.70439	3.63923	3.54186
247553_at	AGL8	AT5G60910	AGL8 (AGAMOUS-LIKE 8); TRANSCRIPTION FACTOR'	3	0.143796	1.5244	0.0384086	1.808		7.28698	7.73823	7.24223		7.11077	6.19417	7.13778		7.58357	7.69654	7.7258
247804_at	SVL5	AT5G58170	SVL5 (SHV3-LIKE 5); GLYCEROPHOSPHODIESTER PHOSPHODIESTERASE/ PHOSPHORIC DIESTER HYDROLASE'	3	0.206043	1.03932	0.0089469	1.11177		3.04667	3.11553	3.11892		2.97893	3.07604	3.05922		3.18417	3.17163	3.21696
247854_at	---	AT5G58200	Calcineurin-like metallo-phosphoesterase superfamily protein;	3	0.72141	0.978359	0.0315037	1.12182		8.51765	8.3716	8.29862		8.43023	8.49883	8.35351		8.52957	8.66021	8.5903
247920_at	---	AT5G57670	Protein kinase superfamily protein;	3	0.545781	1.01598	0.0125588	1.09933		3.07955	3.01135	3.07955		3.0254	2.9969	3.07955		3.13984	3.15745	3.21446
248102_at	---	AT5G55140	ribosomal protein L30 family protein	3	0.363784	0.855866	0.027822	1.09643		8.35708	7.72832	8.40848		8.35055	8.40848	8.40848		8.5985	8.49212	8.47532
248103_at	SUMO2	AT5G55160	SUMO2 (SMALL UBIQUITIN-LIKE MODIFIER 2); PROTEIN BINDING / PROTEIN TAG'	3	0.413667	1.0792	0.049756	1.09746		10.2392	9.98527	9.86127		9.98527	9.93307	9.83756		10.0658	10.1001	9.99249
248117_at	FIP2	AT5G55000	FIP2; PROTEIN BINDING / VOLTAGE-GATED POTASSIUM CHANNEL'	3	0.75051	1.03463	0.0374285	1.19797		6.91996	7.12883	6.74663		6.93855	6.73385	6.97565		7.23393	7.15903	7.03688
248595_at	HRB1	AT5G49230	HRB1 (HYPERSENSITIVE TO RED AND BLUE); PROTEIN BINDING'	3	0.90737	0.985583	0.0317692	1.24382		6.86923	7.12377	6.70649		6.96107	6.74114	7.06013		7.18747	7.18046	7.33874
248630_at	---	AT5G48990	encodes an F-box protein that interacts with SKP1 and likely to be involved in ubiquitin-mediated protein degradation.	3	0.801557	0.944096	0.029786	1.30373		5.38396	4.44769	4.85344		5.05618	4.81083	5.06706		5.30315	5.23055	5.54831
248958_at	---	AT5G45590	Ribosomal protein L35;	3	0.327296	1.10108	0.0418514	1.13239		5.39142	5.74129	5.69687		5.59254	5.41047	5.40982		5.59254	5.66556	5.69283
248977_at	---	AT5G45020	Glutathione S-transferase family protein;	3	0.571188	0.945308	0.04185	1.18379		3.85874	4.10721	3.74516		3.98259	3.87227	4.09968		4.09968	4.29912	4.28597
249265_at	UBC8	AT5G41700	UBIQUITIN CONJUGATING ENZYME 8'	3	0.774866	0.967033	0.0340357	1.09691		12.3528	11.8644	12.0296		12.1698	12.0764	12.1457		12.2267	12.3389	12.2266
249370_at	---	AT5G40710	zinc finger (C2H2 type) family protein;	3	0.785161	0.966076	0.0465947	1.26655		6.5683	6.19902	6.29388		6.29446	6.29026	6.62586		6.66655	6.89166	6.67506
249408_at	MYB23	AT5G40330	MYB23 (MYB DOMAIN PROTEIN 23); DNA BINDING / PROTEIN BINDING / TRANSCRIPTION FACTOR'	3	0.468371	1.28841	0.0335725	1.60957		3.87657	5.08728	3.94767		4.13058	3.51544	4.16874		4.527	4.49966	4.84812
249726_at	---	AT5G35480	unknown protein	3	0.949812	1.00894	0.0220004	1.29276		2.92065	2.48749	2.90235		2.82481	2.55801	2.88914		3.19292	3.14269	3.0477
249754_at	DMR6	AT5G24530	DMR6 (DOWNY MILDEW RESISTANT 6); OXIDOREDUCTASE/ OXIDOREDUCTASE, ACTING ON PAIRED DONORS, WITH INCORPORATION OR REDUCTION OF MOLECULAR OXYGEN, 2-OXOGLUTARATE AS ONE DONOR, AND INCORPORATION OF ONE ATOM EACH OF OXYGEN INTO BOTH DONORS'	3	0.769943	1.10556	0.0436343	1.23174		11.2319	10.6602	9.78798		10.3272	10.5818	10.3368		10.7642	10.8229	10.5607
249873_at	NCLPP7	AT5G23140	NCLPP7 (NUCLEAR-ENCODED CLP PROTEASE P7); SERINE-TYPE ENDOPEPTIDASE'	3	0.864178	0.993473	0.0245188	1.15596		7.50228	7.49918	7.38625		7.49686	7.4169	7.50228		7.70052	7.77139	7.57143
250464_at	---	AT5G10040	unknown protein	3	0.18766	6.25384	0.00897448	2.07559		3.67121	9.37367	5.01527		3.3034	3.55449	3.26804		4.01514	4.67909	4.59226
250519_at	---	AT5G08460	GDSL-like Lipase/Acylhydrolase superfamily protein;	3	0.177264	1.06293	0.0163004	1.08317		3.30421	3.20868	3.12748		3.14219	3.081	3.15302		3.28023	3.20868	3.23308
250533_at	FLS	AT5G08640	FLS (FLAVONOL SYNTHASE); FLAVONOL SYNTHASE'	3	0.213683	1.03578	0.00150521	1.16927		3.18046	3.22355	3.26809		3.13298	3.16842	3.21856		3.40498	3.41654	3.37526
250542_at	---	AT5G08270	unknown protein	3	0.0136899	0.879698	0.0228325	1.06645		3.6065	3.46979	3.53501		3.72202	3.72202	3.72202		3.83822	3.84715	3.75912
250610_at	GRP19	AT5G07550	GRP19 (GLYCINE-RICH PROTEIN 19); LIPID BINDING'	3	0.368694	1.35171	0.0300841	1.1024		3.06207	4.49756	3.47365		3.20761	3.18554	3.33579		3.37453	3.38818	3.38818
250639_at	GRP20	AT5G07560	GRP20 (GLYCINE-RICH PROTEIN 20); LIPID BINDING / NUTRIENT RESERVOIR'	3	0.0824971	1.23538	0.0345216	1.16075		3.76223	4.06864	3.65149		3.46028	3.64431	3.46289		3.76427	3.6499	3.79846
250703_at	---	AT5G06360	Ribosomal protein S8e family protein	3	0.54935	0.892531	0.0146218	1.08256		10.356	9.54529	10.0972		10.1888	10.113	10.1888		10.2547	10.3057	10.2735
250795_at	DAF	AT5G05280	Encodes a RING-finger E3 ligase protein	3	0.556581	1.02651	0.0427207	1.02388		3.35844	3.30205	3.49046		3.35844	3.34548	3.3338		3.38887	3.35844	3.39254
251001_at	---	AT5G02670	poly(A) polymerase 3	3	0.78177	1.01274	0.049934	1.12385		3.23032	3.2707	3.13891		3.20495	3.11925	3.26095		3.27537	3.35519	3.45994
251022_at	FES1C	AT5G02150	Encodes one of the Arabidopsis orthologs of the human Hsp70-binding protein 1 (HspBP-1) and yeast Fes1p:	3	0.693222	0.907529	0.0112772	1.19343		8.54459	7.50271	7.93845		8.19969	8.01653	8.18949		8.39158	8.38736	8.39212
251079_at	---	AT5G02000	unknown protein	3	0.0995555	1.05584	0.0395042	1.03965		3.41584	3.41584	3.52269		3.38542	3.38948	3.34428		3.44445	3.44375	3.39929
251299_at	---	AT3G61950	basic helix-loop-helix (bHLH) DNA-binding superfamily protein;	3	0.655019	0.982761	0.0195204	1.13177		3.06821	2.99611	3.0864		3.03119	3.03917	3.15562		3.23526	3.31473	3.21173
251380_at	---	AT3G60700	unknown protein	3	0.125827	1.08114	0.0472158	1.13987		3.84982	3.84982	3.83877		3.70498	3.64596	3.84982		3.84982	3.99827	3.91925
251435_at	---	AT3G59860	unknown protein	3	0.30346	1.052	0.0329553	1.0905		3.12432	2.90835	3.03608		2.95204	2.95605	2.94123		3.02984	3.03358	3.16089
251666_at	CBL	AT3G57050	CBL (CYSTATHIONINE BETA-LYASE); CYSTATHIONINE BETA-LYASE'	3	0.642161	1.06372	0.0156219	1.28294		9.12632	8.95768	8.63527		8.94736	8.66026	8.84428		9.24796	9.18239	9.09992
251758_at	WLIM2B	AT3G55770	Encodes a member of the Arabidopsis LIM proteins:	3	0.826882	1.01195	0.0329233	1.12746		11.383	11.2247	11.352		11.2273	11.2938	11.3872		11.5383	11.4822	11.4071
251898_at	AP3	AT3G54340	AP3 (APETALA 3); DNA BINDING / TRANSCRIPTION FACTOR'	3	0.260232	1.17582	0.0237577	1.39323		3.38487	3.89127	3.50113		3.28525	3.2374	3.55361		3.75427	3.7052	4.05209
251930_at	ATRBL4	AT3G53780	RHOMBOID FAMILY PROTEIN'	3	0.757979	1.04134	0.040185	1.19286		8.82819	9.00758	8.52483		8.8333	8.56258	8.78939		9.02416	9.02937	8.895
251943_at	RSZ32	AT3G53500	ZINC KNUCKLE (CCHC-TYPE) FAMILY PROTEIN'	3	0.320061	1.08714	0.0107607	1.08393		8.66724	8.46059	8.83075		8.52034	8.54425	8.53239		8.68112	8.66686	8.59781
252073_at	---	AT3G51750	unknown protein	3	0.0337952	0.907879	0.0322694	1.08986		3.0882	2.96855	2.95283		3.12533	3.15813	3.1444		3.31035	3.18365	3.30631
252147_at	---	AT3G51270	protein serine/threonine kinases;ATP binding	3	0.815259	0.954422	0.0109663	1.09738		6.40259	5.55342	5.98481		6.09981	6.04058	6.00233		6.20407	6.16144	6.1794
252399_at	CNGC16	AT3G48010	ATCNGC16; CALMODULIN BINDING / CYCLIC NUCLEOTIDE BINDING / ION CHANNEL'	3	0.687455	0.987356	0.0321069	1.05594		2.90087	2.88614	2.79507		2.83541	2.90087	2.90087		2.93859	2.98888	2.94525
252425_at	ATTCP14	AT3G47620	ATTCP14 (TEOSINTE BRANCHED1, CYCLOIDEA AND PCF (TCP) 14); TRANSCRIPTION FACTOR'	3	0.513922	1.08358	0.0284599	1.31697		8.2574	7.77817	7.98616		7.94754	7.74849	7.97831		8.3514	8.43652	8.07808
252503_at	---	AT3G46910	Cullin family protein;	3	0.946179	1.002	0.0192197	1.07456		3.20393	3.20393	3.1311		3.20393	3.20393	3.12245		3.29778	3.25982	3.28393
252520_at	---	AT3G46370	Leucine-rich repeat protein kinase family protein;	3	0.855879	0.961007	0.0351176	1.4845		4.42388	3.80175	4.21047		4.37742	3.80545	4.42537		4.77469	4.71401	4.82948
252795_at	---	AT3G42270	gypsy-like retrotransposon family (Athila)	3	0.189921	1.06097	0.0366314	1.09458		3.24231	3.18677	3.30215		3.08832	3.14444	3.24231		3.31546	3.27238	3.27836
253152_at	---	AT4G35690	unknown protein	3	0.922117	0.989956	0.0480661	1.20422		3.64406	3.2774	3.58687		3.44008	3.4838	3.62814		3.60726	3.86116	3.88791
253217_at	ADF9	AT4G34970	ADF9 (ACTIN DEPOLYMERIZING FACTOR 9); ACTIN BINDING'	3	0.0622796	0.639061	0.0359345	1.50776		7.11273	6.63062	7.19454		7.69341	7.257	7.92541		8.05721	8.28064	8.31517
253255_at	---	AT4G34760	SAUR-like auxin-respon	3	0.945233	1.0296	0.0411697	2.08832		4.53063	4.06129	3.24493		4.46362	3.22447	4.02252		5.13631	5.12815	4.63318
253375_at	---	AT4G33280	AP2/B3-like transcriptional factor family protein;	3	0.657661	0.984744	0.0363455	1.072		3.34337	3.2187	3.34337		3.34337	3.32853	3.30008		3.46207	3.45377	3.35705
253593_at	---	AT4G30760	Putative endonuclease or glycosyl hydrolase;	3	0.777726	0.980136	0.0243493	1.11913		9.63094	9.39813	9.65606		9.52512	9.61592	9.63094		9.68152	9.80939	9.7682
253639_at	GGP3	AT4G30550	GAMMA-GLUTAMYL PEPTIDASE 3'	3	0.0472194	0.906719	0.0449263	1.09698		9.17809	9.29409	9.29974		9.36548	9.36548	9.46478		9.57412	9.45298	9.56925
253709_at	PFK1	AT4G29220	PFK1 (PHOSPHOFRUCTOKINASE 1); 6-PHOSPHOFRUCTOKINASE'	3	0.413369	0.991225	0.0404099	1.02676		8.33583	8.35182	8.31318		8.34539	8.33289	8.3607		8.36216	8.38928	8.40182
253792_at	AMT1;4	AT4G28700	AMT1;4 (AMMONIUM TRANSPORTER 1;4); AMMONIUM TRANSMEMBRANE TRANSPORTER/ HIGH AFFINITY SECONDARY ACTIVE AMMONIUM TRANSMEMBRANE TRANSPORTER'	3	0.176236	1.12061	0.0441188	1.15118		4.46066	4.18358	4.19254		4.03345	4.20558	4.1049		4.20025	4.39751	4.3555
253885_at	VPS26B	AT4G27690	VPS26B (VACUOLAR PROTEIN SORTING 26B)'	3	0.560215	1.04075	0.0042067	1.15981		8.09811	8.19627	7.90459		7.98915	8.00267	8.03428		8.16463	8.22334	8.27978
253918_at	PHOS34	AT4G27320	UNIVERSAL STRESS PROTEIN (USP) FAMILY PROTEIN'	3	0.216643	1.22799	0.0474178	1.18938		8.90704	8.63058	8.25746		8.27811	8.15998	8.4681		8.6289	8.49129	8.53664
254047_at	---	AT4G26040	unknown protein	3	0.853548	1.00853	0.0410787	1.11805		3.38644	3.25731	3.27258		3.21441	3.33539	3.32977		3.39394	3.54396	3.42461
254095_at	OLEO1	AT4G25140	OLEO1 (OLEOSIN 1)'	3	0.112307	1.09464	0.0415047	1.07944		3.44244	3.27537	3.27537		3.12808	3.22045	3.25328		3.32401	3.33327	3.27537
254290_at	---	AT4G23000	Calcineurin-like metallo-phosphoesterase superfamily protein	3	0.77344	1.01219	0.0249382	1.19152		3.33171	3.43226	3.3959		3.43226	3.38934	3.28583		3.62959	3.73173	3.50451
254363_at	SKS4	AT4G22010	SKS4 (SKU5 SIMILAR 4); COPPER ION BINDING / OXIDOREDUCTASE'	3	0.381663	1.35076	0.0217258	1.20922		6.35484	7.84704	6.87331		6.62019	6.64788	6.50579		6.7854	7.00142	6.80926
254415_at	ATSBT3.12	AT4G21326	ATSBT3.12 (SUBTILASE 3.12); IDENTICAL PROTEIN BINDING / SERINE-TYPE ENDOPEPTIDASE'	3	0.149307	0.810444	0.0144724	1.19392		5.14756	5.75943	5.46165		5.75943	5.75943	5.75943		5.91213	5.99718	6.13607
254849_at	---	AT4G11970	YTH family protein;	3	0.895161	0.984562	0.0463704	1.30948		4.77342	4.6078	4.53095		4.586	4.48664	4.90686		5.0614	5.18721	4.89787
254870_at	---	AT4G11900	S-locus lectin protein kinase family protein;	3	0.988737	0.993752	0.0454512	1.57557		5.6204	4.02943	3.96337		4.97241	4.32292	4.345		5.44757	4.96417	5.19622
255192_at	---	AT4G07380	unknown protein	3	0.0569897	1.11257	0.0103658	1.05161		3.3337	3.14031	3.1803		3.05027	3.04941	3.09296		3.14843	3.12171	3.14031
255217_s_at	---	AT4G07680	pseudogene, Ulp1 protease famiy	3	0.276145	1.07949	0.0357605	1.15771		3.97991	3.81803	3.67808		3.69475	3.69756	3.75264		3.9069	4.06129	3.81058
255249_at	---	AT4G05090	Inositol monophosphatase family protein;	3	0.838014	0.970898	0.0335787	1.30813		5.2445	5.69921	5.66981		5.60125	5.39571	5.74438		5.82286	6.13145	5.94956
255505_at	ATSAR2	AT4G02080	ATSAR2 (ARABIDOPSIS THALIANA SECRETION-ASSOCIATED RAS SUPER FAMILY 2); GTP BINDING'	3	0.777148	1.01423	0.0296321	1.11419		10.9167	11.0288	11.0209		11.0209	10.8672	11.0172		11.1182	11.109	11.1461
255852_at	SVL2	AT1G66970	SVL2 (SHV3-LIKE 2); GLYCEROPHOSPHODIESTER PHOSPHODIESTERASE/ KINASE'	3	0.571348	1.29135	0.0406296	1.50609		10.1818	9.46581	8.36385		9.36387	8.62844	8.91252		9.64764	9.56798	9.46165
256032_at	---	AT1G34090	copia-like retrotransposon family,	3	0.994865	1.00036	0.021183	1.10622		3.2344	3.3103	3.06065		3.18635	3.18303	3.2344		3.38063	3.2684	3.39169
256090_at	---	AT1G20816	unknown protein	3	0.859356	0.964355	0.0454042	1.33641		5.39958	4.69489	5.27268		5.28025	4.91792	5.32607		5.77289	5.43453	5.57188
256195_at	---	AT1G36820	unknown protein	3	0.623922	1.04153	0.0393223	1.04331		3.57927	3.6143	3.904		3.65319	3.60641	3.66185		3.67679	3.70064	3.72752
256223_at	EMB1303	AT1G56200	EMB1303 (EMBRYO DEFECTIVE 1303)'	3	0.28419	0.874487	0.0401639	1.15094		9.83802	9.4861	9.97449		10.0016	9.83187	10.0457		10.2382	10.1317	10.1176
256397_at	MKP2	AT3G06110	MKP2 (MAPK PHOSPHATASE 2); MAP KINASE PHOSPHATASE/ PROTEIN TYROSINE/SERINE/THREONINE PHOSPHATASE'	3	0.585875	0.966832	0.0210569	1.11962		8.05059	7.81746	7.93611		7.97487	7.91922	8.05607		8.19918	8.11749	8.12251
256489_at	---	AT1G31550	GDSL-like Lipase/Acylhydrolase superfamily protein;	3	0.90333	1.01963	0.0400982	1.12416		7.03456	7.2931	6.63823		7.06457	6.89087	6.92631		7.13003	7.07079	7.18744
256497_at	ECS1	AT1G31580	Encodes cell wall protein.	3	0.301435	1.61382	0.0136249	2.08092		13.4644	12.5331	11.6165		12.1912	11.3517	11.9997		12.7876	13.0324	12.8943
256521_at	ATAAE11	AT1G66120	AMP-dependent synthetase and ligase family protein	3	0.88371	1.01801	0.0476717	1.082		4.08691	3.59421	3.75302		3.79977	3.84601	3.71113		3.85886	3.90971	3.92942
256587_at	---	AT3G28780	unknown protein	3	0.329674	1.02577	0.0160092	1.14233		4.3355	4.25935	4.2594		4.20498	4.27395	4.26521		4.42677	4.52547	4.36781
256760_at	ASK15	AT3G25650	ASK15 (ARABIDOPSIS SKP1-LIKE 15); PROTEIN BINDING / UBIQUITIN-PROTEIN LIGASE'	3	0.260137	1.08153	0.0114626	1.06824		3.45607	3.18273	3.43548		3.23333	3.25029	3.25142		3.38113	3.33153	3.30809
256784_at	---	AT3G13674	unknown protein	3	0.134151	1.15307	0.0271341	1.08139		3.86007	4.18526	3.83235		3.76562	3.76583	3.7298		3.83235	3.9352	3.83235
256946_at	HAF2	AT3G19040	HAF2 (HISTONE ACETYLTRANSFERASE OF THE TAFII250 FAMILY 2); DNA BINDING / HISTONE ACETYLTRANSFERASE/ TRANSCRIPTION COFACTOR'	3	0.0965507	1.05765	0.00515911	1.17331		3.43992	3.43992	3.43992		3.43694	3.31249	3.32777		3.59062	3.61197	3.56636
256980_at	DRB3	AT3G26932	DRB3 (DSRNA-BINDING PROTEIN 3); RNA BINDING / DOUBLE-STRANDED RNA BINDING'	3	0.986078	1.002	0.0150753	1.35134		3.84145	3.71146	3.49954		3.63718	3.51544	3.89118		4.14655	4.07633	4.12411
257417_at	---	AT1G10110	F-box family protein;	3	0.200699	1.16739	0.00734138	1.06599		3.74437	3.64762	3.25282		3.30825	3.32159	3.34511		3.40208	3.44737	3.40208
257469_at	---	AT1G49290	unknown protein	3	0.969002	1.00063	0.0220352	1.07625		3.21133	3.2228	3.2228		3.18109	3.25029	3.2228		3.29933	3.30045	3.37246
257543_at	---	AT3G28960	Transmembrane amino acid transporter family protein;	3	0.478712	1.03285	0.0320151	1.14824		3.52281	3.41242	3.50883		3.41754	3.36384	3.52281		3.67039	3.69645	3.53565
257563_at	---	AT3G19610	unknown protein	3	0.243017	1.00901	0.00299116	1.057		2.9625	2.94979	2.94979		2.92366	2.94979	2.94979		3.00448	3.02839	3.03028
257646_at	MAP1B	AT3G25740	MAP1B (METHIONINE AMINOPEPTIDASE 1C); AMINOPEPTIDASE/ METALLOEXOPEPTIDASE'	3	0.470448	0.950403	0.0067993	1.1915		6.54132	6.66556	6.3566		6.5814	6.60112	6.60112		6.77658	6.82377	6.94164
257655_at	---	AT3G13350	HMG (high mobility group) box protein with ARID/BRIGHT DNA-binding domain;	3	0.316598	0.908436	0.0453453	1.1683		6.0911	5.74126	5.94895		5.93913	6.08361	6.1742		6.26966	6.20874	6.39178
257725_at	MSH2	AT3G18525	MSH2 (MUTS HOMOLOG 2); ATP BINDING / DAMAGED DNA BINDING / MISMATCHED DNA BINDING / PROTEIN BINDING'	3	0.986897	1.00105	0.0346863	1.16266		4.26978	4.12895	4.41164		4.28067	4.24846	4.27671		4.33408	4.56202	4.56202
257856_at	---	AT3G12930	Lojap-related protein;	3	0.400813	0.806811	0.0311242	1.59262		7.00878	6.47522	6.1376		7.10169	6.44022	7.00878		7.35347	7.67998	7.53145
258199_at	---	AT3G14030	F-box associated ubiquitination effector family protein;	3	0.693161	1.0171	0.043534	1.12087		3.25939	3.17976	3.11039		3.11703	3.13694	3.22219		3.23118	3.41846	3.32038
258352_at	IAA31	AT3G17600	IAA31 (INDOLE-3-ACETIC ACID INDUCIBLE 31); TRANSCRIPTION FACTOR'	3	0.452226	1.02872	0.00926165	1.08952		3.09086	2.95137	3.01821		2.99045	3.01821	2.92923		3.11448	3.09761	3.09688
258637_at	SCN1	AT3G07880	SUPERCENTIPEDE1'	3	0.88107	0.983835	0.0416633	1.22624		9.30527	9.05822	9.09973		9.1737	8.98894	9.37112		9.4479	9.48763	9.48095
258673_at	---	AT3G08620	RNA-binding KH domain-containing protein;	3	0.86688	1.02895	0.000400149	1.12567		6.50926	5.79252	6.06697		6.06161	6.08475	6.09888		6.23888	6.24714	6.27159
258766_at	GALAK	AT3G10700	GALACTURONIC ACID KINASE'	3	0.218208	1.12045	0.0289609	1.22651		5.2736	5.57814	5.4596		5.14791	5.40593	5.26528		5.4596	5.67409	5.56911
258802_at	---	AT3G04650	FAD/NAD(P)-binding oxidoreductase family protein;	3	0.294974	0.918546	0.00814641	1.15604		6.06091	5.73008	6.01402		6.06091	6.06091	6.05091		6.23931	6.20905	6.35195
258827_at	---	AT3G07150	unknown protein	3	0.576129	0.938859	0.015061	1.09189		4.2021	3.71887	3.87244		4.02215	4.02215	4.02215		4.09038	4.20411	4.15244
258874_at	---	AT3G03230	alpha/beta-Hydrolases superfamily protein	3	0.278083	1.10601	0.0474339	1.11278		4.54143	4.39687	4.7742		4.36442	4.40318	4.50882		4.57385	4.50882	4.65626
258885_at	---	AT3G10030	aspartate/glutamate/uridylate kinase family protein;	3	0.815371	1.01247	0.0398258	1.07269		7.10845	7.22441	7.31194		7.13902	7.22441	7.22771		7.31857	7.32558	7.2507
258940_at	---	AT3G09930	GDSL-like Lipase/Acylhydrolase superfamily protein;	3	0.215452	0.983688	0.0425645	1.02203		2.80425	2.81778	2.76251		2.81778	2.81778	2.82017		2.85102	2.87012	2.8289
259126_at	---	AT3G02280	Flavodoxin family protein;	3	0.634258	0.972885	0.0260194	1.07268		6.62498	6.41829	6.62292		6.61176	6.62498	6.54843		6.73881	6.66857	6.68146
259187_at	ATMYB57	AT3G01530	ATMYB57 (MYB DOMAIN PROTEIN 57); DNA BINDING / TRANSCRIPTION FACTOR'	3	0.0586959	1.16988	0.0111363	1.11619		3.97121	3.66185	3.85113		3.59861	3.59282	3.61368		3.80589	3.68859	3.78638
259223_at	WOX11	AT3G03660	WOX11 (WUSCHEL RELATED HOMEOBOX 11); DNA BINDING / TRANSCRIPTION FACTOR'	3	0.523411	1.02228	0.0404755	1.09265		3.37528	3.38284	3.3965		3.3965	3.3965	3.26626		3.5184	3.45136	3.47298
259315_at	ATRP2	AT3G01200	ATRP2 (PPDK REGULATORY PROTEIN 2); PROTEIN KINASE'	3	0.0885197	0.794977	0.0312953	1.20647		8.01435	8.42122	8.35482		8.47042	8.54365	8.76936		8.83762	8.90121	8.85697
259324_at	MIRO3	AT3G05310	MIRO3; GTP BINDING'	3	0.297816	1.05848	0.0372154	1.13596		3.4057	3.36075	3.52513		3.30664	3.292	3.44695		3.44695	3.55233	3.59805
259331_at	SAUR27	AT3G03840	SMALL AUXIN UP RNA 27'	3	0.131849	1.04021	0.0132221	1.09126		3.02016	3.07125	3.00082		3.02016	2.94838	2.95306		3.13965	3.08967	3.07027
259372_at	AP1	AT1G69120	AP1 (APETALA1); DNA BINDING / PROTEIN BINDING / PROTEIN HETERODIMERIZATION/ TRANSCRIPTION ACTIVATOR/ TRANSCRIPTION FACTOR'	3	0.326424	1.29045	0.0203176	1.41635		3.89297	4.97617	4.64343		4.14339	3.98201	4.28355		4.61502	4.44997	4.85049
259391_s_at	ATADS4	AT1G06350	Fatty acid desaturase family protein;	3	0.393024	1.56184	0.0462408	1.79357		5.0917	6.08472	4.04026		4.96219	3.88264	4.44211		5.10999	5.46798	5.23746
259454_at	---	AT1G44050	Cysteine/Histidine-rich C1 domain family protein;	3	0.168544	1.04271	0.0440006	1.1127		3.26439	3.33043	3.23661		3.20476	3.18126	3.26439		3.43646	3.41177	3.26439
259526_at	---	AT1G12570	Glucose-methanol-choline (GMC) oxidoreductase family protein;	3	0.305887	1.18984	0.0257504	1.13222		3.50651	4.04873	3.34722		3.43843	3.29904	3.41267		3.50882	3.63299	3.5458
259670_at	---	AT1G52310	protein kinase family protein / C-type lectin domain-containing protein;	3	0.127328	1.17806	0.0326762	1.15579		6.60327	6.74299	6.35854		6.44078	6.22809	6.3267		6.47353	6.54426	6.6044
259745_at	SAG18	AT1G71190	SAG18 (SENESCENCE ASSOCIATED GENE 18)'	3	0.097043	1.12284	0.0231342	1.09144		8.43363	8.65358	8.43363		8.34788	8.27598	8.39553		8.47965	8.48413	8.4343
259758_s_at	---	AT1G77530	O-methyltransferase family protein;	3	0.0719727	1.04961	0.0107461	1.04253		2.83634	2.83695	2.92174		2.79582	2.81214	2.77752		2.86453	2.86488	2.83634
259972_at	CUC3	AT1G76420	CUC3 (CUP SHAPED COTYLEDON3); TRANSCRIPTION FACTOR'	3	0.304125	1.0354	0.0186758	1.19025		2.95166	2.88152	2.97141		2.95166	2.85069	2.85167		3.0683	3.07999	3.25953
259985_at	---	AT1G76620	unknown protein	3	0.133365	1.04407	0.00757889	1.10565		3.64642	3.64642	3.71654		3.61608	3.56023	3.64642		3.74801	3.72854	3.78086
260043_at	---	AT1G41770	unknown protein	3	0.145724	1.15493	0.0110164	1.20105		3.60484	3.21795	3.47513		3.17053	3.20718	3.29677		3.50292	3.56495	3.39949
260212_at	URP4	AT1G74480	UAS-TAGGED ROOT PATTERNING4'	3	0.126809	1.11334	0.0363087	1.17017		3.32667	3.17271	3.34579		3.02184	3.11787	3.24076		3.33559	3.44968	3.27537
260321_at	SP1	AT1G63900	SUPPRESSOR OF PPI1 LOCUS 1'	3	0.693754	0.975134	0.0253782	1.16413		8.28341	8.05726	8.28966		8.20238	8.25352	8.28341		8.35843	8.45714	8.58149
260673_at	---	AT1G19330	unknown protein	3	0.482569	1.13087	0.0434329	1.27742		6.73088	6.81372	6.218		6.64086	6.21811	6.37135		6.65951	6.78779	6.84272
260687_at	ATTIM23-1	AT1G17530	ATTIM23-1 (TRANSLOCASE OF INNER MITOCHONDRIAL MEMBRANE 23); P-P-BOND-HYDROLYSIS-DRIVEN PROTEIN TRANSMEMBRANE TRANSPORTER'	3	0.941711	1.00749	0.0286501	1.11969		8.336	7.91437	8.1487		8.06482	8.14564	8.15634		8.26782	8.21769	8.3706
260790_at	---	AT1G06240	unknown protein	3	0.148409	0.783064	0.0197111	1.39617		4.41571	4.03775	3.82687		4.47612	4.241	4.62161		4.78856	4.92254	5.07205
260811_s_at	---	AT1G43740	gypsy-like retrotransposon family (Athila)	3	0.0623752	1.12763	0.0263072	1.07193		3.10216	3.12042	3.31276		3.00168	3.04379	2.97		3.08179	3.08179	3.15253
261393_at	SMB	AT1G79580	SMB (SOMBRERO); TRANSCRIPTION FACTOR'	3	0.862858	0.990363	0.0490899	1.07941		3.10991	3.04025	2.89721		3.03952	2.9755	3.07426		3.17796	3.07426	3.16779
261610_at	---	AT1G49560	Homeodomain-like superfamily protein;	3	0.0534851	1.21088	0.0423286	1.24397		4.59126	4.47202	4.59683		4.20086	4.15907	4.47202		4.59744	4.70734	4.47202
261776_at	---	AT1G76190	SAUR-like auxin-responsive protein family ;	3	0.680691	1.01804	0.0359658	1.10328		2.96865	3.07262	3.06398		3.02788	2.92736	3.07262		3.11471	3.13461	3.20393
261804_at	UGT78D1	AT1G30530	UGT78D1 (UDP-GLUCOSYL TRANSFERASE 78D1); UDP-GLYCOSYLTRANSFERASE/ QUERCETIN 3-O-GLUCOSYLTRANSFERASE/ TRANSFERASE, TRANSFERRING GLYCOSYL GROUPS'	3	0.119106	1.20944	0.0451778	1.28234		5.23919	5.45501	5.04334		4.9825	4.82377	5.10826		5.10826	5.46494	5.41766
261943_at	AHA9	AT1G80660	AHA9; HYDROGEN-EXPORTING ATPASE, PHOSPHORYLATIVE MECHANISM'	3	0.0621763	1.07636	0.0372251	1.07348		3.31139	3.29481	3.43106		3.24668	3.22929	3.24282		3.4016	3.2751	3.34898
261955_at	RPN12A	AT1G64520	RPN12A (REGULATORY PARTICLE NON-ATPASE 12A); PEPTIDASE'	3	0.194204	1.11361	0.0349618	1.08016		10.4871	10.2107	10.1779		10.1943	10.0868	10.1289		10.2405	10.2925	10.2107
262154_at	---	AT1G52700	alpha/beta-Hydrolases superfamily protein	3	0.104046	1.19172	0.0306217	1.09647		4.24422	4.19517	3.84967		3.80226	3.84554	3.88211		3.99875	4.02822	3.90154
262359_at	---	AT1G73070	leucine-rich repeat family protein, contains leucine rich-repeat (LRR) domains	3	0.707359	0.970718	0.000615337	1.12121		3.36159	3.03167	3.27429		3.27429	3.2476	3.27429		3.4305	3.4537	3.40713
262418_at	ATHX	AT1G50320	ATHX; ENZYME ACTIVATOR'	3	0.528171	1.07635	0.0286551	1.30767		10.0417	9.73556	9.82297		9.91265	9.53102	9.83807		10.0506	10.2147	10.1775
262669_at	---	AT1G62850	Class I peptide chain release factor;	3	0.244216	0.882724	0.0332493	1.16026		6.41888	6.149	6.03349		6.44704	6.23638	6.45785		6.58726	6.56616	6.63122
262732_at	RSH3	AT1G16440	ROOT HAIR SPECIFIC 3'	3	0.296994	1.03612	0.0302415	1.10358		4.00048	3.89449	3.88898		3.84089	3.86768	3.9218		4.0454	4.07354	3.93801
262768_at	---	AT1G12990	beta-1,4-N-acetylglucosaminyltransferase family protein;	3	0.853538	1.02401	0.0350555	1.26354		6.65461	6.24714	6.21356		6.33902	6.21486	6.45876		6.66441	6.84732	6.51334
262790_at	TIF3H1	AT1G10840	TIF3H1; TRANSLATION INITIATION FACTOR'	3	0.91188	0.991456	0.0450008	1.04767		9.74137	9.449	9.47959		9.59338	9.59217	9.52156		9.65709	9.62316	9.62839
263010_at	---	AT1G23330	alpha/beta-Hydrolases superfamily protein;	3	0.792624	0.924553	0.0477078	1.42641		6.49618	5.57418	5.42541		6.09888	5.62843	6.10799		6.20822	6.55741	6.60682
263029_at	---	AT1G24050	RNA-processing, Lsm domain;	3	0.625958	1.00311	0.0347751	1.05296		9.38807	9.37208	9.38807		9.36756	9.37909	9.38816		9.49574	9.4072	9.4552
263144_at	---	AT1G54070	Dormancy/auxin associated family protein;	3	0.167762	0.971121	0.00585057	1.09235		3.43252	3.48272	3.50111		3.4891	3.54433	3.50975		3.63811	3.67397	3.61341
263260_at	OTS2	AT1G10570	OTS2 (OVERLY TOLERANT TO SALT 2); SUMO-SPECIFIC PROTEASE/ CYSTEINE-TYPE PEPTIDASE'	3	0.138827	0.844059	0.0422727	1.25675		6.2808	6.24319	6.54788		6.53981	6.47032	6.79549		6.85284	7.08436	6.85752
263402_at	---	AT2G04050	MATE efflux family protein;	3	0.189026	1.92336	0.00748286	1.212		6.52581	4.88333	4.52158		4.31651	4.36595	4.41736		4.62494	4.73543	4.57164
263476_at	TEJ	AT2G31870	TEJ (SANSKRIT FOR ''BRIGHT''); POLY(ADP-RIBOSE) GLYCOHYDROLASE'	3	0.0747452	1.44353	0.0225009	1.1692		4.92381	5.70264	5.27394		4.6896	4.87361	4.74839		5.00125	5.06309	4.92381
263489_at	5PTASE14	AT2G31830	INOSITOL-POLYPHOSPHATE 5-PHOSPHATASE 14'	3	0.444128	1.06224	0.0197786	1.08249		3.46992	3.28797	3.63594		3.37222	3.36664	3.39365		3.44799	3.47414	3.55346
263562_at	---	AT2G15420	myosin heavy chain-related;	3	0.829855	1.00981	0.00892454	1.17138		3.62617	3.47717	3.55002		3.59217	3.54959	3.46938		3.82943	3.71768	3.74864
263615_at	MYB100	AT2G25230	MYB100 (MYB DOMAIN PROTEIN 100); DNA BINDING / TRANSCRIPTION FACTOR'	3	0.686206	1.01924	0.0337248	1.10107		2.92135	2.84912	2.73716		2.85728	2.77729	2.79058		3.01728	2.87293	2.95166
263622_at	---	AT2G04870	unknown protein	3	0.165789	1.13998	0.0178606	1.14555		3.05835	3.071	3.40133		3.00708	3.02377	2.9328		3.09307	3.21544	3.24327
263700_at	---	AT1G31150	sequence-specific DNA binding transcription factor activity;	3	0.250703	0.932629	0.0153613	1.14608		3.67479	3.6327	3.87171		3.84813	3.78481	3.84813		3.96593	3.98899	4.11626
263770_at	---	AT2G06410	Mutator-like transposase family,	3	0.921174	1.00402	0.0404605	1.08507		3.45214	3.56414	3.56414		3.45558	3.54333	3.56414		3.59177	3.6338	3.69083
263826_at	CAN2	AT2G40410	CALCIUM DEPENDENT NUCLEASE 2'	3	0.53625	0.95422	0.0447927	1.1633		8.07383	8.24208	8.21223		8.10446	8.24208	8.38442		8.41881	8.50081	8.466
263863_at	---	AT2G04540	Beta-ketoacyl synthase;	3	0.691773	0.96764	0.0147494	1.18584		6.69478	6.58413	6.36358		6.61421	6.64638	6.52427		6.76199	6.82274	6.93788
264205_at	---	AT1G22790	unknown protein	3	0.874194	1.00915	0.0396321	1.26441		6.22026	6.14105	6.17103		6.25674	6.2017	6.03448		6.29667	6.56114	6.65051
264483_at	---	AT1G77230	Tetratricopeptide repeat (TPR)-like superfamily protein;	3	0.610303	1.05766	0.0459803	1.1059		4.2009	3.79372	4.15915		3.96268	4.05937	3.8891		4.17065	4.09261	4.08353
264831_at	---	AT1G03687	DTW domain-containing protein;	3	0.879337	0.984189	0.00851287	1.39547		4.4951	4.54971	4.77201		4.77201	4.43971	4.67408		5.12918	5.05952	5.13934
264843_at	---	AT1G03400	single copy gene that encodes a protein with sequence similarity to tomato E8 (ACC oxidase)	3	0.741822	1.04584	0.00304559	1.16498		8.70131	8.49966	8.12304		8.39612	8.38056	8.35335		8.65018	8.59734	8.54343
264872_at	SEP3	AT1G24260	SEP3 (SEPALLATA3); DNA BINDING / PROTEIN BINDING / TRANSCRIPTION FACTOR'	3	0.290187	1.15917	0.0166034	1.40073		3.51544	3.97345	3.54313		3.45297	3.29966	3.64013		4.10204	3.80589	3.94337
265004_at	---	AT1G26990	copia-like retrotransposon family,	3	0.297098	1.07107	0.0441386	1.07409		3.47812	3.21966	3.30765		3.19424	3.30765	3.2064		3.32488	3.37237	3.32038
265058_s_at	MBP2	AT1G52040	MBP2 (MYROSINASE-BINDING PROTEIN 2); SUGAR BINDING / THIOGLUCOSIDASE BINDING'	3	0.535576	1.38505	0.0453473	1.27608		5.39059	7.60765	5.97707		5.83451	5.75393	5.97707		6.37999	6.26361	5.97707
265134_at	LPAT3	AT1G51260	LPAT3; 1-ACYLGLYCEROL-3-PHOSPHATE O-ACYLTRANSFERASE'	3	0.988328	1.00155	0.0235488	1.14587		3.65953	3.2659	3.6107		3.40729	3.5487	3.57343		3.65558	3.70302	3.76016
265407_at	---	AT2G16810	F-box and associated interaction domains-containing protein;	3	0.968469	1.00282	0.0413738	1.13234		2.8199	2.94313	3.0313		2.79994	2.97058	3.01163		3.14299	3.08059	3.09647
265541_at	SQN	AT2G15800	PEPTIDYL-PROLYL CIS-TRANS ISOMERASE CYP40'	3	0.170108	1.08383	0.0114883	1.05769		2.95213	2.95213	3.16541		2.92126	2.91554	2.88445		3.01816	2.97061	2.97523
265609_at	---	AT2G25420	transducin family protein / WD-40 repeat family protein;	3	0.796274	1.0467	0.0328391	1.57771		4.47487	4.86995	4.5939		4.63516	4.23606	4.86995		4.97576	5.4019	5.33702
265654_s_at	---	AT2G13870	CACTA-like transposase family (Ptta/En/Spm),	3	0.748074	1.04267	0.0477828	1.05512		3.40153	2.85254	3.21476		3.1339	3.07252	3.08158		3.15076	3.14843	3.22102
265663_at	---	AT2G24290	unknown protein	3	0.130233	0.869241	0.00374149	1.18055		6.85236	6.46995	6.65324		6.85129	6.85978	6.87099		7.06944	7.05471	7.17629
265726_at	CVL1	AT2G32010	CVP2 LIKE 1'	3	0.812259	0.979507	0.0226149	1.18831		3.62331	3.28691	3.38267		3.43893	3.4042	3.53938		3.59292	3.808	3.72831
265844_at	FEI2	AT2G35620	FEI2 (FEI 2); KINASE'	3	0.484809	1.12989	0.0424273	1.22626		4.78914	5.51526	5.07601		5.0927	4.89672	4.86243		5.0927	5.38843	5.25349
265902_at	---	AT2G25590	Plant Tudor-like protein;	3	0.0537106	0.798879	0.0168196	1.29692		5.98046	6.32359	6.18191		6.6311	6.37769	6.44902		6.76528	6.99079	6.82702
266275_at	---	AT2G29370	NAD(P)-binding Rossmann-fold superfamily protein;	3	0.436897	1.04205	0.0393256	1.16419		3.88969	3.76608	3.90523		3.77985	3.71317	3.88969		4.09176	4.05924	3.88969
266276_at	TRI	AT2G29330	TRI (TROPINONE REDUCTASE); BINDING / CATALYTIC/ OXIDOREDUCTASE'	3	0.704126	1.03533	0.0330593	1.135		2.96981	2.70754	3.01885		2.77187	2.80425	2.96981		3.0198	3.06293	3.01126
266357_at	BAM6	AT2G32290	BAM6 (BETA-AMYLASE 6); BETA-AMYLASE/ CATALYTIC/ CATION BINDING'	3	0.0331251	0.954055	0.0260652	1.07371		3.30105	3.29643	3.31162		3.40355	3.37642	3.33269		3.47365	3.43	3.51684
266556_at	---	AT2G46230	PIN domain-like family protein;	3	0.817228	0.978357	0.0443016	1.18403		9.72268	9.43408	9.46437		9.65523	9.42644	9.63416		9.7101	9.82347	9.9134
266583_at	---	AT2G46220	Uncharacterized conserved protein	3	0.384991	0.937461	0.038736	1.06715		12.2344	11.9106	12.1175		12.1663	12.1953	12.1804		12.2594	12.3383	12.2255
266715_at	---	AT2G46780	RNA-binding (RRM/RBD/RNP motifs) family protein;	3	0.354168	1.07896	0.0285746	1.28903		3.67343	3.80058	3.80058		3.69779	3.46309	3.78477		4.06483	4.1065	3.87317
266755_at	---	AT2G47150	NAD(P)-binding Rossmann-fold superfamily protein;	3	0.177758	1.0694	0.0461552	1.17617		3.28714	3.26638	3.2453		3.05922	3.18281	3.26638		3.38627	3.29432	3.53011
266814_at	ATHB4	AT2G44910	ATHB4 (ARABIDOPSIS THALIANA HOMEOBOX-LEUCINE ZIPPER PROTEIN 4); DNA BINDING / TRANSCRIPTION FACTOR'	3	0.839567	1.01669	0.0445829	1.1081		3.52202	3.24603	3.20418		3.31535	3.26989	3.31535		3.36793	3.42332	3.55361
266847_at	EMB1345	AT2G26060	EMB1345 (EMBRYO DEFECTIVE 1345); NUCLEOTIDE BINDING'	3	0.884009	1.01935	0.02404	1.24528		8.80475	8.37683	8.43728		8.45269	8.39149	8.69174		8.76274	8.86488	8.8577
266895_at	RCAR14	AT2G26040	REGULATORY COMPONENTS OF ABA RECEPTOR 14'	3	0.0518989	1.11159	0.0320832	1.18421		3.93315	3.93315	3.95326		3.68064	3.80241	3.87864		3.93315	4.14166	4.01865
267165_at	RLK	AT2G37710	RLK (RECEPTOR LECTIN KINASE); KINASE'	3	0.476743	1.34151	0.0197832	1.51173		10.8775	9.94991	9.11216		9.75753	9.30717	9.60325		9.93574	10.2584	10.2624
267191_at	MLO15	AT2G44110	MLO15 (MILDEW RESISTANCE LOCUS O 15); CALMODULIN BINDING'	3	0.518621	1.06953	0.00765238	1.10676		3.34242	3.15981	3.61197		3.27924	3.24432	3.29971		3.37773	3.46466	3.41989
267250_at	---	AT2G23060	Acyl-CoA N-acyltransferases (NAT) superfamily protein;	3	0.601773	1.04413	0.0491005	1.18746		3.86091	3.75517	3.54688		3.60197	3.61891	3.75517		3.91183	4.05267	3.75517
