# Supplementary material for: Altered expression of Arabidopsis genes in response to a multifunctional geminivirus pathogenicity protein
Source: BMC Plant Biol. 2014 Nov 18;14:302. doi: 10.1186/s12870-014-0302-7 (PMC4253603; doi:10.1186/s12870-014-0302-7)
Supplement: Additional file 3: Table S3. — A comparison of differentially regulated genes found in CaLCuV-infected Arabidopsis with those found in response to full-length (FL) AC2. The first two worksheets list genes up- or down-regulated in Arabidopsis plants infected with CaLCuV at 12 days post infection [24] and indicates whether the same genes were also differentially regulated in response to FL AC2. A hypergeometric distribution is shown in the third worksheet. [file 12870_2014_302_MOESM3_ESM.xls]

## Sheet: Genes Up-Reg in Infection
Table S3: A comparison of differentially regulated genes found in CaLCuV-infected Arabidopsis with those found in response to AC2. A list of genes up regulated in Arabidopsis plants infected with CaLCuV at 12 days post infection [24], as compared to a mock infected control (Virus vs Mock), is compared to genes differentially expressed between full-length AC2 (FL) and an empty vector control at on…
Affymetrix ID	Gene Symbol	Transcrpt ID (TAIR)	Gene Details	Virus vs Mock	FL AC2 vs 530 Day 1	FL AC2 vs 530 Day 2
244915_s_at	ArthMp075	ORF158	HYPOTHETICAL PROTEIN'	1	0	0
245035_at	ATARD3	AT2G26400	ATARD3 (ACIREDUCTONE DIOXYGENASE 3); ACIREDUCTONE DIOXYGENASE [IRON(II)-REQUIRING]/ HETEROGLYCAN BINDING / METAL ION BINDING'	1	0	0
245038_at	PLA2A	AT2G26560	PLA2A (PHOSPHOLIPASE A 2A); LIPASE/ NUTRIENT RESERVOIR'	1	0	0
245039_at	AT2G26600	AT2G26600	---'	1	0	0
245052_at	AT2G26440	AT2G26440	---'	1	0	0
245053_at	AT2G26450	AT2G26450	---'	0	1	0
245054_at	AT2G26460	AT2G26460	SUPPRESSORS OF MEC-8 AND UNC-52 2'	0	0	1
245056_at	UGT76D1	AT2G26480	UGT76D1 (UDP-GLUCOSYL TRANSFERASE 76D1); UDP-GLYCOSYLTRANSFERASE/ QUERCETIN 7-O-GLUCOSYLTRANSFERASE/ TRANSFERASE, TRANSFERRING GLYCOSYL GROUPS'	0	0	1
245063_at	AT2G39795	AT2G39795	---'	1	0	0
245064_at	AT2G39725	AT2G39725	---'	1	0	0
245067_at	RNS2	AT2G39780	RNS2 (RIBONUCLEASE 2); RNA BINDING / ENDORIBONUCLEASE/ RIBONUCLEASE T2'	1	0	0
245074_at	AT2G23200	AT2G23200	---'	1	0	0
245092_at	BZIP17	AT2G40950	BZIP17; DNA BINDING / TRANSCRIPTION ACTIVATOR/ TRANSCRIPTION FACTOR'	1	0	0
245099_at	RHC1A	AT2G40830	RHC1A; PROTEIN BINDING / ZINC ION BINDING'	1	0	0
245105_at	AT2G41610	AT2G41610	---'	0	1	0
245106_at	AT2G41650	AT2G41650	---'	0	1	0
245107_at	AT-HSFB3	AT2G41690	AT-HSFB3; DNA BINDING / TRANSCRIPTION FACTOR'	0	0	1
245111_at	AT2G41570	AT2G41570	---'	0	0	1
245114_at	TFIIB	AT2G41630	TFIIB (TRANSCRIPTION FACTOR II B); RNA POLYMERASE II TRANSCRIPTION FACTOR/ PROTEIN BINDING / TRANSCRIPTION REGULATOR/ TRANSLATION INITIATION FACTOR/ ZINC ION BINDING'	1	0	0
245124_at	U1A	AT2G47580	U1A (SPLICEOSOMAL PROTEIN U1A); RNA BINDING / NUCLEIC ACID BINDING / NUCLEOTIDE BINDING'	0	0	1
245129_at	CRR4	AT2G45350	CRR4 (CHLORORESPIRATORY REDUCTION 4)'	0	1	0
245131_s_at	emb1067	AT2G45330	EMB1067 (EMBRYO DEFECTIVE 1067); TRNA 2''-PHOSPHOTRANSFERASE/ TRANSFERASE, TRANSFERRING PHOSPHORUS-CONTAINING GROUPS'	1	0	0
245137_at	AT2G45460	AT2G45460	---'	1	0	0
245140_at	LBD18	AT2G45420	LBD18 (LOB DOMAIN-CONTAINING PROTEIN 18)'	0	0	1
245148_at	AT2G45220	AT2G45220	---'	1	0	0
245158_at	RALFL18	AT2G33130	RALFL18 (RALF-LIKE 18); SIGNAL TRANSDUCER'	0	0	1
245160_at	AtRLP28	AT2G33080	ATRLP28 (RECEPTOR LIKE PROTEIN 28); PROTEIN BINDING'	1	0	0
245175_at	UNE5	AT2G47470	UNE5 (UNFERTILIZED EMBRYO SAC 5); PROTEIN DISULFIDE ISOMERASE'	1	0	0
245187_s_at	AT1G67680	AT1G67680	---'	1	0	0
245197_at	AT1G67800	AT1G67800	---'	1	0	0
245200_at	AT1G67850	AT1G67850	---'	1	0	0
245207_at	AT5G12310	AT5G12310	---'	1	0	0
245214_at	AT1G67855	AT1G67855	---'	0	0	1
245218_s_at	AT1G58842	AT1G58842	---'	1	0	0
245228_at	COBL2	AT3G29810	COBL2 (COBRA-LIKE PROTEIN 2 PRECURSOR)'	1	0	0
245239_at	FWA	AT4G25530	FWA; DNA BINDING / PROTEIN BINDING / PROTEIN HOMODIMERIZATION/ TRANSCRIPTION FACTOR'	0	0	1
245249_at	ACX1	AT4G16760	ACX1 (ACYL-COA OXIDASE 1); ACYL-COA OXIDASE'	1	0	0
245255_at	COP9	AT4G14110	COP9 (CONSTITUTIVE PHOTOMORPHOGENIC 9); METALLOENDOPEPTIDASE/ PROTEIN BINDING'	1	0	0
245257_at	CAM8	AT4G14640	CAM8 (CALMODULIN 8); CALCIUM ION BINDING'	1	0	0
245265_at	ACD6	AT4G14400	ACD6 (ACCELERATED CELL DEATH 6); PROTEIN BINDING'	1	0	0
245266_at	AT4G17070	AT4G17070	---'	1	0	0
245273_at	AT4G14950	AT4G14950	KILLING ME SLOWLY 1'	1	0	0
245279_at	AT4G17270	AT4G17270	---'	1	0	0
245289_at	AT4G15470	AT4G15470	---'	1	0	0
245293_at	AT4G16660	AT4G16660	---'	1	0	0
245313_at	AT4G15420	AT4G15420	---'	1	0	0
245315_at	PBD2	AT4G14800	PBD2 (20S PROTEASOME BETA SUBUNIT 2); PEPTIDASE/ THREONINE-TYPE ENDOPEPTIDASE'	1	0	0
245320_at	AT4G16444	AT4G16444	---'	1	0	0
245329_at	AT4G14365	AT4G14365	XB3 ORTHOLOG 4 IN ARABIDOPSIS THALIANA'	1	0	0
245330_at	AT4G14930	AT4G14930	---'	1	0	0
245331_at	AT4G14410	AT4G14410	BASIC HELIX-LOOP-HELIX 104'	1	0	0
245332_at	AT4G15940	AT4G15940	---'	1	0	0
245333_at	AT4G14615	AT4G14615	---'	1	0	0
245341_at	AT4G16447	AT4G16447	---'	1	0	0
245358_at	PRL1	AT4G15900	PRL1 (PLEIOTROPIC REGULATORY LOCUS 1); BASAL TRANSCRIPTION REPRESSOR/ NUCLEOTIDE BINDING / PROTEIN BINDING'	1	0	0
245360_at	AT4G16330	AT4G16330	---'	1	0	0
245361_at	AT4G17790	AT4G17790	---'	1	0	0
245363_at	AT4G15120	AT4G15120	---'	0	0	1
245365_at	AT4G17720	AT4G17720	---'	1	0	0
245373_s_at	ATARD2	AT4G14716	ACIREDUCTONE DIOXYGENASE [IRON(II)-REQUIRING]/ METAL ION BINDING'	1	0	0
245374_at	AT4G17620	AT4G17620	---'	1	0	0
245385_at	AT4G14020	AT4G14020	---'	1	0	0
245391_at	ATG8F	AT4G16520	ATG8F (AUTOPHAGY 8F); MICROTUBULE BINDING'	1	0	0
245393_at	AT4G16260	AT4G16260	---'	1	0	0
245398_at	AT4G14900	AT4G14900	---'	1	0	0
245401_at	AT4G17670	AT4G17670	---'	1	0	0
245415_at	ATG2484-1	AT4G17330	ATG2484-1; RNA BINDING'	1	0	0
245425_at	UCH3	AT4G17510	UCH3 (UBIQUITIN C-TERMINAL HYDROLASE 3); UBIQUITIN THIOLESTERASE'	1	0	0
245428_at	AT4G17570	AT4G17570	GATA TRANSCRIPTION FACTOR 26'	1	0	0
245440_at	AT4G16680	AT4G16680	---'	1	0	0
245446_at	AT4G16800	AT4G16800	---'	1	0	0
245454_at	AT4G16920	AT4G16920	---'	1	0	0
245460_at	RLM3	AT4G16990	RLM3 (RESISTANCE TO LEPTOSPHAERIA MACULANS 3); ATP BINDING'	1	0	0
245473_at	AT4G16050	AT4G16050	---'	0	1	0
245478_at	ARA1	AT4G16130	ARA1 (ARABINOSE KINASE); ATP BINDING / L-ARABINOKINASE/ GALACTOKINASE'	1	0	0
245483_at	AT4G16190	AT4G16190	---'	1	0	0
245484_at	ECHIA	AT4G16210	ECHIA (ENOYL-COA HYDRATASE/ISOMERASE A); CATALYTIC'	1	0	0
245496_at	AT4G16440	AT4G16440	HOMOLOG OF YEAST NAR1'	1	0	0
245508_at	AT4G15720	AT4G15720	---'	0	1	0
245517_at	AT4G15840	AT4G15840	---'	1	0	0
245518_at	ATRH1	AT4G15850	ATRH1; ATP-DEPENDENT HELICASE/ DEAD/H-BOX RNA HELICASE BINDING'	1	0	0
245527_at	AT4G15960	AT4G15960	---'	0	0	1
245528_at	PPDK	AT4G15530	PPDK (PYRUVATE ORTHOPHOSPHATE DIKINASE); KINASE/ PYRUVATE, PHOSPHATE DIKINASE'	1	0	0
245533_at	CCT2	AT4G15130	CATALYTIC/ CHOLINE-PHOSPHATE CYTIDYLYLTRANSFERASE/ NUCLEOTIDYLTRANSFERASE'	0	1	0
245566_at	AT4G14610	AT4G14610	---'	1	0	0
245567_at	GLP9	AT4G14630	GLP9 (GERMIN-LIKE PROTEIN 9); MANGANESE ION BINDING / NUTRIENT RESERVOIR'	1	0	0
245569_at	NRPE7	AT4G14660	NRPE7; DNA-DIRECTED RNA POLYMERASE'	0	1	0
245611_at	AT4G14390	AT4G14390	---'	1	0	0
245627_at	AtGolS2	AT1G56600	ATGOLS2 (ARABIDOPSIS THALIANA GALACTINOL SYNTHASE 2); TRANSFERASE, TRANSFERRING GLYCOSYL GROUPS / TRANSFERASE, TRANSFERRING HEXOSYL GROUPS'	1	0	0
245630_at	AT1G25360	AT1G25360	---'	0	1	0
245631_at	OVA9	AT1G25350	OVA9 (OVULE ABORTION 9); GLUTAMINE-TRNA LIGASE'	0	0	1
245633_at	AtTLP10	AT1G25280	ATTLP10 (TUBBY LIKE PROTEIN 10); PHOSPHORIC DIESTER HYDROLASE/ TRANSCRIPTION FACTOR'	1	0	0
245636_at	AT1G25240	AT1G25240	---'	0	1	0
245641_at	AT1G25370	AT1G25370	---'	1	0	0
245642_at	AT1G25275	AT1G25275	---'	1	0	0
245651_s_at	AT1G24793	AT1G24793	LIPID X C1'	1	0	0
245666_at	AT1G28280	AT1G28280	---'	1	0	0
245670_at	ATJ1	AT1G28210	ATJ1; HEAT SHOCK PROTEIN BINDING / NUCLEIC ACID BINDING / UNFOLDED PROTEIN BINDING / ZINC ION BINDING'	1	0	0
245681_at	AT1G56560	AT1G56560	ALKALINE/NEUTRAL INVERTASE A'	1	0	0
245684_at	RHF2A	AT5G22000	RHF2A (RING-H2 GROUP F2A); PROTEIN BINDING / ZINC ION BINDING'	1	0	0
245686_at	J2	AT5G22060	ATJ2; PROTEIN BINDING'	1	0	0
245693_at	WCRKC2	AT5G04260	WCRKC2 (WCRKC THIOREDOXIN 2)'	1	0	0
245694_at	AT5G04170	AT5G04170	---'	1	0	0
245702_at	SYTC	AT5G04220	SYTC'	1	0	0
245732_at	AT1G73440	AT1G73440	---'	1	0	0
245733_at	AT1G73380	AT1G73380	---'	1	0	0
245746_at	AT1G51070	AT1G51070	BASIC HELIX-LOOP-HELIX 115'	1	0	0
245751_s_at	AT1G25988	AT1G25988	---'	0	0	1
245754_at	AT1G35183	AT1G35183	---'	0	1	0
245756_at	AT1G35190	AT1G35190	---'	1	0	0
245760_s_at	AT1G66920	AT1G66920	---'	1	0	0
245775_at	CIPK23	AT1G30270	CIPK23 (CBL-INTERACTING PROTEIN KINASE 23); KINASE/ PROTEIN BINDING / PROTEIN SERINE/THREONINE KINASE'	1	0	0
245781_at	SBP1	AT1G45976	SBP1 (S-RIBONUCLEASE BINDING PROTEIN 1); PROTEIN BINDING / ZINC ION BINDING'	1	0	0
245785_at	ATCSLD6	AT1G32180	ATCSLD6; CELLULOSE SYNTHASE/ TRANSFERASE, TRANSFERRING GLYCOSYL GROUPS'	0	0	1
245787_at	AT1G32130	AT1G32130	'	1	0	0
245794_at	XTR4	AT1G32170	XTR4 (XYLOGLUCAN ENDOTRANSGLYCOSYLASE 4); HYDROLASE, ACTING ON GLYCOSYL BONDS / HYDROLASE, HYDROLYZING O-GLYCOSYL COMPOUNDS / XYLOGLUCAN:XYLOGLUCOSYL TRANSFERASE'	1	0	0
245796_at	RCD1	AT1G32230	RCD1 (RADICAL-INDUCED CELL DEATH1); PROTEIN BINDING'	1	0	0
245803_at	RD21	AT1G47128	RD21 (RESPONSIVE TO DEHYDRATION 21); CYSTEINE-TYPE ENDOPEPTIDASE/ CYSTEINE-TYPE PEPTIDASE'	1	0	0
245817_at	AT1G26160	AT1G26160	---'	0	1	0
245822_at	AT1G26110	AT1G26110	DECAPPING 5'	1	0	0
245844_at	AT1G26170	AT1G26170	---'	1	0	0
245853_at	AT5G13500	AT5G13500	---'	1	0	0
245854_at	AAC2	AT5G13490	AAC2 (ADP/ATP CARRIER 2); ATP:ADP ANTIPORTER/ BINDING'	0	0	1
245868_at	CAT2	AT1G58032	CAT2 (CATIONIC AMINO ACID TRANSPORTER 2); AMINO ACID TRANSMEMBRANE TRANSPORTER'	1	0	0
245879_at	ATTOC64-V	AT5G09420	ATTOC64-V (ARABIDOPSIS THALIANA TRANSLOCON AT THE OUTER MEMBRANE OF CHLOROPLASTS 64-V); AMIDASE/ BINDING / CARBON-NITROGEN LIGASE, WITH GLUTAMINE AS AMIDO-N-DONOR'	1	0	0
245892_at	AT5G09370	AT5G09370	---'	0	0	1
245901_at	KNAT4	AT5G11060	KNAT4 (KNOTTED1-LIKE HOMEOBOX GENE 4); TRANSCRIPTION ACTIVATOR/ TRANSCRIPTION FACTOR'	1	0	0
245902_at	AT5G11080	AT5G11080	---'	0	0	1
245903_at	SYTD	AT5G11100	SYTD'	1	0	0
245913_at	AT5G19860	AT5G19860	---'	1	0	0
245930_at	AT5G09240	AT5G09240	---'	0	1	0
245935_at	AT5G19840	AT5G19840	---'	0	1	0
245951_at	ASP2	AT5G19550	ASP2 (ASPARTATE AMINOTRANSFERASE 2); L-ASPARTATE:2-OXOGLUTARATE AMINOTRANSFERASE'	1	0	1
245954_at	FRS10	AT5G28530	FRS10 (FAR1-RELATED SEQUENCE 10); ZINC ION BINDING'	1	0	0
245956_s_at	BIP2	AT5G28540	BIP2; ATP BINDING'	1	0	0
245957_at	AT5G19590	AT5G19590	---'	1	0	0
245965_at	AT5G19730	AT5G19730	---'	0	1	0
245971_at	NPH4	AT5G20730	NPH4 (NON-PHOTOTROPHIC HYPOCOTYL); DNA BINDING / TRANSCRIPTION ACTIVATOR/ TRANSCRIPTION FACTOR/ TRANSCRIPTION REGULATOR'	1	0	0
245977_at	G6PD2	AT5G13110	G6PD2 (GLUCOSE-6-PHOSPHATE DEHYDROGENASE 2); GLUCOSE-6-PHOSPHATE DEHYDROGENASE'	1	0	0
245985_at	AT5G13120	AT5G13120	PHOTOSYNTHETIC NDH SUBCOMPLEX L 5'	0	1	0
245989_s_at	UBQ4	AT5G20620	UBQ4; PROTEIN BINDING'	1	0	0
245998_at	SUS1	AT5G20830	SUS1 (SUCROSE SYNTHASE 1); UDP-GLYCOSYLTRANSFERASE/ SUCROSE SYNTHASE'	1	0	0
246006_at	YLS8	AT5G08290	YLS8; CATALYTIC'	1	0	0
246009_at	ATSTE14B	AT5G08335	ATSTE14B; PROTEIN-S-ISOPRENYLCYSTEINE O-METHYLTRANSFERASE'	1	0	0
246012_at	AT5G10650	AT5G10650	---'	1	0	0
246018_at	AT5G10695	AT5G10695	---'	1	0	0
246025_at	AT5G21150	AT5G21150	ARGONAUTE 9'	1	0	0
246028_at	AT5G21170	AT5G21170	'	1	0	0
246029_at	AT5G21090	AT5G21090	---'	1	0	0
246042_at	AT5G19440	AT5G19440	---'	1	0	0
246051_at	GME	AT5G28840	GME (GDP-D-MANNOSE 3'',5''-EPIMERASE); GDP-MANNOSE 3,5-EPIMERASE/ NAD OR NADH BINDING / CATALYTIC'	1	0	0
246055_at	AtAGAL1	AT5G08380	ATAGAL1 (ARABIDOPSIS THALIANA ALPHA-GALACTOSIDASE 1); ALPHA-GALACTOSIDASE/ CATALYTIC/ HYDROLASE, HYDROLYZING O-GLYCOSYL COMPOUNDS'	1	0	0
246061_at	RANGAP2	AT5G19320	RANGAP2 (RAN GTPASE ACTIVATING PROTEIN 2); RAN GTPASE ACTIVATOR'	1	0	0
246064_at	AT5G19350	AT5G19350	---'	1	0	0
246066_at	SMG7	AT5G19400	SMG7'	1	0	0
246070_at	AT5G20160	AT5G20160	---'	1	0	0
246089_at	RBX1	AT5G20570	RBX1 (RING-BOX 1); PROTEIN BINDING'	1	0	0
246099_at	ATBCB	AT5G20230	ATBCB (ARABIDOPSIS BLUE-COPPER-BINDING PROTEIN); COPPER ION BINDING / ELECTRON CARRIER'	1	0	0
246101_at	AT5G32580	AT5G32580	---'	0	0	1
246102_at	AT5G32590	AT5G32590	---'	0	0	1
246114_at	DIN10	AT5G20250	DIN10 (DARK INDUCIBLE 10); HYDROLASE, HYDROLYZING O-GLYCOSYL COMPOUNDS'	1	0	0
246119_at	TIP1	AT5G20350	TIP1 (TIP GROWTH DEFECTIVE 1); S-ACYLTRANSFERASE/ ACYL BINDING'	1	0	0
246125_at	AT5G19875	AT5G19875	---'	1	0	0
246131_at	B73	AT5G20990	B73; MOLYBDENUM ION BINDING'	1	0	0
246139_at	AT5G19900	AT5G19900	---'	1	0	0
246156_at	AT5G20090	AT5G20090	---'	1	0	0
246171_at	AT5G32440	AT5G32440	---'	1	0	0
246173_s_at	AT5G28370	AT5G28370	---'	1	0	0
246181_at	AT5G20860	AT5G20860	---'	0	1	0
246189_at	AT5G20910	AT5G20910	ABI3-INTERACTING PROTEIN 2'	0	0	1
246192_at	EIF2 BETA	AT5G20920	EIF2 BETA; TRANSLATION INITIATION FACTOR'	1	0	0
246193_at	AT5G20880	AT5G20880	---'	1	0	0
246196_at	AT4G37090	AT4G37090	---'	1	0	0
246197_at	CEN2	AT4G37010	CALTRACTIN, PUTATIVE / CENTRIN, PUTATIVE'	1	0	0
246201_at	AT4G36750	AT4G36750	---'	0	0	1
246213_at	ATLCB1	AT4G36480	ATLCB1 (LONG-CHAIN BASE1); PROTEIN BINDING / SERINE C-PALMITOYLTRANSFERASE'	1	0	0
246214_at	HSF4	AT4G36990	HSF4 (HEAT SHOCK FACTOR 4); DNA BINDING / TRANSCRIPTION FACTOR/ TRANSCRIPTION REPRESSOR'	1	0	0
246216_at	ROT3	AT4G36380	ROT3 (ROTUNDIFOLIA 3); OXIDOREDUCTASE, ACTING ON PAIRED DONORS, WITH INCORPORATION OR REDUCTION OF MOLECULAR OXYGEN, NADH OR NADPH AS ONE DONOR, AND INCORPORATION OF ONE ATOM OF OXYGEN / OXYGEN BINDING / STEROID HYDROXYLASE'	1	0	0
246221_at	SMP2	AT4G37120	SMP2; SINGLE-STRANDED RNA BINDING'	1	0	0
246228_at	AT4G36430	AT4G36430	---'	1	0	0
246247_at	AT4G36640	AT4G36640	---'	1	0	0
246252_s_at	PLP1	AT4G37070	PATATIN, PUTATIVE'	1	0	0
246260_at	AT1G31820	AT1G31820	POLYAMINE UPTAKE TRANSPORTER 1'	1	0	0
246264_at	FRL2	AT1G31814	FRL2 (FRIGIDA LIKE 2)'	0	1	0
246272_at	MES9	AT4G37150	MES9 (METHYL ESTERASE 9); HYDROLASE, ACTING ON ESTER BONDS / METHYL INDOLE-3-ACETATE ESTERASE/ METHYL JASMONATE ESTERASE/ METHYL SALICYLATE ESTERASE'	1	0	0
246287_at	AT1G31870	AT1G31870	---'	1	0	0
246302_at	CAX3	AT3G51860	CAX3 (CATION EXCHANGER 3); CALCIUM:CATION ANTIPORTER/ CALCIUM:HYDROGEN ANTIPORTER/ CATION:CATION ANTIPORTER'	1	0	0
246304_at	ACX4	AT3G51840	ACX4 (ACYL-COA OXIDASE 4); ACYL-COA OXIDASE/ OXIDOREDUCTASE'	1	0	0
246305_at	AT3G51890	AT3G51890	---'	1	0	0
246314_at	AREB3	AT3G56850	AREB3 (ABA-RESPONSIVE ELEMENT BINDING PROTEIN 3); DNA BINDING / TRANSCRIPTION ACTIVATOR/ TRANSCRIPTION FACTOR'	1	0	0
246320_at	AT1G16560	AT1G16560	---'	1	0	0
246324_at	SR45	AT1G16610	SR45; RNA BINDING / PROTEIN BINDING'	0	0	1
246351_at	AT1G16570	AT1G16570	---'	1	0	0
246357_x_at	AT1G40550	AT1G40550	---'	0	1	0
246366_at	AT1G51850	AT1G51850	---'	1	0	0
246368_at	AT1G51890	AT1G51890	---'	1	0	0
246373_at	AT1G51860	AT1G51860	---'	1	0	0
246384_at	AT1G77370	AT1G77370	---'	1	0	0
246389_at	AAP3	AT1G77380	AAP3; AMINO ACID TRANSMEMBRANE TRANSPORTER'	0	0	1
246396_at	BCA6	AT1G58180	CARBONIC ANHYDRASE FAMILY PROTEIN / CARBONATE DEHYDRATASE FAMILY PROTEIN'	1	0	0
246401_at	AtMYB50	AT1G57560	ATMYB50 (MYB DOMAIN PROTEIN 50); DNA BINDING / TRANSCRIPTION FACTOR'	1	0	0
246405_at	AT1G57630	AT1G57630	---'	1	0	0
246406_at	AT1G57650	AT1G57650	---'	1	0	0
246421_at	AT5G16880	AT5G16880	---'	1	0	0
246422_at	ATARFB1B	AT5G17060	ATARFB1B; GTP BINDING'	1	0	0
246424_at	XPO1A	AT5G17020	XPO1A; PROTEIN BINDING / PROTEIN TRANSPORTER/ RECEPTOR'	1	0	0
246451_at	AT5G16760	AT5G16760	INOSITOL (1,3,4) P3 5/6-KINASE 1'	1	0	0
246452_at	BPA1	AT5G16840	BPA1 (BINDINGPARTNEROFACD11 1); NUCLEIC ACID BINDING / NUCLEOTIDE BINDING / OXIDOREDUCTASE'	1	0	0
246453_at	SYP21	AT5G16830	SYP21 (SYNTAXIN OF PLANTS 21); SNAP RECEPTOR'	1	0	0
246457_at	TOZ	AT5G16750	TOZ (TORMOZEMBRYO DEFECTIVE); NUCLEOTIDE BINDING'	1	0	0
246465_at	AT5G17000	AT5G17000	---'	1	0	0
246468_at	UGT78D2	AT5G17050	UGT78D2 (UDP-GLUCOSYL TRANSFERASE 78D2); UDP-GLYCOSYLTRANSFERASE/ ANTHOCYANIDIN 3-O-GLUCOSYLTRANSFERASE/ QUERCETIN 3-O-GLUCOSYLTRANSFERASE/ TRANSFERASE, TRANSFERRING GLYCOSYL GROUPS'	1	0	0
246479_at	AT5G16060	AT5G16060	---'	1	0	0
246486_at	AT5G15910	AT5G15910	---'	1	0	0
246489_at	GRF5	AT5G16050	GRF5 (GENERAL REGULATORY FACTOR 5); ATP BINDING / PROTEIN BINDING / PROTEIN PHOSPHORYLATED AMINO ACID BINDING'	1	0	0
246499_at	AT5G16260	AT5G16260	EARLY FLOWERING 9'	1	0	1
246506_at	AT5G16110	AT5G16110	---'	1	0	0
246523_at	COL1	AT5G15850	COL1 (CONSTANS-LIKE 1); TRANSCRIPTION FACTOR/ ZINC ION BINDING'	1	0	0
246524_at	ATPCME	AT5G15860	ATPCME (PRENYLCYSTEINE METHYLESTERASE); PRENYLCYSTEINE METHYLESTERASE'	1	0	1
246529_at	AT5G15730	AT5G15730	CALCIUM/CALMODULIN-REGULATED RECEPTOR-LIKE KINASE 2'	1	0	0
246541_at	AT5G15400	AT5G15400	---'	1	0	0
246545_at	AT5G15110	AT5G15110	---'	0	0	1
246559_at	AT5G15550	AT5G15550	---'	1	0	0
246564_at	AT5G15610	AT5G15610	---'	0	1	0
246567_at	GMII	AT5G14950	GMII (GOLGI ALPHA-MANNOSIDASE II); ALPHA-MANNOSIDASE'	1	0	0
246595_at	FDH	AT5G14780	FDH (FORMATE DEHYDROGENASE); NAD OR NADH BINDING / BINDING / CATALYTIC/ COFACTOR BINDING / OXIDOREDUCTASE, ACTING ON THE CH-OH GROUP OF DONORS, NAD OR NADP AS ACCEPTOR'	1	0	0
246600_at	SAG101	AT5G14930	SAG101 (SENESCENCE-ASSOCIATED GENE 101); CARBOXYLESTERASE/ TRIACYLGLYCEROL LIPASE'	1	0	0
246614_at	SOS2	AT5G35410	SOS2 (SALT OVERLY SENSITIVE 2); KINASE/ PROTEIN KINASE'	1	0	0
246620_at	CYP81D1	AT5G36220	CYP81D1 (CYTOCHROME P450 81D1); ELECTRON CARRIER/ HEME BINDING / IRON ION BINDING / MONOOXYGENASE/ OXYGEN BINDING'	1	0	0
246624_at	YUC10	AT1G48910	YUC10; FAD BINDING / MONOOXYGENASE/ OXIDOREDUCTASE'	0	0	1
246628_at	AT1G48900	AT1G48900	---'	1	0	1
246631_at	AT1G50740	AT1G50740	---'	1	0	0
246653_at	AT5G35200	AT5G35200	---'	1	0	0
246672_at	AT5G30426	AT5G30426	---'	0	0	1
246679_at	AT5G33240	AT5G33240	---'	0	1	0
246682_at	XGD1	AT5G33290	XGD1 (XYLOGALACTURONAN DEFICIENT 1); UDP-XYLOSYLTRANSFERASE/ CATALYTIC'	1	0	0
246707_at	AT5G28140	AT5G28140	---'	0	1	0
246714_at	AT5G28220	AT5G28220	---'	1	0	0
246724_at	AT5G29000	AT5G29000	PHR1-LIKE 1'	1	0	0
246733_at	AT5G27660	AT5G27660	DEGRADATION OF PERIPLASMIC PROTEINS 14'	1	0	1
246742_at	TOPP8	AT5G27840	TOPP8; PROTEIN SERINE/THREONINE PHOSPHATASE'	1	0	0
246743_at	AT5G27750	AT5G27750	---'	1	0	0
246749_at	AT5G27830	AT5G27830	---'	1	0	0
246775_at	MIRO1	AT5G27540	MIRO1 (MIRO-RELATED GTP-ASE 1); GTP BINDING'	1	0	0
246789_at	LACS7	AT5G27600	LACS7 (LONG-CHAIN ACYL-COA SYNTHETASE 7); LONG-CHAIN-FATTY-ACID-COA LIGASE/ PROTEIN BINDING'	1	0	0
246801_at	AT5G26830	AT5G26830	---'	0	1	0
246810_at	AT5G27160	AT5G27160	---'	0	1	0
246816_at	AT5G27230	AT5G27230	---'	0	0	1
246821_at	CBP60G	AT5G26920	CBP60G (CAM-BINDING PROTEIN 60-LIKE.G); CALMODULIN BINDING'	1	0	0
246824_at	AT5G26990	AT5G26990	---'	1	0	0
246831_at	MSS1	AT5G26340	MSS1; CARBOHYDRATE TRANSMEMBRANE TRANSPORTER/ HEXOSE:HYDROGEN SYMPORTER/ HIGH-AFFINITY HYDROGEN:GLUCOSE SYMPORTER/ SUGAR:HYDROGEN SYMPORTER'	1	0	0
246841_at	AT5G26696	AT5G26696	---'	1	0	0
246843_at	AT5G26734	AT5G26734	---'	1	0	0
246846_at	AT5G26760	AT5G26760	---'	1	0	0
246858_at	AT5G25930	AT5G25930	---'	1	0	0
246881_at	HDA2	AT5G26040	HDA2; HISTONE DEACETYLASE'	1	0	0
246895_at	CID6	AT5G25540	CID6 (CTC-INTERACTING DOMAIN 6); PROTEIN BINDING'	1	0	0
246909_at	AT5G25770	AT5G25770	---'	1	0	0
246912_at	AT5G25820	AT5G25820	---'	1	0	0
246924_at	AT5G25060	AT5G25060	REDUCED RED-LIGHT RESPONSES IN CRY1CRY2 BACKGROUND 1'	1	0	0
246927_s_at	AT5G25260	AT5G25260	---'	1	0	0
246935_at	EBF2	AT5G25350	EBF2 (EIN3-BINDING F BOX PROTEIN 2); PROTEIN BINDING'	1	0	0
246944_at	AT5G25450	AT5G25450	---'	1	0	0
246946_at	AT5G25070	AT5G25070	---'	0	1	0
246947_at	CYP71B11	AT5G25120	CYP71B11; ELECTRON CARRIER/ HEME BINDING / IRON ION BINDING / MONOOXYGENASE/ OXYGEN BINDING'	1	0	0
246953_at	VPS60.2	AT5G04850	VPS60.2'	1	0	0
246968_at	AT5G24870	AT5G24870	---'	1	0	0
246981_at	AT5G04840	AT5G04840	---'	1	0	0
246988_at	AT5G67340	AT5G67340	---'	1	0	0
246990_at	ARA12	AT5G67360	ARA12; SERINE-TYPE ENDOPEPTIDASE'	1	0	0
246993_at	AZF1	AT5G67450	AZF1 (ARABIDOPSIS ZINC-FINGER PROTEIN 1); DNA BINDING / NUCLEIC ACID BINDING / TRANSCRIPTION FACTOR/ TRANSCRIPTION REPRESSOR/ ZINC ION BINDING'	1	0	0
246995_at	AT5G67470	AT5G67470	FORMIN HOMOLOG 6'	1	0	0
247000_at	CKA1	AT5G67380	CKA1 (CASEIN KINASE ALPHA 1); KINASE'	1	0	0
247002_at	HOS15	AT5G67320	HOS15 (HIGH EXPRESSION OF OSMOTICALLY RESPONSIVE GENES 15)'	1	0	0
247006_at	AT5G67490	AT5G67490	---'	1	0	0
247011_at	FRO1	AT5G67590	FRO1 (FROSTBITE1); NADH DEHYDROGENASE (UBIQUINONE)'	1	0	0
247012_at	TRB2	AT5G67580	TRB2; DNA BINDING / DOUBLE-STRANDED TELOMERIC DNA BINDING / PROTEIN HOMODIMERIZATION/ SINGLE-STRANDED TELOMERIC DNA BINDING / TRANSCRIPTION FACTOR'	1	0	0
247013_at	BT4	AT5G67480	BT4 (BTB AND TAZ DOMAIN PROTEIN 4); PROTEIN BINDING / TRANSCRIPTION REGULATOR'	1	0	0
247021_at	AT5G67040	AT5G67040	---'	0	0	1
247033_at	SKIP2	AT5G67250	SKIP2 (SKP1/ASK1 INTERACTING PROTEIN 2); UBIQUITIN-PROTEIN LIGASE'	1	0	0
247063_at	AT5G66820	AT5G66820	---'	1	0	0
247067_at	AT5G66950	AT5G66950	---'	0	1	0
247071_at	DAR3	AT5G66640	DAR3 (DA1-RELATED PROTEIN 3)'	1	0	0
247080_at	PAD2	AT5G66140	PAD2 (PROTEASOME ALPHA SUBUNIT D 2); ENDOPEPTIDASE/ PEPTIDASE/ THREONINE-TYPE ENDOPEPTIDASE'	1	0	0
247081_at	ATRAD17	AT5G66130	ATRAD17 (ARABIDOPSIS THALIANA RADIATION SENSITIVE)'	1	0	0
247092_at	ATFOLT1	AT5G66380	ATFOLT1 (ARABIDOPSIS THALIANA FOLATE TRANSPORTER 1); BINDING / FOLIC ACID TRANSPORTER'	1	0	0
247099_at	AT5G66500	AT5G66500	---'	0	1	0
247107_at	STR16	AT5G66040	STR16 (SULFURTRANSFERASE PROTEIN 16)'	1	0	0
247137_at	CPK28	AT5G66210	CPK28; ATP BINDING / CALCIUM ION BINDING / CALMODULIN-DEPENDENT PROTEIN KINASE/ PROTEIN KINASE/ PROTEIN SERINE/THREONINE KINASE'	1	0	0
247138_at	AT5G66120	AT5G66120	---'	1	0	0
247152_at	AT5G65620	AT5G65620	---'	1	0	0
247156_at	AT5G65760	AT5G65760	---'	1	0	0
247157_at	LINC4	AT5G65770	LINC4 (LITTLE NUCLEI4)'	1	0	0
247170_at	AT5G65530	AT5G65530	---'	1	0	0
247176_at	ACX2	AT5G65110	ACX2 (ACYL-COA OXIDASE 2); ACYL-COA OXIDASE'	1	0	0
247183_at	AT5G65440	AT5G65440	---'	1	0	0
247188_at	GRF8	AT5G65430	GRF8 (GENERAL REGULATORY FACTOR 8); PROTEIN BINDING / PROTEIN PHOSPHORYLATED AMINO ACID BINDING'	1	0	0
247208_at	AT5G64870	AT5G64870	---'	1	0	0
247228_at	AT5G65140	AT5G65140	TREHALOSE-6-PHOSPHATE PHOSPHATASE J'	0	0	1
247241_at	AT5G64680	AT5G64680	---'	1	1	0
247247_at	AT5G64650	AT5G64650	---'	1	0	0
247265_at	CPuORF22	AT5G64550	CPUORF22 (CONSERVED PEPTIDE UPSTREAM OPEN READING FRAME 22)'	1	0	0
247275_at	BETA-UP	AT5G64370	BETA-UP (BETA-UREIDOPROPIONASE); BETA-UREIDOPROPIONASE'	1	0	0
247283_at	AT5G64250	AT5G64250	---'	1	0	0
247284_at	OPT4	AT5G64410	OPT4 (OLIGOPEPTIDE TRANSPORTER 4); OLIGOPEPTIDE TRANSPORTER'	1	0	0
247285_at	AT5G64400	AT5G64400	---'	1	0	0
247305_at	AT5G63905	AT5G63905	---'	1	0	0
247312_at	AT5G63970	AT5G63970	RING DOMAIN LIGASE 3'	1	0	0
247317_at	anac103	AT5G64060	ANAC103 (ARABIDOPSIS NAC DOMAIN CONTAINING PROTEIN 103); TRANSCRIPTION FACTOR'	1	0	0
247338_at	AT5G63680	AT5G63680	---'	1	0	0
247345_at	AT5G63760	AT5G63760	ARABIDOPSIS ARIADNE 15'	1	0	0
247354_at	FLS3	AT5G63590	FLS3 (FLAVONOL SYNTHASE 3); FLAVONOL SYNTHASE'	0	0	1
247371_at	HDA6	AT5G63110	HDA6 (HISTONE DEACETYLASE 6); HISTONE DEACETYLASE'	0	0	1
247374_at	AT5G63190	AT5G63190	---'	1	0	0
247375_at	AT5G63135	AT5G63135	---'	0	0	1
247384_at	AT5G63370	AT5G63370	---'	1	0	0
247387_at	AT5G63460	AT5G63460	---'	0	0	1
247397_at	AT5G62940	AT5G62940	HIGH CAMBIAL ACTIVITY2'	0	1	0
247403_at	AT5G62740	AT5G62740	HYPERSENSITIVE INDUCED REACTION 4'	1	0	1
247407_at	AT5G62900	AT5G62900	---'	1	0	0
247411_at	AT5G63000	AT5G63000	---'	1	0	0
247418_at	AT5G63030	AT5G63030	GLUTAREDOXIN C1'	1	0	0
247430_at	AT5G62610	AT5G62610	---'	1	0	0
247435_at	ATGSTU9	AT5G62480	ATGSTU9 (ARABIDOPSIS THALIANA GLUTATHIONE S-TRANSFERASE TAU 9); GLUTATHIONE TRANSFERASE'	1	0	0
247438_at	AT5G62460	AT5G62460	---'	1	0	0
247440_at	AT5G62680	AT5G62680	GLUCOSINOLATE TRANSPORTER-2'	1	0	0
247444_at	HIPL2	AT5G62630	HIPL2 (HIPL2 PROTEIN PRECURSOR); CATALYTIC'	1	0	0
247445_at	AT5G62640	AT5G62640	EARLY FLOWERING 5'	1	0	0
247448_at	AT5G62770	AT5G62770	---'	1	0	0
247453_at	AT5G62440	AT5G62440	---'	1	0	0
247460_at	OXA1	AT5G62050	OXA1; P-P-BOND-HYDROLYSIS-DRIVEN PROTEIN TRANSMEMBRANE TRANSPORTER'	1	0	0
247464_at	IQD23	AT5G62070	IQD23 (IQ-DOMAIN 23); CALMODULIN BINDING'	1	0	0
247493_at	AT5G61900	AT5G61900	COPINE 1'	1	0	0
247494_at	CNX1	AT5G61790	CALNEXIN 1 (CNX1)'	1	0	0
247495_at	IPK2BETA	AT5G61760	ATIPK2BETA; INOSITOL OR PHOSPHATIDYLINOSITOL KINASE/ INOSITOL TRISPHOSPHATE 6-KINASE'	1	0	0
247497_at	PPAN	AT5G61770	PPAN (PETER PAN-LIKE PROTEIN)'	1	0	0
247514_at	PMSR1	AT5G61640	PMSR1 (PEPTIDEMETHIONINE SULFOXIDE REDUCTASE 1); OXIDOREDUCTASE, ACTING ON SULFUR GROUP OF DONORS, DISULFIDE AS ACCEPTOR / PEPTIDE-METHIONINE-(S)-S-OXIDE REDUCTASE'	1	0	0
247515_at	ATH14	AT5G61740	ATATH14; ATPASE, COUPLED TO TRANSMEMBRANE MOVEMENT OF SUBSTANCES / TRANSPORTER'	1	0	0
247521_at	AT5G61450	AT5G61450	---'	1	0	0
247525_at	TOC1	AT5G61380	TOC1 (TIMING OF CAB EXPRESSION 1); TRANSCRIPTION REGULATOR/ TWO-COMPONENT RESPONSE REGULATOR'	1	0	0
247529_at	AT5G61520	AT5G61520	---'	1	0	0
247542_at	ATG3	AT5G61500	ATG3'	1	0	0
247545_at	AT5G61530	AT5G61530	---'	1	0	0
247555_at	ECT3	AT5G61020	ECT3'	1	0	0
247558_at	HDA05	AT5G61060	HDA05 (HISTONE DEACETYLASE 5); HISTONE DEACETYLASE'	1	0	0
247562_at	AT5G61120	AT5G61120	---'	0	0	1
247567_at	AT5G61190	AT5G61190	---'	1	0	0
247571_at	SNAP33	AT5G61210	SNAP33 (SOLUBLE N-ETHYLMALEIMIDE-SENSITIVE FACTOR ADAPTOR PROTEIN 33); SNAP RECEPTOR/ PROTEIN BINDING'	1	0	0
247572_at	AT5G61220	AT5G61220	---'	1	0	0
247575_at	GR-RBP3	AT5G61030	GR-RBP3 (GLYCINE-RICH RNA-BINDING PROTEIN 3); ATP BINDING / RNA BINDING'	1	0	0
247579_at	CYP89A3	AT5G61320	CYP89A3; ELECTRON CARRIER/ HEME BINDING / IRON ION BINDING / MONOOXYGENASE/ OXYGEN BINDING'	1	0	0
247582_at	AT5G60760	AT5G60760	---'	0	1	0
247587_at	AT5G60620	AT5G60620	GLYCEROL-3-PHOSPHATE ACYLTRANSFERASE 9'	1	0	0
247593_at	GCN1	AT5G60790	ATGCN1; TRANSPORTER'	1	0	0
247594_at	AT5G60800	AT5G60800	---'	1	0	0
247602_at	RLK1	AT5G60900	RLK1 (RECEPTOR-LIKE PROTEIN KINASE 1); ATP BINDING / CARBOHYDRATE BINDING / KINASE/ PROTEIN KINASE/ PROTEIN SERINE/THREONINE KINASE/ PROTEIN TYROSINE KINASE/ SUGAR BINDING'	1	0	0
247607_at	AT5G60960	AT5G60960	PPR PROTEIN LOCALIZED TO THE NUCLEUS AND MITOCHONDRIA 1'	0	1	0
247615_at	AT5G60250	AT5G60250	---'	1	0	0
247618_at	AT5G60280	AT5G60280	---'	1	0	0
247627_at	AALP	AT5G60360	AALP (ARABIDOPSIS ALEURAIN-LIKE PROTEASE); CYSTEINE-TYPE PEPTIDASE'	1	0	0
247629_at	SIZ1	AT5G60410	SIZ1; DNA BINDING / SUMO LIGASE'	1	0	0
247630_at	SIZ1	AT5G60420	SIZ1; DNA BINDING / SUMO LIGASE'	1	0	0
247635_at	GRIK2	AT5G60550	GRIK2 (GEMINIVIRUS REP INTERACTING KINASE 2); KINASE'	1	0	0
247642_at	AT5G60590	AT5G60590	---'	0	0	1
247652_at	HTB4	AT5G59910	HTB4; DNA BINDING'	1	0	0
247655_at	RHL41	AT5G59820	RHL41 (RESPONSIVE TO HIGH LIGHT 41); NUCLEIC ACID BINDING / TRANSCRIPTION FACTOR/ ZINC ION BINDING'	1	0	0
247657_at	AT5G59845	AT5G59845	---'	1	0	0
247658_at	ADF3	AT5G59880	ADF3 (ACTIN DEPOLYMERIZING FACTOR 3); ACTIN BINDING'	0	0	1
247667_at	AT5G60150	AT5G60150	---'	0	1	0
247669_at	AT5G60170	AT5G60170	---'	1	0	0
247673_at	SEN2	AT5G60230	SEN2 (SPLICING ENDONUCLEASE 2); NUCLEASE/ TRNA-INTRON ENDONUCLEASE'	1	0	0
247677_at	ORP3C	AT5G59420	ORP3C (OSBP(OXYSTEROL BINDING PROTEIN)-RELATED PROTEIN 3C); OXYSTEROL BINDING'	1	0	0
247678_at	ZIP2	AT5G59520	ZIP2; COPPER ION TRANSMEMBRANE TRANSPORTER/ TRANSFERASE, TRANSFERRING GLYCOSYL GROUPS / ZINC ION TRANSMEMBRANE TRANSPORTER'	0	0	1
247683_at	AT5G59660	AT5G59660	---'	0	1	0
247685_at	AT5G59680	AT5G59680	---'	1	0	0
247696_at	MYB59	AT5G59780	MYB59 (MYB DOMAIN PROTEIN 59); DNA BINDING / TRANSCRIPTION FACTOR'	1	0	0
247699_at	AT5G59840	AT5G59840	---'	1	0	0
247707_at	AT5G59450	AT5G59450	---'	1	0	0
247721_at	AT5G59140	AT5G59140	---'	1	0	0
247728_at	AT5G59510	AT5G59510	ROTUNDIFOLIA LIKE 5'	0	0	1
247740_at	CRCK1	AT5G58940	CRCK1 (CALMODULIN-BINDING RECEPTOR-LIKE CYTOPLASMIC KINASE 1); ATP BINDING / KINASE/ PROTEIN KINASE/ PROTEIN SERINE/THREONINE KINASE'	1	0	0
247747_at	AT5G59000	AT5G59000	---'	0	1	0
247771_at	RANBP1	AT5G58590	RAN-BINDING PROTEIN 1-C'	1	0	0
247777_at	AT5G58740	AT5G58740	---'	1	0	0
247779_at	DDB2	AT5G58760	DDB2 (DAMAGED DNA-BINDING 2); NUCLEIC ACID BINDING / NUCLEOTIDE BINDING / ZINC ION BINDING'	1	0	0
247780_at	AT5G58770	AT5G58770	CIS-PRENYLTRANSFERASE 4'	1	0	0
247783_at	AT5G58800	AT5G58800	---'	1	0	0
247787_at	AT5G58640	AT5G58640	---'	1	0	0
247791_at	ROC7	AT5G58710	ROC7; PEPTIDYL-PROLYL CIS-TRANS ISOMERASE'	1	0	0
247792_at	AT5G58787	AT5G58787	---'	1	0	0
247800_at	AT5G58570	AT5G58570	---'	1	0	0
247808_at	ECT10	AT5G58190	ECT10'	1	0	0
247810_at	RPT3	AT5G58290	RPT3 (REGULATORY PARTICLE TRIPLE-A ATPASE 3); ATPASE'	1	0	0
247811_at	ATEXO70B1	AT5G58430	ATEXO70B1 (EXOCYST SUBUNIT EXO70 FAMILY PROTEIN B1); PROTEIN BINDING'	1	0	0
247820_at	SIP1	AT5G58380	SIP1 (SOS3-INTERACTING PROTEIN 1); ATP BINDING / KINASE/ PROTEIN KINASE/ PROTEIN SERINE/THREONINE KINASE'	1	0	0
247821_at	MSI1	AT5G58230	MSI1 (MULTICOPY SUPRESSOR OF IRA1); PROTEIN BINDING'	1	0	0
247827_at	LSH5	AT5G58500	LSH5 (LIGHT SENSITIVE HYPOCOTYLS 5)'	0	0	1
247835_at	AT5G57910	AT5G57910	---'	1	0	0
247836_at	AT5G57860	AT5G57860	---'	1	0	0
247840_at	AT5G58020	AT5G58020	---'	1	0	0
247842_at	AT5G58030	AT5G58030	---'	1	0	0
247848_at	AT5G58120	AT5G58120	---'	1	0	0
247851_at	TIL	AT5G58070	TIL (TEMPERATURE-INDUCED LIPOCALIN); BINDING / TRANSPORTER'	1	0	0
247858_at	TTL	AT5G58220	TTL (TRANSTHYRETIN-LIKE PROTEIN); STEROID BINDING'	1	0	0
247860_at	AT5G58240	AT5G58240	FRAGILE HISTIDINE TRIAD'	1	0	0
247863_at	AT5G57900	AT5G57900	SKP1 INTERACTING PARTNER 1'	1	0	0
247865_at	AT5G57815	AT5G57815	---'	1	0	0
247866_at	XTR3	AT5G57550	XTR3 (XYLOGLUCAN ENDOTRANSGLYCOSYLASE 3); HYDROLASE, ACTING ON GLYCOSYL BONDS / XYLOGLUCAN:XYLOGLUCOSYL TRANSFERASE'	1	0	0
247918_at	AT5G57610	AT5G57610	---'	1	0	0
247927_at	AT5G57310	AT5G57310	---'	0	0	1
247933_at	AT5G56980	AT5G56980	---'	0	0	1
247942_at	AT5G57120	AT5G57120	---'	1	0	0
247978_at	AT5G56710	AT5G56710	---'	0	1	0
247989_at	AT5G56350	AT5G56350	---'	1	0	0
247993_at	AT5G56130	AT5G56130	'	1	0	0
248006_at	HAP8	AT5G56250	HAP8 (HAPLESS 8)'	1	0	0
248007_at	AT5G56260	AT5G56260	---'	1	0	0
248009_at	CSN6A	AT5G56280	CSN6A'	1	0	0
248010_at	PEX5	AT5G56290	PEX5 (PEROXIN 5); PEROXISOME MATRIX TARGETING SIGNAL-1 BINDING / PROTEIN BINDING'	1	0	0
248016_at	AT5G56380	AT5G56380	---'	1	0	0
248022_at	APUM12	AT5G56510	APUM12 (ARABIDOPSIS PUMILIO 12); RNA BINDING / BINDING'	1	0	0
248025_at	NOI	AT5G55850	NOI'	1	0	0
248030_at	SRT1	AT5G55760	SRT1 (SIRTUIN 1); DNA BINDING / NAD OR NADH BINDING / NAD-DEPENDENT HISTONE DEACETYLASE/ ZINC ION BINDING'	1	1	0
248031_at	AT5G55640	AT5G55640	---'	1	0	0
248032_at	AT5G55860	AT5G55860	---'	1	0	0
248041_at	emb2731	AT5G55940	EMB2731 (EMBRYO DEFECTIVE 2731)'	1	0	0
248043_s_at	AT5G56000	AT5G56000	HEAT SHOCK PROTEIN 81.4'	1	0	0
248045_at	HSP81-2	AT5G56030	HSP81-2 (HEAT SHOCK PROTEIN 81-2); ATP BINDING'	1	0	0
248056_at	XYLT	AT5G55500	XYLT (ARABIDOPSIS THALIANA BETA-1,2-XYLOSYLTRANSFERASE); XYLOSYLTRANSFERASE'	1	0	0
248060_at	AT5G55560	AT5G55560	---'	1	0	0
248062_at	AT5G55450	AT5G55450	---'	1	0	0
248067_at	AT5G55600	AT5G55600	---'	1	0	0
248069_at	AT5G55650	AT5G55650	---'	0	0	1
248071_at	AT5G55670	AT5G55670	---'	0	0	1
248088_at	AT5G55070	AT5G55070	---'	1	0	0
248092_at	SUMO3	AT5G55170	SUMO3 (SMALL UBIQUITIN-LIKE MODIFIER 3); PROTEIN BINDING / PROTEIN TAG'	1	0	0
248095_at	ATMAP65-1	AT5G55230	ATMAP65-1 (MICROTUBULE-ASSOCIATED PROTEINS 65-1); MICROTUBULE BINDING'	0	1	0
248101_at	AT5G55200	AT5G55200	MITOCHONDRIAL GRPE 1'	1	0	1
248105_at	FTSZ1-1	AT5G55280	FTSZ1-1; PROTEIN BINDING / STRUCTURAL MOLECULE'	0	1	0
248109_at	TOP1BETA	AT5G55310	TOP1BETA (DNA TOPOISOMERASE 1 BETA); DNA TOPOISOMERASE TYPE I'	1	0	0
248120_at	AT5G54540	AT5G54540	---'	1	0	0
248129_at	AT5G54780	AT5G54780	---'	1	0	0
248131_at	AT5G54830	AT5G54830	---'	1	0	0
248132_at	SGP1	AT5G54840	SGP1; GTP BINDING'	1	0	0
248134_at	AT5G54860	AT5G54860	---'	1	0	0
248136_at	AT5G54910	AT5G54910	---'	1	0	0
248138_at	PDC2	AT5G54960	PDC2 (PYRUVATE DECARBOXYLASE-2); CARBOXY-LYASE/ CATALYTIC/ MAGNESIUM ION BINDING / PYRUVATE DECARBOXYLASE/ THIAMIN PYROPHOSPHATE BINDING'	1	0	0
248162_at	FQR1	AT5G54500	FQR1 (FLAVODOXIN-LIKE QUINONE REDUCTASE 1); FMN BINDING / OXIDOREDUCTASE, ACTING ON NADH OR NADPH, QUINONE OR SIMILAR COMPOUND AS ACCEPTOR'	1	0	0
248163_at	DFL1	AT5G54510	DFL1 (DWARF IN LIGHT 1); INDOLE-3-ACETIC ACID AMIDO SYNTHETASE'	1	0	0
248169_at	ANK	AT5G54610	ANK (ANKYRIN); PROTEIN BINDING'	1	0	0
248172_at	AT5G54660	AT5G54660	---'	0	0	1
248176_at	Fh5	AT5G54650	FH5 (FORMIN HOMOLOGY5); ACTIN BINDING'	1	0	0
248192_at	ILL3	AT5G54140	ILL3; IAA-AMINO ACID CONJUGATE HYDROLASE/ METALLOPEPTIDASE'	1	0	0
248220_at	AT5G53540	AT5G53540	---'	1	0	0
248221_at	VPS26A	AT5G53530	VPS26A (VACUOLAR PROTEIN SORTING 26A)'	0	0	1
248222_at	AT5G53570	AT5G53570	---'	1	0	0
248225_at	AT5G53740	AT5G53740	---'	1	0	0
248227_at	AT5G53820	AT5G53820	---'	1	0	0
248231_at	AT5G53770	AT5G53770	---'	1	0	0
248248_at	SPDS3	AT5G53120	SPDS3 (SPERMIDINE SYNTHASE 3); SPERMIDINE SYNTHASE/ SPERMINE SYNTHASE'	1	0	0
248250_at	CNGC1	AT5G53130	CNGC1 (CYCLIC NUCLEOTIDE GATED CHANNEL 1); CALMODULIN BINDING / CATION CHANNEL/ CYCLIC NUCLEOTIDE BINDING / INTRACELLULAR CYCLIC NUCLEOTIDE ACTIVATED CATION CHANNEL/ INWARD RECTIFIER POTASSIUM CHANNEL'	1	0	0
248255_at	CLPX	AT5G53350	CLPX; ATP BINDING / ATPASE/ NUCLEOSIDE-TRIPHOSPHATASE/ NUCLEOTIDE BINDING / PROTEIN BINDING'	1	0	0
248258_at	AT5G53400	AT5G53400	BOBBER1'	1	0	0
248259_at	AT5G53330	AT5G53330	---'	1	0	0
248263_at	PMEPCRF	AT5G53370	PMEPCRF (PECTIN METHYLESTERASE PCR FRAGMENT F); PECTINESTERASE'	1	0	0
248268_at	AT5G53480	AT5G53480	---'	1	0	0
248276_at	YSL3	AT5G53550	YSL3 (YELLOW STRIPE LIKE 3); OLIGOPEPTIDE TRANSPORTER'	1	0	0
248281_at	AT5G52980	AT5G52980	---'	1	0	0
248298_at	AT5G53110	AT5G53110	---'	1	0	0
248309_at	AT5G52540	AT5G52540	---'	1	0	0
248313_at	AT5G52590	AT5G52590	---'	1	0	1
248322_at	AT5G52760	AT5G52760	---'	1	0	0
248326_at	AT5G52820	AT5G52820	---'	1	0	0
248330_at	AT5G52810	AT5G52810	---'	1	0	0
248332_at	ATHSP90.1	AT5G52640	ATHSP90.1 (HEAT SHOCK PROTEIN 90.1); ATP BINDING / UNFOLDED PROTEIN BINDING'	1	0	0
248335_at	AT5G52450	AT5G52450	---'	1	0	0
248349_at	MSBP1	AT5G52240	MSBP1 (MEMBRANE STEROID BINDING PROTEIN 1); STEROID BINDING'	1	0	0
248351_at	AT5G52200	AT5G52200	INHIBITOR-2'	1	0	1
248378_at	AT5G51840	AT5G51840	---'	0	1	0
248388_at	AT5G51980	AT5G51980	---'	1	0	0
248410_at	AT5G51570	AT5G51570	---'	1	0	0
248421_at	AT5G51510	AT5G51510	---'	1	0	0
248422_at	YLS7	AT5G51640	YLS7'	1	0	0
248426_at	AT5G51740	AT5G51740	---'	1	0	0
248429_at	AT5G51770	AT5G51770	---'	1	0	0
248434_at	AT5G51440	AT5G51440	---'	1	0	0
248440_at	AT5G51260	AT5G51260	---'	1	0	0
248442_at	AT5G51280	AT5G51280	---'	1	0	0
248447_at	PABN1	AT5G51120	PABN1 (POLYADENYLATE-BINDING PROTEIN 1); RNA BINDING / POLY(A) BINDING / PROTEIN BINDING'	1	0	1
248452_at	AT5G51300	AT5G51300	---'	1	0	0
248462_at	NBP35	AT5G50960	NBP35 (NUCLEOTIDE BINDING PROTEIN 35); IRON-SULFUR CLUSTER BINDING / NUCLEOTIDE BINDING / PROTEIN HOMODIMERIZATION'	1	0	0
248471_at	AT5G50840	AT5G50840	---'	1	0	0
248474_at	MAB1	AT5G50850	MAB1 (MACCI-BOU); CATALYTIC/ PYRUVATE DEHYDROGENASE (ACETYL-TRANSFERRING)'	1	0	0
248497_at	ATEXO70F1	AT5G50380	ATEXO70F1 (EXOCYST SUBUNIT EXO70 FAMILY PROTEIN F1); PROTEIN BINDING'	1	0	0
248508_at	ELO3	AT5G50320	ELO3 (ELONGATA 3); HISTONE ACETYLTRANSFERASE'	1	0	0
248512_at	SIG2	AT5G50460	SIG2 (RNA POLYMERASE SIGMA SUBUNIT 2); DNA BINDING / DNA-DIRECTED RNA POLYMERASE/ SIGMA FACTOR/ TRANSCRIPTION FACTOR'	1	0	0
248518_at	AT5G50560	AT5G50560	---'	1	0	0
248521_s_at	AT5G50630	AT5G50630	---'	1	0	0
248531_at	AT5G49950	AT5G49950	---'	1	0	0
248533_at	AT5G50020	AT5G50020	---'	0	1	0
248543_at	AT5G50230	AT5G50230	---'	1	0	0
248576_at	MMT	AT5G49810	MMT; S-ADENOSYLMETHIONINE-DEPENDENT METHYLTRANSFERASE'	1	0	0
248583_at	emb1441	AT5G49930	EMB1441 (EMBRYO DEFECTIVE 1441); NUCLEIC ACID BINDING / ZINC ION BINDING'	1	0	0
248591_at	AT5G49650	AT5G49650	XYLULOSE KINASE 2'	1	0	0
248594_at	AT5G49210	AT5G49210	---'	1	0	0
248601_at	AT5G49400	AT5G49400	---'	1	0	0
248612_at	AT5G49530	AT5G49530	---'	1	0	0
248614_at	AT5G49560	AT5G49560	---'	1	0	0
248615_at	AtPNG1	AT5G49570	ATPNG1 (ARABIDOPSIS THALIANA PEPTIDE-N-GLYCANASE 1); CATALYTIC/ PEPTIDE-N4-(N-ACETYL-BETA-GLUCOSAMINYL)ASPARAGINE AMIDASE'	1	0	0
248626_at	AT5G48940	AT5G48940	---'	0	0	1
248629_at	AT5G48970	AT5G48970	---'	1	0	0
248631_at	AT5G49000	AT5G49000	---'	1	0	0
248632_at	SLD5	AT5G49010	SLD5 (SYNTHETIC LETHALITY WITH DPB11-1 5)'	0	1	0
248633_at	PRMT4A	AT5G49020	PRMT4A (PROTEIN ARGININE METHYLTRANSFERASE 4A); [MYELIN BASIC PROTEIN]-ARGININE N-METHYLTRANSFERASE/ HISTONE-ARGININE N-METHYLTRANSFERASE/ METHYLTRANSFERASE/ PROTEIN HETERODIMERIZATION/ PROTEIN HOMODIMERIZATION/ PROTEIN-ARGININE OMEGA-N ASYMMETRIC METHYLT'	1	0	0
248639_at	HCT	AT5G48930	HCT (HYDROXYCINNAMOYL-COA SHIKIMATE/QUINATE HYDROXYCINNAMOYL TRANSFERASE); QUINATE O-HYDROXYCINNAMOYLTRANSFERASE/ SHIKIMATE O-HYDROXYCINNAMOYLTRANSFERASE/ TRANSFERASE'	0	0	1
248657_at	ROF2	AT5G48570	PEPTIDYL-PROLYL CIS-TRANS ISOMERASE, PUTATIVE / FK506-BINDING PROTEIN, PUTATIVE'	1	0	0
248658_at	ATSMC3	AT5G48600	ATSMC3 (ARABIDOPSIS THALIANA STRUCTURAL MAINTENANCE OF CHROMOSOME 3); ATP BINDING / TRANSPORTER'	0	0	1
248665_at	AT5G48655	AT5G48655	---'	1	0	0
248668_at	XRI1	AT5G48720	XRI1 (X-RAY INDUCED TRANSCRIPT 1)'	1	0	0
248678_at	SAD1	AT5G48870	SAD1 (SUPERSENSITIVE TO ABA AND DROUGHT 1); RNA BINDING'	0	0	1
248682_at	CB5-D	AT5G48810	CB5-D (CYTOCHROME B5 ISOFORM D); HEME BINDING'	1	0	0
248698_at	AT5G48380	AT5G48380	BAK1-INTERACTING RECEPTOR-LIKE KINASE 1'	1	0	0
248711_at	AT5G48270	AT5G48270	---'	0	1	0
248713_at	NSP5	AT5G48180	NSP5 (NITRILE SPECIFIER PROTEIN 5)'	1	0	0
248715_at	AT5G48290	AT5G48290	---'	1	0	0
248725_at	AT5G47980	AT5G47980	---'	0	0	1
248731_at	AT5G48060	AT5G48060	---'	1	0	0
248732_at	XTH20	AT5G48070	XTH20 (XYLOGLUCAN ENDOTRANSGLUCOSYLASE/HYDROLASE 20); HYDROLASE, ACTING ON GLYCOSYL BONDS / HYDROLASE, HYDROLYZING O-GLYCOSYL COMPOUNDS / XYLOGLUCAN:XYLOGLUCOSYL TRANSFERASE'	0	1	0
248749_at	ERF1-1	AT5G47880	ERF1-1 (EUKARYOTIC RELEASE FACTOR 1-1); TRANSLATION RELEASE FACTOR'	1	0	0
248753_at	mtACP3	AT5G47630	MTACP3 (MITOCHONDRIAL ACYL CARRIER PROTEIN 3); ACYL CARRIER/ COFACTOR BINDING'	1	0	0
248758_at	AT5G47620	AT5G47620	---'	1	0	0
248771_at	AT5G47790	AT5G47790	---'	1	0	0
248780_at	ATPGLP2	AT5G47760	ATPGLP2 (ARABIDOPSIS THALIANA 2-PHOSPHOGLYCOLATE PHOSPHATASE 2); PHOSPHOGLYCOLATE PHOSPHATASE/ PROTEIN SERINE/THREONINE KINASE'	1	0	0
248783_at	AT5G47360	AT5G47360	---'	0	0	1
248792_at	ATRAB1A	AT5G47200	ATRAB1A; GTP BINDING'	1	0	0
248805_at	AT5G47480	AT5G47480	---'	1	0	0
248819_at	AT5G47050	AT5G47050	---'	1	0	0
248820_at	AT5G47060	AT5G47060	---'	1	0	0
248821_at	AT5G47070	AT5G47070	---'	1	0	0
248826_at	CKB1	AT5G47080	CKB1; PROTEIN KINASE REGULATOR'	1	0	0
248833_at	ATBI1	AT5G47120	ATBI1 (BAX INHIBITOR 1)'	1	0	0
248834_at	AT5G47090	AT5G47090	---'	1	0	0
248845_at	AT5G46480	AT5G46480	---'	1	0	0
248848_at	AT5G46520	AT5G46520	---'	1	0	0
248850_at	AT5G46550	AT5G46550	---'	1	0	0
248858_at	AT5G46630	AT5G46630	---'	1	0	0
248868_at	AT5G46780	AT5G46780	---'	1	0	0
248871_at	AT5G46680	AT5G46680	---'	0	0	1
248875_at	AT5G46470	AT5G46470	RESISTANT TO P. SYRINGAE 6'	1	0	0
248879_at	DELTA-OAT	AT5G46180	DELTA-OAT; ORNITHINE-OXO-ACID TRANSAMINASE'	1	0	0
248880_at	AT5G46200	AT5G46200	---'	0	0	1
248884_at	AT5G46030	AT5G46030	---'	1	0	0
248901_at	AT5G46410	AT5G46410	SCP1-LIKE SMALL PHOSPHATASE 4'	1	0	0
248905_at	AT5G46250	AT5G46250	LA RELATED PROTEIN 6A'	1	0	0
248930_at	AT5G46010	AT5G46010	---'	0	0	1
248932_at	PTR3	AT5G46050	PTR3 (PEPTIDE TRANSPORTER 3); DIPEPTIDE TRANSPORTER/ TRANSPORTER/ TRIPEPTIDE TRANSPORTER'	1	0	0
248934_at	AT5G46080	AT5G46080	---'	1	0	0
248941_s_at	AT5G45460	AT5G45460	---'	1	0	0
248942_at	AT5G45480	AT5G45480	---'	1	0	0
248943_s_at	AT5G45490	AT5G45490	---'	1	0	0
248944_at	AT5G45500	AT5G45500	---'	1	0	0
248945_at	AT5G45510	AT5G45510	---'	1	0	0
248951_at	AT5G45550	AT5G45550	MOB1-LIKE'	1	0	0
248970_at	AT5G45380	AT5G45380	DEGRADATION OF UREA 3'	1	0	0
248971_at	AT5G45000	AT5G45000	---'	1	0	0
248972_at	ATDSS1(V)	AT5G45010	ATDSS1(V) (ARABIDOPSIS DSS1 HOMOLOG ON CHROMOSOME V)'	1	0	1
248979_at	AtPP2-A6	AT5G45080	ATPP2-A6 (PHLOEM PROTEIN 2-A6); CARBOHYDRATE BINDING'	0	0	1
248981_at	NPR3	AT5G45110	NPR3 (NPR1-LIKE PROTEIN 3); PROTEIN BINDING'	1	0	0
248984_at	NRPC2	AT5G45140	NRPC2; DNA BINDING / DNA-DIRECTED RNA POLYMERASE/ RIBONUCLEOSIDE BINDING'	0	1	0
248985_at	AT5G45160	AT5G45160	RHD-LIKE2'	1	0	0
248994_at	RPS4	AT5G45250	RPS4 (RESISTANT TO P. SYRINGAE 4); RECEPTOR'	1	0	0
248995_at	RRS1	AT5G45260	RRS1 (RESISTANT TO RALSTONIA SOLANACEARUM 1); DNA BINDING / TRANSCRIPTION FACTOR'	0	1	0
249010_at	AT5G44580	AT5G44580	---'	1	0	0
249014_at	AT5G44710	AT5G44710	---'	0	0	1
249021_at	AT5G44820	AT5G44820	---'	1	0	0
249024_at	AT5G44860	AT5G44860	---'	1	0	0
249027_at	RAN1	AT5G44790	RAN1 (RESPONSIVE-TO-ANTAGONIST 1); ATPASE, COUPLED TO TRANSMEMBRANE MOVEMENT OF IONS, PHOSPHORYLATIVE MECHANISM / COPPER ION TRANSMEMBRANE TRANSPORTER'	1	0	0
249036_at	CBP20	AT5G44200	CBP20 (CAP-BINDING PROTEIN 20); RNA BINDING / RNA CAP BINDING'	1	0	0
249050_at	AT5G44290	AT5G44290	---'	1	0	0
249057_at	DUR	AT5G44480	DUR (DEFECTIVE UGE IN ROOT); UDP-GLUCOSE 4-EPIMERASE/ BINDING / CATALYTIC/ COENZYME BINDING'	1	0	0
249063_at	POP1	AT5G44110	POP1; TRANSPORTER'	1	0	0
249072_at	AT5G44060	AT5G44060	---'	1	0	0
249075_at	AT5G44000	AT5G44000	---'	1	0	0
249077_at	HOT5	AT5G43940	HOT5 (SENSITIVE TO HOT TEMPERATURES 5); S-(HYDROXYMETHYL)GLUTATHIONE DEHYDROGENASE/ S-NITROSOGLUTATHIONE REDUCTASE'	1	0	0
249078_at	CAD1	AT5G44070	CAD1 (CADMIUM SENSITIVE 1); CADMIUM ION BINDING / COPPER ION BINDING / GLUTATHIONE GAMMA-GLUTAMYLCYSTEINYLTRANSFERASE'	1	0	0
249079_at	AT5G43930	AT5G43930	---'	1	0	0
249086_at	AT5G44180	AT5G44180	RINGLET 2'	1	0	0
249089_at	AT5G44240	AT5G44240	AMINOPHOSPHOLIPID ATPASE 2'	1	0	0
249101_at	AT5G43580	AT5G43580	UNUSUAL SERINE PROTEASE INHIBITOR'	1	0	0
249112_at	APS4	AT5G43780	APS4; SULFATE ADENYLYLTRANSFERASE (ATP)'	1	0	0
249114_at	AT5G43800	AT5G43800	---'	0	0	1
249121_at	AT5G43830	AT5G43830	---'	1	0	0
249125_at	AT5G43450	AT5G43450	---'	1	0	0
249141_at	AT5G43200	AT5G43200	---'	0	0	1
249143_at	AT5G43230	AT5G43230	---'	1	0	0
249145_at	ATDCI1	AT5G43280	ATDCI1 (DELTA(3,5),DELTA(2,4)-DIENOYL-COA ISOMERASE 1); DELTA3,5-DELTA2,4-DIENOYL-COA ISOMERASE/ ENOYL-COA HYDRATASE'	1	0	0
249147_at	AT5G43330	AT5G43330	CYTOSOLIC-NAD-DEPENDENT MALATE DEHYDROGENASE 2'	1	0	0
249150_at	PHT6	AT5G43340	PHT6; CARBOHYDRATE TRANSMEMBRANE TRANSPORTER/ INORGANIC PHOSPHATE TRANSMEMBRANE TRANSPORTER/ PHOSPHATE TRANSMEMBRANE TRANSPORTER/ SUGAR:HYDROGEN SYMPORTER'	0	0	1
249161_at	PAF1	AT5G42790	PAF1; ENDOPEPTIDASE/ PEPTIDASE/ THREONINE-TYPE ENDOPEPTIDASE'	1	0	1
249168_at	AT5G42870	AT5G42870	PHOSPHATIDIC ACID PHOSPHOHYDROLASE 2'	1	0	0
249171_at	AT5G42940	AT5G42940	---'	1	0	0
249172_at	AT5G42950	AT5G42950	---'	1	0	0
249175_at	COP8	AT5G42970	COP8 (CONSTITUTIVE PHOTOMORPHOGENIC 8); PROTEIN BINDING'	1	0	0
249177_at	AT5G42850	AT5G42850	---'	1	0	0
249178_at	SCP2	AT5G42890	SCP2 (STEROL CARRIER PROTEIN 2); OXIDOREDUCTASE/ STEROL CARRIER'	1	0	0
249180_at	RPT4A	AT5G43010	RPT4A; ATPASE'	1	0	1
249188_at	AT5G42830	AT5G42830	---'	1	0	0
249204_at	AT5G42570	AT5G42570	---'	1	0	0
249210_at	AT5G42670	AT5G42670	---'	1	1	0
249211_at	AT5G42680	AT5G42680	---'	1	0	0
249217_at	UBL5	AT5G42300	UBL5 (UBIQUITIN-LIKE PROTEIN 5)'	1	0	0
249221_at	AT5G42440	AT5G42440	---'	1	0	0
249225_at	AT5G42140	AT5G42140	---'	1	0	0
249229_at	AT5G42090	AT5G42090	---'	1	0	0
249236_at	AT5G41950	AT5G41950	---'	1	0	0
249237_at	AT5G42050	AT5G42050	---'	1	0	0
249239_at	CPuORF58	AT5G41990	CPUORF58 (CONSERVED PEPTIDE UPSTREAM OPEN READING FRAME 58)'	1	0	0
249249_at	AT5G42330	AT5G42330	---'	1	0	0
249251_at	AT5G42000	AT5G42000	---'	1	0	0
249264_s_at	AT5G41740	AT5G41740	---'	1	0	0
249281_at	AT5G41940	AT5G41940	---'	1	0	0
249285_at	AT5G41960	AT5G41960	---'	1	0	0
249291_at	ATGSTT1	AT5G41210	ATGSTT1 (GLUTATHIONE S-TRANSFERASE THETA 1); GLUTATHIONE TRANSFERASE'	1	0	0
249303_at	AT5G41460	AT5G41460	---'	0	0	1
249306_at	AT5G41400	AT5G41400	---'	1	0	0
249308_at	AT5G41350	AT5G41350	---'	1	0	0
249313_at	AT5G41560	AT5G41560	---'	1	0	0
249318_at	AtUK/UPRT1	AT5G40870	ATUK/UPRT1 (URIDINE KINASE/URACIL PHOSPHORIBOSYLTRANSFERASE 1); ATP BINDING / KINASE/ URACIL PHOSPHORIBOSYLTRANSFERASE/ URIDINE KINASE'	1	0	0
249322_at	TOM20-4	AT5G40930	TOM20-4 (TRANSLOCASE OF OUTER MEMBRANE 20-4); P-P-BOND-HYDROLYSIS-DRIVEN PROTEIN TRANSMEMBRANE TRANSPORTER'	1	0	0
249343_at	SDH2-2	AT5G40650	SDH2-2; ELECTRON CARRIER/ SUCCINATE DEHYDROGENASE'	1	0	0
249346_at	LTH1	AT5G40780	LHT1; AMINO ACID TRANSMEMBRANE TRANSPORTER'	1	0	0
249347_at	AT5G40830	AT5G40830	---'	0	1	0
249360_at	AT5G40530	AT5G40530	---'	1	0	0
249369_at	AT5G40680	AT5G40680	---'	0	0	1
249377_at	AT5G40690	AT5G40690	---'	1	0	0
249380_at	AT5G40370	AT5G40370	GLUTAREDOXIN C2'	1	0	0
249385_at	ATTRX2	AT5G39950	ATTRX2 (THIOREDOXIN 2); OXIDOREDUCTASE, ACTING ON SULFUR GROUP OF DONORS, DISULFIDE AS ACCEPTOR'	1	0	0
249393_at	AtRLP54	AT5G40170	ATRLP54 (RECEPTOR LIKE PROTEIN 54); KINASE/ PROTEIN BINDING'	1	0	0
249396_at	DegP9	AT5G40200	DEGP9 (DEGP PROTEASE 9); CATALYTIC/ PROTEIN BINDING / SERINE-TYPE ENDOPEPTIDASE/ SERINE-TYPE PEPTIDASE'	1	1	0
249400_at	AT5G40300	AT5G40300	---'	1	0	0
249409_at	AT5G40340	AT5G40340	---'	1	0	0
249417_at	AT5G39670	AT5G39670	---'	1	0	0
249418_at	AT5G39780	AT5G39780	---'	1	0	0
249441_at	AT5G39730	AT5G39730	---'	1	0	0
249442_at	AT5G39590	AT5G39590	---'	1	0	0
249446_at	AT5G39390	AT5G39390	---'	0	0	1
249461_at	AT5G39640	AT5G39640	---'	0	0	1
249464_at	EMB2745	AT5G39710	EMB2745 (EMBRYO DEFECTIVE 2745)'	1	0	0
249473_at	AHP3	AT5G39340	AHP3 (HISTIDINE-CONTAINING PHOSPHOTRANSMITTER 3); HISTIDINE PHOSPHOTRANSFER KINASE'	0	0	1
249474_s_at	GER2	AT5G39190	GER2 (GERMIN-LIKE PROTEIN 2); OXALATE OXIDASE'	1	0	0
249480_s_at	AT5G38990	AT5G38990	---'	1	0	0
249481_at	AT5G38900	AT5G38900	---'	1	0	0
249482_at	AT5G38980	AT5G38980	---'	1	0	0
249483_at	AT5G38895	AT5G38895	---'	1	0	0
249485_at	AT5G39020	AT5G39020	---'	1	0	0
249487_at	TAP2	AT5G39040	ATTAP2; ATPASE, COUPLED TO TRANSMEMBRANE MOVEMENT OF SUBSTANCES / TRANSPORTER'	1	0	0
249489_at	AT5G39090	AT5G39090	---'	1	0	0
249494_at	AT5G39050	AT5G39050	PHENOLIC GLUCOSIDE MALONYLTRANSFERASE 1'	1	0	0
249512_at	AT5G38470	AT5G38470	RADIATION SENSITIVE23D'	1	0	0
249527_at	AT5G38710	AT5G38710	---'	1	0	0
249533_at	AT5G38790	AT5G38790	---'	0	0	1
249547_at	AT5G38160	AT5G38160	---'	0	0	1
249550_at	AT5G38210	AT5G38210	---'	1	0	0
249581_at	GSR 1	AT5G37600	ATGSR1; COPPER ION BINDING / GLUTAMATE-AMMONIA LIGASE'	1	0	0
249585_at	OXP1	AT5G37830	OXP1 (OXOPROLINASE 1); 5-OXOPROLINASE (ATP-HYDROLYZING)/ HYDROLASE'	1	0	0
249587_at	AT5G37860	AT5G37860	---'	0	0	1
249611_at	ATSRL1	AT5G37370	ATSRL1; BINDING'	1	0	0
249613_at	AT5G37380	AT5G37380	---'	1	0	0
249616_s_at	AT5G37440	AT5G37440	---'	1	0	0
249627_at	EMB1467	AT5G37510	EMB1467 (EMBRYO DEFECTIVE 1467); NADH DEHYDROGENASE (UBIQUINONE)/ NADH DEHYDROGENASE/ ELECTRON CARRIER/ IRON-SULFUR CLUSTER BINDING / OXIDOREDUCTASE/ OXIDOREDUCTASE, ACTING ON NADH OR NADPH'	1	0	0
249628_at	AT5G37580	AT5G37580	---'	1	0	0
249652_at	AT5G37070	AT5G37070	---'	1	0	0
249676_at	AT5G35960	AT5G35960	---'	0	1	0
249711_at	AT5G35680	AT5G35680	---'	1	0	0
249719_at	AT5G35735	AT5G35735	---'	0	0	1
249721_at	LSU4	AT5G24655	LSU4 (RESPONSE TO LOW SULFUR 4)'	0	0	1
249723_at	AT5G35440	AT5G35440	---'	1	0	0
249725_at	AT5G35470	AT5G35470	---'	0	1	0
249733_at	emb2024	AT5G24400	EMB2024 (EMBRYO DEFECTIVE 2024); 6-PHOSPHOGLUCONOLACTONASE/ CATALYTIC'	1	0	0
249736_at	AT5G24460	AT5G24460	---'	1	0	0
249738_at	AT5G24510	AT5G24510	---'	0	0	1
249739_at	TTG1	AT5G24520	TTG1 (TRANSPARENT TESTA GLABRA 1); DNA BINDING / NUCLEOTIDE BINDING / PROTEIN BINDING'	1	0	0
249740_at	AT5G24500	AT5G24500	---'	1	0	0
249754_at	DMR6	AT5G24530	DMR6 (DOWNY MILDEW RESISTANT 6); OXIDOREDUCTASE/ OXIDOREDUCTASE, ACTING ON PAIRED DONORS, WITH INCORPORATION OR REDUCTION OF MOLECULAR OXYGEN, 2-OXOGLUTARATE AS ONE DONOR, AND INCORPORATION OF ONE ATOM EACH OF OXYGEN INTO BOTH DONORS'	1	0	0
249770_at	WRKY30	AT5G24110	WRKY30; TRANSCRIPTION FACTOR'	1	0	0
249777_at	AT5G24210	AT5G24210	---'	1	0	0
249780_at	AT5G24240	AT5G24240	---'	1	0	0
249784_at	AT5G24280	AT5G24280	GAMMA-IRRADIATION AND MITOMYCIN C INDUCED 1'	1	0	0
249796_at	AT5G23540	AT5G23540	---'	1	0	0
249801_at	CDPK9	AT5G23580	CDPK9 (CALMODULIN-LIKE DOMAIN PROTEIN KINASE 9); ATP BINDING / CALCIUM ION BINDING / CALMODULIN-DEPENDENT PROTEIN KINASE/ KINASE/ PROTEIN KINASE/ PROTEIN SERINE/THREONINE KINASE'	1	0	0
249816_at	CPSF100	AT5G23880	CPSF100 (CLEAVAGE AND POLYADENYLATION SPECIFICITY FACTOR 100); DNA BINDING / PROTEIN BINDING'	1	1	0
249818_at	TUB8	AT5G23860	TUB8; STRUCTURAL CONSTITUENT OF CYTOSKELETON'	0	1	0
249822_at	AT5G23710	AT5G23710	---'	1	0	0
249823_s_at	AT5G23350	AT5G23350	---'	0	1	0
249828_at	AT5G23250	AT5G23250	---'	0	1	0
249835_s_at	AT5G23510	AT5G23510	---'	1	0	0
249839_at	AT5G23405	AT5G23405	---'	1	0	0
249841_at	AT5G23520	AT5G23520	---'	1	0	0
249846_at	AT5G23630	AT5G23630	PI DEFICIENCY RESPONSE 2'	1	0	0
249850_at	AT5G23240	AT5G23240	---'	1	0	0
249861_at	AT5G22875	AT5G22875	---'	1	0	0
249863_at	VPS24.1	AT5G22950	VPS24.1'	1	0	0
249871_at	AT5G23110	AT5G23110	---'	1	0	0
249881_at	CYP86B1	AT5G23190	CYP86B1; ELECTRON CARRIER/ HEME BINDING / IRON ION BINDING / MONOOXYGENASE/ OXYGEN BINDING'	1	0	1
249889_at	AT5G22540	AT5G22540	---'	1	0	0
249890_at	WRKY38	AT5G22570	WRKY38; TRANSCRIPTION FACTOR'	1	0	0
249901_at	HD2B	AT5G22650	HD2B (HISTONE DEACETYLASE 2B); HISTONE DEACETYLASE'	1	0	0
249918_at	AT5G19240	AT5G19240	---'	1	0	0
249919_at	AT5G19250	AT5G19250	---'	1	0	0
249922_at	AILP1	AT5G19140	AILP1'	1	0	0
249926_at	ECR1	AT5G19180	ECR1 (E1 C-TERMINAL RELATED 1); NEDD8 ACTIVATING ENZYME/ PROTEIN HETERODIMERIZATION/ SMALL PROTEIN ACTIVATING ENZYME'	1	0	0
249936_at	AT5G22450	AT5G22450	---'	1	0	0
249952_at	AT5G18950	AT5G18950	---'	1	0	0
249957_at	AT5G18900	AT5G18900	---'	1	0	0
249974_at	AT5G18780	AT5G18780	---'	1	0	0
249983_at	AT5G18470	AT5G18470	---'	1	0	0
249984_at	AT5G18400	AT5G18400	---'	1	0	0
249987_at	AT5G18490	AT5G18490	---'	1	0	0
249988_at	AT5G18310	AT5G18310	---'	1	0	0
250004_at	AT5G18750	AT5G18750	---'	1	0	0
250007_at	BMY3	AT5G18670	BMY3; BETA-AMYLASE/ CATALYTIC/ CATION BINDING'	1	0	0
250028_at	AT5G18130	AT5G18130	---'	1	0	0
250030_at	ATAPRL7	AT5G18120	ATAPRL7 (APR-LIKE 7)'	1	0	0
250033_at	NCBP	AT5G18110	NCBP (NOVEL CAP-BINDING PROTEIN); RNA BINDING / TRANSLATION INITIATION FACTOR'	1	0	0
250042_at	AT5G18420	AT5G18420	---'	1	0	0
250062_at	AT5G17760	AT5G17760	---'	1	0	0
250064_at	DAR4	AT5G17890	DAR4 (DA1-RELATED PROTEIN 4); ATP BINDING / PROTEIN BINDING / ZINC ION BINDING'	1	0	0
250077_at	AT5G16680	AT5G16680	---'	1	0	0
250090_at	GAD	AT5G17330	GAD; CALMODULIN BINDING / GLUTAMATE DECARBOXYLASE'	1	0	0
250094_at	AT5G17380	AT5G17380	---'	1	0	0
250096_at	AT5G17190	AT5G17190	---'	1	0	1
250097_at	AT5G17280	AT5G17280	---'	1	0	0
250100_at	GLN1;4	AT5G16570	GLN1;4; GLUTAMATE-AMMONIA LIGASE'	1	0	0
250112_at	AT5G16300	AT5G16300	---'	1	0	0
250113_at	FRL1	AT5G16320	FRL1 (FRIGIDA LIKE 1)'	1	0	0
250114_s_at	AAE5	AT5G16340	AAE5 (ACYL ACTIVATING ENZYME 5); CATALYTIC'	1	0	0
250119_at	AT5G16470	AT5G16470	---'	1	0	0
250129_at	AT5G16450	AT5G16450	---'	1	0	0
250185_at	AtCXE16	AT5G14310	ATCXE16 (ARABIDOPSIS THALIANA CARBOXYESTERASE 16); HYDROLASE'	0	0	1
250188_at	COP13	AT5G14250	COP13 (CONSTITUTIVE PHOTOMORPHOGENIC 13); PROTEIN BINDING'	1	0	1
250193_at	AT5G14540	AT5G14540	---'	1	0	0
250195_at	AT5G14560	AT5G14560	---'	0	0	1
250197_at	AT5G14590	AT5G14590	---'	1	0	0
250203_at	AT5G13980	AT5G13980	---'	0	1	0
250234_at	AT5G13420	AT5G13420	TRANSALDOLASE 2'	1	0	0
250235_s_at	AT5G13430	AT5G13430	---'	1	0	0
250238_at	DCP2	AT5G13570	DCP2 (DECAPPING 2); HYDROLASE/ M7G(5'')PPPN DIPHOSPHATASE/ MRNA BINDING / PROTEIN HOMODIMERIZATION'	1	0	0
250240_at	AT5G13590	AT5G13590	---'	1	0	0
250241_at	AT5G13600	AT5G13600	---'	0	0	1
250245_at	AT5G13690	AT5G13690	N-ACETYL-GLUCOSAMINIDASE'	0	1	0
250250_at	AT5G13610	AT5G13610	---'	1	0	0
250260_at	AT5G13810	AT5G13810	---'	1	0	0
250264_at	AT5G12890	AT5G12890	---'	1	0	0
250270_at	AT5G12980	AT5G12980	---'	1	0	0
250273_at	EMB3011	AT5G13010	EMB3011 (EMBRYO DEFECTIVE 3011); ATP BINDING / RNA HELICASE/ HELICASE/ NUCLEIC ACID BINDING'	1	0	0
250275_at	AT5G13030	AT5G13030	---'	1	0	0
250279_at	AT5G13200	AT5G13200	---'	0	0	1
250280_at	AT5G13230	AT5G13230	---'	0	1	0
250286_at	PBS3	AT5G13320	PBS3 (AVRPPHB SUSCEPTIBLE 3)'	1	0	0
250287_at	Rap2.6L	AT5G13330	RAP2.6L (RELATED TO AP2 6L); DNA BINDING / TRANSCRIPTION FACTOR'	1	0	0
250289_at	AT5G13190	AT5G13190	GSH-INDUCED LITAF DOMAIN PROTEIN'	1	0	0
250298_at	AT5G11860	AT5G11860	SCP1-LIKE SMALL PHOSPHATASE 5'	1	0	0
250301_at	AT5G11970	AT5G11970	---'	1	0	0
250302_at	AtcwINV6	AT5G11920	ATCWINV6 (6-&1-FRUCTAN EXOHYDROLASE); HYDROLASE, HYDROLYZING O-GLYCOSYL COMPOUNDS / INULINASE/ LEVANASE'	1	0	0
250314_at	AT5G12190	AT5G12190	---'	1	0	0
250318_at	AT5G12200	AT5G12200	PYRIMIDINE 2'	1	0	0
250332_at	AT5G11680	AT5G11680	---'	1	0	0
250339_at	ATNADP-ME2	AT5G11670	ATNADP-ME2 (NADP-MALIC ENZYME 2); MALATE DEHYDROGENASE (OXALOACETATE-DECARBOXYLATING) (NADP+)/ MALIC ENZYME/ OXIDOREDUCTASE, ACTING ON NADH OR NADPH, NAD OR NADP AS ACCEPTOR'	1	0	0
250342_at	AT5G11870	AT5G11870	---'	0	0	1
250346_at	AT5G11950	AT5G11950	LONELY GUY 8'	1	0	0
250350_at	AT5G12010	AT5G12010	---'	1	0	0
250363_at	AT5G11390	AT5G11390	WPP DOMAIN-INTERACTING PROTEIN 1'	1	0	0
250370_at	AT5G11430	AT5G11430	---'	1	0	0
250384_at	AT5G11500	AT5G11500	---'	1	0	0
250385_at	ASP3	AT5G11520	ASP3 (ASPARTATE AMINOTRANSFERASE 3); L-ASPARTATE:2-OXOGLUTARATE AMINOTRANSFERASE'	1	0	0
250386_at	MYB3R-4	AT5G11510	MYB3R-4 (MYB DOMAIN PROTEIN 3R-4); DNA BINDING / TRANSCRIPTION COACTIVATOR/ TRANSCRIPTION FACTOR'	0	0	1
250391_at	AT5G10850	AT5G10850	---'	0	1	0
250400_at	AT5G10740	AT5G10740	---'	1	0	0
250402_at	AT5G10940	AT5G10940	ALTERED SEED GERMINATION 2'	1	0	0
250404_at	AT5G10960	AT5G10960	---'	1	0	0
250406_at	ER	AT5G10810	ATER'	1	0	0
250409_at	AT5G10860	AT5G10860	CBS DOMAIN CONTAINING PROTEIN 3'	1	0	0
250415_at	GLR2.5	AT5G11210	ATGLR2.5; INTRACELLULAR LIGAND-GATED ION CHANNEL'	1	0	0
250419_at	AT5G11250	AT5G11250	---'	1	0	0
250420_at	HY5	AT5G11260	HY5 (ELONGATED HYPOCOTYL 5); DNA BINDING / DOUBLE-STRANDED DNA BINDING / TRANSCRIPTION FACTOR'	1	0	0
250423_s_at	CYP81K2	AT5G10610	CYP81K2; ELECTRON CARRIER/ HEME BINDING / IRON ION BINDING / MONOOXYGENASE/ OXYGEN BINDING'	1	0	0
250424_at	GTE2	AT5G10550	GTE2 (GLOBAL TRANSCRIPTION FACTOR GROUP E 2); DNA BINDING'	1	0	0
250431_at	CYCD4;2	AT5G10440	CYCD4;2 (CYCLIN D4;2); CYCLIN-DEPENDENT PROTEIN KINASE'	1	0	0
250435_at	RING1	AT5G10380	RING1; PROTEIN BINDING / UBIQUITIN-PROTEIN LIGASE/ ZINC ION BINDING'	1	0	0
250437_at	AGP4	AT5G10430	AGP4 (ARABINOGALACTAN PROTEIN 4)'	0	1	0
250439_at	GRF6	AT5G10450	GRF6 (G-BOX REGULATING FACTOR 6); PROTEIN BINDING / PROTEIN PHOSPHORYLATED AMINO ACID BINDING'	1	0	0
250445_at	AT5G10760	AT5G10760	---'	1	0	0
250454_at	AT5G09830	AT5G09830	---'	1	0	0
250455_at	PROPEP4	AT5G09980	PROPEP4 (ELICITOR PEPTIDE 4 PRECURSOR)'	0	1	0
250460_at	AT5G09850	AT5G09850	---'	1	0	0
250473_at	ANN6	AT5G10220	ANN6 (ANNEXIN ARABIDOPSIS 6); CALCIUM ION BINDING / CALCIUM-DEPENDENT PHOSPHOLIPID BINDING'	1	0	0
250487_at	AT5G09690	AT5G09690	'	1	0	0
250500_at	AT5G09530	AT5G09530	PROLINE-RICH PROTEIN 10'	1	0	0
250502_at	MTHSC70-2	AT5G09590	MTHSC70-2 (MITOCHONDRIAL HSP70 2); ATP BINDING'	1	0	0
250525_at	ILP1	AT5G08550	ILP1 (INCREASED LEVEL OF POLYPLOIDY1-1D); TRANSLATION REPRESSOR'	1	0	0
250536_at	AT5G08535	AT5G08535	---'	1	0	0
250539_at	AT5G08560	AT5G08560	---'	1	0	0
250577_at	AT5G07910	AT5G07910	---'	1	0	0
250580_at	GDH2	AT5G07440	GDH2 (GLUTAMATE DEHYDROGENASE 2); ATP BINDING / GLUTAMATE DEHYDROGENASE [NAD(P)+]/ GLUTAMATE DEHYDROGENASE/ OXIDOREDUCTASE'	1	0	0
250585_at	AT5G07620	AT5G07620	---'	0	1	0
250590_at	AT5G07710	AT5G07710	---'	1	0	0
250604_at	PIP1B	AT5G07830	PIP1B (NAMED PLASMA MEMBRANE INTRINSIC PROTEIN 1B); WATER CHANNEL'	1	0	0
250606_s_at	PPME1	AT5G07410	PPME1; PECTINESTERASE'	0	1	0
250626_at	AT5G07350	AT5G07350	TUDOR-SN PROTEIN 1'	1	0	0
250627_at	AT5G07360	AT5G07360	---'	1	0	0
250628_at	AT5G07380	AT5G07380	---'	0	1	0
250641_at	AT5G07160	AT5G07160	---'	0	1	1
250644_at	AT5G06750	AT5G06750	---'	1	0	0
250646_at	AT5G06720	AT5G06720	PEROXIDASE 53'	1	0	0
250655_at	OBF5	AT5G06960	OBF5 (OCS-ELEMENT BINDING FACTOR 5); DNA BINDING / PROTEIN BINDING / TRANSCRIPTION FACTOR'	1	0	0
250660_at	AT5G07060	AT5G07060	MOS4-ASSOCIATED COMPLEX SUBUNIT 5C'	1	0	0
250662_at	ST2A	AT5G07010	ST2A (SULFOTRANSFERASE 2A); HYDROXYJASMONATE SULFOTRANSFERASE/ SULFOTRANSFERASE'	1	0	0
250666_at	WRKY26	AT5G07100	WRKY26; TRANSCRIPTION FACTOR'	1	0	0
250672_at	ATJ6	AT5G06910	ATJ6 (ARABIDOPSIS J-DOMAIN PROTEIN 6); HEAT SHOCK PROTEIN BINDING / UNFOLDED PROTEIN BINDING'	0	1	0
250675_at	AT5G06260	AT5G06260	---'	1	0	0
250676_at	NHL3	AT5G06320	NHL3'	1	0	0
250682_x_at	AT5G06630	AT5G06630	---'	0	0	1
250693_at	UBP12	AT5G06600	UBP12 (UBIQUITIN-SPECIFIC PROTEASE 12); DOUBLE-STRANDED DNA BINDING / UBIQUITIN THIOLESTERASE/ UBIQUITIN-SPECIFIC PROTEASE'	1	0	0
250703_at	AT5G06360	AT5G06360	---'	1	0	0
250722_at	AT5G06190	AT5G06190	---'	1	0	0
250726_at	AT5G06410	AT5G06410	---'	1	0	0
250729_at	UBA 2	AT5G06460	ATUBA2; UBIQUITIN ACTIVATING ENZYME/ UBIQUITIN-PROTEIN LIGASE'	1	0	0
250740_at	SYP31	AT5G05760	SYP31 (SYNTAXIN OF PLANTS 31); SNAP RECEPTOR'	1	0	0
250748_at	AT5G05710	AT5G05710	---'	1	0	0
250749_at	RPN8A	AT5G05780	RPN8A (RP NON-ATPASE SUBUNIT 8A)'	0	0	1
250761_at	AT5G06050	AT5G06050	---'	0	1	0
250774_at	AT5G05450	AT5G05450	---'	1	0	0
250775_at	AT5G05460	AT5G05460	ENDO-BETA-N-ACETYGLUCOSAMINIDASE 85A'	1	0	0
250778_at	AT5G05500	AT5G05500	'	0	1	0
250807_at	AT5G05130	AT5G05130	---'	1	0	0
250811_at	AT5G05110	AT5G05110	---'	1	0	0
250818_at	ALA1	AT5G04930	ALA1 (AMINOPHOSPHOLIPID ATPASE1); ATPASE, COUPLED TO TRANSMEMBRANE MOVEMENT OF IONS, PHOSPHORYLATIVE MECHANISM'	1	0	0
250829_at	ADR1-L2	AT5G04720	ADR1-L2 (ADR1-LIKE 2); ATP BINDING / NUCLEOSIDE-TRIPHOSPHATASE/ NUCLEOTIDE BINDING / PROTEIN BINDING'	1	0	0
250830_at	AT5G04910	AT5G04910	---'	1	0	0
250831_at	AT5G04920	AT5G04920	---'	1	0	0
250833_at	AT5G04540	AT5G04540	MYOTUBULARIN 2'	1	0	0
250841_at	AT5G04610	AT5G04610	---'	1	0	0
250863_at	AT5G04750	AT5G04750	---'	1	0	0
250875_at	AT5G04020	AT5G04020	---'	1	0	0
250877_at	SDP1	AT5G04040	SDP1 (SUGAR-DEPENDENT1); TRIACYLGLYCEROL LIPASE'	1	0	0
250883_at	AT5G03970	AT5G03970	---'	1	0	0
250899_at	AT5G03340	AT5G03340	CELL DIVISION CYCLE 48C'	1	0	0
250911_at	CTR1	AT5G03730	CTR1 (CONSTITUTIVE TRIPLE RESPONSE 1); KINASE/ PROTEIN BINDING / PROTEIN SERINE/THREONINE KINASE/ PROTEIN SERINE/THREONINE/TYROSINE KINASE'	1	0	0
250912_at	HD2C	AT5G03740	HD2C (HISTONE DEACETYLASE 2C); HISTONE DEACETYLASE/ NUCLEIC ACID BINDING / TRANSCRIPTION REPRESSOR/ ZINC ION BINDING'	1	0	0
250919_at	AT5G03660	AT5G03660	---'	0	1	0
250921_at	AT5G03460	AT5G03460	---'	1	0	0
250923_at	CDC25	AT5G03455	CDC25; ARSENATE REDUCTASE/ PROTEIN TYROSINE PHOSPHATASE'	1	0	0
250926_at	AT5G03555	AT5G03555	NUCLEOBASE CATION SYMPORTER 1'	1	0	0
250930_at	ATP58IPK	AT5G03160	ATP58IPK (ARABIDOPSIS HOMOLOG OF MAMALLIAN P58IPK); BINDING / HEAT SHOCK PROTEIN BINDING'	1	0	0
250931_at	AT5G03200	AT5G03200	LOG2-LIKE UBIQUITIN LIGASE1'	1	0	0
250934_at	AT5G03030	AT5G03030	---'	1	0	1
250937_at	AT5G03230	AT5G03230	---'	1	0	0
250941_at	AT5G03320	AT5G03320	---'	1	0	0
250942_at	AT5G03350	AT5G03350	---'	1	0	0
250944_at	AT5G03380	AT5G03380	---'	1	0	0
250947_at	AT5G03450	AT5G03450	---'	1	0	0
250978_at	AT5G03080	AT5G03080	LIPID PHOSPHATE PHOSPHATASE GAMMA'	1	0	1
250988_at	UPL4	AT5G02880	UPL4; UBIQUITIN-PROTEIN LIGASE'	1	0	0
250990_at	NAK	AT5G02290	NAK; ATP BINDING / KINASE/ PROTEIN KINASE/ PROTEIN SERINE/THREONINE KINASE/ PROTEIN TYROSINE KINASE'	1	0	0
250994_at	AT5G02490	AT5G02490	'	1	0	0
250999_at	AT5G02630	AT5G02630	CANDIDATE G-PROTEIN COUPLED RECEPTOR 6'	1	0	0
251012_at	AT5G02580	AT5G02580	---'	1	0	0
251033_at	AT5G01960	AT5G01960	---'	1	0	0
251034_at	PRA1.A1	AT5G02040	PRA1.A1 (PRENYLATED RAB ACCEPTOR 1.A1)'	1	0	0
251037_at	UNE18	AT5G02100	UNE18 (UNFERTILIZED EMBRYO SAC 18); OXYSTEROL BINDING / STEROL BINDING'	1	0	0
251038_at	AT5G02240	AT5G02240	---'	1	0	0
251042_at	PRT6	AT5G02310	PRT6 (PROTEOLYSIS 6); UBIQUITIN-PROTEIN LIGASE'	1	0	0
251052_at	DPA	AT5G02470	DPA; TRANSCRIPTION FACTOR'	1	0	0
251054_at	LECRKA4.1	AT5G01540	LECRKA4.1 (LECTIN RECEPTOR KINASE A4.1); KINASE'	1	0	0
251071_at	AT5G01950	AT5G01950	---'	1	0	0
251076_at	AT5G01970	AT5G01970	---'	1	0	0
251077_at	AT5G01980	AT5G01980	---'	1	0	0
251136_at	AT5G01290	AT5G01290	---'	1	0	0
251145_at	AT3G63500	AT3G63500	TITANIA 2'	1	0	0
251149_at	AT3G62940	AT3G62940	---'	1	0	0
251163_at	AT3G63310	AT3G63310	BRZ-INSENSITIVE-LONG HYPOCOTYLS 4'	1	0	0
251171_at	AT3G63220	AT3G63220	---'	1	0	0
251173_at	AT3G63270	AT3G63270	---'	1	0	0
251176_at	AT3G63380	AT3G63380	---'	1	0	0
251182_at	ATERDJ3B	AT3G62600	ATERDJ3B; HEAT SHOCK PROTEIN BINDING / UNFOLDED PROTEIN BINDING'	1	0	0
251184_at	AT3G62840	AT3G62840	---'	1	0	0
251191_at	AT3G62590	AT3G62590	---'	1	0	0
251200_at	GID1B	AT3G63010	GID1B (GA INSENSITIVE DWARF1B); HYDROLASE'	1	0	0
251205_at	ATGPX5	AT3G63080	ATGPX5 (GLUTATHIONE PEROXIDASE 5); GLUTATHIONE PEROXIDASE'	1	0	0
251208_at	ATOEP16-4	AT3G62880	ATOEP16-4; P-P-BOND-HYDROLYSIS-DRIVEN PROTEIN TRANSMEMBRANE TRANSPORTER/ PROTEIN TRANSPORTER'	1	0	0
251209_at	AT3G62890	AT3G62890	---'	0	1	0
251213_at	AT3G62490	AT3G62490	---'	0	1	0
251217_at	AT3G62560	AT3G62560	---'	1	0	0
251220_at	AT3G62400	AT3G62400	---'	1	0	0
251222_at	AT3G62580	AT3G62580	---'	1	0	0
251237_at	CPuORF3	AT3G62420	CPUORF3 (CONSERVED PEPTIDE UPSTREAM OPEN READING FRAME 3)'	1	0	0
251242_at	RSP31	AT3G61860	RSP31; RNA BINDING / NUCLEIC ACID BINDING / NUCLEOTIDE BINDING'	1	0	0
251246_at	IAA30	AT3G62100	IAA30 (INDOLE-3-ACETIC ACID INDUCIBLE 30); TRANSCRIPTION FACTOR'	0	0	1
251251_at	AT3G62220	AT3G62220	---'	1	0	0
251257_at	ATARFA1E	AT3G62290	ATARFA1E (ADP-RIBOSYLATION FACTOR A1E); GTP BINDING / PHOSPHOLIPASE ACTIVATOR/ PROTEIN BINDING'	1	0	0
251259_at	AT3G62260	AT3G62260	---'	1	0	0
251273_at	AT3G61960	AT3G61960	---'	1	0	0
251282_at	CRF6	AT3G61630	CRF6 (CYTOKININ RESPONSE FACTOR 6); DNA BINDING / TRANSCRIPTION FACTOR'	1	0	0
251300_at	AT3G61980	AT3G61980	---'	1	0	0
251307_at	AT3G61200	AT3G61200	---'	1	0	0
251322_at	CYSC1	AT3G61440	CYSC1 (CYSTEINE SYNTHASE C1); L-3-CYANOALANINE SYNTHASE/ CYSTEINE SYNTHASE'	1	0	0
251327_at	AT3G61540	AT3G61540	---'	1	0	0
251336_at	BAP1	AT3G61190	BAP1 (BON ASSOCIATION PROTEIN 1); PHOSPHOLIPID BINDING / PROTEIN BINDING'	1	0	0
251337_at	PBF1	AT3G60820	PBF1; PEPTIDASE/ THREONINE-TYPE ENDOPEPTIDASE'	1	0	0
251356_at	AtPP2-A13	AT3G61060	ATPP2-A13 (ARABIDOPSIS THALIANA PHLOEM PROTEIN 2-A13); CARBOHYDRATE BINDING'	1	0	0
251362_at	AT3G61240	AT3G61240	---'	1	0	0
251370_at	AT3G60450	AT3G60450	---'	1	0	0
251371_at	EDA14	AT3G60360	EDA14 (EMBRYO SAC DEVELOPMENT ARREST 14)'	0	1	0
251392_at	DHDPS1	AT3G60880	DIHYDRODIPICOLINATE SYNTHASE 1 (DHDPS1) (DHDPS) (DHPS1)'	1	0	0
251393_at	ATG8G	AT3G60640	ATG8G (AUTOPHAGY 8G); MICROTUBULE BINDING'	1	0	0
251400_at	AT3G60420	AT3G60420	---'	1	0	0
251403_at	AT3G60300	AT3G60300	---'	1	0	0
251408_at	AT3G60340	AT3G60340	---'	1	0	0
251411_at	CKB3	AT3G60250	CKB3; PROTEIN KINASE REGULATOR/ TRANSCRIPTION FACTOR BINDING'	1	0	0
251419_at	AT3G60470	AT3G60470	---'	1	0	0
251422_at	AT3G60540	AT3G60540	---'	1	0	0
251426_at	AT3G60180	AT3G60180	---'	1	0	0
251429_at	ADL1E	AT3G60190	ADL1E (ARABIDOPSIS DYNAMIN-LIKE 1E); GTP BINDING / GTPASE'	1	0	0
251431_at	EIF4G	AT3G60240	EIF4G (EUKARYOTIC TRANSLATION INITIATION FACTOR 4G); TRANSLATION INITIATION FACTOR'	1	0	0
251437_at	AT3G59910	AT3G59910	---'	1	0	0
251447_at	AT3G59810	AT3G59810	SM-LIKE 6A'	1	0	0
251449_at	ATGDI2	AT3G59920	ATGDI2 (RAB GDP DISSOCIATION INHIBITOR 2); RAB GDP-DISSOCIATION INHIBITOR'	1	0	1
251457_s_at	ATMRP9	AT3G60160	ATMRP9; ATPASE, COUPLED TO TRANSMEMBRANE MOVEMENT OF SUBSTANCES'	1	0	0
251467_at	AT3G59470	AT3G59470	---'	1	0	0
251470_at	AT3G59560	AT3G59560	---'	1	0	0
251478_at	IQD13	AT3G59690	IQD13 (IQ-DOMAIN 13); CALMODULIN BINDING'	0	0	1
251479_at	ATHLECRK	AT3G59700	ATHLECRK (ARABIDOPSIS THALIANA LECTIN-RECEPTOR KINASE); KINASE'	1	0	0
251492_at	TXR1	AT3G59280	TXR1 (THAXTOMIN A RESISTANT 1)'	1	0	0
251495_at	AT3G59020	AT3G59020	---'	1	0	0
251515_at	AT3G59270	AT3G59270	---'	1	0	0
251528_at	AT3G58600	AT3G58600	---'	1	0	0
251531_at	AT3G58550	AT3G58550	---'	1	0	0
251534_at	AT3G58510	AT3G58510	---'	1	0	1
251538_at	AT3G58660	AT3G58660	---'	1	0	0
251541_at	CSY2	AT3G58750	CSY2 (CITRATE SYNTHASE 2); CITRATE (SI)-SYNTHASE'	1	0	0
251551_at	MBF1B	AT3G58680	MBF1B (MULTIPROTEIN BRIDGING FACTOR 1B); DNA BINDING / TRANSCRIPTION COACTIVATOR'	1	0	0
251557_at	AT3G58730	AT3G58730	---'	1	0	0
251558_at	AT3G57810	AT3G57810	---'	1	0	0
251576_at	AT3G58200	AT3G58200	---'	1	0	0
251577_at	AT3G58350	AT3G58350	RESTRICTED TEV MOVEMENT 3'	1	0	0
251583_at	AT3G58590	AT3G58590	---'	0	1	0
251586_at	GIS	AT3G58070	GIS (GLABROUS INFLORESCENCE STEMS); NUCLEIC ACID BINDING / TRANSCRIPTION FACTOR/ ZINC ION BINDING'	0	0	1
251596_at	LPAT2	AT3G57650	LPAT2; 1-ACYLGLYCEROL-3-PHOSPHATE O-ACYLTRANSFERASE'	1	0	0
251607_at	AT3G57850	AT3G57850	---'	0	1	0
251616_at	AT3G57990	AT3G57990	---'	1	0	0
251622_at	AT3G57340	AT3G57340	---'	1	0	0
251624_at	AT3G57280	AT3G57280	---'	1	0	0
251625_at	BGL2	AT3G57260	BGL2 (BETA-1,3-GLUCANASE 2); CELLULASE/ GLUCAN 1,3-BETA-GLUCOSIDASE/ HYDROLASE, HYDROLYZING O-GLYCOSYL COMPOUNDS'	1	0	0
251629_at	VLN3	AT3G57410	VLN3 (VILLIN 3); ACTIN BINDING'	1	0	0
251633_at	AT3G57460	AT3G57460	---'	1	0	0
251643_at	AGK2	AT3G57550	AGK2 (GUANYLATE KINASE); GUANYLATE KINASE'	1	0	0
251649_at	ACA11	AT3G57330	ACA11 (AUTOINHIBITED CA2+-ATPASE 11); CALCIUM-TRANSPORTING ATPASE/ CALMODULIN BINDING'	1	0	0
251652_at	AT3G57380	AT3G57380	---'	1	0	0
251659_at	BIGYIN	AT3G57090	BIGYIN; BINDING'	0	0	1
251661_at	SIP2;1	AT3G56950	SIP2;1; TRANSPORTER'	1	0	0
251673_at	BG3	AT3G57240	BG3 (BETA-1,3-GLUCANASE 3); CELLULASE/ HYDROLASE, HYDROLYZING O-GLYCOSYL COMPOUNDS'	1	0	0
251675_at	INO80	AT3G57300	INO80 (INO80 ORTHOLOG); ATP BINDING / DNA BINDING / HELICASE/ NUCLEIC ACID BINDING'	1	0	0
251699_at	CYP94D2	AT3G56630	CYP94D2; ELECTRON CARRIER/ HEME BINDING / IRON ION BINDING / MONOOXYGENASE/ OXYGEN BINDING'	1	0	0
251705_at	WRKY70	AT3G56400	WRKY70; TRANSCRIPTION FACTOR/ TRANSCRIPTION REPRESSOR'	1	0	0
251707_at	AT3G56490	AT3G56490	HIS TRIAD FAMILY PROTEIN 3'	1	0	0
251721_s_at	ALPHA-SNAP1	AT3G56190	ALPHA-SNAP1; BINDING / SOLUBLE NSF ATTACHMENT PROTEIN'	0	0	1
251729_at	AT3G56310	AT3G56310	---'	1	0	0
251730_at	AT3G56330	AT3G56330	---'	0	1	0
251732_at	PRA1.B1	AT3G56110	PRA1.B1 (PRENYLATED RAB ACCEPTOR 1.B1)'	1	0	0
251733_at	CCH	AT3G56240	CCH (COPPER CHAPERONE); COPPER CHAPERONE'	1	0	0
251734_at	AT3G56270	AT3G56270	---'	0	1	0
251738_at	EIF3C	AT3G56150	EIF3C (EUKARYOTIC TRANSLATION INITIATION FACTOR 3C); TRANSLATION INITIATION FACTOR'	1	0	0
251739_at	CAN	AT3G56170	CAN (CA-2+ DEPENDENT NUCLEASE); NUCLEASE'	1	0	0
251764_at	EPC1	AT3G55830	EPC1 (ECTOPICALLY PARTING CELLS); UDP-GLUCOSYLTRANSFERASE/ TRANSFERASE, TRANSFERRING GLYCOSYL GROUPS'	1	0	0
251766_at	AT3G55910	AT3G55910	---'	1	0	0
251768_at	AT3G55940	AT3G55940	---'	0	1	0
251773_at	AT3G55960	AT3G55960	---'	1	0	0
251786_at	MKP1	AT3G55270	MKP1 (MITOGEN-ACTIVATED PROTEIN KINASE PHOSPHATASE 1); MAP KINASE TYROSINE/SERINE/THREONINE PHOSPHATASE'	1	0	0
251797_at	AGF2	AT3G55560	AGF2 (AT-HOOK PROTEIN OF GA FEEDBACK 2)'	1	0	0
251805_at	SDIR1	AT3G55530	SDIR1 (SALT- AND DROUGHT-INDUCED RING FINGER1); PROTEIN BINDING / UBIQUITIN-PROTEIN LIGASE/ ZINC ION BINDING'	1	0	0
251809_at	AT3G55600	AT3G55600	---'	1	0	0
251813_at	TON1A	AT3G55000	TON1A (TONNEAU 1)'	1	0	0
251817_at	ARA6	AT3G54840	ARA6; GTP BINDING / GTPASE'	1	0	0
251831_at	AT3G55140	AT3G55140	---'	1	0	0
251840_at	ATPDIL1-3	AT3G54960	ATPDIL1-3 (PDI-LIKE 1-3); PROTEIN DISULFIDE ISOMERASE'	1	0	0
251845_at	ATGCN4	AT3G54540	ATGCN4; TRANSPORTER'	1	0	0
251847_at	TSA1	AT3G54640	TSA1 (TRYPTOPHAN SYNTHASE ALPHA CHAIN); TRYPTOPHAN SYNTHASE'	1	0	0
251848_at	BZIP25	AT3G54620	BZIP25 (BASIC LEUCINE ZIPPER 25); PROTEIN HETERODIMERIZATION/ TRANSCRIPTION FACTOR'	1	0	0
251862_at	PUB14	AT3G54850	PUB14; UBIQUITIN-PROTEIN LIGASE'	1	0	0
251877_at	ATVAMP727	AT3G54300	ATVAMP727 (VESICLE-ASSOCIATED MEMBRANE PROTEIN 727)'	1	0	0
251907_at	AT3G53760	AT3G53760	GAMMA-TUBULIN COMPLEX PROTEIN 4'	0	0	1
251917_at	AT3G53970	AT3G53970	---'	1	0	0
251920_at	AT3G53900	AT3G53900	URACIL PHOSPHORIBOSYLTRANSFERASE'	0	1	0
251930_at	ATRBL4	AT3G53780	RHOMBOID FAMILY PROTEIN'	1	0	0
251932_at	PAS1	AT3G54010	PAS1 (PASTICCINO 1); FK506 BINDING / BINDING / PEPTIDYL-PROLYL CIS-TRANS ISOMERASE'	1	0	0
251935_at	AT3G54090	AT3G54090	FRUCTOKINASE-LIKE 1'	0	1	0
251937_at	AT3G53400	AT3G53400	---'	1	0	1
251946_at	AT3G53540	AT3G53540	TON1 RECRUITING MOTIF 19'	1	0	0
251967_at	AT3G53390	AT3G53390	---'	1	0	0
251970_at	UGT73D1	AT3G53150	UGT73D1 (UDP-GLUCOSYL TRANSFERASE 73D1); UDP-GLYCOSYLTRANSFERASE/ TRANSFERASE, TRANSFERRING HEXOSYL GROUPS'	1	0	0
251975_at	AT3G53230	AT3G53230	CELL DIVISION CYCLE 48B'	1	0	0
251991_at	NF-YB10	AT3G53340	NF-YB10 (NUCLEAR FACTOR Y, SUBUNIT B10); TRANSCRIPTION FACTOR'	1	0	0
252022_at	AT3G52930	AT3G52930	FRUCTOSE-BISPHOSPHATE ALDOLASE 8'	0	0	1
252024_at	ATMDAR1	AT3G52880	MONODEHYDROASCORBATE REDUCTASE, PUTATIVE'	1	0	0
252027_at	VSR1	AT3G52850	VSR1 (VACUOLAR SORTING RECEPTOR HOMOLOG 1); AMINO-TERMINAL VACUOLAR SORTING PROPEPTIDE BINDING'	1	0	0
252037_at	CAM9	AT3G51920	CAM9 (CALMODULIN 9); CALCIUM ION BINDING'	1	0	0
252041_at	NRPB11	AT3G52090	NRPB11; DNA BINDING / DNA-DIRECTED RNA POLYMERASE'	1	0	0
252042_at	AT3G51990	AT3G51990	---'	1	0	0
252043_at	AT3G52390	AT3G52390	---'	0	0	1
252053_at	SYP122	AT3G52400	SYP122 (SYNTAXIN OF PLANTS 122); SNAP RECEPTOR'	1	0	0
252058_at	AT3G52470	AT3G52470	---'	1	0	0
252059_at	UEV1D-4	AT3G52560	UEV1D-4 (UBIQUITIN E2 VARIANT 1D-4); PROTEIN BINDING / UBIQUITIN-PROTEIN LIGASE'	1	0	0
252060_at	PAD4	AT3G52430	PAD4 (PHYTOALEXIN DEFICIENT 4); LIPASE/ PROTEIN BINDING / TRIACYLGLYCEROL LIPASE'	1	0	0
252065_at	AT3G51610	AT3G51610	NO PRIMEXINE AND PLASMA MEMBRANE UNDULATION'	1	0	0
252066_at	FER	AT3G51550	FER (FERONIA); KINASE/ PROTEIN KINASE'	1	0	0
252067_at	AT3G51370	AT3G51370	---'	1	0	0
252068_at	AT3G51440	AT3G51440	---'	1	0	0
252075_at	AT3G51730	AT3G51730	---'	1	0	0
252076_at	AT3G51660	AT3G51660	---'	1	0	0
252080_at	AT3G51670	AT3G51670	---'	1	0	0
252089_at	AT3G52110	AT3G52110	---'	0	0	1
252094_at	PAD1	AT3G51260	PAD1 (20S PROTEASOME ALPHA SUBUNIT PAD1); ENDOPEPTIDASE/ PEPTIDASE/ THREONINE-TYPE ENDOPEPTIDASE'	1	0	0
252095_at	AT3G51000	AT3G51000	---'	1	0	0
252099_at	AT3G51250	AT3G51250	---'	1	0	0
252117_at	YLS2	AT3G51430	YLS2; STRICTOSIDINE SYNTHASE'	1	0	0
252120_at	AT3G51130	AT3G51130	---'	1	0	0
252126_at	AT3G50950	AT3G50950	HOPZ-ACTIVATED RESISTANCE 1'	1	0	0
252131_at	BCS1	AT3G50930	BCS1 (CYTOCHROME BC1 SYNTHESIS); ATP BINDING / ATPASE/ NUCLEOSIDE-TRIPHOSPHATASE/ NUCLEOTIDE BINDING'	1	0	0
252136_at	AT3G50770	AT3G50770	CALMODULIN-LIKE 41'	1	0	0
252139_at	AT3G51050	AT3G51050	---'	1	0	0
252141_at	AT3G51100	AT3G51100	---'	1	0	0
252154_at	AT3G50880	AT3G50880	---'	1	0	0
252156_at	AT3G50940	AT3G50940	---'	1	0	0
252170_at	HR4	AT3G50480	HR4 (HOMOLOG OF RPW8 4)'	1	0	0
252173_at	AT3G50650	AT3G50650	---'	1	0	0
252186_at	AT3G50810	AT3G50810	---'	1	0	0
252187_at	AT3G50850	AT3G50850	---'	1	0	0
252197_at	AT3G50230	AT3G50230	---'	0	0	1
252221_at	AT3G49830	AT3G49830	---'	0	0	1
252230_at	AT3G49810	AT3G49810	---'	0	0	1
252242_at	VFB2	AT3G50080	VFB2 (VIER F-BOX PROTEINE 2); UBIQUITIN-PROTEIN LIGASE'	1	0	0
252251_at	AT3G49820	AT3G49820	---'	0	0	1
252271_s_at	AT3G49420	AT3G49420	---'	0	0	1
252275_at	UBP26	AT3G49600	UBP26 (UBIQUITIN-SPECIFIC PROTEASE 26); UBIQUITIN THIOLESTERASE/ UBIQUITIN-SPECIFIC PROTEASE'	1	0	0
252276_at	AT3G49490	AT3G49490	---'	1	0	0
252282_at	AT3G49360	AT3G49360	6-PHOSPHOGLUCONOLACTONASE 2'	1	0	0
252287_at	AT3G49080	AT3G49080	---'	0	1	0
252291_s_at	PRXCB	AT3G49120	PRXCB (PEROXIDASE CB); PEROXIDASE'	1	0	0
252301_at	AT3G49170	AT3G49170	EMBRYO DEFECTIVE 2261'	0	0	1
252303_at	AT3G49210	AT3G49210	---'	1	0	0
252310_at	AT3G49350	AT3G49350	---'	1	0	0
252318_at	GSA2	AT3G48730	GSA2 (GLUTAMATE-1-SEMIALDEHYDE 2,1-AMINOMUTASE 2); CATALYTIC/ GLUTAMATE-1-SEMIALDEHYDE 2,1-AMINOMUTASE/ PYRIDOXAL PHOSPHATE BINDING / TRANSAMINASE'	0	1	0
252323_at	KING1	AT3G48530	KING1 (SNF1-RELATED PROTEIN KINASE REGULATORY SUBUNIT GAMMA 1)'	1	0	0
252324_at	AT3G48565	AT3G48565	---'	1	0	0
252326_at	GAMMA CAL2	AT3G48680	GAMMA CAL2 (GAMMA CARBONIC ANHYDRASE-LIKE 2); TRANSFERASE'	1	0	0
252328_at	AT3G48570	AT3G48570	---'	1	0	0
252330_at	AT3G48770	AT3G48770	---'	1	0	0
252334_at	AT3G48850	AT3G48850	PHOSPHATE TRANSPORTER 3;2'	1	0	0
252338_at	MAPR3	AT3G48890	ATMP2; HEME BINDING'	1	0	0
252345_at	AT3G48640	AT3G48640	---'	1	0	0
252346_at	AT3G48650	AT3G48650	---'	1	0	0
252348_at	AT3G48140	AT3G48140	---'	1	0	1
252351_at	AT3G48210	AT3G48210	---'	1	0	0
252354_at	ALDH10A9	AT3G48170	ALDH10A9; 3-CHLOROALLYL ALDEHYDE DEHYDROGENASE/ OXIDOREDUCTASE'	1	0	0
252373_at	EDS1	AT3G48090	EDS1 (ENHANCED DISEASE SUSCEPTIBILITY 1); LIPASE/ SIGNAL TRANSDUCER/ TRIACYLGLYCEROL LIPASE'	1	0	0
252385_at	MAG1	AT3G47810	MAG1 (MAIGO 1); HYDROLASE/ PROTEIN SERINE/THREONINE PHOSPHATASE'	1	0	0
252387_at	AT3G47800	AT3G47800	---'	1	0	0
252398_at	AT3G47990	AT3G47990	SUGAR-INSENSITIVE 3'	1	0	0
252402_s_at	AT3G48050	AT3G48050	''SHUTTLE'' IN CHINESE'	1	0	0
252406_at	AT3G47670	AT3G47670	---'	0	0	1
252414_at	AT3G47420	AT3G47420	PHOSPHATE STARVATION-INDUCED GENE 3'	1	0	0
252417_at	AT3G47480	AT3G47480	---'	1	0	0
252422_at	AT3G47550	AT3G47550	---'	1	0	0
252448_at	AT3G47050	AT3G47050	---'	1	0	0
252449_at	ftsh7	AT3G47060	FTSH7 (FTSH PROTEASE 7); ATP-DEPENDENT PEPTIDASE/ ATPASE/ METALLOPEPTIDASE'	1	0	0
252459_s_at	PLC9	AT3G47220	PHOSPHOINOSITIDE-SPECIFIC PHOSPHOLIPASE C FAMILY PROTEIN'	1	0	0
252479_at	TIM9	AT3G46560	TIM9; P-P-BOND-HYDROLYSIS-DRIVEN PROTEIN TRANSMEMBRANE TRANSPORTER'	1	0	0
252483_at	AT3G46600	AT3G46600	---'	1	0	0
252486_at	PUB13	AT3G46510	PUB13 (PLANT U-BOX 13); UBIQUITIN-PROTEIN LIGASE'	0	0	1
252492_at	TOC75-III	AT3G46740	TOC75-III (TRANSLOCON AT THE OUTER ENVELOPE MEMBRANE OF CHLOROPLASTS 75-III); P-P-BOND-HYDROLYSIS-DRIVEN PROTEIN TRANSMEMBRANE TRANSPORTER'	0	1	0
252497_at	AT3G46800	AT3G46800	---'	0	1	0
252514_at	ATRAB8A	AT3G46060	ATRAB8A; GTP BINDING'	0	0	1
252524_at	AT3G46430	AT3G46430	---'	0	0	1
252527_at	UXS5	AT3G46440	UXS5; UDP-GLUCURONATE DECARBOXYLASE/ CATALYTIC'	1	0	0
252539_at	AT3G45730	AT3G45730	---'	1	0	0
252549_at	AT3G45860	AT3G45860	CYSTEINE-RICH RLK (RECEPTOR-LIKE PROTEIN KINASE) 4'	1	0	0
252563_at	ATEXLA1	AT3G45970	ATEXLA1 (ARABIDOPSIS THALIANA EXPANSIN-LIKE A1)'	1	0	0
252570_at	IVD	AT3G45300	IVD (ISOVALERYL-COA-DEHYDROGENASE); ATP BINDING / ISOVALERYL-COA DEHYDROGENASE'	1	0	0
252572_at	MLO3	AT3G45290	MLO3 (MILDEW RESISTANCE LOCUS O 3); CALMODULIN BINDING'	1	0	0
252584_at	AT3G45560	AT3G45560	---'	0	0	1
252587_at	AT3G45620	AT3G45620	---'	1	0	0
252593_at	ATSEN1	AT3G45590	ATSEN1 (SPLICING ENDONUCLEASE 1); NUCLEASE/ NUCLEIC ACID BINDING / TRNA-INTRON ENDONUCLEASE'	1	0	0
252613_at	AT3G45190	AT3G45190	---'	1	0	0
252616_at	GRIK1	AT3G45240	GRIK1 (GEMINIVIRUS REP INTERACTING KINASE 1); KINASE'	1	0	0
252622_at	AT3G45310	AT3G45310	---'	1	0	0
252644_at	CYP71	AT3G44600	CYP71 (CYCLOPHILIN71); CHROMATIN BINDING / HISTONE BINDING / PEPTIDYL-PROLYL CIS-TRANS ISOMERASE'	1	0	0
252648_at	AT3G44630	AT3G44630	---'	1	0	0
252650_at	AT3G44690	AT3G44690	---'	0	1	0
252652_at	ADT4	AT3G44720	ADT4 (AROGENATE DEHYDRATASE 4); AROGENATE DEHYDRATASE/ PREPHENATE DEHYDRATASE'	1	0	0
252654_at	AT3G44740	AT3G44740	---'	0	1	0
252663_at	AT3G44070	AT3G44070	---'	0	0	1
252669_at	AT3G44100	AT3G44100	---'	1	0	0
252670_at	ATJ3	AT3G44110	ATJ3; PROTEIN BINDING'	1	0	0
252671_at	AT3G44190	AT3G44190	---'	1	0	0
252684_at	AT3G44400	AT3G44400	---'	1	0	0
252701_at	ATBPM6	AT3G43700	ATBPM6 (BTB-POZ AND MATH DOMAIN 6); PROTEIN BINDING'	1	0	0
252704_at	AT3G43750	AT3G43750	---'	1	0	0
252709_at	AT3G43840	AT3G43840	---'	0	0	1
252714_x_at	AT3G43880	AT3G43880	---'	0	1	0
252723_at	AT3G43520	AT3G43520	---'	1	0	0
252745_at	AT3G43230	AT3G43230	---'	1	0	0
252764_at	AL3	AT3G42790	AL3 (ALFIN-LIKE 3); DNA BINDING / METHYLATED HISTONE RESIDUE BINDING'	1	0	0
252769_at	AT3G42850	AT3G42850	---'	0	1	0
252789_s_at	AT3G42150	AT3G42150	---'	1	0	0
252816_at	AT3G42550	AT3G42550	---'	0	0	1
252819_at	AT3G42600	AT3G42600	---'	1	0	0
252822_at	AT4G39955	AT4G39955	---'	1	0	0
252825_at	AtRABH1c	AT4G39890	ATRABH1C (ARABIDOPSIS RAB GTPASE HOMOLOG H1C); GTP BINDING / PROTEIN BINDING'	1	0	0
252827_at	CYP79B2	AT4G39950	CYP79B2; ELECTRON CARRIER/ HEME BINDING / IRON ION BINDING / MONOOXYGENASE/ OXYGEN BINDING'	1	0	0
252847_at	AT3G42170	AT3G42170	DAYSLEEPER'	1	0	0
252849_at	AT4G40040	AT4G40040	---'	1	0	0
252850_at	AT4G39880	AT4G39880	---'	0	0	1
252859_at	AT4G39780	AT4G39780	---'	1	0	0
252861_at	AT4G39820	AT4G39820	---'	1	0	0
252862_at	AT4G39830	AT4G39830	---'	1	0	0
252871_at	AT4G40000	AT4G40000	---'	0	1	0
252882_at	AT4G39675	AT4G39675	---'	1	0	0
252907_at	GGT2	AT4G39650	GGT2 (GAMMA-GLUTAMYL TRANSPEPTIDASE 2); GAMMA-GLUTAMYLTRANSFERASE/ GLUTATHIONE GAMMA-GLUTAMYLCYSTEINYLTRANSFERASE'	0	0	1
252913_at	ATRER1A	AT4G39220	ATRER1A'	1	0	0
252917_at	AT4G38960	AT4G38960	B-BOX DOMAIN PROTEIN 19'	1	0	0
252921_at	EDS5	AT4G39030	EDS5 (ENHANCED DISEASE SUSCEPTIBILITY 5); ANTIPORTER/ MULTIDRUG EFFLUX PUMP/ TRANSPORTER'	1	0	0
252927_at	RD19	AT4G39090	RD19 (RESPONSIVE TO DEHYDRATION 19); CYSTEINE-TYPE ENDOPEPTIDASE/ CYSTEINE-TYPE PEPTIDASE'	1	0	0
252931_at	AT4G38930	AT4G38930	---'	1	0	0
252940_at	AT4G39270	AT4G39270	---'	1	0	0
252941_at	AT4G39280	AT4G39280	---'	1	0	0
252945_at	AT4G39140	AT4G39140	---'	1	0	0
252947_at	KAK	AT4G38600	KAK (KAKTUS); UBIQUITIN-PROTEIN LIGASE'	1	0	0
252955_at	RPN10	AT4G38630	RPN10 (REGULATORY PARTICLE NON-ATPASE 10); PEPTIDE RECEPTOR'	1	0	0
252958_at	MYB4	AT4G38620	MYB4; DNA BINDING / TRANSCRIPTION FACTOR'	0	1	0
252962_at	AT4G38780	AT4G38780	---'	1	0	0
252976_s_at	AT4G38550	AT4G38550	---'	1	0	0
252977_at	AT4G38560	AT4G38560	---'	1	0	0
252981_at	AT4G38260	AT4G38260	---'	1	0	0
252993_at	AT4G38540	AT4G38540	---'	1	0	0
252996_s_at	GGR	AT4G38460	GGR (GERANYLGERANYL REDUCTASE); FARNESYLTRANSTRANSFERASE'	1	0	0
253000_at	AT4G38360	AT4G38360	LAZARUS 1'	1	0	0
253012_at	AT4G37900	AT4G37900	---'	0	0	1
253013_at	mtHsc70-1	AT4G37910	MTHSC70-1 (MITOCHONDRIAL HEAT SHOCK PROTEIN 70-1); ATP BINDING'	1	0	0
253022_at	AT4G38060	AT4G38060	---'	1	0	0
253024_at	AT4G38080	AT4G38080	---'	1	0	0
253051_at	CYCB1;1	AT4G37490	CYCB1;1 (CYCLIN B1;1); CYCLIN-DEPENDENT PROTEIN KINASE REGULATOR'	1	0	0
253063_at	ACA2	AT4G37640	ACA2 (CALCIUM ATPASE 2); CALCIUM ION TRANSMEMBRANE TRANSPORTER/ CALCIUM-TRANSPORTING ATPASE/ CALMODULIN BINDING'	1	0	0
253072_at	AT4G37830	AT4G37830	---'	1	0	0
253078_at	AT4G36180	AT4G36180	---'	0	1	0
253084_at	STY2	AT4G36260	STY2 (STYLISH 2); TRANSCRIPTION FACTOR'	1	0	0
253099_s_at	AT4G37530	AT4G37530	---'	1	0	0
253114_at	ATGB2	AT4G35860	ATGB2 (GTP-BINDING 2); GTP BINDING'	1	0	0
253121_at	AT4G35890	AT4G35890	LA RELATED PROTEIN 1C'	1	0	0
253129_at	CSDP1	AT4G36020	CSDP1 (COLD SHOCK DOMAIN PROTEIN 1); RNA BINDING / DOUBLE-STRANDED DNA BINDING / NUCLEIC ACID BINDING / SINGLE-STRANDED DNA BINDING'	1	0	1
253132_at	NTL9	AT4G35580	NTL9 (NAC TRANSCRIPTION FACTOR-LIKE 9); TRANSCRIPTION FACTOR'	1	0	0
253133_at	NRPB1	AT4G35800	NRPB1 (RNA POLYMERASE II LARGE SUBUNIT); DNA BINDING / DNA-DIRECTED RNA POLYMERASE'	1	0	0
253142_at	MLH3	AT4G35520	MLH3 (MUTL PROTEIN HOMOLOG 3); ATP BINDING / MISMATCHED DNA BINDING'	0	1	0
253163_at	AT4G35750	AT4G35750	---'	1	0	0
253168_at	AT4G35070	AT4G35070	---'	1	0	0
253181_at	LHT7	AT4G35180	LHT7 (LYS/HIS TRANSPORTER 7); AMINO ACID TRANSMEMBRANE TRANSPORTER'	1	0	0
253183_at	AT4G35220	AT4G35220	---'	1	0	0
253184_at	BSK1	AT4G35230	BSK1 (BR-SIGNALING KINASE 1); ATP BINDING / BINDING / KINASE/ PROTEIN KINASE/ PROTEIN TYROSINE KINASE'	1	0	0
253196_at	IDH1	AT4G35260	IDH1 (ISOCITRATE DEHYDROGENASE 1); ISOCITRATE DEHYDROGENASE (NAD+)/ OXIDOREDUCTASE, ACTING ON THE CH-OH GROUP OF DONORS, NAD OR NADP AS ACCEPTOR'	1	0	0
253204_at	AGB1	AT4G34460	AGB1 (GTP BINDING PROTEIN BETA 1); GTPASE/ NUCLEOTIDE BINDING / PROTEIN BINDING'	1	0	0
253215_at	AT4G34950	AT4G34950	---'	0	1	0
253225_at	ARAC3	AT4G35020	ARAC3 (ARABIDOPSIS RAC-LIKE 3); GTP BINDING / GTPASE'	1	0	0
253228_at	AT4G34630	AT4G34630	---'	1	0	0
253236_at	ARI1	AT4G34370	ARI1 (ARIADNE); PROTEIN BINDING / ZINC ION BINDING'	1	0	0
253238_at	AT4G34480	AT4G34480	---'	1	0	0
253257_at	XLG2	AT4G34390	XLG2 (EXTRA-LARGE GTP-BINDING PROTEIN 2); GUANYL NUCLEOTIDE BINDING / SIGNAL TRANSDUCER'	1	0	0
253273_at	AT4G34180	AT4G34180	---'	1	0	0
253276_at	AT4G34050	AT4G34050	CAFFEOYL COENZYME A O-METHYLTRANSFERASE 1'	1	0	0
253277_at	ATCAD5	AT4G34230	ATCAD5 (CINNAMYL ALCOHOL DEHYDROGENASE 5); CINNAMYL-ALCOHOL DEHYDROGENASE'	1	0	0
253279_at	MCCB	AT4G34030	MCCB (3-METHYLCROTONYL-COA CARBOXYLASE); BIOTIN CARBOXYLASE/ METHYLCROTONOYL-COA CARBOXYLASE'	1	0	0
253282_at	LEJ1	AT4G34120	LEJ1 (LOSS OF THE TIMING OF ET AND JA BIOSYNTHESIS 1)'	1	0	0
253287_at	AT4G34270	AT4G34270	---'	1	0	0
253294_at	AT4G33750	AT4G33750	---'	1	0	0
253303_at	AT4G33780	AT4G33780	---'	1	0	0
253306_at	DRP3A	AT4G33650	DRP3A (DYNAMIN-RELATED PROTEIN 3A); GTP BINDING / GTPASE/ PHOSPHOINOSITIDE BINDING'	1	0	0
253313_at	AT4G33870	AT4G33870	---'	0	1	0
253314_at	AT4G33890	AT4G33890	---'	1	0	0
253316_s_at	AT4G33930	AT4G33930	---'	1	0	0
253321_at	AT4G33910	AT4G33910	---'	1	0	0
253324_at	AT4G33940	AT4G33940	---'	1	0	0
253358_at	GAMMA-VPE	AT4G32940	GAMMA-VPE (GAMMA VACUOLAR PROCESSING ENZYME); CYSTEINE-TYPE ENDOPEPTIDASE'	1	0	0
253369_at	AT4G33210	AT4G33210	SLOW MOTION'	1	0	0
253373_at	AT4G33150	AT4G33150	SACCHAROPINE DEHYDROGENASE'	1	0	0
253377_at	ADR1-L1	AT4G33300	ADR1-L1 (ADR1-LIKE 1); ATP BINDING / PROTEIN BINDING'	1	0	0
253380_at	PGSIP3	AT4G33340	TRANSFERASE, TRANSFERRING GLYCOSYL GROUPS'	1	0	0
253385_at	AT4G32930	AT4G32930	---'	1	0	0
253389_at	AT4G32680	AT4G32680	---'	1	0	0
253393_at	GLB3	AT4G32690	GLB3; OXYGEN TRANSPORTER'	1	0	0
253399_at	nPAP	AT4G32850	NPAP (NUCLEAR POLY(A) POLYMERASE); NUCLEOTIDYLTRANSFERASE/ PROTEIN BINDING'	1	0	0
253401_at	AT4G32870	AT4G32870	---'	1	0	0
253409_at	AT4G32960	AT4G32960	---'	1	0	0
253413_at	ZIP9	AT4G33020	ZIP9; CATION TRANSMEMBRANE TRANSPORTER/ METAL ION TRANSMEMBRANE TRANSPORTER'	0	0	1
253444_at	AT4G32600	AT4G32600	---'	1	0	0
253445_at	AT4G32610	AT4G32610	---'	1	0	0
253453_at	AT4G31860	AT4G31860	---'	1	0	0
253456_at	AT4G32050	AT4G32050	---'	1	0	0
253460_at	AT4G32130	AT4G32130	---'	1	0	0
253462_at	ATVAMP711	AT4G32150	ATVAMP711 (ARABIDOPSIS THALIANA VESICLE-ASSOCIATED MEMBRANE PROTEIN 711)'	1	0	0
253466_at	KNAT5	AT4G32040	KNAT5 (KNOTTED1-LIKE HOMEOBOX GENE 5); TRANSCRIPTION ACTIVATOR/ TRANSCRIPTION FACTOR'	1	0	0
253469_at	ATPANK2	AT4G32180	ATPANK2 (PANTOTHENATE KINASE 2); PANTOTHENATE KINASE'	1	0	0
253470_s_at	SDH3-2	AT4G32210	SDH3-2; SUCCINATE DEHYDROGENASE'	1	0	0
253472_at	AT4G32230	AT4G32230	---'	0	0	1
253473_at	AT4G32250	AT4G32250	---'	1	0	0
253485_at	WRKY18	AT4G31800	WRKY18; TRANSCRIPTION FACTOR'	1	0	0
253487_at	RPS6	AT4G31700	RPS6 (RIBOSOMAL PROTEIN S6); STRUCTURAL CONSTITUENT OF RIBOSOME'	0	1	0
253497_at	AT4G31880	AT4G31880	---'	1	0	0
253500_at	ARR10	AT4G31920	ARR10 (ARABIDOPSIS RESPONSE REGULATOR 10); TRANSCRIPTION FACTOR/ TWO-COMPONENT RESPONSE REGULATOR'	1	0	0
253516_at	AT4G31360	AT4G31360	---'	0	1	0
253520_at	AT4G31410	AT4G31410	---'	1	0	0
253521_at	PBA1	AT4G31300	PBA1; ENDOPEPTIDASE/ PEPTIDASE/ THREONINE-TYPE ENDOPEPTIDASE'	1	0	0
253526_at	AT4G31420	AT4G31420	---'	1	0	0
253542_at	UBP18	AT4G31670	UBP18 (UBIQUITIN-SPECIFIC PROTEASE 18); CYSTEINE-TYPE ENDOPEPTIDASE/ UBIQUITIN THIOLESTERASE'	1	0	0
253549_at	NFD1	AT4G30930	NFD1 (NUCLEAR FUSION DEFECTIVE 1); RNA BINDING / STRUCTURAL CONSTITUENT OF RIBOSOME'	1	0	0
253560_at	DCAF1	AT4G31160	DCAF1 (DDB1-CUL4 ASSOCIATED FACTOR 1); NUCLEOTIDE BINDING'	1	0	0
253562_at	AT4G31130	AT4G31130	---'	1	0	0
253578_at	ATDGK7	AT4G30340	ATDGK7 (DIACYLGLYCEROL KINASE 7); DIACYLGLYCEROL KINASE'	1	0	0
253596_s_at	AT4G30750	AT4G30750	---'	1	0	0
253603_at	WRKY32	AT4G30935	WRKY32; TRANSCRIPTION FACTOR'	1	0	0
253615_at	CNGC17	AT4G30360	ATCNGC17; CALMODULIN BINDING / CYCLIC NUCLEOTIDE BINDING / ION CHANNEL'	1	0	0
253630_at	AT4G30490	AT4G30490	---'	1	0	0
253642_at	AT4G29960	AT4G29960	---'	1	0	0
253646_at	ATMKK2	AT4G29810	ATMKK2 (ARABIDOPSIS THALIANA MAP KINASE KINASE 2); MAP KINASE KINASE/ KINASE'	1	0	0
253666_at	MERI5B	AT4G30270	MERI5B (MERISTEM-5); HYDROLASE, ACTING ON GLYCOSYL BONDS / XYLOGLUCAN:XYLOGLUCOSYL TRANSFERASE'	1	0	0
253672_at	CFIM-25	AT4G29820	CFIM-25'	1	0	0
253676_at	AT4G29570	AT4G29570	---'	1	0	0
253687_at	AT4G29520	AT4G29520	---'	1	0	0
253691_at	EMB2752	AT4G29660	EMB2752 (EMBRYO DEFECTIVE 2752)'	1	0	0
253696_at	CKX4	AT4G29740	CKX4 (CYTOKININ OXIDASE 4); AMINE OXIDASE/ CYTOKININ DEHYDROGENASE'	1	0	0
253702_at	ACA10	AT4G29900	ACA10 (AUTOINHIBITED CA(2+)-ATPASE 10); CALCIUM-TRANSPORTING ATPASE/ CALMODULIN BINDING'	1	0	0
253704_at	AT4G29500	AT4G29500	---'	1	0	0
253715_at	AT4G29390	AT4G29390	---'	1	0	0
253719_at	AT4G29490	AT4G29490	---'	1	0	0
253725_at	PRF4	AT4G29340	PRF4 (PROFILIN 4); ACTIN BINDING'	0	1	0
253727_at	PFN2	AT4G29350	PFN2 (PROFILIN 2); ACTIN BINDING / PROTEIN BINDING'	1	0	0
253735_at	SNF7.1	AT4G29160	SNF7.1'	1	0	0
253755_at	RPT2a	AT4G29040	RPT2A (REGULATORY PARTICLE AAA-ATPASE 2A); ATPASE'	1	0	0
253759_at	AIM1	AT4G29010	AIM1 (ABNORMAL INFLORESCENCE MERISTEM); ENOYL-COA HYDRATASE'	1	0	0
253766_at	AT4G28770	AT4G28770	---'	0	0	1
253772_at	A7	AT4G28395	ATA7; LIPID TRANSPORTER'	0	0	1
253775_at	AT4G28440	AT4G28440	---'	1	0	0
253776_at	AAC3	AT4G28390	AAC3 (ADP/ATP CARRIER 3); ATP:ADP ANTIPORTER/ BINDING'	1	0	0
253778_at	AT4G28480	AT4G28480	---'	1	0	0
253780_at	AT4G28400	AT4G28400	---'	1	0	0
253783_at	NPGR2	AT4G28600	NPGR2 (NO POLLEN GERMINATION RELATED 2); CALMODULIN BINDING'	1	0	0
253789_at	AT4G28570	AT4G28570	---'	1	0	0
253797_at	RPN1B	AT4G28470	RPN1B (26S PROTEASOME REGULATORY SUBUNIT S2 1B); BINDING / ENZYME REGULATOR'	1	0	0
253806_at	AT4G28270	AT4G28270	RING MEMBRANE-ANCHOR 2'	1	0	0
253807_at	AT4G28280	AT4G28280	LORELEI-LIKE-GPI ANCHORED PROTEIN 3'	0	0	1
253808_at	AT4G28300	AT4G28300	---'	1	0	0
253818_at	AT4G28330	AT4G28330	---'	0	1	0
253824_at	MTM1	AT4G27940	MITOCHONDRIAL SUBSTRATE CARRIER FAMILY PROTEIN'	0	0	1
253829_at	AT4G28040	AT4G28040	USUALLY MULTIPLE ACIDS MOVE IN AND OUT TRANSPORTERS 33'	1	0	0
253840_at	ACBP2	AT4G27780	ACBP2 (ACYL-COA BINDING PROTEIN ACBP 2); ACYL-COA BINDING / LEAD ION BINDING'	1	0	0
253841_at	BGLU10	AT4G27830	BGLU10 (BETA GLUCOSIDASE 10); CATALYTIC/ CATION BINDING / HYDROLASE, HYDROLYZING O-GLYCOSYL COMPOUNDS'	1	0	0
253854_at	AT4G27900	AT4G27900	---'	1	0	0
253857_at	AT4G27990	AT4G27990	'	1	0	0
253861_at	AT4G27680	AT4G27680	---'	1	0	0
253866_at	AT4G27480	AT4G27480	---'	1	0	0
253867_at	AT4G27490	AT4G27490	RRP41 LIKE'	0	1	0
253896_at	AT4G27190	AT4G27190	---'	0	0	1
253897_at	AT4G27120	AT4G27120	---'	1	0	0
253918_at	PHOS34	AT4G27320	UNIVERSAL STRESS PROTEIN (USP) FAMILY PROTEIN'	1	0	0
253923_at	TOR1	AT4G27060	TOR1 (TORTIFOLIA 1); MICROTUBULE BINDING'	1	0	0
253942_at	AT4G27010	AT4G27010	EMBRYO DEFECTIVE 2788'	1	0	0
253949_at	AR192	AT4G26780	AR192; ADENYL-NUCLEOTIDE EXCHANGE FACTOR/ CHAPERONE BINDING / PROTEIN BINDING / PROTEIN HOMODIMERIZATION'	1	0	0
253950_at	AT4G26910	AT4G26910	---'	1	0	0
253953_at	AT4G26750	AT4G26750	EXTENSIN-LIKE'	0	0	1
253977_at	AT4G26630	AT4G26630	---'	1	0	0
253980_at	AT4G26620	AT4G26620	---'	1	0	0
253987_at	PFK3	AT4G26270	PFK3 (PHOSPHOFRUCTOKINASE 3); 6-PHOSPHOFRUCTOKINASE'	1	0	0
253990_at	ACHT1	AT4G26160	ACHT1 (ATYPICAL CYS HIS RICH THIOREDOXIN 1); OXIDOREDUCTASE, ACTING ON SULFUR GROUP OF DONORS, DISULFIDE AS ACCEPTOR'	1	0	0
253992_at	AT4G26060	AT4G26060	---'	1	0	0
253993_at	MEK1	AT4G26070	MEK1 (MAP KINASE/ ERK KINASE 1); MAP KINASE KINASE/ KINASE/ PROTEIN BINDING'	1	0	0
254008_at	AT4G26380	AT4G26380	---'	0	0	1
254025_at	AT4G25790	AT4G25790	---'	0	0	1
254026_at	AT4G25800	AT4G25800	---'	0	0	1
254030_at	AT4G25890	AT4G25890	---'	0	1	0
254040_at	AT4G25900	AT4G25900	---'	1	0	0
254045_at	APUM6	AT4G25880	APUM6 (ARABIDOPSIS PUMILIO 6); RNA BINDING / BINDING'	1	0	0
254048_at	AT4G25680	AT4G25680	---'	1	0	0
254050_s_at	AT4G25670	AT4G25670	---'	1	0	0
254055_at	AT4G25330	AT4G25330	---'	0	0	1
254057_at	AT4G25170	AT4G25170	---'	1	0	0
254063_at	AT4G25390	AT4G25390	---'	1	0	0
254082_at	QC	AT4G25720	QC (GLUTAMINYL CYCLASE); CATALYTIC/ GLUTAMINYL-PEPTIDE CYCLOTRANSFERASE'	1	0	0
254083_at	AT4G24920	AT4G24920	---'	1	0	0
254084_at	SAE1A	AT4G24940	SAE1A (SUMO-ACTIVATING ENZYME 1A); SUMO ACTIVATING ENZYME'	1	0	0
254086_at	AT4G24820	AT4G24820	---'	1	0	1
254093_at	AtMC2	AT4G25110	ATMC2 (METACASPASE 2); CYSTEINE-TYPE ENDOPEPTIDASE'	1	0	0
254094_at	AT4G25120	AT4G25120	SUPPRESSOR OF RAD SIX-SCREEN MUTANT 2'	1	0	0
254116_at	AT4G24730	AT4G24730	---'	1	0	0
254143_at	AT4G24680	AT4G24680	MODIFIER OF SNC1'	1	0	0
254144_at	AT4G24690	AT4G24690	NEXT TO BRCA1 GENE 1'	1	0	0
254157_at	VEP1	AT4G24220	VEP1 (VEIN PATTERNING 1); BINDING / CATALYTIC'	1	0	0
254160_at	SLY1	AT4G24210	SLY1 (SLEEPY1)'	1	0	0
254165_at	AT4G24330	AT4G24330	---'	1	0	0
254166_at	SHD	AT4G24190	SHD (SHEPHERD); ATP BINDING / UNFOLDED PROTEIN BINDING'	1	0	0
254167_at	CIPK8	AT4G24400	CIPK8 (CBL-INTERACTING PROTEIN KINASE 8); KINASE/ PROTEIN KINASE'	1	0	0
254170_at	AT4G24430	AT4G24430	---'	0	1	0
254174_at	YSL1	AT4G24120	YSL1 (YELLOW STRIPE LIKE 1); OLIGOPEPTIDE TRANSPORTER'	1	0	0
254176_at	AT4G24200	AT4G24200	---'	1	0	0
254179_at	AT4G23910	AT4G23910	---'	1	0	0
254190_at	AT4G23885	AT4G23885	---'	1	0	0
254192_at	AT4G23850	AT4G23850	LONG-CHAIN ACYL-COA SYNTHETASE 4'	1	0	0
254211_at	SGT1A	AT4G23570	SGT1A; PROTEIN BINDING'	1	0	0
254224_at	CDPK6	AT4G23650	CDPK6 (CALCIUM-DEPENDENT PROTEIN KINASE 6); ATP BINDING / CALCIUM ION BINDING / CALMODULIN-DEPENDENT PROTEIN KINASE/ KINASE/ PROTEIN KINASE/ PROTEIN SERINE/THREONINE KINASE'	1	1	0
254227_at	BTI1	AT4G23630	BTI1 (VIRB2-INTERACTING PROTEIN 1)'	1	0	0
254228_at	AT4G23620	AT4G23620	---'	0	1	0
254231_at	WRKY53	AT4G23810	WRKY53; DNA BINDING / PROTEIN BINDING / TRANSCRIPTION ACTIVATOR/ TRANSCRIPTION FACTOR'	1	0	0
254242_at	AT4G23200	AT4G23200	CYSTEINE-RICH RLK (RECEPTOR-LIKE PROTEIN KINASE) 12'	1	0	0
254248_at	AT4G23270	AT4G23270	CYSTEINE-RICH RLK (RECEPTOR-LIKE PROTEIN KINASE) 19'	1	0	0
254252_at	AT4G23310	AT4G23310	CYSTEINE-RICH RLK (RECEPTOR-LIKE PROTEIN KINASE) 23'	1	0	0
254253_at	AT4G23320	AT4G23320	CYSTEINE-RICH RLK (RECEPTOR-LIKE PROTEIN KINASE) 24'	1	0	0
254255_at	AT4G23220	AT4G23220	CYSTEINE-RICH RLK (RECEPTOR-LIKE PROTEIN KINASE) 14'	1	0	0
254259_s_at	AT4G23420	AT4G23420	---'	1	0	0
254262_at	AT4G23480	AT4G23480	---'	1	0	0
254265_s_at	CRK6	AT4G23140	CRK6 (CYSTEINE-RICH RLK 6); KINASE'	1	0	0
254271_at	AT4G23150	AT4G23150	CYSTEINE-RICH RLK (RECEPTOR-LIKE PROTEIN KINASE) 7'	1	0	0
254275_at	AtHip1	AT4G22670	ATHIP1 (ARABIDOPSIS THALIANA HSP70-INTERACTING PROTEIN 1); BINDING'	1	0	0
254276_at	AT4G22820	AT4G22820	---'	1	0	0
254278_at	AT4G22740	AT4G22740	---'	1	0	0
254279_at	AT4G22750	AT4G22750	---'	1	0	0
254287_at	AT4G22960	AT4G22960	---'	1	0	0
254291_at	UTR2	AT4G23010	UDP-GALACTOSE TRANSPORTER-RELATED'	1	0	1
254316_at	AT4G22500	AT4G22500	---'	0	0	1
254318_at	AT4G22530	AT4G22530	---'	0	0	1
254321_at	CPuORF27	AT4G22590	CPUORF27 (CONSERVED PEPTIDE UPSTREAM OPEN READING FRAME 27)'	0	1	0
254324_at	AT4G22640	AT4G22640	---'	0	1	0
254346_at	APG8A	AT4G21980	APG8A (AUTOPHAGY 8A); APG8 ACTIVATING ENZYME/ APG8-SPECIFIC PROTEASE/ ATG8 LIGASE'	1	0	0
254355_at	AT4G22380	AT4G22380	---'	1	0	0
254375_at	QQT2	AT4G21800	QQT2 (QUATRE-QUART2); ATP BINDING / NUCLEOTIDE BINDING'	1	0	0
254378_at	DER2.1	AT4G21810	DER2.1 (DERLIN-2.1)'	1	0	0
254385_s_at	ATMSRB7	AT4G21830	METHIONINE SULFOXIDE REDUCTASE DOMAIN-CONTAINING PROTEIN / SEIR DOMAIN-CONTAINING PROTEIN'	1	0	0
254387_at	ATMSRB9	AT4G21850	METHIONINE SULFOXIDE REDUCTASE DOMAIN-CONTAINING PROTEIN / SEIR DOMAIN-CONTAINING PROTEIN'	1	0	0
254390_at	CPK15	AT4G21940	CPK15; ATP BINDING / CALCIUM ION BINDING / CALMODULIN-DEPENDENT PROTEIN KINASE/ KINASE/ PROTEIN KINASE/ PROTEIN SERINE/THREONINE KINASE'	1	0	0
254393_at	AT4G21580	AT4G21580	---'	1	0	0
254399_at	AT4G21110	AT4G21110	---'	1	0	0
254406_at	AT4G21360	AT4G21360	---'	1	0	0
254409_at	AT4G21400	AT4G21400	CYSTEINE-RICH RLK (RECEPTOR-LIKE PROTEIN KINASE) 28'	1	0	0
254416_at	ARK3	AT4G21380	ARK3 (A. THALIANA RECEPTOR KINASE 3); KINASE/ TRANSMEMBRANE RECEPTOR PROTEIN SERINE/THREONINE KINASE'	1	0	0
254425_at	AT4G21450	AT4G21450	---'	1	0	0
254433_at	TPP2	AT4G20850	TPP2 (TRIPEPTIDYL PEPTIDASE II); TRIPEPTIDYL-PEPTIDASE'	1	0	0
254462_at	AT4G20150	AT4G20150	---'	1	0	0
254476_at	GSNAP	AT4G20410	GSNAP (GAMMA-SOLUBLE NSF ATTACHMENT PROTEIN); BINDING / TRANSPORTER'	1	0	0
254478_at	AT4G20330	AT4G20330	---'	0	0	1
254481_at	AT4G20480	AT4G20480	---'	1	0	0
254494_at	QRT3	AT4G20050	QRT3 (QUARTET 3); POLYGALACTURONASE'	0	0	1
254499_at	AT4G20100	AT4G20100	---'	0	1	0
254500_at	AT4G20110	AT4G20110	VACUOLAR SORTING RECEPTOR 7'	1	0	0
254524_at	AT4G20000	AT4G20000	---'	1	0	0
254530_at	ARA7	AT4G19640	ARA7; GTP BINDING'	1	0	0
254532_at	NPR4	AT4G19660	NPR4 (NPR1-LIKE PROTEIN 4); PROTEIN BINDING'	1	0	0
254533_at	AT4G19670	AT4G19670	---'	1	0	0
254547_at	AT4G19860	AT4G19860	---'	1	0	0
254549_at	AT4G19880	AT4G19880	---'	1	0	0
254556_at	AT4G19220	AT4G19220	---'	0	0	1
254557_at	AT4G19140	AT4G19140	---'	1	0	0
254559_at	AT4G19200	AT4G19200	---'	1	0	1
254565_at	AT4G19130	AT4G19130	---'	1	0	0
254592_at	HSF A4A	AT4G18880	AT-HSFA4A; DNA BINDING / TRANSCRIPTION FACTOR'	1	0	0
254594_at	AT4G18930	AT4G18930	---'	1	0	0
254605_at	AT4G18950	AT4G18950	---'	1	0	0
254615_at	RLI2	AT4G19210	ATRLI2; TRANSPORTER'	1	0	0
254624_at	AT4G18580	AT4G18580	---'	1	0	0
254629_at	AT4G18425	AT4G18425	---'	1	0	0
254641_at	ATRABA1D	AT4G18800	ATRABA1D (ARABIDOPSIS RAB GTPASE HOMOLOG A1D); GTP BINDING'	1	0	0
254651_at	KCO6	AT4G18160	KCO6; OUTWARD RECTIFIER POTASSIUM CHANNEL'	1	0	0
254657_s_at	AT4G18210	AT4G18210	PURINE PERMEASE 10'	1	0	0
254665_at	AT4G18340	AT4G18340	---'	1	0	0
254690_at	AT4G17830	AT4G17830	---'	1	0	0
254694_at	AT4G17900	AT4G17900	---'	1	0	0
254707_at	AT5PTASE2	AT4G18010	AT5PTASE2 (MYO-INOSITOL POLYPHOSPHATE 5-PHOSPHATASE 2); INOSITOL-POLYPHOSPHATE 5-PHOSPHATASE'	1	0	0
254714_at	AtMYB79	AT4G13480	ATMYB79 (MYB DOMAIN PROTEIN 79); DNA BINDING / TRANSCRIPTION FACTOR'	0	1	0
254723_at	AMT1;1	AT4G13510	AMT1;1 (AMMONIUM TRANSPORTER 1;1); AMMONIUM TRANSMEMBRANE TRANSPORTER'	1	0	0
254734_at	AT4G13780	AT4G13780	---'	1	0	0
254736_at	AT4G13820	AT4G13820	---'	1	0	0
254741_s_at	AtRLP49	AT4G13900	ATRLP49 (RECEPTOR LIKE PROTEIN 49)'	1	0	0
254743_at	HAK5	AT4G13420	HAK5 (HIGH AFFINITY K+ TRANSPORTER 5); POTASSIUM ION TRANSMEMBRANE TRANSPORTER/ POTASSIUM:SODIUM SYMPORTER'	0	1	0
254759_at	AT4G13180	AT4G13180	---'	1	0	0
254764_at	AT4G13250	AT4G13250	NON-YELLOW COLORING 1'	1	0	0
254776_at	AT4G13360	AT4G13360	---'	1	0	0
254784_at	NUDT7	AT4G12720	NUDT7; ADP-RIBOSE DIPHOSPHATASE/ NAD OR NADH BINDING / HYDROLASE/ NUCLEOSIDE-DIPHOSPHATASE/ PROTEIN HOMODIMERIZATION'	1	0	0
254785_at	FLA2	AT4G12730	FLA2 (FASCICLIN-LIKE ARABINOGALACTAN 2)'	0	1	0
254788_at	AT4G12790	AT4G12790	---'	1	0	0
254814_at	AT4G12340	AT4G12340	---'	1	0	0
254822_at	UPL5	AT4G12570	UPL5 (UBIQUITIN PROTEIN LIGASE 5); ACID-AMINO ACID LIGASE/ BINDING / UBIQUITIN-PROTEIN LIGASE'	1	0	0
254832_at	AT4G12490	AT4G12490	---'	1	0	0
254833_s_at	AT4G12280	AT4G12280	---'	1	0	0
254846_at	PLDGAMMA2	AT4G11835	PLDGAMMA2; PHOSPHOLIPASE D'	1	0	0
254852_at	WRKY19	AT4G12020	WRKY19; TRANSCRIPTION FACTOR'	1	0	0
254861_at	AT4G12040	AT4G12040	STRESS-ASSOCIATED PROTEIN 7'	1	0	0
254869_at	AT4G11890	AT4G11890	ABA- AND OSMOTIC-STRESS-INDUCIBLE RECEPTOR-LIKE CYTOSOLIC KINASE1'	1	0	0
254870_at	AT4G11900	AT4G11900	---'	1	0	0
254871_at	CCS52A2	AT4G11920	CCS52A2; SIGNAL TRANSDUCER'	1	0	0
254873_at	EIF3A	AT4G11420	EIF3A (EUKARYOTIC TRANSLATION INITIATION FACTOR 3A); TRANSLATION INITIATION FACTOR'	1	0	0
254890_at	ATGPX6	AT4G11600	ATGPX6 (GLUTATHIONE PEROXIDASE 6); GLUTATHIONE PEROXIDASE'	1	0	0
254891_at	SAY1	AT4G11740	SAY1'	1	0	0
254892_at	AT4G11800	AT4G11800	---'	1	0	0
254902_at	AT4G11550	AT4G11550	---'	0	0	1
254903_at	TUF	AT4G11150	TUF (VACUOLAR ATP SYNTHASE SUBUNIT E1); PROTON-TRANSPORTING ATPASE, ROTATIONAL MECHANISM'	1	0	0
254904_at	AT4G11160	AT4G11160	---'	1	0	0
254917_at	AT4G11350	AT4G11350	---'	0	0	1
254920_at	BTI2	AT4G11220	BTI2 (VIRB2-INTERACTING PROTEIN 2)'	1	0	0
254921_at	AT4G11300	AT4G11300	---'	1	0	0
254936_at	AT4G10790	AT4G10790	---'	1	0	0
254944_at	AT4G10930	AT4G10930	---'	1	0	0
254950_at	AT4G10810	AT4G10810	---'	0	0	1
254952_at	UGE5	AT4G10960	UGE5 (UDP-D-GLUCOSE/UDP-D-GALACTOSE 4-EPIMERASE 5); UDP-GLUCOSE 4-EPIMERASE/ PROTEIN DIMERIZATION'	1	0	0
254975_at	AT4G10500	AT4G10500	---'	1	0	0
254992_at	SPT16	AT4G10710	SPT16 (GLOBAL TRANSCRIPTION FACTOR C)'	1	0	0
254999_at	AT4G09830	AT4G09830	---'	1	0	0
255003_at	AT4G09950	AT4G09950	---'	1	0	0
255005_at	AT4G09990	AT4G09990	GLUCURONOXYLAN METHYLTRANSFERASE 2'	0	1	1
255010_at	AT4G10050	AT4G10050	---'	1	0	0
255013_at	AT4G10000	AT4G10000	---'	1	0	0
255018_at	AT4G10090	AT4G10090	ELONGATOR PROTEIN 6'	1	0	0
255034_at	AT4G09540	AT4G09540	---'	0	1	0
255039_at	CPK4	AT4G09570	CPK4; CALMODULIN-DEPENDENT PROTEIN KINASE/ KINASE/ PROTEIN KINASE'	1	0	0
255048_at	GASA3	AT4G09600	GASA3 (GAST1 PROTEIN HOMOLOG 3)'	0	1	0
255066_at	AT4G08980	AT4G08980	F-BOX WITH WD-40 2'	1	0	0
255067_at	AT4G08960	AT4G08960	---'	1	0	0
255080_at	AGP10	AT4G09030	AGP10 (ARABINOGALACTAN PROTEIN 10)'	1	0	0
255093_s_at	AT4G08580	AT4G08580	---'	1	0	0
255095_at	MEKK1	AT4G08500	MEKK1 (MAP KINASE KINASE KINASE 1); DNA BINDING / MAP KINASE KINASE KINASE/ KINASE/ KINASE BINDING / PROTEIN BINDING'	0	0	1
255101_at	AT4G08670	AT4G08670	---'	0	0	1
255116_at	AT4G08850	AT4G08850	---'	1	0	0
255133_at	AT4G08320	AT4G08320	TETRATRICOPEPTIDE REPEAT 8'	1	0	0
255139_s_at	AT4G08400	AT4G08400	---'	0	1	0
255140_x_at	AT4G08410	AT4G08410	---'	0	0	1
255148_at	MAPKKK10	AT4G08470	MAPKKK10; ATP BINDING / KINASE/ PROTEIN KINASE/ PROTEIN SERINE/THREONINE KINASE'	1	0	0
255154_at	AT4G08220	AT4G08220	---'	0	1	0
255161_at	AT4G07830	AT4G07830	---'	0	0	1
255167_at	AT4G07920	AT4G07920	---'	0	0	1
255199_at	AT4G07390	AT4G07390	---'	1	0	0
255212_at	AT4G07620	AT4G07620	---'	0	0	1
255220_at	UBQ10	AT4G05320	UBQ10 (POLYUBIQUITIN 10); PROTEIN BINDING'	1	0	0
255231_at	AT4G05460	AT4G05460	---'	1	0	0
255239_at	AT4G05580	AT4G05580	---'	0	1	0
255240_at	IBR1	AT4G05530	IBR1 (INDOLE-3-BUTYRIC ACID RESPONSE 1); BINDING / CATALYTIC/ OXIDOREDUCTASE'	1	0	0
255243_at	AT4G05590	AT4G05590	---'	1	0	0
255257_at	UBQ11	AT4G05050	UBQ11 (UBIQUITIN 11); PROTEIN BINDING'	1	0	0
255259_at	NDB2	AT4G05020	NDB2 (NAD(P)H DEHYDROGENASE B2); FAD BINDING / DISULFIDE OXIDOREDUCTASE/ OXIDOREDUCTASE'	1	0	0
255263_at	AT4G05160	AT4G05160	---'	1	0	0
255270_at	AT4G05250	AT4G05250	---'	0	1	0
255276_at	DES-1-LIKE	AT4G04930	DES-1-LIKE; OXIDOREDUCTASE/ SPHINGOLIPID DELTA-4 DESATURASE'	0	0	1
255279_at	AT4G04950	AT4G04950	MONOTHIOL GLUTAREDOXIN 17'	1	0	0
255280_at	AT4G04960	AT4G04960	---'	1	0	0
255300_at	CLS	AT4G04870	CLS (CARDIOLIPIN SYNTHASE); CARDIOLIPIN SYNTHASE/ PHOSPHATIDYLTRANSFERASE'	0	0	1
255301_at	ATMSRB3	AT4G04800	METHIONINE SULFOXIDE REDUCTASE DOMAIN-CONTAINING PROTEIN / SEIR DOMAIN-CONTAINING PROTEIN'	1	0	0
255319_at	AtRLP46	AT4G04220	ATRLP46 (RECEPTOR LIKE PROTEIN 46); KINASE/ PROTEIN BINDING'	1	0	0
255325_at	PUX4	AT4G04210	PUX4; PROTEIN BINDING'	1	0	0
255327_at	AT4G04320	AT4G04320	---'	1	0	0
255338_at	PMP22	AT4G04470	PMP22'	1	0	0
255340_at	AT4G04490	AT4G04490	CYSTEINE-RICH RLK (RECEPTOR-LIKE PROTEIN KINASE) 36'	1	0	0
255342_at	AT4G04510	AT4G04510	CYSTEINE-RICH RLK (RECEPTOR-LIKE PROTEIN KINASE) 38'	1	0	0
255344_s_at	AT4G04540	AT4G04540	CYSTEINE-RICH RLK (RECEPTOR-LIKE PROTEIN KINASE) 39'	1	0	0
255345_at	AT4G04460	AT4G04460	---'	1	0	0
255360_at	AT4G03960	AT4G03960	PLANT AND FUNGI ATYPICAL DUAL-SPECI&#64257;CITY PHOSPHATASE 4'	1	0	0
255398_at	AT4G03740	AT4G03740	---'	0	0	1
255406_at	AT4G03450	AT4G03450	---'	1	0	0
255409_at	AT4G03090	AT4G03090	---'	0	1	0
255412_at	ABP1	AT4G02980	ABP1 (ENDOPLASMIC RETICULUM AUXIN BINDING PROTEIN 1); AUXIN BINDING'	1	0	0
255430_at	tic20-IV	AT4G03320	TIC20-IV (TRANSLOCON AT THE INNER ENVELOPE MEMBRANE OF CHLOROPLASTS 20-IV)'	1	0	0
255431_at	AT4G03120	AT4G03120	---'	1	0	0
255439_at	BSL1	AT4G03080	KELCH REPEAT-CONTAINING SERINE/THREONINE PHOSPHOESTERASE FAMILY PROTEIN'	1	0	0
255441_at	ATCUL1	AT4G02570	ATCUL1 (ARABIDOPSIS THALIANA CULLIN 1); PROTEIN BINDING'	1	0	0
255455_at	AT4G02930	AT4G02930	---'	1	0	0
255459_at	UBQ14	AT4G02890	UBQ14; PROTEIN BINDING'	1	0	0
255477_at	AT4G02370	AT4G02370	---'	1	0	0
255479_at	SAG21	AT4G02380	SAG21 (SENESCENCE-ASSOCIATED GENE 21)'	1	0	0
255495_at	AT4G02720	AT4G02720	---'	0	1	0
255496_at	BZO2H1	AT4G02640	BZO2H1; DNA BINDING / PROTEIN HETERODIMERIZATION/ SEQUENCE-SPECIFIC DNA BINDING / TRANSCRIPTION FACTOR'	1	0	0
255499_at	AT4G02730	AT4G02730	HUMAN WDR5 (WD40 REPEAT) HOMOLOG B'	1	0	0
255500_at	APP	AT4G02390	APP (ARABIDOPSIS POLY(ADP-RIBOSE) POLYMERASE); NAD+ ADP-RIBOSYLTRANSFERASE/ NUCLEIC ACID BINDING'	1	0	0
255502_at	AT4G02410	AT4G02410	---'	1	0	0
255505_at	ATSAR2	AT4G02080	ATSAR2 (ARABIDOPSIS THALIANA SECRETION-ASSOCIATED RAS SUPER FAMILY 2); GTP BINDING'	1	0	0
255508_at	AT4G02220	AT4G02220	---'	1	0	0
255510_at	SWN	AT4G02020	SWN (SWINGER); TRANSCRIPTION FACTOR'	1	0	0
255525_at	AT4G02340	AT4G02340	---'	1	0	0
255539_at	CRK	AT4G01710	CRK (CROOKED); ACTIN BINDING'	1	0	1
255561_at	AT4G02050	AT4G02050	SUGAR TRANSPORTER PROTEIN 7'	1	0	0
255569_at	ATSTE24	AT4G01320	ATSTE24; ENDOPEPTIDASE/ METALLOENDOPEPTIDASE'	1	0	0
255590_at	AT4G01610	AT4G01610	---'	1	0	0
255595_at	AT4G01700	AT4G01700	---'	1	0	0
255596_at	WRKY47	AT4G01720	WRKY47; TRANSCRIPTION FACTOR'	1	0	0
255599_at	ATCNGC13	AT4G01010	ATCNGC13; CALMODULIN BINDING / CYCLIC NUCLEOTIDE BINDING / ION CHANNEL'	1	0	0
255600_s_at	AT5G10370	AT5G10370	---'	1	0	0
255611_at	AT4G01210	AT4G01210	---'	0	1	0
255614_at	AT4G01280	AT4G01280	---'	1	0	0
255615_at	AT4G01290	AT4G01290	---'	1	0	0
255627_at	AT4G00955	AT4G00955	---'	1	0	0
255629_at	ATOZI1	AT4G00860	ATOZI1'	1	0	1
255630_at	AT4G00700	AT4G00700	---'	1	0	0
255647_at	ECA2	AT4G00900	ECA2 (ER-TYPE CA2+-ATPASE 2); CALCIUM-TRANSPORTING ATPASE'	1	0	0
255671_at	AT4G00355	AT4G00355	ATG8-INTERACTING PROTEIN 2'	1	0	0
255677_at	AT4G00500	AT4G00500	---'	0	0	1
255681_at	DGD2	AT4G00550	DGD2; UDP-GALACTOSYLTRANSFERASE/ UDP-GLYCOSYLTRANSFERASE/ DIGALACTOSYLDIACYLGLYCEROL SYNTHASE/ TRANSFERASE, TRANSFERRING GLYCOSYL GROUPS'	1	0	0
255688_at	AT4G00660	AT4G00660	RNAHELICASE-LIKE 8'	1	0	0
255696_at	GAE3	AT4G00110	GAE3 (UDP-D-GLUCURONATE 4-EPIMERASE 3); UDP-GLUCURONATE 4-EPIMERASE/ CATALYTIC'	1	0	0
255711_at	AT4G00090	AT4G00090	---'	1	0	0
255714_at	AT4G00300	AT4G00300	---'	1	0	0
255721_at	AT1G31940	AT1G31940	---'	1	0	0
255725_at	PFT1	AT1G25540	PFT1 (PHYTOCHROME AND FLOWERING TIME 1); TRANSCRIPTION COACTIVATOR'	1	0	0
255733_at	AT1G25400	AT1G25400	---'	1	0	0
255735_at	AT1G25520	AT1G25520	---'	1	0	0
255737_at	AT1G25420	AT1G25420	---'	1	0	0
255738_at	AT1G25570	AT1G25570	---'	1	0	0
255739_at	ANAC008	AT1G25580	ANAC008 (ARABIDOPSIS NAC DOMAIN CONTAINING PROTEIN 8); TRANSCRIPTION FACTOR'	1	0	0
255740_at	AT1G25390	AT1G25390	---'	1	0	0
255745_at	AT1G32030	AT1G32030	---'	0	0	1
255753_at	MYB51	AT1G18570	MYB51 (MYB DOMAIN PROTEIN 51); DNA BINDING / TRANSCRIPTION FACTOR'	1	0	0
255775_at	RBL12	AT1G18600	RBL12 (ARABIDOPSIS RHOMBOID-LIKE PROTEIN 12)'	1	0	0
255783_at	iqd32	AT1G19870	IQD32 (IQ-DOMAIN 32); CALMODULIN BINDING'	1	0	0
255794_at	ANAC041	AT2G33480	ANAC041 (ARABIDOPSIS NAC DOMAIN CONTAINING PROTEIN 41); TRANSCRIPTION FACTOR'	1	0	0
255797_at	AT2G33630	AT2G33630	---'	1	0	0
255827_at	AT2G40600	AT2G40600	---'	1	0	0
255842_at	scpl46	AT2G33530	SCPL46 (SERINE CARBOXYPEPTIDASE-LIKE 46); SERINE-TYPE CARBOXYPEPTIDASE'	1	0	0
255844_at	AT2G33580	AT2G33580	LYSM-CONTAINING RECEPTOR-LIKE KINASE 5'	1	0	0
255852_at	SVL2	AT1G66970	SVL2 (SHV3-LIKE 2); GLYCEROPHOSPHODIESTER PHOSPHODIESTERASE/ KINASE'	1	0	0
255860_at	AtGUS3	AT5G34940	ATGUS3 (ARABIDOPSIS THALIANA GLUCURONIDASE 3); BETA-GLUCURONIDASE'	1	0	0
255862_at	AT2G30300	AT2G30300	---'	0	1	0
255869_at	AT2G30270	AT2G30270	---'	1	0	0
255871_at	U2B	AT2G30260	U2B'''' (U2 SMALL NUCLEAR RIBONUCLEOPROTEIN B); RNA BINDING / NUCLEIC ACID BINDING / NUCLEOTIDE BINDING'	1	0	0
255898_at	AT1G17930	AT1G17930	---'	1	0	0
255911_at	AT1G66930	AT1G66930	---'	0	0	1
255925_at	AT1G22200	AT1G22200	---'	1	0	0
255929_at	AT1G12650	AT1G12650	---'	1	0	0
255941_at	ATTIM17-1	AT1G20350	ATTIM17-1; P-P-BOND-HYDROLYSIS-DRIVEN PROTEIN TRANSMEMBRANE TRANSPORTER/ PROTEIN TRANSPORTER'	1	0	0
255948_at	AT1G22060	AT1G22060	---'	0	1	0
255953_at	TGA3	AT1G22070	TGA3; DNA BINDING / CALMODULIN BINDING / PROTEIN BINDING / TRANSCRIPTION FACTOR'	1	0	0
255962_at	AT1G22335	AT1G22335	---'	0	1	0
255966_at	GRF10	AT1G22300	GRF10 (GENERAL REGULATORY FACTOR 10); ATP BINDING / PROTEIN BINDING / PROTEIN PHOSPHORYLATED AMINO ACID BINDING'	1	0	0
255967_at	AT1G22280	AT1G22280	PHYTOCHROME-ASSOCIATED PROTEIN PHOSPHATASE TYPE 2C'	1	0	0
255984_at	IP5PI	AT1G34120	IP5PI (INOSITOL POLYPHOSPHATE 5-PHOSPHATASE I); INOSITOL TRISPHOSPHATE PHOSPHATASE/ INOSITOL-POLYPHOSPHATE 5-PHOSPHATASE'	1	0	0
255994_at	AT1G29760	AT1G29760	---'	1	0	0
255996_s_at	AT1G29730	AT1G29730	---'	0	1	0
256001_at	AT1G29850	AT1G29850	---'	1	0	0
256005_at	AT1G34080	AT1G34080	---'	0	1	0
256012_at	FMO1	AT1G19250	FMO1 (FLAVIN-DEPENDENT MONOOXYGENASE 1); FAD BINDING / NADP OR NADPH BINDING / ELECTRON CARRIER/ FLAVIN-CONTAINING MONOOXYGENASE/ MONOOXYGENASE/ OXIDOREDUCTASE'	1	0	0
256013_at	DA1	AT1G19270	DA1 (DA 1); UBIQUITIN BINDING'	1	0	0
256022_at	AAP1	AT1G58360	AAP1 (AMINO ACID PERMEASE 1); AMINO ACID TRANSMEMBRANE TRANSPORTER/ NEUTRAL AMINO ACID TRANSMEMBRANE TRANSPORTER'	1	0	0
256041_at	AT1G07230	AT1G07230	NON-SPECIFIC PHOSPHOLIPASE C1'	1	0	0
256042_at	AT1G07220	AT1G07220	---'	1	0	0
256050_at	ATEXO70B2	AT1G07000	ATEXO70B2 (EXOCYST SUBUNIT EXO70 FAMILY PROTEIN B2); PROTEIN BINDING'	1	0	0
256061_at	AT1G07040	AT1G07040	---'	1	0	0
256062_at	LSH6	AT1G07090	LSH6 (LIGHT SENSITIVE HYPOCOTYLS 6)'	1	0	0
256068_at	ATE1	AT1G13690	ATE1; NUCLEIC ACID BINDING / NUCLEOTIDE BINDING'	1	0	0
256100_at	AT1G13750	AT1G13750	---'	1	0	0
256113_at	AT1G16810	AT1G16810	---'	1	0	0
256121_at	AT1G18160	AT1G18160	---'	1	0	0
256122_at	AT1G18180	AT1G18180	---'	1	0	0
256129_at	AT1G18210	AT1G18210	---'	1	0	0
256147_at	AT1G55080	AT1G55080	'	1	0	0
256152_at	AT1G55150	AT1G55150	RNA HELICASE 20'	1	0	0
256179_at	UBP6	AT1G51710	UBP6 (UBIQUITIN-SPECIFIC PROTEASE 6); CALMODULIN BINDING / UBIQUITIN-SPECIFIC PROTEASE'	1	0	1
256184_at	AT1G51650	AT1G51650	---'	0	0	1
256185_at	ADOF1	AT1G51700	ADOF1; DNA BINDING / TRANSCRIPTION FACTOR'	1	0	0
256188_at	AT1G30160	AT1G30160	---'	1	0	0
256208_at	AT1G50930	AT1G50930	---'	0	0	1
256209_at	ETFALPHA	AT1G50940	ETFALPHA (ELECTRON TRANSFER FLAVOPROTEIN ALPHA); FAD BINDING / ELECTRON CARRIER'	1	0	0
256224_at	ATSAR1B	AT1G56330	ATSAR1B (SECRETION-ASSOCIATED RAS 1 B); GTP BINDING'	0	0	1
256227_at	AT1G56290	AT1G56290	---'	1	0	0
256232_at	FYD	AT3G12570	FYD'	1	0	0
256233_at	ITN1	AT3G12360	ITN1 (INCREASED TOLERANCE TO NACL); PROTEIN BINDING'	1	0	0
256235_at	ATCYSB	AT3G12490	CYSTEINE PROTEASE INHIBITOR, PUTATIVE / CYSTATIN, PUTATIVE'	1	0	0
256238_at	ELC	AT3G12400	ELC; UBIQUITIN BINDING'	1	0	0
256240_at	atnudt16	AT3G12600	ATNUDT16 (ARABIDOPSIS THALIANA NUDIX HYDROLASE HOMOLOG 16); HYDROLASE'	1	0	0
256251_at	AT3G11330	AT3G11330	PLANT INTRACELLULAR RAS GROUP-RELATED LRR 9'	1	0	0
256258_at	NF-YC11	AT3G12480	NF-YC11 (NUCLEAR FACTOR Y, SUBUNIT C11); DNA BINDING / TRANSCRIPTION FACTOR'	1	0	0
256261_at	RABA4D	AT3G12160	RABA4D (RAB GTPASE HOMOLOG A4D); GTP BINDING'	0	1	0
256263_at	AT3G12290	AT3G12290	---'	1	0	0
256278_at	AT3G12130	AT3G12130	---'	1	0	0
256281_at	TRFL9	AT3G12560	TRFL9 (TRF-LIKE 9); DNA BENDING/ DNA BINDING / TELOMERIC DNA BINDING'	1	0	0
256285_at	AT3G12510	AT3G12510	---'	1	0	0
256293_at	AGO7	AT1G69440	AGO7 (ARGONAUTE7); NUCLEIC ACID BINDING'	1	0	0
256296_at	AT1G69480	AT1G69480	---'	1	0	0
256302_at	AT1G69526	AT1G69526	---'	0	1	0
256307_at	AT1G30350	AT1G30350	---'	0	1	0
256308_s_at	ATMRP13	AT1G30410	ATMRP13; ATPASE, COUPLED TO TRANSMEMBRANE MOVEMENT OF SUBSTANCES'	1	0	0
256319_at	AT1G35910	AT1G35910	TREHALOSE-6-PHOSPHATE PHOSPHATASE D'	0	1	0
256320_at	AT3G12170	AT3G12170	---'	0	0	1
256328_at	AT3G02360	AT3G02360	---'	1	0	0
256366_at	AT1G66880	AT1G66880	---'	1	0	0
256372_at	CAK4	AT1G66750	CAK4 (CDK-ACTIVATING KINASE 4); KINASE/ PROTEIN BINDING / PROTEIN SERINE/THREONINE KINASE'	1	0	0
256376_s_at	PXMT1	AT1G66690	PXMT1; S-ADENOSYLMETHIONINE-DEPENDENT METHYLTRANSFERASE'	1	0	0
256387_at	AT3G06170	AT3G06170	---'	1	0	0
256406_at	AT1G50710	AT1G50710	AUGMIN SUBUNIT 4'	0	1	0
256426_at	AT1G33420	AT1G33420	---'	1	0	0
256430_at	DREB2B	AT3G11020	DREB2B (DRE/CRT-BINDING PROTEIN 2B); DNA BINDING / TRANSCRIPTION ACTIVATOR/ TRANSCRIPTION FACTOR'	1	0	0
256445_at	AT3G11160	AT3G11160	---'	0	1	0
256451_s_at	AT1G75170	AT1G75170	---'	1	0	0
256459_at	ACC2	AT1G36180	ACC2 (ACETYL-COA CARBOXYLASE 2); ACETYL-COA CARBOXYLASE'	1	0	0
256513_at	SGR2	AT1G31480	SGR2 (SHOOT GRAVITROPISM 2); PHOSPHOLIPASE A1'	1	0	0
256524_at	ATGSR2	AT1G66200	ATGSR2; COPPER ION BINDING / GLUTAMATE-AMMONIA LIGASE'	1	0	0
256533_at	AT1G33250	AT1G33250	---'	1	0	0
256547_at	AT3G14840	AT3G14840	---'	1	0	0
256569_at	AT3G19550	AT3G19550	---'	1	0	0
256576_at	PMZ	AT3G28210	PMZ; ZINC ION BINDING'	1	0	0
256579_at	AT3G28720	AT3G28720	---'	1	0	0
256590_at	ATHMG	AT3G28730	ATHMG (ARABIDOPSIS THALIANA HIGH MOBILITY GROUP); TRANSCRIPTION FACTOR'	1	0	0
256593_at	AT3G28510	AT3G28510	---'	1	0	0
256596_at	AT3G28540	AT3G28540	---'	1	0	0
256605_at	AT3G32940	AT3G32940	---'	1	0	0
256617_at	AT3G22240	AT3G22240	---'	1	0	0
256624_at	AT3G19990	AT3G19990	---'	1	0	0
256647_at	AT3G13610	AT3G13610	---'	0	0	1
256663_at	AT3G12050	AT3G12050	---'	1	0	0
256682_at	LTA3	AT3G52200	LTA3; ATP BINDING / DIHYDROLIPOYLLYSINE-RESIDUE ACETYLTRANSFERASE'	1	0	0
256685_at	AT3G32100	AT3G32100	---'	0	1	1
256703_at	AGL79	AT3G30270	AGL79 (AGAMOUS-LIKE 79); DNA BINDING / TRANSCRIPTION FACTOR'	0	1	0
256711_at	AT3G30390	AT3G30390	---'	1	0	0
256718_at	AT2G34120	AT2G34120	---'	0	1	0
256725_at	AT2G34070	AT2G34070	TRICHOME BIREFRINGENCE-LIKE 37'	1	0	0
256732_at	AT3G30360	AT3G30360	---'	0	0	1
256756_at	AT3G25610	AT3G25610	---'	1	0	0
256766_at	PCC1	AT3G22231	PCC1 (PATHOGEN AND CIRCADIAN CONTROLLED 1)'	1	0	0
256780_at	ATRLI1	AT3G13640	ATRLI1; TRANSPORTER'	1	0	0
256783_at	AT3G13670	AT3G13670	---'	1	0	0
256787_at	ATBFRUCT1	AT3G13790	ATBFRUCT1; BETA-FRUCTOFURANOSIDASE/ HYDROLASE, HYDROLYZING O-GLYCOSYL COMPOUNDS'	1	0	0
256793_at	AT3G22160	AT3G22160	---'	1	0	0
256801_at	CYP705A30	AT3G20940	CYP705A30; ELECTRON CARRIER/ HEME BINDING / IRON ION BINDING / MONOOXYGENASE/ OXYGEN BINDING'	0	1	0
256804_at	AT3G20920	AT3G20920	---'	1	0	0
256816_at	AT3G21400	AT3G21400	---'	0	1	0
256820_at	FHY3	AT3G22170	FHY3 (FAR-RED ELONGATED HYPOCOTYLS 3); TRANSCRIPTION ACTIVATOR/ TRANSCRIPTION FACTOR'	1	0	0
256823_at	AT3G22220	AT3G22220	---'	1	0	0
256832_at	DMC1	AT3G22880	DMC1 (DISRUPTION OF MEIOTIC CONTROL 1); ATP BINDING / DNA BINDING / DNA-DEPENDENT ATPASE/ DAMAGED DNA BINDING / NUCLEOSIDE-TRIPHOSPHATASE/ NUCLEOTIDE BINDING / PROTEIN BINDING'	1	0	0
256833_at	AT3G22910	AT3G22910	---'	1	0	0
256838_at	ATARFC1	AT3G22950	ATARFC1 (ADP-RIBOSYLATION FACTOR C1); GTP BINDING'	1	0	0
256852_at	ATRANGAP1	AT3G18610	ATRANGAP1 (RAN GTPASE-ACTIVATING PROTEIN 1); NUCLEIC ACID BINDING / NUCLEOTIDE BINDING'	1	0	0
256853_at	AT3G18640	AT3G18640	---'	1	0	0
256866_at	AT3G26380	AT3G26380	---'	1	0	0
256877_at	AT3G26470	AT3G26470	---'	1	0	0
256881_at	AT3G26410	AT3G26410	TRNA MODIFICATION 11'	1	0	0
256882_at	AT3G26420	AT3G26420	RZ-1A'	1	0	0
256883_at	AT3G26440	AT3G26440	---'	1	0	0
256919_at	AT3G18970	AT3G18970	MITOCHONDRIAL EDITING FACTOR 20'	0	1	0
256922_at	AT3G19010	AT3G19010	---'	1	0	0
256927_at	AT3G22550	AT3G22550	---'	1	0	0
256930_at	OASA2	AT3G22460	OASA2 (O-ACETYLSERINE (THIOL) LYASE (OAS-TL) ISOFORM A1); CATALYTIC/ CYSTEINE SYNTHASE/ PYRIDOXAL PHOSPHATE BINDING'	1	0	0
256933_at	AT3G22600	AT3G22600	---'	1	0	0
256937_at	AT3G22620	AT3G22620	---'	1	0	0
256939_at	PBD1	AT3G22630	PBD1 (20S PROTEASOME BETA SUBUNIT D1); PEPTIDASE/ THREONINE-TYPE ENDOPEPTIDASE'	1	0	0
256943_at	AT3G18910	AT3G18910	EIN2 TARGETING PROTEIN2'	0	1	0
256944_at	VRN1	AT3G18990	VRN1 (REDUCED VERNALIZATION RESPONSE 1); TRANSCRIPTION REPRESSOR'	1	0	0
256961_at	TBP1	AT3G13445	TBP1 (TATA BINDING PROTEIN 1); DNA BINDING / RNA POLYMERASE II TRANSCRIPTION FACTOR/ BINDING'	1	0	0
256962_at	AT3G13560	AT3G13560	---'	0	1	0
256993_at	AT3G28670	AT3G28670	---'	1	0	0
257002_at	AT3G14100	AT3G14100	---'	1	0	0
257018_at	AT3G19630	AT3G19630	---'	1	0	0
257019_at	AT3G19640	AT3G19640	'	1	0	0
257022_at	AZF2	AT3G19580	AZF2 (ARABIDOPSIS ZINC-FINGER PROTEIN 2); DNA BINDING / NUCLEIC ACID BINDING / TRANSCRIPTION FACTOR/ TRANSCRIPTION REPRESSOR/ ZINC ION BINDING'	1	0	0
257023_at	AT3G19760	AT3G19760	EUKARYOTIC INITIATION FACTOR 4A-III'	1	0	0
257038_at	LOH2	AT3G19260	LOH2 (LAG ONE HOMOLOGUE 2)'	1	0	0
257046_at	AT3G19740	AT3G19740	---'	1	0	0
257054_at	MT3	AT3G15353	MT3 (METALLOTHIONEIN 3); COPPER ION BINDING'	1	0	0
257055_at	AT3G15351	AT3G15351	---'	1	0	0
257061_at	AT3G18250	AT3G18250	---'	1	0	0
257064_at	AT3G18260	AT3G18260	---'	1	0	0
257085_at	UBP14	AT3G20630	UBP14 (UBIQUITIN-SPECIFIC PROTEASE 14); UBIQUITIN-SPECIFIC PROTEASE'	1	0	0
257086_at	AT3G20490	AT3G20490	---'	1	0	0
257087_at	PAP18	AT3G20500	PAP18 (PURPLE ACID PHOSPHATASE 18); ACID PHOSPHATASE/ PROTEIN SERINE/THREONINE PHOSPHATASE'	1	0	0
257091_at	POLGAMMA1	AT3G20540	POLGAMMA1 (POLYMERASE GAMMA 1); 3''-5'' EXONUCLEASE/ DNA BINDING / DNA-DIRECTED DNA POLYMERASE/ NUCLEIC ACID BINDING'	0	1	0
257100_at	AtRLP41	AT3G25010	ATRLP41 (RECEPTOR LIKE PROTEIN 41); KINASE/ PROTEIN BINDING'	1	0	0
257101_at	AtRLP42	AT3G25020	ATRLP42 (RECEPTOR LIKE PROTEIN 42); PROTEIN BINDING'	1	0	0
257115_at	AT3G20150	AT3G20150	---'	0	1	0
257122_at	APUM5	AT3G20250	APUM5 (ARABIDOPSIS PUMILIO 5); RNA BINDING / BINDING'	1	0	0
257125_at	ATTCP-1	AT3G20050	ATTCP-1; ATP BINDING / PROTEIN BINDING / UNFOLDED PROTEIN BINDING'	0	0	1
257144_at	G6PD5	AT3G27300	G6PD5 (GLUCOSE-6-PHOSPHATE DEHYDROGENASE 5); GLUCOSE-6-PHOSPHATE DEHYDROGENASE'	1	0	0
257148_at	AT3G27240	AT3G27240	---'	0	0	1
257149_at	ATPHB4	AT3G27280	ATPHB4 (PROHIBITIN 4)'	1	0	0
257161_at	SMAP2	AT3G24280	SMAP2 (SMALL ACIDIC PROTEIN 2)'	0	1	0
257162_s_at	AMT1;3	AT3G24290	AMT1;3 (AMMONIUM TRANSPORTER 1;3); AMMONIUM TRANSMEMBRANE TRANSPORTER'	0	1	0
257174_at	AT3G27190	AT3G27190	URIDINE KINASE-LIKE 2'	1	0	0
257185_at	ATMRP7	AT3G13100	ATMRP7; ATPASE, COUPLED TO TRANSMEMBRANE MOVEMENT OF SUBSTANCES'	1	0	0
257201_at	AT3G23740	AT3G23740	---'	0	0	1
257211_at	AT3G15080	AT3G15080	---'	1	0	0
257213_at	AT3G15020	AT3G15020	MITOCHONDRIAL MALATE DEHYDROGENASE 2'	1	0	0
257216_at	AT3G14990	AT3G14990	DJ-1 HOMOLOG A'	1	0	0
257218_at	AT3G15000	AT3G15000	RNA-EDITING FACTOR INTERACTING PROTEIN 1'	1	0	0
257237_at	AT3G14890	AT3G14890	---'	0	1	0
257243_at	AT3G24230	AT3G24230	---'	0	1	0
257249_at	AT3G24180	AT3G24180	---'	1	0	0
257250_at	AT3G24120	AT3G24120	---'	1	0	0
257252_at	ATGR1	AT3G24170	ATGR1 (GLUTATHIONE-DISULFIDE REDUCTASE); FAD BINDING / NADP OR NADPH BINDING / GLUTATHIONE-DISULFIDE REDUCTASE/ OXIDOREDUCTASE'	1	0	0
257266_at	AT3G15010	AT3G15010	---'	1	0	0
257279_at	AT3G14430	AT3G14430	---'	1	0	0
257293_at	APG8H	AT3G15580	APG8H (AUTOPHAGY 8H); APG8 ACTIVATING ENZYME/ APG8-SPECIFIC PROTEASE/ ATG8 LIGASE/ MICROTUBULE BINDING'	1	0	0
257295_at	GPK1	AT3G17420	GPK1; ATP BINDING / KINASE/ PROTEIN KINASE/ PROTEIN SERINE/THREONINE KINASE'	1	0	0
257307_at	MYB121	AT3G30210	MYB121 (MYB DOMAIN PROTEIN 121); DNA BINDING / TRANSCRIPTION FACTOR'	0	0	1
257377_at	PLL4	AT2G28890	PLL4 (POLTERGEIST LIKE 4); CATALYTIC/ PROTEIN SERINE/THREONINE PHOSPHATASE'	1	0	0
257382_at	WRKY54	AT2G40750	WRKY54; TRANSCRIPTION FACTOR'	1	0	0
257400_s_at	AT1G23810	AT1G23810	---'	0	0	1
257426_at	AT1G54850	AT1G54850	---'	1	0	0
257470_at	AT1G53770	AT1G53770	---'	1	0	0
257482_x_at	AT1G27820	AT1G27820	---'	1	0	0
257501_at	AT1G35380	AT1G35380	---'	0	0	1
257506_at	AT1G29440	AT1G29440	SMALL AUXIN UP RNA 63'	0	1	0
257518_at	AT3G03880	AT3G03880	---'	1	0	0
257535_at	AT3G09490	AT3G09490	---'	1	0	0
257552_at	AT3G26130	AT3G26130	---'	0	1	0
257553_at	TPR2	AT3G16830	TPR2 (TOPLESS-RELATED 2)'	1	0	0
257572_at	AT3G16880	AT3G16880	---'	0	0	1
257590_s_at	AT3G24870	AT3G24870	---'	1	0	0
257606_at	RHD3	AT3G13870	RHD3 (ROOT HAIR DEFECTIVE 3); GTP BINDING'	1	0	0
257612_at	ARO4	AT3G26600	ARO4 (ARMADILLO REPEAT ONLY 4); BINDING'	1	0	0
257621_at	CPK9	AT3G20410	CPK9 (CALMODULIN-DOMAIN PROTEIN KINASE 9); CALMODULIN-DEPENDENT PROTEIN KINASE/ KINASE'	1	0	0
257623_at	CYP71B23	AT3G26210	CYP71B23; ELECTRON CARRIER/ HEME BINDING / IRON ION BINDING / MONOOXYGENASE/ OXYGEN BINDING'	1	0	0
257624_at	CYP71B3	AT3G26220	CYP71B3; ELECTRON CARRIER/ HEME BINDING / IRON ION BINDING / MONOOXYGENASE/ OXYGEN BINDING'	1	0	0
257625_at	CYP71B24	AT3G26230	CYP71B24; ELECTRON CARRIER/ HEME BINDING / IRON ION BINDING / MONOOXYGENASE/ OXYGEN BINDING'	1	0	0
257634_s_at	CYP71B19	AT3G26170	CYP71B19; ELECTRON CARRIER/ HEME BINDING / IRON ION BINDING / MONOOXYGENASE/ OXYGEN BINDING'	1	0	0
257640_at	AT3G25750	AT3G25750	---'	0	0	1
257657_at	AT3G13235	AT3G13235	DNA-DAMAGE INDUCIBLE 1'	1	0	0
257669_at	MSH5	AT3G20475	MSH5 (MUTS-HOMOLOGUE 5); ATP BINDING / DAMAGED DNA BINDING / MISMATCHED DNA BINDING'	1	0	0
257687_at	SDRB	AT3G12800	SDRB (SHORT-CHAIN DEHYDROGENASE-REDUCTASE B); BINDING / CATALYTIC/ OXIDOREDUCTASE'	1	0	0
257690_at	AT3G12830	AT3G12830	---'	1	0	0
257694_at	AT3G12860	AT3G12860	---'	0	1	0
257700_at	ALIS1	AT3G12740	ALIS1 (ALA-INTERACTING SUBUNIT 1); PHOSPHOLIPID TRANSPORTER'	1	0	1
257705_at	AT3G12760	AT3G12760	---'	1	0	0
257711_at	PBB1	AT3G27430	PBB1; ENDOPEPTIDASE/ PEPTIDASE/ THREONINE-TYPE ENDOPEPTIDASE'	1	0	0
257713_at	SDH2-1	AT3G27380	SDH2-1; ELECTRON CARRIER/ SUCCINATE DEHYDROGENASE'	1	0	0
257720_at	AT3G18450	AT3G18450	---'	0	0	1
257733_at	AT3G18350	AT3G18350	---'	1	0	0
257734_at	ATSYTF	AT3G18370	ATSYTF'	1	0	0
257738_at	AT3G27450	AT3G27450	---'	0	0	1
257741_at	AT3G27340	AT3G27340	---'	1	0	0
257745_at	AT3G29240	AT3G29240	---'	1	0	0
257752_at	AT3G18720	AT3G18720	---'	0	1	0
257754_at	ATRAB7B	AT3G18820	ATRAB7B (ARABIDOPSIS RAB GTPASE HOMOLOG G3F); GTP BINDING'	1	0	0
257761_at	AT3G23090	AT3G23090	---'	0	1	0
257763_s_at	AtRLP37	AT3G23110	ATRLP37 (RECEPTOR LIKE PROTEIN 37); KINASE/ PROTEIN BINDING'	1	0	0
257765_at	AT3G23020	AT3G23020	---'	0	1	0
257766_at	IAA2	AT3G23030	IAA2 (INDOLE-3-ACETIC ACID INDUCIBLE 2); TRANSCRIPTION FACTOR'	0	1	0
257790_at	AT3G27090	AT3G27090	---'	1	0	0
257805_at	ATPLT5	AT3G18830	ATPLT5 (POLYOL TRANSPORTER 5); D-RIBOSE TRANSMEMBRANE TRANSPORTER/ D-XYLOSE TRANSMEMBRANE TRANSPORTER/ CARBOHYDRATE TRANSMEMBRANE TRANSPORTER/ GALACTOSE TRANSMEMBRANE TRANSPORTER/ GLUCOSE TRANSMEMBRANE TRANSPORTER/ GLYCEROL TRANSMEMBRANE TRANSPORTER/ MANN'	1	0	0
257809_at	TSO2	AT3G27060	TSO2 (TSO MEANING ''UGLY'' IN CHINESE); OXIDOREDUCTASE/ RIBONUCLEOSIDE-DIPHOSPHATE REDUCTASE/ TRANSITION METAL ION BINDING'	1	0	0
257824_at	AT3G25290	AT3G25290	---'	1	0	0
257832_at	CCL	AT3G26740	CCL (CCR-LIKE)'	1	0	0
257840_at	AGC2-1	AT3G25250	AGC2-1 (OXIDATIVE SIGNAL-INDUCIBLE1); KINASE'	1	0	0
257842_at	PGP18	AT3G28390	PGP18 (P-GLYCOPROTEIN 18); ATPASE, COUPLED TO TRANSMEMBRANE MOVEMENT OF SUBSTANCES'	0	0	1
257844_at	AT3G28480	AT3G28480	---'	1	0	0
257846_at	AT3G12910	AT3G12910	---'	1	0	0
257853_at	AT3G12960	AT3G12960	SEED MATURATION PROTEIN 1'	0	1	0
257860_at	AT3G13062	AT3G13062	---'	1	0	0
257868_at	RIN4	AT3G25070	RIN4 (RPM1 INTERACTING PROTEIN 4); PROTEIN BINDING'	1	0	0
257884_at	AT3G16960	AT3G16960	---'	0	1	0
257892_at	AT3G17020	AT3G17020	---'	1	0	0
257893_at	UBC32	AT3G17000	UBC32 (UBIQUITIN-CONJUGATING ENZYME 32); UBIQUITIN-PROTEIN LIGASE'	1	0	0
257896_at	AT3G16920	AT3G16920	CHITINASE-LIKE PROTEIN 2'	0	1	0
257913_at	LAG1	AT3G25540	LAG1'	1	0	0
257914_at	AT3G25545	AT3G25545	---'	1	0	0
257917_at	AT3G23220	AT3G23220	ETHYLENE AND SALT INDUCIBLE 1'	0	0	1
257926_at	AT3G23280	AT3G23280	XB3 ORTHOLOG 5 IN ARABIDOPSIS THALIANA'	1	0	0
257939_at	STP4	AT3G19930	STP4 (SUGAR TRANSPORTER 4); CARBOHYDRATE TRANSMEMBRANE TRANSPORTER/ MONOSACCHARIDE TRANSMEMBRANE TRANSPORTER/ SUCROSE:HYDROGEN SYMPORTER/ SUGAR:HYDROGEN SYMPORTER'	1	0	0
257946_at	AT3G21710	AT3G21710	---'	1	0	0
257949_at	UGT71B1	AT3G21750	UGT71B1 (UDP-GLUCOSYL TRANSFERASE 71B1); UDP-GLYCOSYLTRANSFERASE/ QUERCETIN 3-O-GLUCOSYLTRANSFERASE/ TRANSFERASE, TRANSFERRING GLYCOSYL GROUPS'	1	0	0
257952_at	AT3G21770	AT3G21770	---'	1	0	0
257972_at	ATN1	AT3G27560	ATN1; KINASE/ PROTEIN SERINE/THREONINE KINASE/ PROTEIN SERINE/THREONINE/TYROSINE KINASE/ PROTEIN TYROSINE KINASE'	1	0	0
257981_at	EIN3	AT3G20770	EIN3 (ETHYLENE-INSENSITIVE3); TRANSCRIPTION FACTOR'	1	0	0
257989_at	VPS9A	AT3G19770	VPS9A; RHO GUANYL-NUCLEOTIDE EXCHANGE FACTOR'	1	0	0
258000_at	AT3G28940	AT3G28940	---'	1	0	0
258001_at	AT3G28950	AT3G28950	---'	1	0	0
258002_at	AIG2	AT3G28930	AIG2 (AVRRPT2-INDUCED GENE 2)'	1	0	0
258007_at	ATPEN2	AT3G19420	ATPEN2 (ARABIDOPSIS THALIANA PTEN 2); PHOSPHATASE/ PROTEIN TYROSINE PHOSPHATASE'	1	0	0
258016_at	MPC	AT3G19350	MPC (MATERNALLY EXPRESSED PAB C-TERMINAL); POLY(A) BINDING'	1	0	0
258046_at	MKK5	AT3G21220	ATMKK5 (ARABIDOPSIS THALIANA MITOGEN-ACTIVATED PROTEIN KINASE KINASE 5); MAP KINASE KINASE/ KINASE'	1	0	0
258053_at	AT3G16230	AT3G16230	---'	1	0	0
258061_at	AT3G25910	AT3G25910	---'	1	0	0
258063_at	CYP72A8	AT3G14620	CYP72A8; ELECTRON CARRIER/ HEME BINDING / IRON ION BINDING / MONOOXYGENASE/ OXYGEN BINDING'	1	0	0
258083_at	AT3G25855	AT3G25855	---'	1	0	0
258085_at	AT3G26100	AT3G26100	---'	1	0	0
258099_at	AT3G23540	AT3G23540	---'	1	0	0
258102_at	AT3G23600	AT3G23600	---'	1	0	0
258117_at	AT3G14700	AT3G14700	---'	1	0	0
258132_at	ATPERK1	AT3G24550	ATPERK1 (PROLINE EXTENSIN-LIKE RECEPTOR KINASE 1); ATP BINDING / PROTEIN KINASE'	1	0	0
258146_at	AT3G18060	AT3G18060	---'	1	0	0
258153_at	MOS4	AT3G18165	MOS4 (MODIFIER OF SNC1,4)'	1	0	0
258158_at	PAP17	AT3G17790	PAP17; ACID PHOSPHATASE/ PHOSPHATASE/ PROTEIN SERINE/THREONINE PHOSPHATASE'	1	0	0
258160_at	GLN1.3	AT3G17820	ATGSKB6; COPPER ION BINDING / GLUTAMATE-AMMONIA LIGASE'	1	0	0
258162_at	AT3G17810	AT3G17810	PYRIMIDINE 1'	1	0	0
258169_at	AT3G21590	AT3G21590	---'	0	1	0
258173_at	CERK1	AT3G21630	CERK1 (CHITIN ELICITOR RECEPTOR KINASE 1); KINASE/ RECEPTOR SIGNALING PROTEIN/ TRANSMEMBRANE RECEPTOR PROTEIN KINASE'	1	0	0
258186_s_at	AT3G17850	AT3G17850	---'	1	0	0
258201_at	AT3G13910	AT3G13910	---'	1	0	0
258203_at	AT3G13950	AT3G13950	---'	1	0	0
258207_at	RSH2	AT3G14050	RSH2 (RELA-SPOT HOMOLOG 2); GTP DIPHOSPHOKINASE'	1	0	0
258209_at	GAPC1	AT3G14060	GAPC1 (GLYCERALDEHYDE-3-PHOSPHATE DEHYDROGENASE C SUBUNIT 1); GLYCERALDEHYDE-3-PHOSPHATE DEHYDROGENASE (PHOSPHORYLATING)/ GLYCERALDEHYDE-3-PHOSPHATE DEHYDROGENASE'	1	0	0
258211_at	AT3G17890	AT3G17890	---'	1	0	0
258218_at	XPL1	AT3G18000	XPL1 (XIPOTL 1); METHYLTRANSFERASE/ PHOSPHOETHANOLAMINE N-METHYLTRANSFERASE'	0	1	0
258226_at	PLDALPHA1	AT3G15730	PLDALPHA1 (PHOSPHOLIPASE D ALPHA 1); PHOSPHOLIPASE D'	0	1	0
258228_at	AT3G27610	AT3G27610	---'	1	0	0
258251_at	AT3G15810	AT3G15810	---'	1	0	0
258259_s_at	AT3G26840	AT3G26840	PHYTYL ESTER SYNTHASE 2'	1	0	0
258260_at	AT3G26850	AT3G26850	---'	0	1	0
258272_at	AT3G15610	AT3G15610	---'	1	0	0
258273_at	GRX4	AT3G15660	GRX4 (GLUTAREDOXIN 4); METAL ION BINDING'	1	0	0
258282_at	AT3G26910	AT3G26910	---'	1	0	0
258313_at	AT3G15970	AT3G15970	---'	1	0	0
258332_at	AT3G16180	AT3G16180	---'	0	1	0
258345_at	AT3G22845	AT3G22845	---'	1	0	0
258361_at	AT3G14270	AT3G14270	FORMS APLOID AND BINUCLEATE CELLS 1B'	1	0	0
258362_at	AT3G14280	AT3G14280	---'	1	0	0
258366_at	RAP2.2	AT3G14230	RAP2.2; DNA BINDING / TRANSCRIPTION FACTOR'	1	0	0
258368_at	AT3G14240	AT3G14240	---'	0	1	0
258373_at	PAE2	AT3G14290	PAE2; ENDOPEPTIDASE/ PEPTIDASE/ THREONINE-TYPE ENDOPEPTIDASE'	1	0	0
258377_at	CNGC19	AT3G17690	ATCNGC19; CALMODULIN BINDING / CYCLIC NUCLEOTIDE BINDING / ION CHANNEL'	1	0	0
258380_at	AT3G16650	AT3G16650	---'	1	0	0
258382_at	UBC25	AT3G15355	UBC25 (UBIQUITIN-CONJUGATING ENZYME 25); SMALL CONJUGATING PROTEIN LIGASE'	1	0	0
258385_at	ATNAC2	AT3G15510	ATNAC2 (ARABIDOPSIS NAC DOMAIN CONTAINING PROTEIN 2); TRANSCRIPTION FACTOR'	1	0	0
258401_at	AT3G15430	AT3G15430	---'	1	0	0
258434_at	ATEBP	AT3G16770	ATEBP (ETHYLENE-RESPONSIVE ELEMENT BINDING PROTEIN); DNA BINDING / PROTEIN BINDING / TRANSCRIPTION ACTIVATOR/ TRANSCRIPTION FACTOR'	1	0	0
258436_at	ATL2	AT3G16720	ATL2; PROTEIN BINDING / ZINC ION BINDING'	1	0	0
258439_at	mtLPD2	AT3G17240	MTLPD2 (LIPOAMIDE DEHYDROGENASE 2); ATP BINDING / DIHYDROLIPOYL DEHYDROGENASE'	1	0	0
258445_at	LOX5	AT3G22400	LOX5; ELECTRON CARRIER/ IRON ION BINDING / LIPOXYGENASE/ METAL ION BINDING / OXIDOREDUCTASE, ACTING ON SINGLE DONORS WITH INCORPORATION OF MOLECULAR OXYGEN, INCORPORATION OF TWO ATOMS OF OXYGEN'	1	0	0
258448_at	AT3G22290	AT3G22290	---'	1	0	0
258449_s_at	PMH1	AT3G22310	PMH1 (PUTATIVE MITOCHONDRIAL RNA HELICASE 1); ATP-DEPENDENT HELICASE/ DNA BINDING / RNA BINDING'	1	0	0
258452_at	AOX1A	AT3G22370	AOX1A (ALTERNATIVE OXIDASE 1A); ALTERNATIVE OXIDASE'	1	0	0
258453_at	NRPB5	AT3G22320	NRPB5; DNA BINDING / DNA-DIRECTED RNA POLYMERASE'	1	0	0
258454_at	RPS10	AT3G22300	RPS10 (RIBOSOMAL PROTEIN S10); STRUCTURAL CONSTITUENT OF RIBOSOME'	1	0	0
258463_at	AT3G17410	AT3G17410	---'	1	0	0
258469_at	PRXIIF	AT3G06050	PRXIIF (PEROXIREDOXIN IIF); ANTIOXIDANT/ PEROXIDASE'	1	1	0
258478_at	AT3G02710	AT3G02710	---'	1	0	0
258488_at	AT3G02420	AT3G02420	---'	1	0	0
258489_at	GRF7	AT3G02520	GRF7 (GENERAL REGULATORY FACTOR 7); PROTEIN BINDING / PROTEIN PHOSPHORYLATED AMINO ACID BINDING'	1	0	0
258491_at	AT3G02700	AT3G02700	---'	1	0	0
258500_at	CPuORF9	AT3G02470	CPUORF9 (CONSERVED PEPTIDE UPSTREAM OPEN READING FRAME 9)'	1	0	0
258501_at	AT3G06780	AT3G06780	---'	1	0	0
258510_at	AT3G06600	AT3G06600	---'	0	0	1
258518_at	AT3G06570	AT3G06570	---'	1	0	0
258519_at	AT3G06760	AT3G06760	---'	1	0	0
258524_at	IBR3	AT3G06810	IBR3 (IBA-RESPONSE 3); ACYL-COA DEHYDROGENASE/ OXIDOREDUCTASE'	1	0	0
258526_at	AT3G06790	AT3G06790	MULTIPLE ORGANELLAR RNA EDITING FACTOR 3'	1	0	0
258537_at	AT3G04210	AT3G04210	---'	1	0	0
258542_at	AT3G07030	AT3G07030	---'	1	0	0
258547_at	AT3G06895	AT3G06895	---'	1	0	0
258548_at	ULP1A	AT3G06910	ULP1A (UB-LIKE PROTEASE 1A); SUMO-SPECIFIC PROTEASE/ CYSTEINE-TYPE PEPTIDASE'	1	0	0
258555_at	MFP2	AT3G06860	MFP2 (MULTIFUNCTIONAL PROTEIN 2); 3-HYDROXYACYL-COA DEHYDROGENASE/ ENOYL-COA HYDRATASE'	1	0	0
258556_at	AT3G07020	AT3G07020	UDP-GLUCOSYL TRANSFERASE 80A2'	1	0	0
258563_at	LACS6	AT3G05970	LACS6 (LONG-CHAIN ACYL-COA SYNTHETASE 6); LONG-CHAIN-FATTY-ACID-COA LIGASE'	1	0	0
258565_at	AT3G04350	AT3G04350	---'	1	0	0
258567_at	ATAPY1	AT3G04080	ATAPY1 (APYRASE 1); ATPASE/ CALMODULIN BINDING / NUCLEOTIDE DIPHOSPHATASE'	1	0	0
258575_at	SEC	AT3G04240	SEC (SECRET AGENT); TRANSFERASE, TRANSFERRING GLYCOSYL GROUPS'	1	0	0
258581_at	AT3G04160	AT3G04160	---'	1	0	0
258583_at	AGL57	AT3G04100	AGL57; DNA BINDING / TRANSCRIPTION FACTOR'	0	0	1
258584_at	SIP1A	AT3G04090	SIP1A (SMALL AND BASIC INTRINSIC PROTEIN 1A); WATER CHANNEL'	1	0	0
258588_s_at	GAPC1	AT3G04120	GAPC1 (GLYCERALDEHYDE-3-PHOSPHATE DEHYDROGENASE C SUBUNIT 1); GLYCERALDEHYDE-3-PHOSPHATE DEHYDROGENASE (PHOSPHORYLATING)/ GLYCERALDEHYDE-3-PHOSPHATE DEHYDROGENASE'	1	0	0
258590_at	ARR22	AT3G04280	ARR22 (ARABIDOPSIS RESPONSE REGULATOR 22); PHOSPHOHISTIDINE PHOSPHATASE/ TRANSCRIPTION REGULATOR/ TWO-COMPONENT RESPONSE REGULATOR'	1	0	0
258593_at	AT3G04480	AT3G04480	---'	1	0	0
258595_at	AT3G04500	AT3G04500	---'	1	0	0
258614_at	AT3G02770	AT3G02770	---'	1	0	0
258615_at	AT3G02740	AT3G02740	---'	1	0	0
258624_at	AT3G02950	AT3G02950	'	1	0	0
258639_at	AT3G07820	AT3G07820	---'	1	0	0
258649_at	CDC48	AT3G09840	CDC48 (CELL DIVISION CYCLE 48); ATPASE/ IDENTICAL PROTEIN BINDING'	1	0	0
258650_at	AT3G09830	AT3G09830	---'	1	0	0
258655_at	AT3G09805	AT3G09805	---'	1	0	0
258665_at	ATH9	AT3G08710	ATH9 (THIOREDOXIN H-TYPE 9)'	1	0	0
258671_at	VHA-E2	AT3G08560	VHA-E2 (VACUOLAR H+-ATPASE SUBUNIT E ISOFORM 2); HYDROGEN-EXPORTING ATPASE, PHOSPHORYLATIVE MECHANISM / PROTON-TRANSPORTING ATPASE, ROTATIONAL MECHANISM'	0	0	1
258678_at	UBC11	AT3G08690	UBC11 (UBIQUITIN-CONJUGATING ENZYME 11); UBIQUITIN-PROTEIN LIGASE'	1	0	0
258679_at	AT3G08590	AT3G08590	2,3-BIPHOSPHOGLYCERATE-INDEPENDENT PHOSPHOGLYCERATE MUTASE 2'	1	0	0
258681_at	AT3G08610	AT3G08610	---'	1	0	0
258682_at	S6K2	AT3G08720	S6K2 (ARABIDOPSIS THALIANA SERINE/THREONINE PROTEIN KINASE 2); KINASE/ PROTEIN KINASE'	1	0	0
258690_at	AT3G07960	AT3G07960	PHOSPHATIDYLINOSITOL-4-PHOSPHATE 5-KINASE 6'	0	1	0
258693_at	AT3G08650	AT3G08650	---'	1	0	0
258706_at	AT3G09570	AT3G09570	---'	1	0	0
258717_at	SYP71	AT3G09740	SYP71 (SYNTAXIN OF PLANTS 71); PROTEIN TRANSPORTER'	1	0	0
258723_at	AT3G09600	AT3G09600	REVEILLE 8'	1	0	0
258728_at	AT3G11800	AT3G11800	---'	1	0	0
258729_at	ANT1	AT3G11900	ANT1 (AROMATIC AND NEUTRAL TRANSPORTER 1); AMINO ACID TRANSMEMBRANE TRANSPORTER/ AROMATIC AMINO ACID TRANSMEMBRANE TRANSPORTER/ NEUTRAL AMINO ACID TRANSMEMBRANE TRANSPORTER'	1	0	0
258731_at	AT3G11880	AT3G11880	---'	0	0	1
258736_at	AT3G05900	AT3G05900	---'	0	1	0
258759_at	BZIP28	AT3G10800	BZIP28; DNA BINDING / TRANSCRIPTION FACTOR'	1	0	0
258771_at	AT3G10770	AT3G10770	---'	1	0	0
258772_at	AT3G10860	AT3G10860	---'	1	0	0
258773_at	AT3G10730	AT3G10730	SAD1/UNC-84 DOMAIN PROTEIN 2'	1	0	0
258780_at	UBP13	AT3G11910	UBP13 (UBIQUITIN-SPECIFIC PROTEASE 13); UBIQUITIN THIOLESTERASE/ UBIQUITIN-SPECIFIC PROTEASE'	1	0	0
258784_at	AT3G11770	AT3G11770	---'	1	0	0
258786_at	SYP121	AT3G11820	SYP121 (SYNTAXIN OF PLANTS 121); SNAP RECEPTOR/ PROTEIN ANCHOR'	1	0	0
258787_at	PUB24	AT3G11840	PUB24 (PLANT U-BOX 24); BINDING / UBIQUITIN-PROTEIN LIGASE'	1	0	0
258788_at	AT3G11780	AT3G11780	---'	1	0	0
258791_at	PR4	AT3G04720	PR4 (PATHOGENESIS-RELATED 4); CHITIN BINDING'	1	0	0
258803_at	WRKY39	AT3G04670	WRKY39; CALMODULIN BINDING / TRANSCRIPTION FACTOR'	1	0	0
258811_at	AT3G03990	AT3G03990	---'	1	0	0
258813_at	anac046	AT3G04060	ANAC046 (ARABIDOPSIS NAC DOMAIN CONTAINING PROTEIN 46); TRANSCRIPTION FACTOR'	1	0	0
258820_at	AT3G04600	AT3G04600	---'	1	0	0
258825_at	AT3G07180	AT3G07180	---'	1	0	0
258829_at	AT3G07100	AT3G07100	'	1	0	0
258832_at	AT3G07070	AT3G07070	---'	0	1	0
258834_at	AT3G07270	AT3G07270	---'	0	1	0
258848_at	DCL2	AT3G03305	DCL2 (DICER-LIKE 2); ATP BINDING / ATP-DEPENDENT HELICASE/ RNA BINDING / DOUBLE-STRANDED RNA BINDING / HELICASE/ NUCLEIC ACID BINDING / RIBONUCLEASE III'	1	0	0
258852_at	AT-P4H-2	AT3G06300	AT-P4H-2 (A. THALIANA P4H ISOFORM 2); OXIDOREDUCTASE, ACTING ON PAIRED DONORS, WITH INCORPORATION OR REDUCTION OF MOLECULAR OXYGEN, 2-OXOGLUTARATE AS ONE DONOR, AND INCORPORATION OF ONE ATOM EACH OF OXYGEN INTO BOTH DONORS / PROCOLLAGEN-PROLINE 4-DIOXYGEN'	1	0	0
258862_at	MPPBETA	AT3G02090	MITOCHONDRIAL PROCESSING PEPTIDASE BETA SUBUNIT, PUTATIVE'	1	0	0
258863_at	DCL2	AT3G03300	DCL2 (DICER-LIKE 2); ATP BINDING / ATP-DEPENDENT HELICASE/ RNA BINDING / DOUBLE-STRANDED RNA BINDING / HELICASE/ NUCLEIC ACID BINDING / RIBONUCLEASE III'	1	0	0
258894_at	AtRLP32	AT3G05650	ATRLP32 (RECEPTOR LIKE PROTEIN 32); KINASE/ PROTEIN BINDING'	1	0	0
258896_at	SYP43	AT3G05710	SYP43 (SYNTAXIN OF PLANTS 43); SNAP RECEPTOR'	1	0	0
258912_at	AT3G06460	AT3G06460	---'	0	0	1
258913_at	AT3G06450	AT3G06450	---'	1	0	0
258915_at	VPS60.1	AT3G10640	VPS60.1'	1	0	0
258921_at	anac053	AT3G10500	ANAC053 (ARABIDOPSIS NAC DOMAIN CONTAINING PROTEIN 53); TRANSCRIPTION FACTOR'	1	0	0
258922_at	AT3G10610	AT3G10610	---'	0	1	0
258926_s_at	anac052	AT3G10490	ANAC052 (ARABIDOPSIS NAC DOMAIN CONTAINING PROTEIN 52); TRANSCRIPTION FACTOR'	1	0	0
258933_at	AT3G09980	AT3G09980	---'	1	0	0
258937_at	AT3G10090	AT3G10090	---'	1	0	0
258941_at	MDHAR	AT3G09940	MDHAR (MONODEHYDROASCORBATE REDUCTASE); MONODEHYDROASCORBATE REDUCTASE (NADH)'	1	0	0
258948_at	SOX	AT3G01910	SOX (SULFITE OXIDASE); SULFITE OXIDASE'	1	0	0
258954_at	AT3G01400	AT3G01400	---'	1	0	0
258970_at	scpl49	AT3G10410	SCPL49 (SERINE CARBOXYPEPTIDASE-LIKE 49); SERINE-TYPE CARBOXYPEPTIDASE'	1	0	0
258974_at	AT3G01890	AT3G01890	---'	0	1	0
258975_at	WRKY45	AT3G01970	WRKY45; TRANSCRIPTION FACTOR'	1	0	0
258978_at	AT3G09320	AT3G09320	---'	1	0	0
258979_at	AT3G09440	AT3G09440	---'	1	0	0
258982_at	AT3G08870	AT3G08870	---'	1	0	0
258983_at	AT3G08860	AT3G08860	PYRIMIDINE 4'	1	0	0
258992_at	AT3G08930	AT3G08930	---'	1	0	0
258996_at	AT3G01800	AT3G01800	---'	1	0	0
259008_at	MT2A	AT3G09390	MT2A (METALLOTHIONEIN 2A); COPPER ION BINDING'	1	0	0
259013_at	emb1990	AT3G07430	EMB1990 (EMBRYO DEFECTIVE 1990)'	0	1	0
259037_at	AT3G09350	AT3G09350	FES1A'	1	0	0
259040_at	ATGSTU8	AT3G09270	ATGSTU8 (GLUTATHIONE S-TRANSFERASE TAU 8); GLUTATHIONE TRANSFERASE'	1	0	0
259051_at	AT3G03330	AT3G03330	---'	1	0	0
259052_at	PEX19-1	AT3G03490	PEX19-1 (PEROXIN 19-1)'	1	0	0
259055_at	UNE6	AT3G03340	UNE6 (UNFERTILIZED EMBRYO SAC 6)'	1	0	0
259058_at	CYP89A9	AT3G03470	CYP89A9; ELECTRON CARRIER/ HEME BINDING / IRON ION BINDING / MONOOXYGENASE/ OXYGEN BINDING'	1	0	0
259059_at	AT3G07300	AT3G07300	---'	1	0	0
259068_at	PEX13	AT3G07560	PEX13 (PEROXIN 13); PROTEIN BINDING'	1	0	0
259102_at	NHL1	AT3G11660	NHL1'	1	0	0
259105_at	AT3G05500	AT3G05500	---'	1	0	1
259114_at	RPT5A	AT3G05530	RPT5A (REGULATORY PARTICLE TRIPLE-A ATPASE 5A); ATPASE/ CALMODULIN BINDING'	1	0	0
259128_at	BIG	AT3G02260	BIG (BIG); BINDING / UBIQUITIN-PROTEIN LIGASE/ ZINC ION BINDING'	1	0	0
259130_at	AT3G02190	AT3G02190	---'	1	0	0
259137_at	AT3G10300	AT3G10300	---'	1	0	0
259155_at	AT3G10330	AT3G10330	---'	1	0	0
259164_at	ATBET10	AT3G01770	ATBET10 (ARABIDOPSIS THALIANA BROMODOMAIN AND EXTRATERMINAL DOMAIN PROTEIN 10); DNA BINDING'	1	0	0
259165_at	ATHB-1	AT3G01470	ATHB-1 (ARABIDOPSIS THALIANA HOMEOBOX 1); DNA BINDING / PROTEIN HOMODIMERIZATION/ SEQUENCE-SPECIFIC DNA BINDING / TRANSCRIPTION ACTIVATOR/ TRANSCRIPTION FACTOR'	1	0	0
259169_at	AT3G03520	AT3G03520	NON-SPECIFIC PHOSPHOLIPASE C3'	1	0	0
259173_at	BGLU25	AT3G03640	BGLU25 (BETA GLUCOSIDASE 25); CATALYTIC/ CATION BINDING / HYDROLASE, HYDROLYZING O-GLYCOSYL COMPOUNDS'	1	0	0
259184_at	AT3G01520	AT3G01520	---'	1	0	0
259186_at	AT3G01590	AT3G01590	---'	1	0	0
259191_at	AT3G01720	AT3G01720	---'	1	0	0
259192_at	AT3G01740	AT3G01740	---'	1	0	0
259194_at	DRH1	AT3G01540	DRH1 (DEAD BOX RNA HELICASE 1); ATP-DEPENDENT RNA HELICASE/ ATPASE'	1	0	0
259196_at	RPS2	AT3G03600	RPS2 (RIBOSOMAL PROTEIN S2); STRUCTURAL CONSTITUENT OF RIBOSOME'	1	0	0
259198_at	AT3G03610	AT3G03610	---'	1	0	0
259202_at	AT3G09100	AT3G09100	---'	1	0	0
259214_at	AT3G09085	AT3G09085	---'	1	0	0
259219_at	AT3G03560	AT3G03560	---'	1	0	0
259224_at	AT3G07800	AT3G07800	THYMIDINE KINASE 1A'	1	0	0
259226_at	AT3G07700	AT3G07700	---'	1	0	0
259228_at	AT3G07720	AT3G07720	---'	1	0	0
259247_at	AT3G07570	AT3G07570	---'	1	0	0
259251_at	AT3G07600	AT3G07600	---'	1	0	0
259256_at	AT3G07680	AT3G07680	P24 SUBFAMILY BETA 2'	1	0	0
259257_at	AT3G07760	AT3G07760	---'	1	0	0
259259_at	SPY	AT3G11540	SPY (SPINDLY); PROTEIN N-ACETYLGLUCOSAMINYLTRANSFERASE/ PROTEIN BINDING / TRANSFERASE, TRANSFERRING GLYCOSYL GROUPS'	1	0	0
259267_at	AT3G01130	AT3G01130	---'	1	0	1
259268_at	AT3G01070	AT3G01070	EARLY NODULIN-LIKE PROTEIN 16'	0	1	0
259272_at	AT3G01290	AT3G01290	HYPERSENSITIVE INDUCED REACTION 2'	1	0	0
259278_at	AT3G01160	AT3G01160	---'	1	0	0
259288_at	AT3G11500	AT3G11500	---'	1	0	0
259297_at	AtRLP30	AT3G05360	ATRLP30 (RECEPTOR LIKE PROTEIN 30); KINASE/ PROTEIN BINDING'	1	0	0
259304_at	ERCC1	AT3G05210	ERCC1; 5''-FLAP ENDONUCLEASE'	1	0	0
259306_at	PNC1	AT3G05290	PNC1 (PEROXISOMAL ADENINE NUCLEOTIDE CARRIER 1); ADP TRANSMEMBRANE TRANSPORTER/ ATP TRANSMEMBRANE TRANSPORTER/ BINDING'	1	0	0
259309_at	AT3G05050	AT3G05050	---'	0	0	1
259312_at	ATL6	AT3G05200	ATL6; PROTEIN BINDING / ZINC ION BINDING'	1	0	0
259315_at	AtRP2	AT3G01200	ATRP2 (PPDK REGULATORY PROTEIN 2); PROTEIN KINASE'	1	0	0
259319_at	AKIN10	AT3G01090	AKIN10 (ARABIDOPSIS SNF1 KINASE HOMOLOG 10); PROTEIN BINDING / PROTEIN KINASE'	1	0	0
259326_at	MPPalpha	AT3G16480	MPPALPHA (MITOCHONDRIAL PROCESSING PEPTIDASE ALPHA SUBUNIT); CATALYTIC/ METAL ION BINDING / METALLOENDOPEPTIDASE/ ZINC ION BINDING'	0	1	0
259327_at	AT3G16460	AT3G16460	JACALIN-RELATED LECTIN 34'	1	0	0
259385_at	AT1G13470	AT1G13470	---'	1	0	0
259393_at	ATTPS7	AT1G06410	ATTPS7; ALPHA,ALPHA-TREHALOSE-PHOSPHATE SYNTHASE (UDP-FORMING)/ TRANSFERASE, TRANSFERRING GLYCOSYL GROUPS / TREHALOSE-PHOSPHATASE'	1	0	0
259403_at	PGDH	AT1G17745	PGDH (3-PHOSPHOGLYCERATE DEHYDROGENASE); PHOSPHOGLYCERATE DEHYDROGENASE'	1	0	0
259408_at	PP2AA2	AT3G25800	PP2AA2 (PROTEIN PHOSPHATASE 2A SUBUNIT A2); PROTEIN PHOSPHATASE TYPE 2A REGULATOR'	1	0	0
259410_at	AT1G13340	AT1G13340	---'	1	0	0
259416_at	AT1G02305	AT1G02305	---'	1	0	0
259423_at	AT1G13880	AT1G13880	---'	1	0	0
259424_at	AT1G13830	AT1G13830	---'	1	0	0
259428_at	ATMPK11	AT1G01560	ATMPK11; MAP KINASE/ KINASE'	1	0	0
259440_at	BPS1	AT1G01550	BPS1 (BYPASS 1)'	1	0	0
259445_at	GA2OX6	AT1G02400	GA2OX6 (GIBBERELLIN 2-OXIDASE 6); GIBBERELLIN 2-BETA-DIOXYGENASE'	0	0	1
259449_at	AT1G13800	AT1G13800	EMBRYONIC FACTOR 19'	0	1	0
259461_at	AT1G18900	AT1G18900	---'	1	0	0
259485_at	ATPC2	AT1G15700	ATPC2; ENZYME REGULATOR'	1	0	0
259497_at	AT1G15860	AT1G15860	---'	1	0	0
259500_at	AT1G15740	AT1G15740	---'	1	0	0
259507_at	AT1G43910	AT1G43910	---'	1	0	0
259517_at	CAT1	AT1G20630	CAT1 (CATALASE 1); CATALASE'	1	0	0
259525_at	ATEXPA7	AT1G12560	ATEXPA7 (ARABIDOPSIS THALIANA EXPANSIN A7)'	0	0	1
259529_at	AT1G12400	AT1G12400	---'	1	0	0
259534_at	AT1G12290	AT1G12290	---'	1	0	0
259542_at	AT1G20575	AT1G20575	DOLICHOL PHOSPHATE MANNOSE SYNTHASE 1'	1	0	0
[truncated: 986 more rows]

## Sheet: Genes Down-Reg in Infection
Table S3: A comparison of differentially regulated genes found in CaLCuV-infected Arabidopsis with those found in response to AC2. A list of genes down regulated in Arabidopsis plants infected with CaLCuV at 12 days post infection [24], as compared to a mock infected control (Virus vs Mock), is compared to genes differentially expressed between full-length AC2 (FL) and an empty vector control at …
Affymetrix ID	Gene Symbol	Transcrpt ID (TAIR)	Gene Details	Virus vs Mock	FL AC2 vs 530 Day 1	FL AC2 vs 530 Day 2
244934_at	ndhG	NDHG	NADH DEHYDROGENASE SUBUNIT 6'	1*	0**	0
244935_at	ndhI	NDHI	NADH DEHYDROGENASE 18 KDA SUBUNIT'	1	0	0
244936_at	ndhA	NDHA	NADH DEHYDROGENASE SUBUNIT 1'	1	0	0
244937_at	ndhH	NDHH	NADH DEHYDROGENASE 49 KDA SUBUNIT'	1	0	0
244940_at	rps12	RPS12.2	RIBOSOMAL PROTEIN S12'	1	0	0
244961_at	ccsA	YCF5	YCF5'	1	0	0
244968_at	rpl33	RPL33	RIBOSOMAL PROTEIN L33'	1	0	0
244969_at	rps18	RPS18	30S RIBOSOMAL PROTEIN S18'	1	0	1
244975_at	psbH	PSBH	PHOTOSYSTEM II REACTION CENTER PROTEIN H'	1	0	0
244982_at	rpl14	RPL14	50S RIBOSOMAL PROTEIN L14'	1	0	0
244984_at	rps3	RPS3.CHLOROPLAST	30S RIBOSOMAL PROTEIN S3'	1	0	0
244985_at	rpl22	RPL22	RIBOSOMAL PROTEIN L22'	1	0	0
244986_at	rps19	RPS19	30S RIBOSOMAL PROTEIN S19'	1	0	0
244987_s_at	rpl2	RPL2.1_CHLORO	50S RIBOSOMAL PROTEIN L2'	1	0	0
245003_at	psbC	PSBC	PSII 43 KDA PROTEIN'	0	0	1
245006_at	psaB	PSAB	PSI P700 APOPROTEIN A2'	1	0	0
245009_at	rps4	RPS4.CHLOROPLAST	RIBOSOMAL PROTEIN S4'	1	0	0
245013_at	atpE	ATPE	ATP SYNTHASE EPSILON CHAIN'	1	0	0
245014_at	atpB	ATPB	ATPASE BETA CHAIN'	1	0	0
245022_at	psbL	PSBL	PSII REACTION CENTER SUBUNIT XII'	1	0	0
245026_at	atpH	ATPH	ATPASE III SUBUNIT'	1	0	0
245042_at	HEMD	AT2G26540	HEMD; UROPORPHYRINOGEN-III SYNTHASE'	1	0	0
245081_at	AT2G23280	AT2G23280	---'	1	0	0
245085_at	PAB4	AT2G23350	PAB4 (POLY(A) BINDING PROTEIN 4); RNA BINDING / TRANSLATION INITIATION FACTOR'	1	0	0
245088_at	AT2G39850	AT2G39850	---'	1	0	0
245090_at	AT2G40900	AT2G40900	USUALLY MULTIPLE ACIDS MOVE IN AND OUT TRANSPORTERS 11'	1	0	0
245091_at	AT2G40910	AT2G40910	---'	1	0	0
245099_at	RHC1A	AT2G40830	RHC1A; PROTEIN BINDING / ZINC ION BINDING'	0	1	0
245112_at	GPDHC1	AT2G41540	GPDHC1; NAD OR NADH BINDING / GLYCEROL-3-PHOSPHATE DEHYDROGENASE (NAD+)'	1	0	0
245117_at	ACA4	AT2G41560	ACA4 (AUTO-INHIBITED CA(2+)-ATPASE, ISOFORM 4); CALCIUM-TRANSPORTING ATPASE/ CALMODULIN BINDING'	1	0	0
245118_at	NTRC	AT2G41680	NTRC (NADPH-DEPENDENT THIOREDOXIN REDUCTASE C); THIOREDOXIN-DISULFIDE REDUCTASE'	1	0	0
245123_at	CAO	AT2G47450	CAO (CHAOS); CHROMATIN BINDING'	1	0	0
245127_at	ATMHX	AT2G47600	ATMHX (ARABIDOPSIS THALIANA MAGNESIUM/PROTON EXCHANGER); CALCIUM:SODIUM ANTIPORTER/ CATION:CATION ANTIPORTER'	1	0	0
245130_at	AT2G45340	AT2G45340	---'	0	0	1
245138_at	AFO	AT2G45190	AFO (ABNORMAL FLORAL ORGANS); PROTEIN BINDING / TRANSCRIPTION FACTOR/ TRANSCRIPTION REGULATOR'	1	0	0
245139_at	AT2G45430	AT2G45430	AT-HOOK MOTIF NUCLEAR-LOCALIZED PROTEIN 22'	1	0	0
245142_at	AT2G45270	AT2G45270	GLYCOPROTEASE 1'	1	0	0
245155_at	AT5G12470	AT5G12470	---'	1	0	0
245185_at	AT1G67760	AT1G67760	---'	0	1	0
245188_at	AT1G67660	AT1G67660	---'	1	0	0
245195_at	PSBY	AT1G67740	PSBY'	1	0	0
245196_at	AT1G67750	AT1G67750	---'	1	0	0
245198_at	AT1G67700	AT1G67700	---'	1	0	0
245209_at	AT5G12340	AT5G12340	---'	1	0	0
245212_at	AT1G44224	AT1G44254	ECA1 GAMETOGENESIS RELATED FAMILY PROTEIN'	1	0	0
245213_at	NPQ4	AT1G44575	NPQ4 (NONPHOTOCHEMICAL QUENCHING); CHLOROPHYLL BINDING / XANTHOPHYLL BINDING'	1	0	0
245224_at	AT3G29796	AT3G29796	---'	1	0	0
245254_at	APS3	AT4G14680	APS3; SULFATE ADENYLYLTRANSFERASE (ATP)'	1	0	0
245270_at	TUA6	AT4G14960	TUA6; STRUCTURAL CONSTITUENT OF CYTOSKELETON'	1	0	0
245274_at	AT4G14360	AT4G14360	---'	1	0	0
245281_at	CLA1	AT4G15560	CLA1 (CLOROPLASTOS ALTERADOS 1); 1-DEOXY-D-XYLULOSE-5-PHOSPHATE SYNTHASE'	1	0	0
245285_s_at	SBP1	AT4G14040	SBP1 (SELENIUM-BINDING PROTEIN 1); SELENIUM BINDING'	1	0	0
245291_at	AT4G16155	AT4G16155	---'	1	0	1
245304_at	AT4G15630	AT4G15630	---'	1	0	0
245306_at	ELIP2	AT4G14690	ELIP2 (EARLY LIGHT-INDUCIBLE PROTEIN 2); CHLOROPHYLL BINDING'	1	0	0
245318_at	AT4G16985	AT4G16985	---'	1	0	0
245322_at	AT4G14815	AT4G14815	---'	1	0	0
245326_at	AT4G14100	AT4G14100	---'	1	0	0
245336_at	AT4G16515	AT4G16515	ROOT MERISTEM GROWTH FACTOR 6'	1	0	0
245347_at	AT4G14890	AT4G14890	FERREDOXIN C 1'	1	0	0
245354_at	LIL3:1	AT4G17600	LIL3:1; TRANSCRIPTION FACTOR'	1	0	0
245355_at	AT4G17390	AT4G17390	---'	1	0	0
245357_at	AT4G17560	AT4G17560	---'	1	0	0
245368_at	AT4G15510	AT4G15510	PSBP-DOMAIN PROTEIN1'	1	0	0
245372_at	AT4G15000	AT4G15000	---'	1	0	0
245383_at	AT4G17810	AT4G17810	---'	1	0	0
245388_at	AT4G16410	AT4G16410	---'	1	0	0
245400_at	AT4G17040	AT4G17040	HAPPY ON NORFLURAZON 5'	1	0	0
245408_at	AT4G17180	AT4G17180	---'	1	0	0
245422_at	AT4G17470	AT4G17470	---'	1	0	0
245432_at	AT4G17100	AT4G17100	---'	1	0	0
245440_at	AT4G16680	AT4G16680	---'	0	1	0
245445_at	AT4G16750	AT4G16750	---'	1	0	0
245458_at	AT4G16970	AT4G16970	---'	0	1	0
245459_at	AT4G16980	AT4G16980	---'	1	0	0
245463_at	ATEXLB1	AT4G17030	ATEXLB1 (ARABIDOPSIS THALIANA EXPANSIN-LIKE B1)'	1	0	0
245488_at	AT4G16270	AT4G16270	---'	1	0	0
245491_at	LDL3	AT4G16320	PROTEIN LSD1-LIKE 3'	0	0	1
245492_at	SPK1	AT4G16340	SPK1 (SPIKE1); GTP BINDING / GTPASE BINDING / GUANYL-NUCLEOTIDE EXCHANGE FACTOR'	1	0	0
245510_at	AT4G15740	AT4G15740	---'	1	0	0
245514_at	AT4G15805	AT4G15805	---'	1	0	0
245515_at	AT4G15810	AT4G15810	---'	0	0	1
245519_at	AT4G15860	AT4G15860	---'	1	0	0
245524_at	AT4G15920	AT4G15920	'	1	0	0
245529_at	MAA3	AT4G15570	MAA3 (MAGATAMA 3)'	1	0	1
245532_at	CYP97B3	AT4G15110	CYP97B3; ELECTRON CARRIER/ HEME BINDING / IRON ION BINDING / MONOOXYGENASE/ OXYGEN BINDING'	1	0	0
245544_at	AT4G15270	AT4G15270	---'	1	0	0
245559_at	AT4G15460	AT4G15460	---'	0	1	0
245592_at	NF-YB3	AT4G14540	NF-YB3 (NUCLEAR FACTOR Y, SUBUNIT B3); TRANSCRIPTION FACTOR'	1	0	0
245605_at	AT4G14300	AT4G14300	---'	1	0	0
245612_at	HCD1	AT4G14440	HCD1 (3-HYDROXYACYL-COA DEHYDRATASE 1); CARNITINE RACEMASE/ CATALYTIC/ DODECENOYL-COA DELTA-ISOMERASE'	1	0	0
245614_at	AT4G14460	AT4G14460	---'	0	1	0
245629_at	AT1G56580	AT1G56580	SMALLER WITH VARIABLE BRANCHES'	1	0	0
245643_at	MYB116	AT1G25340	MYB116 (MYB DOMAIN PROTEIN 116); DNA BINDING / TRANSCRIPTION FACTOR'	1	0	0
245644_at	AT1G25320	AT1G25320	---'	1	0	0
245657_at	AT1G56720	AT1G56720	---'	1	0	0
245676_at	AT1G56670	AT1G56670	---'	1	0	0
245683_at	UBP8	AT5G22030	UBP8 (UBIQUITIN-SPECIFIC PROTEASE 8); UBIQUITIN THIOLESTERASE/ UBIQUITIN-SPECIFIC PROTEASE'	1	0	0
245698_at	AT5G04160	AT5G04160	---'	1	0	0
245701_at	GLU1	AT5G04140	GLU1 (GLUTAMATE SYNTHASE 1); GLUTAMATE SYNTHASE (FERREDOXIN)'	1	0	0
245712_at	ATLDA	AT5G04360	ATLDA (LIMIT DEXTRINASE); ALPHA-AMYLASE/ LIMIT DEXTRINASE/ PULLULANASE'	1	0	0
245730_at	AT1G73470	AT1G73470	---'	1	0	0
245735_at	MYB54	AT1G73410	MYB54 (MYB DOMAIN PROTEIN 54); DNA BINDING / TRANSCRIPTION FACTOR'	0	1	0
245741_at	AT1G44120	AT1G44120	---'	1	0	0
245745_at	AT1G51115	AT1G51115	---'	1	0	0
245747_at	AT1G51100	AT1G51100	CHLORORESPIRATORY REDUCTION 41'	1	0	0
245761_at	AT1G66890	AT1G66890	---'	1	0	0
245778_at	AT1G73530	AT1G73530	---'	1	0	0
245790_at	ATS1	AT1G32200	ATS1; GLYCEROL-3-PHOSPHATE O-ACYLTRANSFERASE'	1	0	0
245792_at	PRR1	AT1G32100	PRR1 (PINORESINOL REDUCTASE 1); PINORESINOL REDUCTASE'	1	0	0
245806_at	LHCA5	AT1G45474	LHCA5; PIGMENT BINDING'	1	0	0
245809_at	XF1	AT1G58440	XF1; SQUALENE MONOOXYGENASE'	1	0	0
245810_at	AT1G37607	AT1G37607	---'	1	0	0
245818_at	AT1G26100	AT1G26100	---'	1	0	0
245828_at	VIM1	AT1G57820	VIM1 (VARIANT IN METHYLATION 1); DNA BINDING / CHROMATIN BINDING / DOUBLE-STRANDED METHYLATED DNA BINDING / HISTONE BINDING / METHYL-CPG BINDING / METHYL-CPNPG BINDING / METHYL-CPNPN BINDING / UBIQUITIN-PROTEIN LIGASE'	1	0	0
245845_at	PERK10	AT1G26150	PERK10 (PROLINE-RICH EXTENSIN-LIKE RECEPTOR KINASE 10); ATP BINDING / PROTEIN KINASE/ PROTEIN SERINE/THREONINE KINASE/ PROTEIN TYROSINE KINASE'	1	0	0
245852_at	AT5G13510	AT5G13510	EMBRYO DEFECTIVE 3136'	1	0	0
245876_at	AT1G26230	AT1G26230	CHAPERONIN-60BETA4'	1	0	0
245878_at	AT1G26190	AT1G26190	---'	1	0	0
245881_at	AT5G09460	AT5G09460	---'	1	0	0
245906_at	AT5G11070	AT5G11070	---'	1	0	0
245924_at	AT5G28750	AT5G28750	---'	1	0	0
245925_at	BZO2H3	AT5G28770	BZO2H3; DNA BINDING / PROTEIN HETERODIMERIZATION/ TRANSCRIPTION FACTOR'	1	0	0
245939_at	AT5G19760	AT5G19760	---'	1	0	0
245952_at	AT5G28500	AT5G28500	---'	1	0	0
245955_at	BGLU24	AT5G28510	BGLU24 (BETA GLUCOSIDASE 24); CATALYTIC/ CATION BINDING / HYDROLASE, HYDROLYZING O-GLYCOSYL COMPOUNDS'	0	1	0
245965_at	AT5G19730	AT5G19730	---'	1	0	0
245980_at	AT5G13140	AT5G13140	---'	1	0	0
245981_at	AT5G13100	AT5G13100	---'	1	0	0
245983_at	5-FCL	AT5G13050	5-FCL (5-FORMYLTETRAHYDROFOLATE CYCLOLIGASE); 5-FORMYLTETRAHYDROFOLATE CYCLO-LIGASE'	0	1	0
246004_at	GER3	AT5G20630	GER3 (GERMIN 3); OXALATE OXIDASE'	1	0	0
246005_at	AT5G08415	AT5G08415	---'	1	0	0
246014_at	AT5G10680	AT5G10680	---'	0	0	1
246019_at	AT5G10690	AT5G10690	---'	1	0	0
246021_at	AT5G21100	AT5G21100	---'	1	0	0
246030_at	AT5G21105	AT5G21105	---'	1	0	0
246033_at	HEMC	AT5G08280	HEMC (HYDROXYMETHYLBILANE SYNTHASE); HYDROXYMETHYLBILANE SYNTHASE'	1	0	0
246040_at	AT5G19370	AT5G19370	---'	1	0	0
246041_at	AT5G19290	AT5G19290	---'	1	0	0
246054_at	AT5G08360	AT5G08360	---'	1	0	0
246081_s_at	AT5G20470	AT5G20470	HEADLESS DERIVATIVE OF MYOSIN XI-K'	1	0	0
246097_at	HHP1	AT5G20270	HHP1 (HEPTAHELICAL TRANSMEMBRANE PROTEIN1); RECEPTOR'	1	0	0
246126_at	ATNUDX19	AT5G20070	ATNUDX19 (ARABIDOPSIS THALIANA NUDIX HYDROLASE HOMOLOG 19); HYDROLASE/ METAL ION BINDING'	1	0	0
246154_at	AT5G19940	AT5G19940	---'	1	0	0
246170_at	AT5G32450	AT5G32450	---'	1	0	0
246185_at	ATMS3	AT5G20980	ATMS3 (METHIONINE SYNTHASE 3); 5-METHYLTETRAHYDROPTEROYLTRIGLUTAMATE-HOMOCYSTEINE S-METHYLTRANSFERASE/ METHIONINE SYNTHASE'	1	0	0
246188_at	AT5G21050	AT5G21050	---'	0	1	0
246195_at	UBC17	AT4G36410	UBC17 (UBIQUITIN-CONJUGATING ENZYME 17); SMALL CONJUGATING PROTEIN LIGASE/ UBIQUITIN-PROTEIN LIGASE'	1	0	0
246202_at	MAP1D	AT4G37040	MAP1D (METHIONINE AMINOPEPTIDASE 1D); AMINOPEPTIDASE/ METALLOEXOPEPTIDASE'	1	0	1
246259_at	AT1G31830	AT1G31830	POLYAMINE UPTAKE TRANSPORTER 2'	0	0	1
246261_at	AT1G31810	AT1G31810	FORMIN HOMOLOGY 14'	0	0	1
246265_at	AT-IE	AT1G31860	AT-IE; PHOSPHORIBOSYL-AMP CYCLOHYDROLASE/ PHOSPHORIBOSYL-ATP DIPHOSPHATASE'	1	0	0
246267_at	ACBP6	AT1G31812	ACBP6 (ACYL-COA-BINDING PROTEIN 6); ACYL-COA BINDING / PHOSPHATIDYLCHOLINE BINDING'	1	0	0
246268_at	CYP97A3	AT1G31800	CYP97A3 (CYTOCHROME P450-TYPE MONOOXYGENASE 97A3); CAROTENE BETA-RING HYDROXYLASE/ OXYGEN BINDING'	1	0	0
246275_at	BEE2	AT4G36540	BEE2 (BR ENHANCED EXPRESSION 2); DNA BINDING / TRANSCRIPTION FACTOR'	1	0	0
246283_at	AT4G36860	AT4G36860	---'	0	0	1
246294_at	PSRP5	AT3G56910	PSRP5 (PLASTID-SPECIFIC 50S RIBOSOMAL PROTEIN 5)'	1	0	0
246303_at	AT3G51870	AT3G51870	---'	1	0	0
246308_at	G4	AT3G51820	G4; CHLOROPHYLL SYNTHETASE'	1	0	0
246319_at	AT3G56680	AT3G56680	---'	1	0	0
246330_at	AAO2	AT3G43600	AAO2 (ALDEHYDE OXIDASE 2); ALDEHYDE OXIDASE'	1	0	0
246332_at	AT3G44830	AT3G44830	---'	1	0	0
246339_at	RPL9	AT3G44890	RPL9 (RIBOSOMAL PROTEIN L9); STRUCTURAL CONSTITUENT OF RIBOSOME'	1	0	0
246364_at	AT1G40230	AT1G40230	---'	1	0	0
246371_at	AT1G51940	AT1G51940	LYSM-CONTAINING RECEPTOR-LIKE KINASE 3'	1	0	0
246412_at	AT5G17530	AT5G17530	---'	1	0	0
246432_at	RGL3	AT5G17490	RGL3 (RGA-LIKE PROTEIN 3); TRANSCRIPTION FACTOR'	1	0	0
246434_at	RCP1	AT5G17520	RCP1 (ROOT CAP 1); MALTOSE TRANSMEMBRANE TRANSPORTER'	1	0	0
246445_at	AT5G17630	AT5G17630	---'	1	0	0
246449_at	AT5G16810	AT5G16810	---'	1	0	0
246474_at	AT5G17150	AT5G17150	---'	0	1	0
246481_s_at	KIN1	AT5G15960	KIN1'	1	0	0
246482_at	PAM1	AT5G15930	PAM1 (PLANT ADHESION MOLECULE 1); RAB GTPASE ACTIVATOR'	1	0	0
246487_at	AT5G16030	AT5G16030	---'	1	0	0
246488_at	AT5G16010	AT5G16010	---'	1	0	0
246492_at	AT5G16140	AT5G16140	---'	1	0	0
246494_at	CSLA11	AT5G16190	ATCSLA11; CELLULOSE SYNTHASE/ TRANSFERASE, TRANSFERRING GLYCOSYL GROUPS'	1	0	0
246509_at	EMB2247	AT5G16715	EMB2247 (EMBRYO DEFECTIVE 2247); ATP BINDING / AMINOACYL-TRNA LIGASE/ NUCLEOTIDE BINDING / VALINE-TRNA LIGASE'	1	0	0
246510_at	DND1	AT5G15410	DND1 (DEFENSE NO DEATH 1); CALCIUM CHANNEL/ CALMODULIN BINDING / CATION CHANNEL/ CYCLIC NUCLEOTIDE BINDING / INTRACELLULAR CAMP ACTIVATED CATION CHANNEL/ INTRACELLULAR CYCLIC NUCLEOTIDE ACTIVATED CATION CHANNEL/ INWARD RECTIFIER POTASSIUM CHANNEL'	1	0	0
246516_at	AT5G15740	AT5G15740	---'	1	0	0
246519_at	AT5G15780	AT5G15780	---'	1	0	0
246534_at	AT5G15890	AT5G15890	TRICHOME BIREFRINGENCE-LIKE 21'	1	0	0
246547_at	AT5G14970	AT5G14970	---'	1	0	0
246548_at	AT5G14910	AT5G14910	---'	1	0	0
246549_at	AT5G15050	AT5G15050	---'	1	0	0
246550_at	AT5G14920	AT5G14920	---'	1	0	0
246551_at	AT5G15070	AT5G15070	---'	0	0	1
246565_at	BCCP2	AT5G15530	BCCP2 (BIOTIN CARBOXYL CARRIER PROTEIN 2); BIOTIN BINDING'	1	0	0
246573_at	AT1G31680	AT1G31680	---'	0	1	0
246577_at	AGL92	AT1G31640	AGL92 (AGAMOUS-LIKE 92); DNA BINDING / TRANSCRIPTION FACTOR'	1	0	0
246596_at	CA2	AT5G14740	CA2 (CARBONIC ANHYDRASE 2); CARBONATE DEHYDRATASE/ ZINC ION BINDING'	1	0	0
246601_at	AT1G31710	AT1G31710	---'	1	0	0
246602_at	AT1G31700	AT1G31700	---'	1	0	0
246603_at	AT1G31690	AT1G31690	---'	1	0	0
246613_at	CAC2	AT5G35360	CAC2; ACETYL-COA CARBOXYLASE/ BIOTIN CARBOXYLASE'	1	0	0
246630_at	AT1G50730	AT1G50730	---'	1	0	0
246644_at	AT5G35100	AT5G35100	---'	1	0	0
246651_at	AT5G35170	AT5G35170	---'	1	0	0
246663_at	AT5G35300	AT5G35300	---'	1	0	0
246673_at	RPS1	AT5G29771	RPS1 (RIBOSOMAL PROTEIN S1); RNA BINDING / STRUCTURAL CONSTITUENT OF RIBOSOME'	1	0	0
246677_at	AT5G32202	AT5G32202	---'	1	0	0
246711_at	AT5G28190	AT5G28190	---'	0	0	1
246765_at	AT5G27330	AT5G27330	---'	1	0	0
246769_at	AT5G27440	AT5G27440	---'	0	1	0
246778_at	MK	AT5G27450	MK (MEVALONATE KINASE); MEVALONATE KINASE'	1	0	0
246781_at	SFP1	AT5G27350	SFP1; CARBOHYDRATE TRANSMEMBRANE TRANSPORTER/ SUGAR:HYDROGEN SYMPORTER'	0	1	0
246783_at	SFP2	AT5G27360	SFP2; CARBOHYDRATE TRANSMEMBRANE TRANSPORTER/ SUGAR:HYDROGEN SYMPORTER'	1	0	0
246790_at	AT5G27610	AT5G27610	ARABIDOPSIS THALIANA ALWAYS EARLY 1'	1	0	0
246792_at	AT5G27290	AT5G27290	---'	1	0	0
246805_at	AGL101	AT5G27050	AGL101; TRANSCRIPTION FACTOR'	1	0	0
246814_at	ACP5	AT5G27200	ACP5 (ACYL CARRIER PROTEIN 5); ACYL CARRIER'	1	0	0
246823_at	AT5G26970	AT5G26970	---'	0	1	0
246837_at	AT5G26665	AT5G26665	---'	1	0	0
246847_at	ATIREG3	AT5G26820	ATIREG3 (IRON-REGULATED PROTEIN 3)'	1	0	0
246849_at	AT5G26850	AT5G26850	---'	1	0	0
246880_s_at	TGG2	AT5G25980	TGG2 (GLUCOSIDE GLUCOHYDROLASE 2); HYDROLASE, HYDROLYZING O-GLYCOSYL COMPOUNDS / THIOGLUCOSIDASE'	1	0	0
246885_at	AT5G26230	AT5G26230	MEMBRANE-ASSOCIATED KINASE REGULATOR 1'	1	1	0
246893_at	AT5G25520	AT5G25520	---'	0	0	1
246900_at	YUC6	AT5G25620	YUC6 (YUCCA6); FAD BINDING / NADP OR NADPH BINDING / FLAVIN-CONTAINING MONOOXYGENASE/ MONOOXYGENASE/ OXIDOREDUCTASE'	1	0	0
246908_at	RD22	AT5G25610	RD22; NUTRIENT RESERVOIR'	1	0	0
246919_at	AT5G25460	AT5G25460	DUF642 L-GALL RESPONSIVE GENE 2'	1	0	0
246930_at	KNAT3	AT5G25220	KNAT3 (KNOTTED1-LIKE HOMEOBOX GENE 3); TRANSCRIPTION ACTIVATOR/ TRANSCRIPTION FACTOR'	1	0	0
246936_at	AT5G25360	AT5G25360	---'	1	0	0
246939_at	SHN2	AT5G25390	SHN2 (SHINE2); DNA BINDING / TRANSCRIPTION FACTOR'	1	0	0
246940_at	AT5G25400	AT5G25400	---'	0	0	1
246962_s_at	BZIP9	AT5G24800	BZIP9 (BASIC LEUCINE ZIPPER 9); DNA BINDING / PROTEIN HETERODIMERIZATION/ TRANSCRIPTION FACTOR'	1	0	0
246986_at	RLK	AT5G67280	RLK (RECEPTOR-LIKE KINASE); ATP BINDING / KINASE/ PROTEIN SERINE/THREONINE KINASE'	1	0	0
246996_at	LBD37	AT5G67420	LBD37 (LOB DOMAIN-CONTAINING PROTEIN 37)'	0	0	1
247015_at	AT5G66960	AT5G66960	---'	1	0	0
247034_at	CYCD3;2	AT5G67260	CYCD3;2 (CYCLIN D3;2); CYCLIN-DEPENDENT PROTEIN KINASE'	1	0	0
247037_at	RALFL34	AT5G67070	RALFL34 (RALF-LIKE 34); SIGNAL TRANSDUCER'	1	0	0
247048_at	AT5G66560	AT5G66560	---'	1	0	0
247066_at	AT5G66940	AT5G66940	---'	1	0	0
247068_at	AT5G66800	AT5G66800	---'	1	1	0
247074_at	AT5G66590	AT5G66590	---'	1	0	0
247077_at	AT5G66420	AT5G66420	---'	1	0	0
247087_at	AT5G66330	AT5G66330	---'	1	0	0
247100_at	AT5G66520	AT5G66520	---'	1	0	0
247101_at	AT5G66530	AT5G66530	---'	1	0	0
247118_at	ACR1	AT5G65890	ACR1 (ACT DOMAIN REPEAT 1); AMINO ACID BINDING'	1	0	0
247136_at	AT5G66170	AT5G66170	SULFURTRANSFERASE 18'	1	0	0
247139_at	AT5G66090	AT5G66090	---'	1	0	0
247161_at	AT5G65810	AT5G65810	COTTON GOLGI-RELATED 3'	1	0	0
247162_at	AT5G65730	AT5G65730	XYLOGLUCAN ENDOTRANSGLUCOSYLASE/HYDROLASE 6'	1	0	0
247182_at	HB25	AT5G65410	HB25 (HOMEOBOX PROTEIN 25); DNA BINDING / SEQUENCE-SPECIFIC DNA BINDING / TRANSCRIPTION FACTOR/ TRANSCRIPTION REGULATOR'	1	0	0
247201_at	AT5G65220	AT5G65220	---'	1	0	0
247216_at	DPE1	AT5G64860	DPE1 (DISPROPORTIONATING ENZYME); 4-ALPHA-GLUCANOTRANSFERASE/ CATALYTIC/ CATION BINDING'	1	0	0
247218_at	ASN2	AT5G65010	ASN2 (ASPARAGINE SYNTHETASE 2); ASPARAGINE SYNTHASE (GLUTAMINE-HYDROLYZING)'	1	0	0
247238_at	HAM1	AT5G64610	HAM1 (HISTONE ACETYLTRANSFERASE OF THE MYST FAMILY 1); H3/H4 HISTONE ACETYLTRANSFERASE/ HISTONE ACETYLTRANSFERASE/ NUCLEIC ACID BINDING / ZINC ION BINDING'	0	0	1
247251_at	CESA6	AT5G64740	CESA6 (CELLULOSE SYNTHASE 6); CELLULOSE SYNTHASE/ TRANSFERASE, TRANSFERRING GLYCOSYL GROUPS'	1	0	0
247261_at	AT5G64460	AT5G64460	---'	1	0	0
247268_at	AT5G64080	AT5G64080	XYLOGEN PROTEIN 1'	1	0	0
247278_at	AT5G64380	AT5G64380	---'	1	0	0
247288_at	NPH3	AT5G64330	NPH3 (NON-PHOTOTROPIC HYPOCOTYL 3); PROTEIN BINDING / SIGNAL TRANSDUCER'	1	0	0
247307_at	AT5G63860	AT5G63860	UVB-RESISTANCE 8'	1	0	0
247320_at	PSAN	AT5G64040	PSAN; CALMODULIN BINDING'	1	0	0
247329_at	AT5G64150	AT5G64150	---'	1	0	0
247331_at	FP3	AT5G63530	ATFP3; METAL ION BINDING / TRANSITION METAL ION BINDING'	1	0	0
247347_at	SHA1	AT5G63780	SHA1 (SHOOT APICAL MERISTEM ARREST 1); PROTEIN BINDING / ZINC ION BINDING'	1	0	0
247349_at	AT5G63820	AT5G63820	---'	0	1	0
247359_at	AT5G63560	AT5G63560	FATTY ALCOHOL:CAFFEOYL-COA CAFFEOYL TRANSFERASE'	0	1	0
247376_at	NDPK2	AT5G63310	NDPK2 (NUCLEOSIDE DIPHOSPHATE KINASE 2); ATP BINDING / NUCLEOSIDE DIPHOSPHATE KINASE/ PROTEIN BINDING'	1	0	0
247377_at	AT5G63180	AT5G63180	---'	1	0	0
247381_at	AT5G63390	AT5G63390	---'	1	0	0
247386_at	emb2746	AT5G63430	EMB2746 (EMBRYO DEFECTIVE 2746); DNA BINDING / CATALYTIC/ HYDROLASE'	0	0	1
247388_s_at	NF-YC1	AT5G63470	NF-YC1 (NUCLEAR FACTOR Y, SUBUNIT C1); DNA BINDING / TRANSCRIPTION ACTIVATOR/ TRANSCRIPTION FACTOR'	1	0	0
247400_at	AT5G62840	AT5G62840	---'	1	0	0
247401_at	DXR	AT5G62790	DXR (1-DEOXY-D-XYLULOSE 5-PHOSPHATE REDUCTOISOMERASE); 1-DEOXY-D-XYLULOSE-5-PHOSPHATE REDUCTOISOMERASE'	1	0	0
247406_at	ARR6	AT5G62920	ARR6 (RESPONSE REGULATOR 6); TRANSCRIPTION REGULATOR/ TWO-COMPONENT RESPONSE REGULATOR'	1	0	0
247414_at	EMB2759	AT5G63050	EMB2759 (EMBRYO DEFECTIVE 2759)'	1	0	0
247420_at	AT5G63100	AT5G63100	---'	1	0	0
247436_at	ALDH12A1	AT5G62530	ALDH12A1; 1-PYRROLINE-5-CARBOXYLATE DEHYDROGENASE/ 3-CHLOROALLYL ALDEHYDE DEHYDROGENASE'	0	0	1
247439_at	AHA11	AT5G62670	AHA11 (ARABIDOPSIS H(+)-ATPASE 11); ATPASE'	1	0	0
247442_s_at	TUB2	AT5G62690	TUB2; GTP BINDING / GTPASE/ STRUCTURAL MOLECULE'	1	0	0
247443_at	AT5G62720	AT5G62720	---'	1	0	0
247447_at	AT5G62730	AT5G62730	---'	1	0	0
247450_at	AT5G62350	AT5G62350	---'	1	0	0
247452_at	CDF1	AT5G62430	CDF1 (CYCLING DOF FACTOR 1); DNA BINDING / PROTEIN BINDING / TRANSCRIPTION FACTOR'	1	0	0
247457_at	AT5G62170	AT5G62170	TON1 RECRUITING MOTIF 25'	1	0	0
247461_at	ATBAG2	AT5G62100	ATBAG2 (ARABIDOPSIS THALIANA BCL-2-ASSOCIATED ATHANOGENE 2)'	1	0	0
247470_at	AT5G62220	AT5G62220	XYLOGLUCAN L-SIDE CHAIN GALACTOSYLTRANSFERASE POSITION 2'	1	0	0
247486_at	AT5G62140	AT5G62140	---'	1	0	0
247541_at	AT5G61660	AT5G61660	---'	1	0	0
247549_at	MYB28	AT5G61420	MYB28 (MYB DOMAIN PROTEIN 28); DNA BINDING / TRANSCRIPTION FACTOR'	1	0	0
247552_at	COB	AT5G60920	COB (COBRA)'	1	0	0
247563_at	PDCB1	AT5G61130	PDCB1 (PLASMODESMATA CALLOSE-BINDING PROTEIN 1); CALLOSE BINDING / POLYSACCHARIDE BINDING'	1	0	0
247584_at	AT5G60670	AT5G60670	---'	1	0	0
247597_at	AtRABA1f	AT5G60860	ATRABA1F (ARABIDOPSIS RAB GTPASE HOMOLOG A1F); GTP BINDING'	1	0	0
247600_at	MYB34	AT5G60890	MYB34 (MYB DOMAIN PROTEIN 34); DNA BINDING / KINASE/ TRANSCRIPTION ACTIVATOR/ TRANSCRIPTION FACTOR'	1	0	0
247601_at	OBP4	AT5G60850	OBP4; DNA BINDING / TRANSCRIPTION FACTOR'	1	0	0
247638_at	FLA12	AT5G60490	FLA12'	1	0	0
247641_at	PDX2	AT5G60540	PDX2 (PYRIDOXINE BIOSYNTHESIS 2); GLUTAMINASE/ GLUTAMINYL-TRNA SYNTHASE (GLUTAMINE-HYDROLYZING)/ PROTEIN HETERODIMERIZATION'	1	0	0
247651_at	HTA6	AT5G59870	HTA6; DNA BINDING'	1	0	0
247654_at	AT5G59850	AT5G59850	---'	1	0	0
247667_at	AT5G60150	AT5G60150	---'	1	0	0
247706_at	AT5G59480	AT5G59480	---'	1	0	0
247714_at	WOX2	AT5G59340	WOX2 (WUSCHEL RELATED HOMEOBOX 2); TRANSCRIPTION FACTOR'	0	1	0
247716_at	AT5G59350	AT5G59350	---'	1	0	0
247731_at	UGT76E2	AT5G59590	UGT76E2 (UDP-GLUCOSYL TRANSFERASE 76E2); UDP-GLYCOSYLTRANSFERASE/ QUERCETIN 3-O-GLUCOSYLTRANSFERASE/ QUERCETIN 7-O-GLUCOSYLTRANSFERASE'	1	0	0
247741_at	GIL1	AT5G58960	GIL1 (GRAVITROPIC IN THE LIGHT)'	1	0	0
247751_at	AT5G59050	AT5G59050	---'	1	0	0
247752_at	AT5G59060	AT5G59060	---'	1	0	0
247760_at	AT5G59130	AT5G59130	---'	1	0	0
247769_at	LAC16	AT5G58910	LAC16 (LACCASE 16); LACCASE'	1	0	0
247795_at	AT5G58620	AT5G58620	---'	0	1	0
247814_at	MES18	AT5G58310	MES18 (METHYL ESTERASE 18); HYDROLASE/ HYDROLASE, ACTING ON ESTER BONDS / METHYL INDOLE-3-ACETATE ESTERASE'	1	0	0
247816_at	AT5G58260	AT5G58260	NADH DEHYDROGENASE-LIKE COMPLEX N'	1	0	0
247862_at	AT5G58250	AT5G58250	EMBRYO DEFECTIVE 3143'	1	0	0
247880_at	AT5G57780	AT5G57780	P1R1'	1	0	0
247881_at	AT5G57700	AT5G57700	---'	1	0	0
247884_at	CER3	AT5G57800	CER3 (ECERIFERUM 3); BINDING / CATALYTIC/ IRON ION BINDING / OXIDOREDUCTASE'	1	0	0
247889_at	APO2	AT5G57930	APO2 (ACCUMULATION OF PHOTOSYSTEM ONE 2)'	1	0	0
247904_at	AIL5	AT5G57390	AIL5 (AINTEGUMENTA-LIKE 5); DNA BINDING / TRANSCRIPTION FACTOR'	1	0	0
247936_at	LUT2	AT5G57030	LUT2 (LUTEIN DEFICIENT 2); LYCOPENE EPSILON CYCLASE'	1	0	0
247943_at	AT5G57170	AT5G57170	---'	1	0	0
247946_at	CIA2	AT5G57180	CIA2 (CHLOROPLAST IMPORT APPARATUS 2); TRANSCRIPTION REGULATOR'	1	0	0
247977_at	AT5G56850	AT5G56850	---'	1	0	0
247981_at	MIOX5	AT5G56640	MIOX5; INOSITOL OXYGENASE/ IRON ION BINDING'	1	0	0
247991_at	ATEXPA14	AT5G56320	ATEXPA14 (ARABIDOPSIS THALIANA EXPANSIN A14)'	1	0	0
248003_at	AT5G56220	AT5G56220	---'	1	0	0
248015_at	AT5G56370	AT5G56370	---'	1	0	0
248024_at	AT5G55840	AT5G55840	---'	1	0	0
248026_at	AT5G55710	AT5G55710	TRANSLOCON AT THE INNER ENVELOPE MEMBRANE OF CHLOROPLASTS 20-V'	1	0	0
248028_at	AT5G55620	AT5G55620	---'	1	0	0
248038_at	AT5G55980	AT5G55980	---'	1	0	0
248042_at	AT5G55960	AT5G55960	---'	1	0	0
248050_at	AT5G56100	AT5G56100	---'	1	0	0
248058_at	AT5G55530	AT5G55530	---'	0	0	1
248059_at	TRN1	AT5G55540	TRN1 (TORNADO 1)'	1	0	0
248066_at	QRT1	AT5G55590	QRT1 (QUARTET 1); PECTINESTERASE'	0	1	0
248074_at	FLA1	AT5G55730	FLA1 (FASCICLIN-LIKE ARAB INOGALACTAN 1)'	1	0	0
248094_at	AT5G55220	AT5G55220	---'	1	0	1
248095_at	ATMAP65-1	AT5G55230	ATMAP65-1 (MICROTUBULE-ASSOCIATED PROTEINS 65-1); MICROTUBULE BINDING'	1	0	0
248104_at	IAMT1	AT5G55250	IAMT1 (IAA CARBOXYLMETHYLTRANSFERASE 1); S-ADENOSYLMETHIONINE-DEPENDENT METHYLTRANSFERASE/ INDOLE ACETIC ACID CARBOXYL METHYLTRANSFERASE'	1	0	0
248105_at	FTSZ1-1	AT5G55280	FTSZ1-1; PROTEIN BINDING / STRUCTURAL MOLECULE'	1	0	0
248151_at	LHCB3	AT5G54270	LHCB3 (LIGHT-HARVESTING CHLOROPHYLL B-BINDING PROTEIN 3); STRUCTURAL MOLECULE'	1	0	0
248158_at	AT5G54440	AT5G54440	CLUB'	1	0	0
248161_at	AT5G54480	AT5G54480	---'	0	1	0
248167_at	AT5G54530	AT5G54530	---'	1	0	0
248174_at	AT5G54600	AT5G54600	PLASTID RIBOSOMAL PROTEIN L24'	1	0	0
248177_at	AT5G54630	AT5G54630	---'	1	0	0
248185_at	UF3GT	AT5G54060	UF3GT (UDP-GLUCOSE:FLAVONOID 3-O-GLUCOSYLTRANSFERASE); TRANSFERASE, TRANSFERRING GLYCOSYL GROUPS'	0	1	0
248186_at	AT5G53880	AT5G53880	---'	1	0	0
248187_at	AT5G53940	AT5G53940	---'	1	0	0
248201_at	PTAC15	AT5G54180	PTAC15 (PLASTID TRANSCRIPTIONALLY ACTIVE15)'	1	0	0
248206_at	AT5G54350	AT5G54350	---'	0	1	0
248224_at	AT5G53490	AT5G53490	---'	1	0	0
248229_at	AT5G53810	AT5G53810	---'	1	0	0
248233_at	AT5G53840	AT5G53840	---'	0	1	0
248242_at	AT5G53580	AT5G53580	PYRIDOXAL REDUCTASE 1'	1	0	0
248254_at	AT5G53320	AT5G53320	---'	0	0	1
248257_at	AT5G53410	AT5G53410	---'	1	0	0
248265_at	SDG29	AT5G53430	SDG29 (SET DOMAIN GROUP 29); DNA BINDING / PROTEIN BINDING / ZINC ION BINDING'	0	0	1
248285_at	AT5G52960	AT5G52960	---'	1	0	0
248287_at	AT5G52970	AT5G52970	---'	1	0	0
248295_at	AT5G53070	AT5G53070	---'	1	0	0
248299_at	AT5G53080	AT5G53080	---'	0	0	1
248316_at	AT5G52670	AT5G52670	---'	0	0	1
248329_at	AT5G52780	AT5G52780	---'	1	0	0
248337_at	LTI78	AT5G52310	LTI78 (LOW-TEMPERATURE-INDUCED 78)'	1	0	0
248338_at	HCF106	AT5G52440	HCF106; PROTON MOTIVE FORCE DEPENDENT PROTEIN TRANSMEMBRANE TRANSPORTER'	1	0	0
248340_at	AT5G52180	AT5G52180	---'	1	0	0
248348_at	AT5G52190	AT5G52190	---'	1	0	0
248353_at	CYP96A4	AT5G52320	CYP96A4; ELECTRON CARRIER/ HEME BINDING / IRON ION BINDING / MONOOXYGENASE/ OXYGEN BINDING'	1	0	0
248358_at	CYP715A1	AT5G52400	CYP715A1; ELECTRON CARRIER/ HEME BINDING / IRON ION BINDING / MONOOXYGENASE/ OXYGEN BINDING'	1	0	0
248377_at	AT5G51720	AT5G51720	NEET GROUP PROTEIN'	1	0	0
248380_at	PGM	AT5G51820	PGM (PHOSPHOGLUCOMUTASE); PHOSPHOGLUCOMUTASE'	1	0	0
248382_at	AT5G51890	AT5G51890	---'	1	0	0
248384_at	AT5G51930	AT5G51930	---'	0	1	0
248393_at	ATBAG1	AT5G52060	ATBAG1 (ARABIDOPSIS THALIANA BCL-2-ASSOCIATED ATHANOGENE 1); PROTEIN BINDING'	1	0	0
248402_at	crr1	AT5G52100	CRR1 (CHLORORESPIRATION REDUCTION 1); DIHYDRODIPICOLINATE REDUCTASE'	1	0	0
248420_at	AT5G51560	AT5G51560	---'	1	0	0
248427_at	ATSBT1.3	AT5G51750	ATSBT1.3 (ARABIDOPSIS THALIANA SUBTILASE 1.3); IDENTICAL PROTEIN BINDING / SERINE-TYPE ENDOPEPTIDASE'	1	0	0
248428_at	AHG1	AT5G51760	AHG1 (ABA-HYPERSENSITIVE GERMINATION 1); CATALYTIC/ PROTEIN SERINE/THREONINE PHOSPHATASE'	0	1	0
248446_at	AT5G51140	AT5G51140	---'	1	0	0
248449_at	AT5G51110	AT5G51110	---'	1	0	0
248453_at	AT5G51340	AT5G51340	---'	0	1	0
248455_at	AT5G51360	AT5G51360	---'	0	0	1
248457_at	AT5G51420	AT5G51420	---'	0	1	0
248460_at	AT5G50915	AT5G50915	---'	1	0	0
248461_s_at	FUM1	AT5G50950	FUM1 (FUMARASE 1); CATALYTIC/ FUMARATE HYDRATASE'	1	0	0
248467_at	AT5G50800	AT5G50800	'	1	0	0
248468_at	RGP4	AT5G50750	RGP4 (REVERSIBLY GLYCOSYLATED POLYPEPTIDE 4); TRANSFERASE, TRANSFERRING HEXOSYL GROUPS'	1	0	0
248491_at	AT5G51010	AT5G51010	---'	1	0	0
248511_at	CPI1	AT5G50375	CPI1 (CYCLOPROPYL ISOMERASE); CYCLOEUCALENOL CYCLOISOMERASE'	1	0	0
248522_at	AT5G50565	AT5G50565	---'	0	1	0
248526_at	AT5G50730	AT5G50730	---'	1	0	0
248527_at	AT5G50740	AT5G50740	---'	1	0	0
248540_at	FRO8	AT5G50160	FRO8 (FERRIC REDUCTION OXIDASE 8); FERRIC-CHELATE REDUCTASE/ OXIDOREDUCTASE'	1	0	0
248541_at	AT5G50180	AT5G50180	---'	0	0	1
248565_at	AT5G49710	AT5G49710	---'	0	0	1
248585_at	AT5G49640	AT5G49640	---'	0	1	0
248597_at	MET1	AT5G49160	MET1 (METHYLTRANSFERASE 1); METHYLTRANSFERASE'	1	0	0
248608_at	ACLB-2	AT5G49460	ACLB-2 (ATP CITRATE LYASE SUBUNIT B 2); ATP CITRATE SYNTHASE'	1	0	0
248609_at	AT5G49440	AT5G49440	---'	1	0	0
248619_at	AAP6	AT5G49630	AAP6 (AMINO ACID PERMEASE 6); ACIDIC AMINO ACID TRANSMEMBRANE TRANSPORTER/ AMINO ACID TRANSMEMBRANE TRANSPORTER/ NEUTRAL AMINO ACID TRANSMEMBRANE TRANSPORTER'	1	0	0
248624_at	AT5G48790	AT5G48790	---'	1	0	0
248625_at	PKT2	AT5G48880	PKT2 (PEROXISOMAL 3-KETO-ACYL-COA THIOLASE 2); ACETYL-COA C-ACYLTRANSFERASE/ CATALYTIC'	1	0	0
248634_at	OVA2	AT5G49030	OVA2 (OVULE ABORTION 2); ATP BINDING / AMINOACYL-TRNA LIGASE/ CATALYTIC/ ISOLEUCINE-TRNA LIGASE/ NUCLEOTIDE BINDING'	1	0	0
248646_at	AT5G49100	AT5G49100	---'	1	0	0
248655_at	AT5G48760	AT5G48760	---'	1	0	0
248656_at	AT5G48460	AT5G48460	---'	1	0	0
248679_at	AT5G48830	AT5G48830	---'	1	0	0
248681_at	AT5G48900	AT5G48900	---'	1	0	0
248683_at	AT5G48490	AT5G48490	---'	1	0	0
248685_at	AT5G48500	AT5G48500	---'	1	0	0
248688_at	AT5G48220	AT5G48220	---'	1	0	0
248724_at	AT5G47970	AT5G47970	---'	0	0	1
248741_at	SLY2	AT5G48170	SLY2 (SLEEPY2)'	1	0	0
248742_at	AT5G48200	AT5G48200	---'	1	0	0
248748_at	AMK2	AT5G47840	AMK2 (ADENOSINE MONOPHOSPHATE KINASE); ATP BINDING / ADENYLATE KINASE/ NUCLEOBASE, NUCLEOSIDE, NUCLEOTIDE KINASE/ NUCLEOTIDE KINASE/ PHOSPHOTRANSFERASE, PHOSPHATE GROUP AS ACCEPTOR'	1	0	0
248772_at	AT5G47800	AT5G47800	---'	1	0	0
248784_at	AT5G47380	AT5G47380	---'	1	0	0
248798_at	AT5G47190	AT5G47190	---'	1	0	0
248809_at	AtRABA5a	AT5G47520	ATRABA5A (ARABIDOPSIS RAB GTPASE HOMOLOG A5A); GTP BINDING'	1	0	0
248818_at	LON2	AT5G47040	LON2 (LON PROTEASE 2); ATP BINDING / ATP-DEPENDENT PEPTIDASE/ NUCLEOSIDE-TRIPHOSPHATASE/ NUCLEOTIDE BINDING / SERINE-TYPE ENDOPEPTIDASE/ SERINE-TYPE PEPTIDASE'	1	0	0
248822_at	AT5G47000	AT5G47000	---'	1	0	0
248838_at	BOU	AT5G46800	BOU (A BOUT DE SOUFFLE); BINDING / TRANSPORTER'	1	0	0
248839_at	bHLH071	AT5G46690	BHLH071 (BETA HLH PROTEIN 71); DNA BINDING / TRANSCRIPTION FACTOR'	1	0	0
248853_at	BSK2	AT5G46570	BSK2 (BR-SIGNALING KINASE 2); ATP BINDING / BINDING / KINASE/ PROTEIN KINASE/ PROTEIN TYROSINE KINASE'	1	0	0
248854_at	AT5G46580	AT5G46580	---'	1	0	0
248862_at	AT5G46730	AT5G46730	---'	1	0	0
248864_at	AT5G46760	AT5G46760	'	0	0	1
248872_at	MSP2	AT5G46795	MSP2 (MICROSPORE-SPECIFIC PROMOTER 2)'	0	1	0
248873_at	AT5G46450	AT5G46450	---'	0	0	1
248877_at	AT5G46140	AT5G46140	---'	1	0	0
248892_at	AT5G46300	AT5G46300	---'	0	1	0
248899_at	AT5G46390	AT5G46390	---'	0	0	1
248900_at	PRP39-2	AT5G46400	PRP39-2'	0	0	1
248906_at	AT5G46420	AT5G46420	---'	1	0	0
248910_at	CIPK20	AT5G45820	CIPK20 (CBL-INTERACTING PROTEIN KINASE 20); KINASE/ PROTEIN SERINE/THREONINE KINASE'	1	0	0
248911_at	DOG1	AT5G45830	DOG1 (DELAY OF GERMINATION 1)'	1	0	0
248914_at	AtRABA1c	AT5G45750	ATRABA1C (ARABIDOPSIS RAB GTPASE HOMOLOG A1C); GTP BINDING'	1	0	0
248920_at	CHLI2	AT5G45930	CHLI2 (MAGNESIUM CHELATASE I2); ATPASE/ MAGNESIUM CHELATASE'	1	0	0
248921_at	AT5G45950	AT5G45950	---'	1	0	0
248923_at	atnudt11	AT5G45940	ATNUDT11 (ARABIDOPSIS THALIANA NUDIX HYDROLASE HOMOLOG 11); HYDROLASE'	1	0	0
248930_at	AT5G46010	AT5G46010	---'	0	1	0
248938_at	AT5G45780	AT5G45780	---'	0	0	1
248961_at	AT5G45650	AT5G45650	---'	1	0	0
248962_at	FKBP13	AT5G45680	FK506-BINDING PROTEIN 1 (FKBP13)'	1	0	0
248964_at	CYP707A3	AT5G45340	CYP707A3; (+)-ABSCISIC ACID 8''-HYDROXYLASE/ OXYGEN BINDING'	1	0	0
248968_at	AT5G45280	AT5G45280	---'	1	0	0
248983_at	RHA1	AT5G45130	RHA1 (RAB HOMOLOG 1); GTP BINDING'	0	1	0
249002_at	AT5G44520	AT5G44520	---'	1	0	0
249007_at	AT5G44650	AT5G44650	YCF3-INTERACTING PROTEIN 1'	1	0	0
249008_at	AT5G44680	AT5G44680	---'	1	0	0
249025_at	AT5G44720	AT5G44720	---'	1	0	0
249026_at	OSB3	AT5G44785	OSB3 (ORGANELLAR SINGLE-STRANDED DNA BINDING PROTEIN 3); SINGLE-STRANDED DNA BINDING'	1	0	0
249035_at	GLK2	AT5G44190	GLK2 (GOLDEN2-LIKE 2); DNA BINDING / TRANSCRIPTION FACTOR/ TRANSCRIPTION REGULATOR'	1	0	0
249037_at	FLA13	AT5G44130	FLA13 (FASCICLIN-LIKE ARABINOGALACTAN PROTEIN 13 PRECURSOR)'	1	0	0
249052_at	PDF1.2	AT5G44420	PDF1.2'	1	0	0
249059_at	AT5G44530	AT5G44530	---'	1	0	0
249073_at	AT5G44020	AT5G44020	---'	1	0	0
249082_at	CRA1	AT5G44120	CRA1 (CRUCIFERINA); NUTRIENT RESERVOIR'	1	0	0
249090_at	AT5G43745	AT5G43745	---'	1	0	0
249101_at	AT5G43580	AT5G43580	UNUSUAL SERINE PROTEASE INHIBITOR'	0	0	1
249115_at	ZLL	AT5G43810	ZLL (ZWILLE); TRANSLATION INITIATION FACTOR'	1	0	0
249118_at	AT5G43870	AT5G43870	---'	1	0	0
249120_at	AT5G43750	AT5G43750	PHOTOSYNTHETIC NDH SUBCOMPLEX B 5'	1	0	0
249123_at	KCS20	AT5G43760	KCS20 (3-KETOACYL-COA SYNTHASE 20); FATTY ACID ELONGASE'	1	0	0
249127_at	ATARP9	AT5G43500	ATARP9 (ACTIN-RELATED PROTEIN 9); DNA BINDING / PROTEIN BINDING'	0	0	1
249159_at	AT5G43460	AT5G43460	---'	0	1	0
249167_at	AT5G42860	AT5G42860	---'	1	0	0
249193_at	ARC6	AT5G42480	ARC6 (ACCUMULATION AND REPLICATION OF CHLOROPLASTS 6); PROTEIN BINDING'	1	0	0
249208_at	AOS	AT5G42650	AOS (ALLENE OXIDE SYNTHASE); ALLENE OXIDE SYNTHASE/ HYDRO-LYASE/ OXYGEN BINDING'	1	0	0
249230_at	AT5G42070	AT5G42070	---'	1	0	0
249247_at	AT5G42310	AT5G42310	---'	1	0	0
249284_at	AT5G41810	AT5G41810	---'	1	0	0
249303_at	AT5G41460	AT5G41460	---'	1	0	0
249309_at	BEL1	AT5G41410	BEL1 (BELL 1); DNA BINDING / PROTEIN BINDING / TRANSCRIPTION FACTOR'	0	1	0
249325_at	UPM1	AT5G40850	UPM1 (UROPHORPHYRIN METHYLASE 1); UROPORPHYRIN-III C-METHYLTRANSFERASE'	1	0	0
249331_at	RPL27	AT5G40950	RPL27 (RIBOSOMAL PROTEIN LARGE SUBUNIT 27); STRUCTURAL CONSTITUENT OF RIBOSOME'	1	0	0
249348_at	AT5G40860	AT5G40860	---'	0	0	1
249366_at	AT5G40610	AT5G40610	GLYCEROL-3-PHOSPHATE DEHYDROGENASE PLASTIDIC'	1	0	0
249373_at	AT5G40670	AT5G40670	---'	0	1	0
249383_at	PRE1	AT5G39860	PRE1 (PACLOBUTRAZOL RESISTANCE1); DNA BINDING / TRANSCRIPTION FACTOR'	1	0	0
249388_at	AT5G40090	AT5G40090	---'	0	0	1
249392_at	AT5G40150	AT5G40150	---'	1	0	0
249410_at	AT5G40380	AT5G40380	CYSTEINE-RICH RLK (RECEPTOR-LIKE PROTEIN KINASE) 42'	1	0	0
249411_at	SIP1	AT5G40390	SIP1 (SEED IMBIBITION 1-LIKE); GALACTINOL-SUCROSE GALACTOSYLTRANSFERASE/ HYDROLASE, HYDROLYZING O-GLYCOSYL COMPOUNDS'	1	0	0
249415_at	CDF2	AT5G39660	CDF2 (CYCLING DOF FACTOR 2); DNA BINDING / PROTEIN BINDING / TRANSCRIPTION FACTOR'	0	1	0
249421_at	DEG8	AT5G39830	DEG8; PEPTIDASE/ SERINE-TYPE PEPTIDASE'	1	0	0
249451_s_at	AT5G39490	AT5G39490	---'	0	1	0
249456_at	AT5G39410	AT5G39410	---'	1	0	0
249458_at	AT5G39560	AT5G39560	---'	1	0	0
249461_at	AT5G39640	AT5G39640	---'	1	0	0
249469_at	AT5G39320	AT5G39320	UDP-GLUCOSE DEHYDROGENASE 4'	1	0	0
249472_at	CRR7	AT5G39210	CRR7 (CHLORORESPIRATORY REDUCTION 7)'	1	0	0
249524_at	AT5G38520	AT5G38520	---'	1	0	0
249542_at	NF-YC12	AT5G38140	NF-YC12 (NUCLEAR FACTOR Y, SUBUNIT C12); DNA BINDING / TRANSCRIPTION FACTOR'	1	0	0
249554_at	AT5G38290	AT5G38290	---'	1	0	0
249574_at	PDLP7	AT5G37660	PDLP7 (PLASMODESMATA-LOCATED PROTEIN 7)'	0	1	0
249575_at	AT5G37670	AT5G37670	---'	0	0	1
249588_at	AT5G37790	AT5G37790	---'	0	0	1
249599_at	AT5G37990	AT5G37990	---'	0	1	0
249602_at	AT5G37610	AT5G37610	---'	0	1	0
249614_at	WSD1	AT5G37300	WSD1; DIACYLGLYCEROL O-ACYLTRANSFERASE/ LONG-CHAIN-ALCOHOL O-FATTY-ACYLTRANSFERASE'	1	0	0
249645_at	THI2.2	AT5G36910	THI2.2 (THIONIN 2.2); TOXIN RECEPTOR BINDING'	1	0	0
249658_s_at	AT5G36700	AT5G36700	2-PHOSPHOGLYCOLATE PHOSPHATASE 1'	1	0	0
249691_at	HCF109	AT5G36170	HCF109 (HIGH CHLOROPHYLL FLUORESCENT 109); TRANSLATION RELEASE FACTOR/ TRANSLATION RELEASE FACTOR, CODON SPECIFIC'	1	0	0
249693_at	AHK2	AT5G35750	AHK2 (ARABIDOPSIS HISTIDINE KINASE 2); CYTOKININ RECEPTOR/ OSMOSENSOR/ PROTEIN HISTIDINE KINASE'	1	0	0
249694_at	G6PD1	AT5G35790	G6PD1 (GLUCOSE-6-PHOSPHATE DEHYDROGENASE 1); GLUCOSE-6-PHOSPHATE DEHYDROGENASE'	1	0	0
249710_at	GS2	AT5G35630	GS2 (GLUTAMINE SYNTHETASE 2); GLUTAMATE-AMMONIA LIGASE'	1	0	0
249739_at	TTG1	AT5G24520	TTG1 (TRANSPARENT TESTA GLABRA 1); DNA BINDING / NUCLEOTIDE BINDING / PROTEIN BINDING'	0	1	0
249744_at	BGLU32	AT5G24550	BGLU32 (BETA GLUCOSIDASE 32); CATALYTIC/ CATION BINDING / HYDROLASE, HYDROLYZING O-GLYCOSYL COMPOUNDS'	0	0	1
249750_at	AT5G24570	AT5G24570	---'	1	0	0
249767_at	AT5G24090	AT5G24090	CHITINASE A'	0	1	0
249795_at	RPS11-BETA	AT5G23740	RPS11-BETA (RIBOSOMAL PROTEIN S11-BETA); STRUCTURAL CONSTITUENT OF RIBOSOME'	1	0	0
249800_at	MTN3	AT5G23660	MTN3 (ARABIDOPSIS HOMOLOG OF MEDICAGO TRUNCATULA MTN3)'	1	0	0
249817_at	AT5G23820	AT5G23820	---'	1	0	0
249818_at	TUB8	AT5G23860	TUB8; STRUCTURAL CONSTITUENT OF CYTOSKELETON'	1	0	0
249826_at	FSD3	AT5G23310	FSD3 (FE SUPEROXIDE DISMUTASE 3); SUPEROXIDE DISMUTASE'	1	0	0
249847_at	SCPL34	AT5G23210	SCPL34; SERINE-TYPE CARBOXYPEPTIDASE'	1	0	0
249866_at	MAM1	AT5G23010	MAM1 (METHYLTHIOALKYLMALATE SYNTHASE 1); 2-ISOPROPYLMALATE SYNTHASE/ METHYLTHIOALKYLMALATE SYNTHASE'	1	0	0
249875_at	HCF136	AT5G23120	HCF136; PROTEIN BINDING'	1	0	0
249880_at	AT5G23180	AT5G23180	---'	1	0	0
249894_at	AT5G22580	AT5G22580	---'	1	0	0
249899_at	AT5G22620	AT5G22620	---'	1	0	0
249900_at	emb1211	AT5G22640	EMB1211 (EMBRYO DEFECTIVE 1211)'	1	0	0
249927_at	APL1	AT5G19220	APL1 (ADP GLUCOSE PYROPHOSPHORYLASE LARGE SUBUNIT 1); GLUCOSE-1-PHOSPHATE ADENYLYLTRANSFERASE'	1	0	0
249929_at	AT5G22340	AT5G22340	---'	1	0	0
249933_at	AT5G22400	AT5G22400	---'	1	0	0
249945_at	AT5G22440	AT5G22440	---'	1	0	0
249969_at	AT5G19090	AT5G19090	---'	1	0	0
249970_at	AT5G19100	AT5G19100	---'	1	0	0
249978_at	AT5G18850	AT5G18850	---'	1	0	0
249991_at	AT5G18550	AT5G18550	---'	1	0	0
250006_at	PCB2	AT5G18660	PCB2 (PALE-GREEN AND CHLOROPHYLL B REDUCED 2); 3,8-DIVINYL PROTOCHLOROPHYLLIDE A 8-VINYL REDUCTASE'	1	0	0
250012_x_at	AT5G18060	AT5G18060	SMALL AUXIN UP RNA 23'	1	0	0
250016_at	CSD3	AT5G18100	CSD3 (COPPER/ZINC SUPEROXIDE DISMUTASE 3); SUPEROXIDE DISMUTASE'	1	0	0
250049_at	AT5G17780	AT5G17780	---'	1	0	0
250056_at	AT5G17660	AT5G17660	---'	0	0	1
250057_at	AT5G17840	AT5G17840	---'	1	0	0
250058_at	PSRP6	AT5G17870	PSRP6 (PLASTID-SPECIFIC 50S RIBOSOMAL PROTEIN 6)'	1	0	0
250061_at	EMB1241	AT5G17710	EMB1241 (EMBRYO DEFECTIVE 1241); ADENYL-NUCLEOTIDE EXCHANGE FACTOR/ CHAPERONE BINDING / PROTEIN BINDING / PROTEIN HOMODIMERIZATION'	1	0	0
250068_at	AT5G17960	AT5G17960	---'	1	0	0
250074_at	AT5G17310	AT5G17310	UDP-GLUCOSE PYROPHOSPHORYLASE 2'	1	0	0
250075_at	AT5G17670	AT5G17670	---'	1	0	0
250098_at	AT5G17350	AT5G17350	---'	1	0	0
250109_at	GASA4	AT5G15230	GASA4 (GAST1 PROTEIN HOMOLOG 4)'	1	0	0
250111_at	AT5G16290	AT5G16290	VALINE-TOLERANT 1'	1	0	0
250125_at	CAC1	AT5G16390	CAC1 (CHLOROPLASTIC ACETYLCOENZYME A CARBOXYLASE 1); ACETYL-COA CARBOXYLASE/ BIOTIN BINDING'	1	0	0
250146_at	PDF1B	AT5G14660	PDF1B (PEPTIDE DEFORMYLASE 1B); IRON ION BINDING / PEPTIDE DEFORMYLASE'	1	0	0
250151_at	ATNRT2.7	AT5G14570	ATNRT2.7 (ARABIDOPSIS THALIANA HIGH AFFINITY NITRATE TRANSPORTER 2.7); NITRATE TRANSMEMBRANE TRANSPORTER'	1	0	0
250155_at	AT5G15160	AT5G15160	BANQUO 2'	1	0	0
250157_at	AT5G15180	AT5G15180	---'	0	0	1
250161_at	AT5G15240	AT5G15240	---'	1	0	0
250165_at	AT5G15290	AT5G15290	CASPARIAN STRIP MEMBRANE DOMAIN PROTEIN 5'	0	1	0
250171_at	ATPHB5	AT5G14300	ATPHB5 (PROHIBITIN 5)'	1	0	0
250172_at	AT5G14330	AT5G14330	---'	1	0	0
250187_at	AT5G14370	AT5G14370	---'	1	0	0
250190_at	AT5G14320	AT5G14320	EMBRYO DEFECTIVE 3137'	1	0	0
250196_at	AT5G14580	AT5G14580	---'	1	0	0
250198_at	NAP14	AT5G14100	ATNAP14; TRANSPORTER'	1	0	0
250203_at	AT5G13980	AT5G13980	---'	1	0	0
250207_at	TT4	AT5G13930	TT4 (TRANSPARENT TESTA 4); NARINGENIN-CHALCONE SYNTHASE'	1	0	0
250213_at	TBP1	AT5G13820	TBP1 (TELOMERIC DNA BINDING PROTEIN 1); DNA BINDING / DOUBLE-STRANDED TELOMERIC DNA BINDING'	0	0	1
250217_at	AT5G14120	AT5G14120	---'	0	0	1
250220_at	AT5G14210	AT5G14210	---'	1	0	0
250233_at	IQD11	AT5G13460	IQD11 (IQ-DOMAIN 11); CALMODULIN BINDING'	1	0	0
250243_at	GUN5	AT5G13630	GUN5 (GENOMES UNCOUPLED 5); MAGNESIUM CHELATASE'	1	0	0
250255_at	SIG4	AT5G13730	SIG4 (SIGMA FACTOR 4); DNA BINDING / DNA-DIRECTED RNA POLYMERASE/ SIGMA FACTOR/ TRANSCRIPTION FACTOR'	1	0	0
250256_at	AT5G13650	AT5G13650	SUPPRESSOR OF VARIEGATION 3'	1	0	0
250259_at	AT5G13800	AT5G13800	PHEOPHYTINASE'	0	1	0
250261_at	AT5G13400	AT5G13400	---'	1	0	0
250277_at	AT5G12940	AT5G12940	---'	1	0	0
250278_at	DiT1	AT5G12860	DIT1 (DICARBOXYLATE TRANSPORTER 1); OXOGLUTARATE:MALATE ANTIPORTER'	1	0	0
250281_at	AT5G13240	AT5G13240	---'	1	0	0
250304_at	AT5G12110	AT5G12110	---'	1	0	0
250305_at	AT5G12150	AT5G12150	---'	1	0	0
250317_at	TUB6	AT5G12250	TUB6 (BETA-6 TUBULIN); STRUCTURAL CONSTITUENT OF CYTOSKELETON'	1	0	0
250326_at	MSL10	AT5G12080	MSL10 (MECHANOSENSITIVE CHANNEL OF SMALL CONDUCTANCE-LIKE 10); MECHANICALLY-GATED ION CHANNEL'	1	0	0
250331_at	AT5G11820	AT5G11820	---'	0	1	0
250337_at	AT5G11790	AT5G11790	N-MYC DOWNREGULATED-LIKE 2'	1	0	0
250366_at	AT5G11420	AT5G11420	---'	1	0	0
250371_at	AT5G11450	AT5G11450	PSBP DOMAIN PROTEIN 5'	1	0	0
250379_at	TINY2	AT5G11590	TINY2 (TINY2); DNA BINDING / TRANSCRIPTION FACTOR'	1	0	0
250395_at	AT5G10950	AT5G10950	---'	0	0	1
250396_at	AT5G10970	AT5G10970	---'	1	0	0
250426_at	AIL6	AT5G10510	AIL6 (AINTEGUMENTA-LIKE 6); DNA BINDING / TRANSCRIPTION FACTOR'	1	0	0
250427_at	AT5G10500	AT5G10500	NETWORKED 2C'	0	1	0
250434_at	AT5G10390	AT5G10390	---'	1	0	0
250470_at	AT5G10160	AT5G10160	---'	1	0	0
250471_at	MIPS3	AT5G10170	MIPS3 (MYO-INOSITOL-1-PHOSTPATE SYNTHASE 3); BINDING / CATALYTIC/ INOSITOL-3-PHOSPHATE SYNTHASE'	1	0	0
250475_at	SULTR2;1	AT5G10180	AST68; SULFATE TRANSMEMBRANE TRANSPORTER'	1	0	0
250484_at	ASN3	AT5G10240	ASN3 (ASPARAGINE SYNTHETASE 3); ASPARAGINE SYNTHASE (GLUTAMINE-HYDROLYZING)'	1	0	0
250485_at	PROPEP5	AT5G09990	PROPEP5 (ELICITOR PEPTIDE 5 PRECURSOR)'	1	0	0
250486_at	AT5G09670	AT5G09670	---'	1	0	0
250490_at	AT5G09760	AT5G09760	---'	1	0	0
250491_at	AT5G09780	AT5G09780	---'	1	0	0
250496_at	AtPPa6	AT5G09650	ATPPA6 (ARABIDOPSIS THALIANA PYROPHOSPHORYLASE 6); INORGANIC DIPHOSPHATASE/ PYROPHOSPHATASE'	1	0	0
250505_at	CESA5	AT5G09870	CESA5 (CELLULOSE SYNTHASE 5); CELLULOSE SYNTHASE/ TRANSFERASE, TRANSFERRING GLYCOSYL GROUPS'	1	0	0
250517_at	scpl35	AT5G08260	SCPL35 (SERINE CARBOXYPEPTIDASE-LIKE 35); SERINE-TYPE CARBOXYPEPTIDASE'	1	0	0
250523_at	AT5G08510	AT5G08510	---'	0	0	1
250524_at	AT5G08520	AT5G08520	---'	1	0	0
250528_at	AT5G08600	AT5G08600	---'	1	0	0
250529_at	AT5G08610	AT5G08610	PIGMENT DEFECTIVE 340'	1	0	0
250531_at	AT5G08650	AT5G08650	---'	1	0	0
250532_at	AT5G08540	AT5G08540	---'	0	0	1
250542_at	AT5G08270	AT5G08270	---'	0	0	1
250554_at	AT5G07900	AT5G07900	---'	1	0	0
250561_at	AT5G08030	AT5G08030	GLYCEROPHOSPHODIESTER PHOSPHODIESTERASE 6'	1	0	0
250563_at	AT5G08050	AT5G08050	---'	1	0	0
250586_at	AT5G07630	AT5G07630	---'	1	0	1
250589_at	MYB76	AT5G07700	MYB76 (MYB DOMAIN PROTEIN 76); DNA BINDING / TRANSCRIPTION FACTOR'	1	0	0
250598_at	ATMYB29	AT5G07690	ATMYB29 (ARABIDOPSIS THALIANA MYB DOMAIN PROTEIN 29); DNA BINDING / TRANSCRIPTION FACTOR'	1	0	0
250608_at	AT5G07420	AT5G07420	---'	1	0	0
250613_at	IQD24	AT5G07240	IQD24 (IQ-DOMAIN 24); CALMODULIN BINDING'	1	0	0
250633_at	PMSR2	AT5G07460	PMSR2 (PEPTIDEMETHIONINE SULFOXIDE REDUCTASE 2); OXIDOREDUCTASE, ACTING ON SULFUR GROUP OF DONORS, DISULFIDE AS ACCEPTOR / PEPTIDE-METHIONINE-(S)-S-OXIDE REDUCTASE'	1	0	0
250645_at	AT5G06700	AT5G06700	TRICHOME BIREFRINGENCE'	1	0	0
250653_at	AT5G06930	AT5G06930	---'	1	0	0
250656_at	AT5G06970	AT5G06970	---'	1	0	0
250659_at	AT5G07050	AT5G07050	USUALLY MULTIPLE ACIDS MOVE IN AND OUT TRANSPORTERS 9'	1	0	0
250661_at	AT5G07030	AT5G07030	---'	1	0	0
250667_at	AT5G07090	AT5G07090	---'	1	0	0
250668_at	AT5G07020	AT5G07020	---'	1	0	0
250694_at	HAT14	AT5G06710	HAT14 (HOMEOBOX FROM ARABIDOPSIS THALIANA); DNA BINDING / TRANSCRIPTION FACTOR'	1	0	0
250696_at	AT5G06790	AT5G06790	---'	1	0	0
250704_at	AT5G06265	AT5G06265	---'	0	0	1
250725_at	AT5G06400	AT5G06400	---'	1	0	0
250733_at	2-Cys Prx B	AT5G06290	2-CYS PRX B (2-CYSTEINE PEROXIREDOXIN B); ANTIOXIDANT/ PEROXIREDOXIN'	1	0	0
250734_at	AT5G06270	AT5G06270	---'	1	0	0
250739_at	EGY2	AT5G05740	EGY2; METALLOENDOPEPTIDASE'	1	0	0
250752_at	CPD	AT5G05690	CPD (CONSTITUTIVE PHOTOMORPHOGENIC DWARF); ELECTRON CARRIER/ HEME BINDING / IRON ION BINDING / MONOOXYGENASE/ OXYGEN BINDING'	1	0	0
250753_at	UGT76C2	AT5G05860	UGT76C2; UDP-GLYCOSYLTRANSFERASE/ CIS-ZEATIN O-BETA-D-GLUCOSYLTRANSFERASE/ CYTOKININ 7-BETA-GLUCOSYLTRANSFERASE/ CYTOKININ 9-BETA-GLUCOSYLTRANSFERASE/ TRANS-ZEATIN O-BETA-D-GLUCOSYLTRANSFERASE/ TRANSFERASE, TRANSFERRING GLYCOSYL GROUPS'	1	0	0
250763_at	AT5G06060	AT5G06060	---'	1	0	0
250764_at	AT5G05960	AT5G05960	---'	1	0	0
250827_at	CEV1	AT5G05170	CEV1 (CONSTITUTIVE EXPRESSION OF VSP 1); CELLULOSE SYNTHASE/ TRANSFERASE, TRANSFERRING GLYCOSYL GROUPS'	1	0	0
250843_at	BTR1L	AT5G04430	BTR1L (BINDING TO TOMV RNA 1L (LONG FORM)); NUCLEIC ACID BINDING'	1	0	0
250846_at	SIR	AT5G04590	SIR; SULFITE REDUCTASE (FERREDOXIN)/ SULFITE REDUCTASE'	1	0	0
250848_at	PDK1	AT5G04510	PDK1 (3''-PHOSPHOINOSITIDE-DEPENDENT PROTEIN KINASE 1); 3-PHOSPHOINOSITIDE-DEPENDENT PROTEIN KINASE/ KINASE/ PHOSPHOINOSITIDE BINDING / PROTEIN BINDING / PROTEIN KINASE'	1	0	0
250856_at	AT5G04810	AT5G04810	---'	1	0	0
250878_at	AT5G04050	AT5G04050	---'	1	0	1
250879_at	AT5G04060	AT5G04060	---'	1	0	0
250884_at	CPSRP54	AT5G03940	CPSRP54 (CHLOROPLAST SIGNAL RECOGNITION PARTICLE 54 KDA SUBUNIT); 7S RNA BINDING / GTP BINDING / MRNA BINDING / SIGNAL SEQUENCE BINDING'	1	0	0
250892_at	ATCSLA09	AT5G03760	ATCSLA09; MANNAN SYNTHASE/ TRANSFERASE, TRANSFERRING GLYCOSYL GROUPS'	1	0	0
250898_at	ADK2	AT5G03300	ADK2 (ADENOSINE KINASE 2); ADENOSINE KINASE/ COPPER ION BINDING / KINASE'	1	0	0
250904_at	AT5G03620	AT5G03620	---'	1	0	0
250906_at	SBE2.2	AT5G03650	SBE2.2 (STARCH BRANCHING ENZYME 2.2); 1,4-ALPHA-GLUCAN BRANCHING ENZYME'	1	0	0
250931_at	AT5G03200	AT5G03200	LOG2-LIKE UBIQUITIN LIGASE1'	0	1	0
250933_at	FLA11	AT5G03170	FLA11'	1	0	0
250939_at	iqd2	AT5G03040	IQD2 (IQ-DOMAIN 2); CALMODULIN BINDING'	1	0	0
250968_at	AT5G02890	AT5G02890	---'	1	0	0
251008_at	AT5G02710	AT5G02710	---'	1	0	0
251018_at	AT5G02450	AT5G02450	---'	1	0	0
251024_at	AT5G02180	AT5G02180	---'	1	0	0
251025_at	PCS1	AT5G02190	PCS1 (PROMOTION OF CELL SURVIVAL 1); ASPARTIC-TYPE ENDOPEPTIDASE/ PEPTIDASE'	1	0	0
251031_at	OHP	AT5G02120	OHP (ONE HELIX PROTEIN)'	1	0	0
251036_at	AT5G02160	AT5G02160	---'	1	0	0
251040_at	EMB2730	AT5G02250	EMB2730 (EMBRYO DEFECTIVE 2730); 3''-5''-EXORIBONUCLEASE/ RNA BINDING / RIBONUCLEASE'	1	0	0
251058_at	AT5G01790	AT5G01790	---'	1	0	0
251059_at	CIPK15	AT5G01810	CIPK15 (CBL-INTERACTING PROTEIN KINASE 15); KINASE/ PROTEIN KINASE'	1	0	0
251068_at	STN8	AT5G01920	STN8; KINASE/ PROTEIN KINASE'	1	0	0
251079_at	AT5G02000	AT5G02000	---'	1	0	0
251080_at	ROPGEF7	AT5G02010	ROPGEF7; RHO GUANYL-NUCLEOTIDE EXCHANGE FACTOR'	1	0	0
251093_at	AT5G01360	AT5G01360	TRICHOME BIREFRINGENCE-LIKE 3'	1	0	0
251095_at	AT5G01510	AT5G01510	ROOT UV-B SENSITIVE 5'	0	0	1
251100_at	AT5G01670	AT5G01670	---'	1	0	0
251104_at	AT5G01720	AT5G01720	---'	0	1	0
251119_at	AT3G63510	AT3G63510	---'	1	0	0
251120_at	AT3G63490	AT3G63490	PLASTID RIBOSOMAL PROTEIN L1'	1	0	0
251122_at	AT5G01020	AT5G01020	---'	1	0	0
251132_at	AT5G01200	AT5G01200	---'	1	0	0
251133_at	AT5G01240	AT5G01240	LIKE AUXIN RESISTANT 1'	1	0	0
251142_at	AT5G01015	AT5G01015	---'	1	0	0
251144_at	AT5G01210	AT5G01210	---'	1	0	0
251147_at	AT3G63480	AT3G63480	---'	1	0	0
251150_at	CYCP1;1	AT3G63120	CYCP1;1 (CYCLIN P1;1); CYCLIN-DEPENDENT PROTEIN KINASE'	1	0	0
251151_at	AT3G63170	AT3G63170	FATTY-ACID-BINDING PROTEIN 1'	1	0	0
251155_at	AT3G63160	AT3G63160	OUTER ENVELOPE PROTEIN 6'	1	0	0
251157_at	CSP41A	AT3G63140	CSP41A (CHLOROPLAST STEM-LOOP BINDING PROTEIN OF 41 KDA); MRNA BINDING / POLY(U) BINDING'	1	0	0
251172_at	RRF	AT3G63190	RRF (RIBOSOME RECYCLING FACTOR, CHLOROPLAST PRECURSOR)'	1	0	0
251174_at	PLP9	AT3G63200	PLP9 (PATATIN-LIKE PROTEIN 9); NUTRIENT RESERVOIR'	1	0	0
251181_at	AT3G62820	AT3G62820	---'	1	0	0
251183_at	AT3G62630	AT3G62630	---'	1	0	0
251193_at	APG3	AT3G62910	APG3 (ALBINO AND PALE GREEN); TRANSLATION RELEASE FACTOR/ TRANSLATION RELEASE FACTOR, CODON SPECIFIC'	1	0	0
251196_at	AT3G62950	AT3G62950	---'	1	0	0
251199_at	TIR1	AT3G62980	TIR1 (TRANSPORT INHIBITOR RESPONSE 1); AUXIN BINDING / PROTEIN BINDING / UBIQUITIN-PROTEIN LIGASE'	1	1	0
251219_at	AT3G62390	AT3G62390	TRICHOME BIREFRINGENCE-LIKE 6'	1	0	0
251225_at	GATL7	AT3G62660	GATL7 (GALACTURONOSYLTRANSFERASE-LIKE 7); POLYGALACTURONATE 4-ALPHA-GALACTURONOSYLTRANSFERASE/ TRANSFERASE, TRANSFERRING GLYCOSYL GROUPS / TRANSFERASE, TRANSFERRING HEXOSYL GROUPS'	1	0	0
251227_at	ATMRP10	AT3G62700	ATMRP10; ATPASE, COUPLED TO TRANSMEMBRANE MOVEMENT OF SUBSTANCES'	1	0	0
251230_at	BGLU8	AT3G62750	BGLU8 (BETA GLUCOSIDASE 8); CATALYTIC/ CATION BINDING / HYDROLASE, HYDROLYZING O-GLYCOSYL COMPOUNDS'	1	0	0
251241_s_at	AT3G62460	AT3G62460	---'	1	0	0
251243_at	AT3G61870	AT3G61870	---'	1	0	0
251250_at	AT3G62180	AT3G62180	---'	1	0	0
251261_at	AT3G62110	AT3G62110	---'	1	0	0
251287_at	AT3G61820	AT3G61820	---'	1	0	0
251297_at	GLP10	AT3G62020	GLP10 (GERMIN-LIKE PROTEIN 10); MANGANESE ION BINDING / NUTRIENT RESERVOIR'	1	0	0
251305_at	ROC4	AT3G62030	PEPTIDYL-PROLYL CIS-TRANS ISOMERASE, CHLOROPLAST / CYCLOPHILIN / ROTAMASE / CYCLOSPORIN A-BINDING PROTEIN (ROC4)'	1	0	0
251306_at	AT3G61260	AT3G61260	---'	1	0	0
251308_at	GAUT1	AT3G61130	GAUT1 (GALACTURONOSYLTRANSFERASE 1); POLYGALACTURONATE 4-ALPHA-GALACTURONOSYLTRANSFERASE/ TRANSFERASE, TRANSFERRING GLYCOSYL GROUPS'	1	0	0
251310_at	HDG1	AT3G61150	HDG1 (HOMEODOMAIN GLABROUS 1); DNA BINDING / TRANSCRIPTION FACTOR'	1	0	0
251314_at	AT3G61180	AT3G61180	---'	0	0	1
251323_at	AT3G61580	AT3G61580	SPHINGOID LCB DESATURASE 1'	1	0	0
251325_s_at	LHCA2	AT3G61470	LHCA2; CHLOROPHYLL BINDING'	1	0	0
251343_at	AT3G60620	AT3G60620	CYTIDINEDIPHOSPHATE DIACYLGLYCEROL SYNTHASE 5'	1	0	0
251347_at	AT3G61000	AT3G61000	---'	0	1	0
251353_at	AT3G61080	AT3G61080	---'	1	0	0
251395_at	FLA8	AT2G45470	FLA8 (FASCICLIN-LIKE ARABINOGALACTAN PROTEIN 8)'	1	0	0
251413_at	AT3G60320	AT3G60320	---'	1	0	0
251425_at	AT3G60210	AT3G60210	---'	1	0	0
251428_at	DIN2	AT3G60140	DIN2 (DARK INDUCIBLE 2); CATALYTIC/ CATION BINDING / HYDROLASE, HYDROLYZING O-GLYCOSYL COMPOUNDS'	0	0	1
251461_at	AT3G59780	AT3G59780	---'	1	0	0
251477_at	AT3G59680	AT3G59680	---'	0	0	1
251486_at	AT3G59540	AT3G59540	---'	1	0	0
251504_at	TT12	AT3G59030	TT12 (TRANSPARENT TESTA 12); ANTIPORTER/ SOLUTE:HYDROGEN ANTIPORTER/ TRANSMEMBRANE TRANSPORTER/ TRANSPORTER'	1	0	0
251513_at	PRN	AT3G59220	PRN (PIRIN); CALMODULIN BINDING'	1	0	0
251519_at	GUN4	AT3G59400	GUN4; ENZYME BINDING / TETRAPYRROLE BINDING'	1	0	0
251523_at	AT3G58980	AT3G58980	---'	1	0	0
251524_at	AT3G58990	AT3G58990	ISOPROPYLMALATE ISOMERASE 1'	1	0	0
251531_at	AT3G58550	AT3G58550	---'	0	1	0
251548_at	AT3G58870	AT3G58870	---'	1	0	0
251554_at	AT3G58670	AT3G58670	---'	0	1	0
251559_at	AT3G58010	AT3G58010	PLASTOGLOBULIN 34KD'	1	0	0
251562_at	AT3G57890	AT3G57890	---'	1	0	0
251564_at	XIJ	AT3G58160	XIJ; MOTOR'	1	0	0
251574_at	PDCB5	AT3G58100	PDCB5 (PLASMODESMATA CALLOSE-BINDING PROTEIN 5); CALLOSE BINDING / POLYSACCHARIDE BINDING'	1	0	0
251588_at	AT3G58090	AT3G58090	---'	1	0	0
251589_at	SINAT2	AT3G58040	SINAT2 (SEVEN IN ABSENTIA OF ARABIDOPSIS 2); PROTEIN BINDING / UBIQUITIN-PROTEIN LIGASE/ ZINC ION BINDING'	1	0	0
251644_at	AT3G57540	AT3G57540	---'	0	1	0
251664_at	CRD1	AT3G56940	CRD1 (COPPER RESPONSE DEFECT 1); DNA BINDING / MAGNESIUM-PROTOPORPHYRIN IX MONOMETHYL ESTER (OXIDATIVE) CYCLASE'	1	0	0
251676_at	AT3G57320	AT3G57320	---'	1	0	0
251681_at	AT3G57100	AT3G57100	---'	0	1	0
251693_at	AT3G56550	AT3G56550	---'	1	0	0
251701_at	AT3G56650	AT3G56650	PSBP-DOMAIN PROTEIN 6'	1	0	0
251714_at	AT3G56370	AT3G56370	---'	1	0	0
251735_at	ATFER3	AT3G56090	ATFER3 (FERRITIN 3); BINDING / FERRIC IRON BINDING / OXIDOREDUCTASE/ TRANSITION METAL ION BINDING'	1	0	0
251736_at	AT3G56130	AT3G56130	---'	1	0	0
251741_at	UGP3	AT3G56040	UGP3 (UDP-GLUCOSE PYROPHOSPHORYLASE 3)'	1	0	0
251753_at	AT3G55760	AT3G55760	---'	1	0	0
251759_at	ATDFD	AT3G55630	ATDFD (A. THALIANA DHFS-FPGS HOMOLOG D); TETRAHYDROFOLYLPOLYGLUTAMATE SYNTHASE'	1	0	0
251762_at	SBPASE	AT3G55800	SBPASE (SEDOHEPTULOSE-BISPHOSPHATASE); PHOSPHORIC ESTER HYDROLASE/ SEDOHEPTULOSE-BISPHOSPHATASE'	1	0	0
251784_at	PPL1	AT3G55330	PPL1 (PSBP-LIKE PROTEIN 1); CALCIUM ION BINDING'	1	0	0
251796_at	AT3G55360	AT3G55360	'	1	0	0
251798_at	SCL30	AT3G55460	SCL30; RNA BINDING / NUCLEIC ACID BINDING / NUCLEOTIDE BINDING'	0	0	1
251808_at	AT3G55480	AT3G55480	PROTEIN AFFECTED TRAF&#64257;CKING 2'	1	0	0
251814_at	LHCA1	AT3G54890	LHCA1; CHLOROPHYLL BINDING'	1	0	0
251815_at	CXIP1	AT3G54900	CXIP1 (CAX INTERACTING PROTEIN 1); ANTIPORTER/ GLUTATHIONE DISULFIDE OXIDOREDUCTASE'	1	0	0
251827_at	TT5	AT3G55120	TT5 (TRANSPARENT TESTA 5); CHALCONE ISOMERASE'	1	0	0
251830_at	PUR5	AT3G55010	PUR5; ATP BINDING / PHOSPHORIBOSYLFORMYLGLYCINAMIDINE CYCLO-LIGASE'	1	0	0
251855_at	AT3G54690	AT3G54690	'	1	0	0
251856_at	AMP1	AT3G54720	AMP1 (ALTERED MERISTEM PROGRAM 1); CARBOXYPEPTIDASE/ DIPEPTIDASE'	1	0	0
251883_at	AT3G54210	AT3G54210	---'	1	0	0
251885_at	AT3G54050	AT3G54050	HIGH CYCLIC ELECTRON FLOW 1'	1	0	0
251886_at	AT3G54260	AT3G54260	TRICHOME BIREFRINGENCE-LIKE 36'	1	0	0
251891_at	WRI1	AT3G54320	WRI1 (WRINKLED 1); DNA BINDING / TRANSCRIPTION FACTOR'	0	0	1
251899_at	AT3G54400	AT3G54400	---'	1	0	0
251919_at	AT3G53800	AT3G53800	FES1B'	1	0	0
251920_at	AT3G53900	AT3G53900	URACIL PHOSPHORIBOSYLTRANSFERASE'	1	0	0
251929_at	SIGC	AT3G53920	SIGC (RNA POLYMERASE SIGMA-SUBUNIT C); DNA BINDING / DNA-DIRECTED RNA POLYMERASE/ SIGMA FACTOR/ TRANSCRIPTION FACTOR'	1	0	0
251931_at	AT3G53950	AT3G53950	---'	1	0	0
251934_at	AT3G54070	AT3G54070	---'	0	1	0
251935_at	AT3G54090	AT3G54090	FRUCTOKINASE-LIKE 1'	1	0	0
251942_at	PDR9	AT3G53480	PDR9 (PLEIOTROPIC DRUG RESISTANCE 9); ATPASE, COUPLED TO TRANSMEMBRANE MOVEMENT OF SUBSTANCES'	0	0	1
251961_at	AtPPa4	AT3G53620	ATPPA4 (ARABIDOPSIS THALIANA PYROPHOSPHORYLASE 4); INORGANIC DIPHOSPHATASE'	1	0	0
251967_at	AT3G53390	AT3G53390	---'	0	1	0
251969_at	LUT1	AT3G53130	LUT1 (LUTEIN DEFICIENT 1); EPSILON HYDROXYLASE/ OXYGEN BINDING'	1	0	0
251993_at	AT3G52960	AT3G52960	---'	1	0	0
251996_at	BGAL2	AT3G52840	BGAL2 (BETA-GALACTOSIDASE 2); BETA-GALACTOSIDASE/ CATALYTIC/ CATION BINDING'	1	0	0
252001_at	FTSZ2-2	AT3G52750	FTSZ2-2; GTP BINDING / GTPASE/ STRUCTURAL MOLECULE'	1	0	0
252011_at	ACA1	AT3G52720	ACA1 (ALPHA CARBONIC ANHYDRASE 1); CARBONATE DEHYDRATASE/ ZINC ION BINDING'	1	0	0
252014_at	AT3G52870	AT3G52870	---'	1	0	0
252017_at	CYP76G1	AT3G52970	CYP76G1; ELECTRON CARRIER/ HEME BINDING / IRON ION BINDING / MONOOXYGENASE/ OXYGEN BINDING'	1	0	0
252021_at	AT3G53070	AT3G53070	---'	1	0	0
252025_at	AT3G52900	AT3G52900	---'	1	0	0
252032_at	AT3G52150	AT3G52150	PLASTID-SPECI&#64257;C RIBOSOMAL PROTEIN 2'	1	0	0
252033_at	AT3G51950	AT3G51950	---'	1	0	0
252047_at	AT3G52490	AT3G52490	---'	0	0	1
252072_at	AT3G51710	AT3G51710	---'	0	1	0
252073_at	AT3G51750	AT3G51750	---'	0	0	1
252102_at	LTI30	AT3G50970	LTI30 (LOW TEMPERATURE-INDUCED 30)'	1	0	0
252105_at	AT3G51470	AT3G51470	---'	1	0	0
252107_at	TMT3	AT3G51490	TMT3 (TONOPLAST MONOSACCHARIDE TRANSPORTER3); CARBOHYDRATE TRANSMEMBRANE TRANSPORTER/ NUCLEOSIDE TRANSMEMBRANE TRANSPORTER/ SUGAR:HYDROGEN SYMPORTER'	1	0	0
252110_at	AT3G51560	AT3G51560	---'	1	0	0
252115_at	LTP5	AT3G51600	LTP5 (LIPID TRANSFER PROTEIN 5); LIPID TRANSPORTER'	1	0	0
252118_at	AT3G51400	AT3G51400	---'	1	0	0
252119_at	ATTRX1	AT3G51030	ATTRX1; OXIDOREDUCTASE, ACTING ON SULFUR GROUP OF DONORS, DISULFIDE AS ACCEPTOR'	1	0	0
252130_at	PSBO2	AT3G50820	PSBO2 (PHOTOSYSTEM II SUBUNIT O-2); OXYGEN EVOLVING/ POLY(U) BINDING'	1	0	0
252132_at	AT3G50790	AT3G50790	---'	1	0	0
252142_at	AT3G51120	AT3G51120	---'	0	1	1
252168_at	MES10	AT3G50440	MES10 (METHYL ESTERASE 10); HYDROLASE/ HYDROLASE, ACTING ON ESTER BONDS / METHYL JASMONATE ESTERASE'	1	0	0
252177_at	AT3G50730	AT3G50730	---'	1	0	0
252181_at	AT3G50685	AT3G50685	---'	1	0	0
252184_at	DWF4	AT3G50660	DWF4 (DWARF 4); STEROID 22-ALPHA HYDROXYLASE'	1	0	0
252199_at	AT3G50270	AT3G50270	---'	1	0	0
252205_at	AT3G50350	AT3G50350	---'	1	0	0
252210_at	OBP1	AT3G50410	OBP1 (OBF BINDING PROTEIN 1); DNA BINDING / PROTEIN BINDING / TRANSCRIPTION FACTOR'	1	0	0
252231_at	AT3G49720	AT3G49720	---'	1	0	0
252237_at	AT3G49950	AT3G49950	---'	1	0	0
252243_at	AT3G50120	AT3G50120	---'	1	0	0
252255_at	AT3G49220	AT3G49220	---'	1	0	0
252272_at	BAM2	AT3G49670	BAM2 (BARELY ANY MERISTEM 2); ATP BINDING / PROTEIN BINDING / PROTEIN KINASE/ PROTEIN SERINE/THREONINE KINASE'	1	0	0
252274_at	BCAT3	AT3G49680	BCAT3 (BRANCHED-CHAIN AMINOTRANSFERASE 3); BRANCHED-CHAIN-AMINO-ACID TRANSAMINASE/ CATALYTIC'	1	0	0
252277_at	NACA2	AT3G49470	NACA2 (NASCENT POLYPEPTIDE-ASSOCIATED COMPLEX SUBUNIT ALPHA-LIKE PROTEIN 2)'	1	0	0
252280_at	iqd21	AT3G49260	IQD21 (IQ-DOMAIN 21); CALMODULIN BINDING'	1	0	0
252290_at	AT3G49140	AT3G49140	---'	1	0	0
252296_at	AT3G48970	AT3G48970	---'	1	0	0
252299_at	AT3G49150	AT3G49150	---'	1	0	0
252318_at	GSA2	AT3G48730	GSA2 (GLUTAMATE-1-SEMIALDEHYDE 2,1-AMINOMUTASE 2); CATALYTIC/ GLUTAMATE-1-SEMIALDEHYDE 2,1-AMINOMUTASE/ PYRIDOXAL PHOSPHATE BINDING / TRANSAMINASE'	1	0	0
252343_at	AT3G48610	AT3G48610	NON-SPECIFIC PHOSPHOLIPASE C6'	1	0	0
252344_s_at	AT3G48620	AT3G48620	---'	1	0	0
252363_at	AT3G48460	AT3G48460	---'	1	0	0
252366_at	AT3G48420	AT3G48420	---'	1	0	0
252391_at	AT3G47860	AT3G47860	CHLOROPLASTIC LIPOCALIN'	1	0	0
252404_at	EDD1	AT3G48110	EDD1 (EMBRYO-DEFECTIVE-DEVELOPMENT 1); GLYCINE-TRNA LIGASE'	1	0	0
252409_at	AT3G47650	AT3G47650	---'	1	0	0
252419_at	AT3G47510	AT3G47510	---'	1	0	0
252425_at	AtTCP14	AT3G47620	ATTCP14 (TEOSINTE BRANCHED1, CYCLOIDEA AND PCF (TCP) 14); TRANSCRIPTION FACTOR'	1	0	0
252440_at	TIP5;1	AT3G47440	TIP5;1 (TONOPLAST INTRINSIC PROTEIN 5;1); UREA TRANSMEMBRANE TRANSPORTER/ WATER CHANNEL'	0	1	0
252441_at	PTAC16	AT3G46780	PTAC16 (PLASTID TRANSCRIPTIONALLY ACTIVE 16); BINDING / CATALYTIC'	1	0	0
252442_at	AT3G46940	AT3G46940	DUTP-PYROPHOSPHATASE-LIKE 1'	1	0	0
252443_at	AT3G46960	AT3G46960	---'	1	0	0
252462_at	AT3G47250	AT3G47250	---'	0	1	0
252468_at	PHS2	AT3G46970	PHS2 (ALPHA-GLUCAN PHOSPHORYLASE 2); PHOSPHORYLASE/ TRANSFERASE, TRANSFERRING GLYCOSYL GROUPS'	1	0	0
252481_at	AT3G46630	AT3G46630	---'	1	0	0
252495_at	AT3G46770	AT3G46770	---'	1	0	0
252501_at	AT3G46880	AT3G46880	---'	1	0	0
252516_at	ATHRS1	AT3G46100	ATHRS1 (HISTIDYL-TRNA SYNTHETASE 1); HISTIDINE-TRNA LIGASE'	1	0	0
252529_at	AT3G46490	AT3G46490	---'	1	0	0
252531_at	ACT12	AT3G46520	ACT12 (ACTIN-12); STRUCTURAL CONSTITUENT OF CYTOSKELETON'	1	0	0
252543_at	PHOT1	AT3G45780	PHOT1 (PHOTOTROPIN 1); FMN BINDING / BLUE LIGHT PHOTORECEPTOR/ KINASE/ PROTEIN BINDING / PROTEIN SERINE/THREONINE KINASE'	1	0	0
252562_s_at	AT3G45930	AT3G45930	---'	1	0	0
252574_at	AT3G45430	AT3G45430	---'	1	0	0
252594_at	AT3G45680	AT3G45680	---'	1	0	0
252607_at	XTR8	AT3G44990	XTR8 (XYLOGLUCAN ENDO-TRANSGLYCOSYLASE-RELATED 8); HYDROLASE, ACTING ON GLYCOSYL BONDS / XYLOGLUCAN:XYLOGLUCOSYL TRANSFERASE'	1	0	0
252612_at	AT3G45160	AT3G45160	---'	1	0	0
252643_at	AT3G44590	AT3G44590	---'	1	0	0
252667_at	NEK6	AT3G44200	NEK6 ( NIMA (NEVER IN MITOSIS, GENE A)-RELATED 6 ); ATP BINDING / KINASE/ PROTEIN KINASE/ PROTEIN SERINE/THREONINE KINASE'	1	0	0
252685_at	AT3G44410	AT3G44410	---'	1	0	0
252694_at	AT3G43630	AT3G43630	---'	1	0	0
252711_at	AT3G43720	AT3G43720	GLYCOSYLPHOSPHATIDYLINOSITOL-ANCHORED LIPID PROTEIN TRANSFER 2'	1	0	0
252724_at	AT3G43540	AT3G43540	---'	1	0	0
252734_at	MEE38	AT3G43160	MEE38 (MATERNAL EFFECT EMBRYO ARREST 38)'	0	0	1
252740_at	AT3G43270	AT3G43270	---'	1	0	0
252742_at	AT3G43290	AT3G43290	---'	1	0	0
252766_at	AT3G42820	AT3G42820	---'	0	1	0
252808_at	AT3G42420	AT3G42420	---'	0	0	1
252823_at	AT4G40045	AT4G40045	---'	1	0	0
252848_at	AT3G42190	AT3G42190	---'	1	0	0
252850_at	AT4G39880	AT4G39880	---'	1	0	0
252852_at	AT4G39900	AT4G39900	---'	1	0	0
252853_at	AT4G39710	AT4G39710	PHOTOSYNTHETIC NDH SUBCOMPLEX L 4'	1	0	0
252863_at	MIPS1	AT4G39800	MIPS1 (MYO-INOSITOL-1-PHOSTPATE SYNTHASE 1); INOSITOL-3-PHOSPHATE SYNTHASE'	1	0	0
252876_at	AT4G39970	AT4G39970	---'	1	0	0
252878_at	SAMC1	AT4G39460	SAMC1 (S-ADENOSYLMETHIONINE CARRIER 1); S-ADENOSYLMETHIONINE TRANSMEMBRANE TRANSPORTER/ BINDING'	1	0	0
252881_at	AT4G39610	AT4G39610	---'	1	0	0
252892_at	AT4G39420	AT4G39420	---'	1	0	0
252911_at	CYP96A12	AT4G39510	CYP96A12; ELECTRON CARRIER/ HEME BINDING / IRON ION BINDING / MONOOXYGENASE/ OXYGEN BINDING'	1	0	0
252919_at	AtGH9B16	AT4G38990	ATGH9B16 (ARABIDOPSIS THALIANA GLYCOSYL HYDROLASE 9B16); CATALYTIC/ HYDROLASE, HYDROLYZING O-GLYCOSYL COMPOUNDS'	1	0	0
252922_at	AT4G39040	AT4G39040	---'	1	0	0
252923_at	AT4G39050	AT4G39050	---'	1	0	0
252929_at	AT4G38970	AT4G38970	FRUCTOSE-BISPHOSPHATE ALDOLASE 2'	1	0	0
252937_at	SEC14	AT4G39180	SEC14; PHOSPHATIDYLINOSITOL TRANSPORTER'	1	0	0
252943_at	CAD9	AT4G39330	CAD9 (CINNAMYL ALCOHOL DEHYDROGENASE 9); BINDING / CATALYTIC/ OXIDOREDUCTASE/ ZINC ION BINDING'	1	0	0
252951_at	AT4G38700	AT4G38700	---'	1	0	0
252954_at	AT4G38660	AT4G38660	---'	1	0	0
252960_at	AT4G38750	AT4G38750	---'	0	0	1
252971_at	PRP4	AT4G38770	PRP4 (PROLINE-RICH PROTEIN 4)'	1	0	0
252973_s_at	ROC1	AT4G38740	ROC1 (ROTAMASE CYP 1); PEPTIDYL-PROLYL CIS-TRANS ISOMERASE'	1	0	0
252975_s_at	ROPGEF1	AT4G38430	ROPGEF1; RHO GUANYL-NUCLEOTIDE EXCHANGE FACTOR/ PROTEIN BINDING'	1	0	0
252985_at	AT4G38350	AT4G38350	---'	1	0	0
253004_at	AT4G38330	AT4G38330	---'	0	0	1
253009_at	SHM1	AT4G37930	SHM1 (SERINE TRANSHYDROXYMETHYLTRANSFERASE 1); GLYCINE HYDROXYMETHYLTRANSFERASE/ POLY(U) BINDING'	1	0	0
253028_at	pde191	AT4G38160	PDE191 (PIGMENT DEFECTIVE 191)'	1	0	0
253040_at	AT4G37800	AT4G37800	XYLOGLUCAN ENDOTRANSGLUCOSYLASE/HYDROLASE 7'	1	0	0
253049_at	MEE59	AT4G37300	MEE59 (MATERNAL EFFECT EMBRYO ARREST 59)'	1	0	0
253083_at	ALDH3F1	AT4G36250	ALDH3F1 (ALDEHYDE DEHYDROGENASE 3F1); 3-CHLOROALLYL ALDEHYDE DEHYDROGENASE/ ALDEHYDE DEHYDROGENASE (NAD)'	1	0	0
253090_at	BGAL3	AT4G36360	BGAL3 (BETA-GALACTOSIDASE 3); BETA-GALACTOSIDASE/ CATALYTIC/ CATION BINDING / SUGAR BINDING'	1	0	0
253102_at	AT4G36105	AT4G36105	---'	1	0	0
253109_at	MCA1	AT4G35920	MCA1 (MID1-COMPLEMENTING ACTIVITY 1)'	1	0	0
253114_at	ATGB2	AT4G35860	ATGB2 (GTP-BINDING 2); GTP BINDING'	0	1	0
253120_at	PLDDELTA	AT4G35790	ATPLDDELTA; PHOSPHOLIPASE D'	1	0	0
253141_at	AT4G35440	AT4G35440	CHLORIDE CHANNEL E'	1	0	0
253145_at	AT4G35560	AT4G35560	DUO1-ACTIVATED WD40 1'	1	0	0
253148_at	CYCB2;2	AT4G35620	CYCB2;2 (CYCLIN B2;2); CYCLIN-DEPENDENT PROTEIN KINASE REGULATOR'	1	0	0
253152_at	AT4G35690	AT4G35690	---'	0	1	0
253165_at	AT4G35320	AT4G35320	---'	1	0	0
253179_at	AT4G35200	AT4G35200	---'	0	1	0
253197_at	AT4G35250	AT4G35250	HIGH CHLOROPHYLL FLUORESCENCE PHENOTYPE 244'	1	0	0
253201_at	SSR16	AT4G34620	SSR16 (SMALL SUBUNIT RIBOSOMAL PROTEIN 16); STRUCTURAL CONSTITUENT OF RIBOSOME'	1	0	1
253207_at	AT4G34770	AT4G34770	---'	1	0	0
253208_at	AT4G34820	AT4G34820	---'	1	0	0
253209_at	AT4G34830	AT4G34830	PIGMENT DEFECTIVE 346'	1	0	0
253218_at	SLP2	AT4G34980	SLP2; SERINE-TYPE PEPTIDASE'	1	0	0
253220_s_at	AT4G34920	AT4G34920	---'	1	0	0
253229_at	AT4G34660	AT4G34660	---'	1	0	0
253233_at	AT4G34290	AT4G34290	---'	1	0	0
253237_at	ALDH3I1	AT4G34240	ALDH3I1 (ALDEHYDE DEHYDROGENASE 3|1); 3-CHLOROALLYL ALDEHYDE DEHYDROGENASE/ ALDEHYDE DEHYDROGENASE (NAD)'	1	0	0
253246_at	AT4G34600	AT4G34600	---'	0	1	0
253251_at	AT4G34730	AT4G34730	---'	1	0	0
253278_at	AT4G34220	AT4G34220	---'	1	0	0
253282_at	LEJ1	AT4G34120	LEJ1 (LOSS OF THE TIMING OF ET AND JA BIOSYNTHESIS 1)'	0	1	0
253283_at	AT4G34090	AT4G34090	---'	1	0	0
253286_at	FUC95A	AT4G34260	FUC95A; 1,2-ALPHA-L-FUCOSIDASE'	1	0	0
253295_at	AT4G33760	AT4G33760	---'	1	0	0
253299_at	AT4G33800	AT4G33800	---'	1	0	0
253300_at	BCA5	AT4G33580	CARBONIC ANHYDRASE FAMILY PROTEIN / CARBONATE DEHYDRATASE FAMILY PROTEIN'	1	0	0
253305_at	AT4G33666	AT4G33666	---'	1	0	0
253307_at	AT4G33670	AT4G33670	---'	1	0	0
253326_at	AT4G33440	AT4G33440	---'	0	0	1
253335_at	AT4G33500	AT4G33500	---'	1	0	0
253337_at	hda14	AT4G33470	HDA14 (HISTONE DEACETYLASE 14); HISTONE DEACETYLASE'	1	0	0
253342_at	PAA1	AT4G33520	PAA1 (P-TYPE ATP-ASE 1); ATPASE, COUPLED TO TRANSMEMBRANE MOVEMENT OF IONS, PHOSPHORYLATIVE MECHANISM / COPPER ION TRANSMEMBRANE TRANSPORTER'	1	0	0
253351_at	AT4G33700	AT4G33700	---'	0	0	1
253352_at	AT4G33710	AT4G33710	---'	1	0	0
253353_at	AT4G33730	AT4G33730	---'	1	0	0
253362_s_at	AT4G33110	AT4G33110	---'	1	0	0
253372_at	PME44	AT4G33220	ENZYME INHIBITOR/ PECTINESTERASE'	1	0	0
253378_at	AT4G33310	AT4G33310	---'	0	0	1
253394_at	VTE1	AT4G32770	VTE1 (VITAMIN E DEFICIENT 1); TOCOPHEROL CYCLASE'	1	0	0
253402_at	ATHB-8	AT4G32880	ATHB-8 (HOMEOBOX GENE 8); DNA BINDING / TRANSCRIPTION FACTOR'	1	0	0
253405_at	AT4G32800	AT4G32800	---'	1	0	0
253406_at	AT4G32890	AT4G32890	GATA TRANSCRIPTION FACTOR 9'	0	1	0
253412_at	CBL10	AT4G33000	CBL10 (CALCINEURIN B-LIKE 10); CALCIUM ION BINDING'	1	0	0
253414_at	EDA39	AT4G33050	EDA39 (EMBRYO SAC DEVELOPMENT ARREST 39); CALMODULIN BINDING'	0	1	0
253424_at	AT4G32330	AT4G32330	---'	1	0	0
253425_at	AT4G32190	AT4G32190	---'	1	0	0
253428_at	CESA1	AT4G32410	CESA1 (CELLULOSE SYNTHASE 1); CELLULOSE SYNTHASE/ TRANSFERASE, TRANSFERRING GLYCOSYL GROUPS'	1	0	0
253436_at	AT4G32470	AT4G32470	---'	1	0	0
253437_at	AT4G32460	AT4G32460	---'	1	0	0
253440_at	TIFY8	AT4G32570	TIFY8 (TIFY DOMAIN PROTEIN 8)'	1	0	0
253451_at	PC-MYB1	AT4G32730	PC-MYB1; DNA BINDING / TRANSCRIPTION COACTIVATOR/ TRANSCRIPTION FACTOR'	1	0	0
253475_at	AT4G32290	AT4G32290	---'	1	0	0
253489_at	MGD1	AT4G31780	MGD1 (MONOGALACTOSYL DIACYLGLYCEROL SYNTHASE 1); 1,2-DIACYLGLYCEROL 3-BETA-GALACTOSYLTRANSFERASE/ UDP-GALACTOSYLTRANSFERASE/ UDP-GLYCOSYLTRANSFERASE/ TRANSFERASE, TRANSFERRING GLYCOSYL GROUPS'	1	0	0
253493_at	ENP	AT4G31820	ENP (ENHANCER OF PINOID); PROTEIN BINDING / SIGNAL TRANSDUCER'	1	0	0
253495_at	PGR3	AT4G31850	PGR3 (PROTON GRADIENT REGULATION 3)'	1	0	0
253507_at	AT4G32000	AT4G32000	---'	1	0	0
253522_at	AT4G31290	AT4G31290	---'	1	0	0
253526_at	AT4G31420	AT4G31420	---'	0	0	1
253530_at	AT4G31530	AT4G31530	---'	1	0	0
253533_at	ATCSLC5	AT4G31590	ATCSLC5 (CELLULOSE-SYNTHASE LIKE C5); CELLULOSE SYNTHASE/ TRANSFERASE, TRANSFERRING GLYCOSYL GROUPS'	1	0	0
253537_at	HCF153	AT4G31560	HCF153'	1	0	0
253546_at	AT4G31040	AT4G31040	---'	1	0	0
253547_at	FAD6	AT4G30950	FAD6 (FATTY ACID DESATURASE 6); OMEGA-6 FATTY ACID DESATURASE'	1	0	0
253551_at	AT4G30996	AT4G30996	NA(+)- AND K(+)-SENSITIVE 1'	1	0	0
253568_at	AT4G31230	AT4G31230	---'	0	0	1
253579_at	BRS1	AT4G30610	BRS1 (BRI1 SUPPRESSOR 1); SERINE-TYPE CARBOXYPEPTIDASE'	1	0	0
253585_at	AT4G30720	AT4G30720	PIGMENT DEFECTIVE 327'	1	0	0
253615_at	CNGC17	AT4G30360	ATCNGC17; CALMODULIN BINDING / CYCLIC NUCLEOTIDE BINDING / ION CHANNEL'	0	0	1
253618_at	AT4G30420	AT4G30420	USUALLY MULTIPLE ACIDS MOVE IN AND OUT TRANSPORTERS 34'	1	0	0
253624_at	ATS2	AT4G30580	ATS2; 1-ACYLGLYCEROL-3-PHOSPHATE O-ACYLTRANSFERASE/ ACYLTRANSFERASE'	1	0	0
253627_at	AT4G30650	AT4G30650	---'	1	0	0
253635_at	AT4G30620	AT4G30620	---'	1	0	0
253639_at	AT4G30550	AT4G30550	GAMMA-GLUTAMYL PEPTIDASE 3'	0	0	1
253641_at	AT4G29980	AT4G29980	---'	1	0	0
253650_at	AT4G30020	AT4G30020	---'	1	0	0
253657_at	HMA2	AT4G30110	HMA2; CADMIUM-TRANSPORTING ATPASE'	1	0	0
253671_at	AT4G29990	AT4G29990	---'	0	0	1
253692_at	ATPAO5	AT4G29720	ATPAO5 (POLYAMINE OXIDASE 5); AMINE OXIDASE/ ELECTRON CARRIER/ OXIDOREDUCTASE'	1	0	0
253693_at	ACHT2	AT4G29670	THIOREDOXIN FAMILY PROTEIN'	1	0	0
253700_at	MTO2	AT4G29840	MTO2 (METHIONINE OVER-ACCUMULATOR 2); THREONINE SYNTHASE'	1	0	0
253734_at	AT4G29180	AT4G29180	ROOT HAIR SPECIFIC 16'	1	0	0
253736_at	AT4G28780	AT4G28780	---'	1	0	0
253738_at	PSAE-1	AT4G28750	PSAE-1 (PSA E1 KNOCKOUT); CATALYTIC'	1	0	0
253739_at	AT4G28760	AT4G28760	TON1 RECRUITING MOTIF 20'	1	0	0
253740_at	AT4G28706	AT4G28706	---'	1	0	0
253743_at	AT4G28940	AT4G28940	---'	1	0	0
253749_at	PAP2	AT4G29080	PAP2 (PHYTOCHROME-ASSOCIATED PROTEIN 2); TRANSCRIPTION FACTOR'	1	0	0
253754_at	AT4G29020	AT4G29020	---'	1	0	0
253758_at	emb2726	AT4G29060	EMB2726 (EMBRYO DEFECTIVE 2726); RNA BINDING / TRANSLATION ELONGATION FACTOR'	1	0	0
253781_at	AT4G28580	AT4G28580	'	0	1	0
253790_at	PSB28	AT4G28660	PSB28 (PHOTOSYSTEM II REACTION CENTER PSB28 PROTEIN)'	1	0	0
253800_at	AT4G28160	AT4G28160	---'	1	0	0
253808_at	AT4G28300	AT4G28300	---'	0	1	0
253815_at	ATEXPB3	AT4G28250	ATEXPB3 (ARABIDOPSIS THALIANA EXPANSIN B3)'	1	0	0
253825_at	AT4G28025	AT4G28025	---'	1	0	0
253849_at	AT4G28080	AT4G28080	---'	1	0	0
253850_at	sks10	AT4G28090	SKS10 (SKU5 SIMILAR 10); COPPER ION BINDING / OXIDOREDUCTASE'	1	0	0
253858_at	AT4G27600	AT4G27600	GENES NECESSARY FOR THE ACHIEVEMENT OF RUBISCO ACCUMULATION 5'	1	0	0
253860_at	AT4G27700	AT4G27700	---'	1	0	0
253862_at	SPL	AT4G27330	SPL (SPOROCYTELESS); PROTEIN BINDING / TRANSCRIPTION FACTOR'	1	0	0
253875_at	AT4G27520	AT4G27520	EARLY NODULIN-LIKE PROTEIN 2'	1	0	0
253876_at	CIP7	AT4G27430	CIP7 (COP1-INTERACTING PROTEIN 7); TRANSCRIPTION ACTIVATOR'	1	0	0
253879_s_at	AT4G27570	AT4G27570	---'	1	0	0
253886_at	CYP709B3	AT4G27710	CYP709B3; ELECTRON CARRIER/ HEME BINDING / IRON ION BINDING / MONOOXYGENASE/ OXYGEN BINDING'	1	0	1
253891_at	AT4G27720	AT4G27720	---'	1	0	0
253903_at	ATK2	AT4G27180	ATK2 (ARABIDOPSIS THALIANA KINESIN 2); MICROTUBULE BINDING / MICROTUBULE MOTOR'	1	0	0
253929_s_at	AT4G26730	AT4G26730	---'	1	0	0
253931_at	AT4G26770	AT4G26770	---'	0	1	0
253956_at	FIM1	AT4G26700	ATFIM1; ACTIN BINDING'	1	0	0
253966_at	AT4G26520	AT4G26520	FRUCTOSE-BISPHOSPHATE ALDOLASE 7'	1	0	0
253971_at	AT4G26530	AT4G26530	FRUCTOSE-BISPHOSPHATE ALDOLASE 5'	1	0	0
253973_at	AT4G26555	AT4G26555	---'	1	0	0
253984_at	OPT5	AT4G26590	OPT5 (OLIGOPEPTIDE TRANSPORTER 5); OLIGOPEPTIDE TRANSPORTER'	1	0	0
253994_at	ABI1	AT4G26080	ABI1 (ABA INSENSITIVE 1); CALCIUM ION BINDING / PROTEIN SERINE/THREONINE PHOSPHATASE'	0	1	0
254011_at	AT4G26370	AT4G26370	---'	1	0	0
254025_at	AT4G25790	AT4G25790	---'	1	0	0
254030_at	AT4G25890	AT4G25890	---'	1	0	0
254031_at	AT4G25920	AT4G25920	---'	0	0	1
254034_at	PGP2	AT4G25960	PGP2 (P-GLYCOPROTEIN 2); ATPASE, COUPLED TO TRANSMEMBRANE MOVEMENT OF SUBSTANCES'	1	0	0
254067_at	NAP8	AT4G25460	ATNAP8; ATPASE, COUPLED TO TRANSMEMBRANE MOVEMENT OF SUBSTANCES / TRANSPORTER'	1	0	0
254068_at	NAP8	AT4G25450	ATNAP8; ATPASE, COUPLED TO TRANSMEMBRANE MOVEMENT OF SUBSTANCES / TRANSPORTER'	1	0	0
254089_at	AT4G24800	AT4G24800	EIN2 C-TERMINUS INTERACTING PROTEIN 1'	1	0	0
254102_at	ACP4	AT4G25050	ACP4 (ACYL CARRIER PROTEIN 4); ACYL CARRIER'	1	0	0
254105_at	CHLM	AT4G25080	CHLM (MAGNESIUM-PROTOPORPHYRIN IX METHYLTRANSFERASE); MAGNESIUM PROTOPORPHYRIN IX METHYLTRANSFERASE'	1	0	0
254110_at	AT4G25260	AT4G25260	---'	1	0	0
254117_at	AT4G24750	AT4G24750	---'	1	0	0
254118_at	AT4G24790	AT4G24790	---'	1	0	0
254121_at	AT4G24760	AT4G24760	---'	0	0	1
254122_at	CER2	AT4G24510	CER2 (ECERIFERUM 2); TRANSFERASE/ TRANSFERASE, TRANSFERRING ACYL GROUPS OTHER THAN AMINO-ACYL GROUPS'	1	0	0
254126_at	RBP31	AT4G24770	RBP31 (31-KDA RNA BINDING PROTEIN); RNA BINDING / POLY(U) BINDING'	1	0	0
254134_at	AT4G24830	AT4G24830	---'	1	0	0
254137_at	AT4G24930	AT4G24930	---'	1	0	0
254141_at	PGI1	AT4G24620	PGI1 (PHOSPHOGLUCOSE ISOMERASE 1); GLUCOSE-6-PHOSPHATE ISOMERASE'	1	0	0
254148_at	cpHsc70-1	AT4G24280	CPHSC70-1 (CHLOROPLAST HEAT SHOCK PROTEIN 70-1); ATP BINDING'	1	0	0
254150_at	AT4G24350	AT4G24350	---'	1	0	0
254163_s_at	AT4G24340	AT4G24340	---'	1	0	0
254181_at	AT4G23940	AT4G23940	FTSH INACTIVE PROTEASE 1'	1	0	0
254185_at	CSLG3	AT4G23990	ATCSLG3; CELLULOSE SYNTHASE/ TRANSFERASE/ TRANSFERASE, TRANSFERRING GLYCOSYL GROUPS'	1	0	0
254198_at	AT4G24090	AT4G24090	---'	1	0	0
254199_at	AT4G24100	AT4G24100	---'	0	0	1
254213_at	AT4G23590	AT4G23590	---'	1	0	0
254218_at	AT4G23740	AT4G23740	---'	1	0	0
254221_at	AT4G23820	AT4G23820	---'	1	0	0
254222_at	AT4G23830	AT4G23830	---'	1	0	0
254225_at	AT4G23670	AT4G23670	---'	1	0	0
254226_at	AT4G23690	AT4G23690	DIRIGENT PROTEIN 6'	1	0	0
254235_at	CRF2	AT4G23750	CRF2 (CYTOKININ RESPONSE FACTOR 2); DNA BINDING / TRANSCRIPTION FACTOR'	1	0	0
254250_at	AT4G23290	AT4G23290	CYSTEINE-RICH RLK (RECEPTOR-LIKE PROTEIN KINASE) 21'	1	0	0
254274_at	AT4G22770	AT4G22770	---'	1	0	0
254283_s_at	AT4G22870	AT4G22870	---'	1	0	0
254296_at	AT4G23090	AT4G23090	---'	1	0	0
254305_at	AKT2/3	AT4G22200	AKT2/3 (ARABIDOPSIS POTASSIUM TRANSPORT 2/3); CYCLIC NUCLEOTIDE BINDING / INWARD RECTIFIER POTASSIUM CHANNEL/ PROTEIN BINDING'	1	0	0
254311_at	AT4G22440	AT4G22440	---'	0	1	0
254330_at	LBD32	AT4G22700	LBD32 (LOB DOMAIN-CONTAINING PROTEIN 32)'	0	1	0
254339_at	BGLU3	AT4G22100	BGLU3 (BETA GLUCOSIDASE 2); CATALYTIC/ CATION BINDING / HYDROLASE, HYDROLYZING O-GLYCOSYL COMPOUNDS'	0	0	1
254347_at	WRKY31	AT4G22070	WRKY31; TRANSCRIPTION FACTOR'	1	0	0
254363_at	sks4	AT4G22010	SKS4 (SKU5 SIMILAR 4); COPPER ION BINDING / OXIDOREDUCTASE'	1	0	0
254370_at	ATML1	AT4G21750	ATML1 (MERISTEM LAYER 1); DNA BINDING / SEQUENCE-SPECIFIC DNA BINDING / TRANSCRIPTION FACTOR'	1	0	0
254377_at	AT4G21650	AT4G21650	---'	1	0	0
254395_at	AT4G21640	AT4G21640	---'	0	0	1
254398_at	PSBQA	AT4G21280	OXYGEN-EVOLVING ENHANCER PROTEIN 3, CHLOROPLAST, PUTATIVE (PSBQ1) (PSBQ)'	1	0	0
254407_at	AT4G21370	AT4G21370	PSEUDOGENE OF S-LOCUS RECEPTOR KINASE A'	0	1	0
254413_at	ATMYB102	AT4G21440	ATMYB102 (ARABIDOPSIS MYB-LIKE 102); DNA BINDING / TRANSCRIPTION FACTOR'	0	0	1
254466_at	AT4G20430	AT4G20430	---'	1	0	0
254480_at	ATRABE1B	AT4G20360	ATRABE1B (ARABIDOPSIS RAB GTPASE HOMOLOG E1B); GTP BINDING / GTPASE/ TRANSLATION ELONGATION FACTOR'	1	0	0
254484_at	AT4G20750	AT4G20750	---'	1	0	0
254496_at	ATAAH	AT4G20070	ATAAH (ARABIDOPSIS THALIANA ALLANTOATE AMIDOHYDROLASE); ALLANTOATE DEIMINASE/ METALLOPEPTIDASE'	1	0	0
254502_at	PTAC14	AT4G20130	PTAC14 (PLASTID TRANSCRIPTIONALLY ACTIVE14)'	1	0	0
254505_at	AT4G19985	AT4G19985	---'	1	0	0
254535_at	AK-HSDH II	AT4G19710	BIFUNCTIONAL ASPARTATE KINASE/HOMOSERINE DEHYDROGENASE, PUTATIVE / AK-HSDH, PUTATIVE'	1	0	0
254552_at	AT4G19900	AT4G19900	---'	0	0	1
254553_at	AT4G19530	AT4G19530	---'	1	0	0
254563_at	ERD3	AT4G19120	ERD3 (EARLY-RESPONSIVE TO DEHYDRATION 3)'	1	0	0
254585_at	AT4G19500	AT4G19500	---'	0	0	1
254588_at	AT4G18840	AT4G18840	---'	1	0	0
254601_at	CMT2	AT4G19020	CMT2 (CHROMOMETHYLASE 2); DNA BINDING / CHROMATIN BINDING'	1	0	0
254622_at	AT4G18375	AT4G18375	---'	1	0	0
254623_at	CHLI1	AT4G18480	CHLI1; ATPASE/ MAGNESIUM CHELATASE'	1	0	0
254638_at	AT4G18740	AT4G18740	---'	1	0	0
254649_at	AT4G18570	AT4G18570	---'	1	0	0
254656_at	AT4G18070	AT4G18070	---'	1	0	0
254669_at	DEG5	AT4G18370	DEG5 (DEGP PROTEASE 5); CATALYTIC/ SERINE-TYPE ENDOPEPTIDASE/ SERINE-TYPE PEPTIDASE'	1	0	0
254670_at	AT4G18390	AT4G18390	TEOSINTE BRANCHED 1, CYCLOIDEA AND PCF TRANSCRIPTION FACTOR 2'	1	0	0
254679_at	AML3	AT4G18120	AML3 (ARABIDOPSIS MEI2-LIKE 3); RNA BINDING / NUCLEIC ACID BINDING / NUCLEOTIDE BINDING'	0	0	1
254687_at	CYP83A1	AT4G13770	CYP83A1 (CYTOCHROME P450 83A1); OXIDOREDUCTASE, ACTING ON PAIRED DONORS, WITH INCORPORATION OR REDUCTION OF MOLECULAR OXYGEN, NADH OR NADPH AS ONE DONOR, AND INCORPORATION OF ONE ATOM OF OXYGEN / OXYGEN BINDING'	1	0	0
254701_at	AT4G18030	AT4G18030	---'	1	0	0
254716_at	UNE15	AT4G13560	UNE15 (UNFERTILIZED EMBRYO SAC 15)'	1	0	0
254727_at	PTAC5	AT4G13670	PTAC5 (PLASTID TRANSCRIPTIONALLY ACTIVE5); HEAT SHOCK PROTEIN BINDING / UNFOLDED PROTEIN BINDING'	1	0	0
254733_at	AT4G13760	AT4G13760	---'	0	1	0
254737_at	AT4G13840	AT4G13840	---'	1	0	0
254740_s_at	AT4G13890	AT4G13890	SERINE HYDROXYMETHYLTRANSFERASE 5'	1	0	0
254746_at	AT4G12980	AT4G12980	---'	1	0	0
254755_at	AT4G13220	AT4G13220	---'	1	0	0
254763_at	AT4G13170	AT4G13170	---'	1	0	0
254783_at	AT4G12830	AT4G12830	---'	1	0	0
254785_at	FLA2	AT4G12730	FLA2 (FASCICLIN-LIKE ARABINOGALACTAN 2)'	1	0	0
254789_at	AT4G12880	AT4G12880	EARLY NODULIN-LIKE PROTEIN 19'	1	0	0
254790_at	PSAL	AT4G12800	PSAL (PHOTOSYSTEM I SUBUNIT L)'	1	0	0
254794_at	AT4G12970	AT4G12970	STOMAGEN'	1	0	0
254807_at	AT4G12700	AT4G12700	---'	1	0	0
254815_at	SKU5	AT4G12420	SKU5; COPPER ION BINDING / OXIDOREDUCTASE'	1	0	0
254816_at	APT4	AT4G12440	ADENINE PHOSPHORIBOSYLTRANSFERASE, PUTATIVE'	1	0	0
254817_at	ORP2B	AT4G12460	ORP2B (OSBP(OXYSTEROL BINDING PROTEIN)-RELATED PROTEIN 2B); OXYSTEROL BINDING'	0	0	1
254852_at	WRKY19	AT4G12020	WRKY19; TRANSCRIPTION FACTOR'	0	1	0
254862_at	AT4G12030	AT4G12030	BILE ACID TRANSPORTER 5'	1	0	0
254872_at	AT4G11560	AT4G11560	---'	0	0	1
254910_at	AT4G11175	AT4G11175	---'	1	0	0
254938_at	OPT7	AT4G10770	OPT7 (OLIGOPEPTIDE TRANSPORTER 7); OLIGOPEPTIDE TRANSPORTER'	1	0	0
254970_at	LHCB5	AT4G10340	LHCB5 (LIGHT HARVESTING COMPLEX OF PHOTOSYSTEM II 5); CHLOROPHYLL BINDING'	1	0	0
254976_at	AT4G10510	AT4G10510	---'	1	0	0
255012_at	AT4G10030	AT4G10030	---'	1	0	0
255046_at	ATPD	AT4G09650	ATPD (ATP SYNTHASE DELTA-SUBUNIT GENE); HYDROGEN ION TRANSPORTING ATP SYNTHASE, ROTATIONAL MECHANISM / PROTON-TRANSPORTING ATPASE, ROTATIONAL MECHANISM'	1	0	0
255052_at	ATRABG3A	AT4G09720	RAS-RELATED GTP-BINDING PROTEIN, PUTATIVE'	1	0	0
255078_at	APX4	AT4G09010	APX4 (ASCORBATE PEROXIDASE 4); HEME BINDING / PEROXIDASE'	1	0	0
255097_at	AT4G08610	AT4G08610	---'	0	0	1
255100_at	AT4G08660	AT4G08660	---'	1	0	0
255104_at	SAH7	AT4G08685	SAH7'	1	0	0
255123_at	AT4G08530	AT4G08530	---'	1	0	0
255181_at	AT4G08110	AT4G08110	---'	0	0	1
255184_at	AT4G07730	AT4G07730	---'	0	0	1
255185_at	AT4G07740	AT4G07740	---'	0	1	0
255202_at	AT4G07500	AT4G07500	---'	1	0	0
255248_at	PSBQ-2	AT4G05180	PSBQ-2; CALCIUM ION BINDING'	1	0	0
255249_at	AT4G05090	AT4G05090	---'	1	0	0
255277_at	PDF2	AT4G04890	PDF2 (PROTODERMAL FACTOR 2); DNA BINDING / TRANSCRIPTION FACTOR'	1	0	0
255294_at	AT4G04750	AT4G04750	---'	1	0	0
255298_at	ATMSRB6	AT4G04840	METHIONINE SULFOXIDE REDUCTASE DOMAIN-CONTAINING PROTEIN / SEIR DOMAIN-CONTAINING PROTEIN'	1	0	0
255328_at	EMB2369	AT4G04350	EMB2369 (EMBRYO DEFECTIVE 2369); ATP BINDING / AMINOACYL-TRNA LIGASE/ LEUCINE-TRNA LIGASE/ NUCLEOTIDE BINDING'	1	0	0
255329_at	AT4G04370	AT4G04370	---'	0	0	1
255331_at	AT4G04330	AT4G04330	HOMOLOGUE OF CYANOBACTERIAL RBCX 1'	1	0	0
255332_at	AT4G04340	AT4G04340	---'	1	0	0
255367_at	AT4G04060	AT4G04060	---'	1	0	0
255402_at	hemf2	AT4G03205	COPROPORPHYRINOGEN III OXIDASE, PUTATIVE / COPROPORPHYRINOGENASE, PUTATIVE / COPROGEN OXIDASE, PUTATIVE'	1	0	0
255405_s_at	AT4G03440	AT4G03440	---'	1	0	0
255413_at	AT4G03140	AT4G03140	---'	1	0	0
255416_at	AT4G03170	AT4G03170	---'	0	0	1
255419_at	AT4G03230	AT4G03230	---'	1	0	0
255430_at	tic20-IV	AT4G03320	TIC20-IV (TRANSLOCON AT THE INNER ENVELOPE MEMBRANE OF CHLOROPLASTS 20-IV)'	0	0	1
255436_at	AT4G03150	AT4G03150	---'	1	0	0
255440_at	AT4G02530	AT4G02530	---'	1	0	0
255447_at	AT4G02790	AT4G02790	EMBRYO DEFECTIVE 3129'	1	0	0
255450_at	AT4G02850	AT4G02850	---'	1	0	0
255453_at	AT4G02900	AT4G02900	---'	0	1	0
255457_at	PSAD-1	AT4G02770	PSAD-1 (PHOTOSYSTEM I SUBUNIT D-1)'	1	0	0
255477_at	AT4G02370	AT4G02370	---'	0	0	1
255483_at	XT2	AT4G02500	XT2 (UDP-XYLOSYLTRANSFERASE 2); UDP-XYLOSYLTRANSFERASE/ TRANSFERASE/ TRANSFERASE, TRANSFERRING GLYCOSYL GROUPS / XYLOGLUCAN 6-XYLOSYLTRANSFERASE'	1	0	0
255492_at	EOL1	AT4G02680	EOL1 (ETO1-LIKE 1); BINDING / PROTEIN BINDING'	1	0	0
255509_at	AT4G02210	AT4G02210	---'	0	0	1
255513_at	PRL	AT4G02060	PRL (PROLIFERA); ATP BINDING / DNA BINDING / DNA-DEPENDENT ATPASE/ NUCLEOSIDE-TRIPHOSPHATASE/ NUCLEOTIDE BINDING'	1	0	0
255522_at	RSH1	AT4G02260	RSH1 (RELA-SPOT HOMOLOG 1); CATALYTIC'	1	0	0
255537_at	PPOX	AT4G01690	PPOX; PROTOPORPHYRINOGEN OXIDASE'	1	0	0
255540_at	AT4G01800	AT4G01800	'	1	0	0
255549_at	GPAT3	AT4G01950	GPAT3 (GLYCEROL-3-PHOSPHATE ACYLTRANSFERASE 3); ACYLTRANSFERASE'	1	0	0
255552_at	SAM-2	AT4G01850	SAM-2 (S-ADENOSYLMETHIONINE SYNTHETASE 2); COPPER ION BINDING / METHIONINE ADENOSYLTRANSFERASE'	1	0	0
255567_at	AT4G01150	AT4G01150	---'	1	0	0
255572_at	AT4G01050	AT4G01050	THYLAKOID RHODANESE-LIKE'	1	0	0
255579_at	AT4G01460	AT4G01460	---'	1	0	0
255607_at	AT4G01130	AT4G01130	---'	1	0	0
255613_at	AT4G01270	AT4G01270	---'	1	0	0
255621_at	AT4G01390	AT4G01390	---'	0	1	0
255623_at	AT4G01310	AT4G01310	---'	1	0	0
255659_at	AT4G00895	AT4G00895	---'	1	0	0
255660_at	AT4G00755	AT4G00755	---'	1	0	0
255662_at	GPAT8	AT4G00410	GPAT8 (GLYCEROL-3-PHOSPHATE ACYLTRANSFERASE 8); ACYLTRANSFERASE/ GLYCEROL-3-PHOSPHATE O-ACYLTRANSFERASE'	1	0	0
255679_at	AT4G00520	AT4G00520	---'	1	0	0
255690_at	CYP86A2	AT4G00360	CYP86A2 (CYTOCHROME P450 86 A2); FATTY ACID (OMEGA-1)-HYDROXYLASE/ OXYGEN BINDING'	1	0	0
255691_at	ANTR2	AT4G00370	ANTR2; INORGANIC PHOSPHATE TRANSMEMBRANE TRANSPORTER/ ORGANIC ANION TRANSMEMBRANE TRANSPORTER'	1	0	0
255692_at	GPAT8	AT4G00400	GPAT8 (GLYCEROL-3-PHOSPHATE ACYLTRANSFERASE 8); ACYLTRANSFERASE/ GLYCEROL-3-PHOSPHATE O-ACYLTRANSFERASE'	1	0	0
255706_at	ATRPS13A	AT4G00100	ATRPS13A (ARABIDOPSIS THALIANA RIBOSOMAL PROTEIN S13A); STRUCTURAL CONSTITUENT OF RIBOSOME'	1	0	0
255719_at	AT1G32080	AT1G32080	'	1	0	0
255720_at	PRK	AT1G32060	PRK (PHOSPHORIBULOKINASE); ATP BINDING / PHOSPHORIBULOKINASE/ PROTEIN BINDING'	1	0	0
255774_at	AT1G18620	AT1G18620	TON1 RECRUITING MOTIF 3'	1	0	0
255779_at	PDCB3	AT1G18650	PDCB3 (PLASMODESMATA CALLOSE-BINDING PROTEIN 3); CALLOSE BINDING / POLYSACCHARIDE BINDING'	1	0	0
255786_at	ATCLH1	AT1G19670	ATCLH1 (ARABIDOPSIS THALIANA CORONATINE-INDUCED PROTEIN 1); CHLOROPHYLLASE'	1	0	0
255791_at	DAL1	AT2G33430	DAL1 (DIFFERENTIATION AND GREENING-LIKE 1)'	1	0	0
255793_at	AT2G33250	AT2G33250	---'	1	0	0
255798_at	AT2G33255	AT2G33255	---'	1	0	0
255802_s_at	AT4G10150	AT4G10150	---'	1	0	0
255817_at	PDLP3	AT2G33330	PDLP3 (PLASMODESMATA-LOCATED PROTEIN 3)'	1	0	0
255818_at	AT2G33570	AT2G33570	GALACTAN SYNTHASE 1'	1	0	0
255820_at	AT2G40580	AT2G40580	---'	1	0	0
255826_at	HEME2	AT2G40490	HEME2; UROPORPHYRINOGEN DECARBOXYLASE'	1	0	0
255829_at	KT2	AT2G40540	KT2 (POTASSIUM TRANSPORTER 2); POTASSIUM ION TRANSMEMBRANE TRANSPORTER'	1	0	0
255839_at	AT2G33500	AT2G33500	B-BOX DOMAIN PROTEIN 12'	1	0	0
255849_at	AT2G33320	AT2G33320	---'	0	0	1
255850_at	AT2G33450	AT2G33450	PLASTID RIBOSOMAL PROTEIN L28'	1	0	0
255856_at	AT1G66940	AT1G66940	---'	1	0	0
255861_at	AT2G30290	AT2G30290	VACUOLAR SORTING RECEPTOR 2'	0	1	0
255886_at	DRT112	AT1G20340	DRT112; COPPER ION BINDING / ELECTRON CARRIER'	1	0	0
255889_at	WBC11	AT1G17840	WBC11 (WHITE-BROWN COMPLEX HOMOLOG PROTEIN 11); ATPASE, COUPLED TO TRANSMEMBRANE MOVEMENT OF SUBSTANCES / FATTY ACID TRANSPORTER'	1	0	0
255899_at	AT1G17970	AT1G17970	---'	1	0	0
255903_at	MYB52	AT1G17950	MYB52 (MYB DOMAIN PROTEIN 52); DNA BINDING / TRANSCRIPTION FACTOR'	0	0	1
255915_at	AT5G28620	AT5G28620	---'	0	1	0
255928_at	AT1G12640	AT1G12640	LYSOPHOSPHOLIPID ACYLTRANSFERASE 1'	0	1	0
255933_at	ATRBL6	AT1G12750	ATRBL6 (ARABIDOPSIS RHOMBOID-LIKE PROTEIN 6)'	1	0	0
255942_at	AtUGT85A2	AT1G22360	ATUGT85A2 (UDP-GLUCOSYL TRANSFERASE 85A2); UDP-GLYCOSYLTRANSFERASE/ GLUCURONOSYLTRANSFERASE/ TRANSFERASE, TRANSFERRING GLYCOSYL GROUPS'	1	0	0
255948_at	AT1G22060	AT1G22060	---'	1	0	0
255982_at	OHP2	AT1G34000	OHP2 (ONE-HELIX PROTEIN 2)'	1	0	0
255997_s_at	CAB3	AT1G29910	CAB3 (CHLOROPHYLL A/B BINDING PROTEIN 3); CHLOROPHYLL BINDING'	1	0	0
256004_at	AT3G31460	AT3G31460	---'	0	0	1
256015_at	LHCA6	AT1G19150	LHCA6; CHLOROPHYLL BINDING'	1	0	0
256020_at	HEMA1	AT1G58290	HEMA1; GLUTAMYL-TRNA REDUCTASE'	1	0	0
256021_at	ZW9	AT1G58270	ZW9'	1	0	0
256025_at	RXF12	AT1G58370	RXF12; ENDO-1,4-BETA-XYLANASE/ HYDROLASE, HYDROLYZING O-GLYCOSYL COMPOUNDS'	1	0	0
256033_at	UGT71C4	AT1G07250	UGT71C4 (UDP-GLUCOSYL TRANSFERASE 71C4); QUERCETIN 3-O-GLUCOSYLTRANSFERASE/ QUERCETIN 7-O-GLUCOSYLTRANSFERASE/ TRANSFERASE, TRANSFERRING GLYCOSYL GROUPS'	1	0	0
256055_at	AT1G07030	AT1G07030	---'	0	1	0
256057_at	NDA1	AT1G07180	NDA1 (ALTERNATIVE NAD(P)H DEHYDROGENASE 1); NADH DEHYDROGENASE'	1	0	0
256058_at	UGT71C5	AT1G07240	UGT71C5 (UDP-GLUCOSYL TRANSFERASE 71C5); UDP-GLYCOSYLTRANSFERASE/ QUERCETIN 3-O-GLUCOSYLTRANSFERASE/ TRANSFERASE, TRANSFERRING GLYCOSYL GROUPS'	1	0	0
256069_at	AFP2	AT1G13740	AFP2 (ABI FIVE BINDING PROTEIN 2)'	1	0	0
256070_at	AT1G13730	AT1G13730	---'	1	0	0
256076_at	AT1G18060	AT1G18060	---'	1	0	0
256087_at	AT1G20800	AT1G20800	---'	0	1	0
256088_at	AT1G20810	AT1G20810	---'	1	0	0
256096_at	AT1G13650	AT1G13650	---'	1	0	0
256112_at	ATRABA1B	AT1G16920	ATRABA1B (ARABIDOPSIS RAB GTPASE HOMOLOG A1B); GTP BINDING'	1	0	0
256114_at	AT1G16850	AT1G16850	---'	1	0	0
256125_at	ATLP-1	AT1G18250	ATLP-1'	1	0	0
256126_at	AT1G18050	AT1G18050	---'	1	0	0
256134_at	AAPT1	AT1G13560	AAPT1 (AMINOALCOHOLPHOSPHOTRANSFERASE 1); PHOSPHATIDYLTRANSFERASE/ PHOSPHOTRANSFERASE, FOR OTHER SUBSTITUTED PHOSPHATE GROUPS'	1	0	0
256156_at	ATPLC2	AT3G08510	ATPLC2 (PHOSPHOLIPASE C 2); PHOSPHOLIPASE C'	1	0	0
256160_at	PDH-E1 BETA	AT1G30120	PDH-E1 BETA (PYRUVATE DEHYDROGENASE E1 BETA); PYRUVATE DEHYDROGENASE (ACETYL-TRANSFERRING)'	1	0	0
256165_at	AT1G48780	AT1G48780	---'	1	0	0
256166_at	AT1G36920	AT1G36920	---'	0	1	0
256176_at	ATEXO70G2	AT1G51640	ATEXO70G2 (EXOCYST SUBUNIT EXO70 FAMILY PROTEIN G2); PROTEIN BINDING'	0	1	0
256203_at	AT1G50800	AT1G50800	---'	0	0	1
256211_at	GA2OX7	AT1G50960	GA2OX7 (GIBBERELLIN 2-OXIDASE 7); GIBBERELLIN 2-BETA-DIOXYGENASE'	0	1	0
256215_at	AT1G50900	AT1G50900	LHCP TRANSLOCATION DEFECT'	1	0	0
256221_at	AT1G56300	AT1G56300	---'	1	0	0
256223_at	emb1303	AT1G56200	EMB1303 (EMBRYO DEFECTIVE 1303)'	1	0	0
256237_at	DRT100	AT3G12610	DRT100 (DNA-DAMAGE REPAIR/TOLERATION 100); NUCLEOTIDE BINDING / PROTEIN BINDING'	1	0	0
256241_at	AT3G12390	AT3G12390	---'	1	0	0
256243_at	ATHCHIB	AT3G12500	ATHCHIB (ARABIDOPSIS THALIANA BASIC CHITINASE); CHITINASE'	0	1	0
256257_at	ATE2	AT3G11240	ATE2 (ARGININE-TRNA PROTEIN TRANSFERASE 2); ARGINYLTRANSFERASE'	0	1	0
256274_at	emb2738	AT3G12080	EMB2738 (EMBRYO DEFECTIVE 2738); GTP BINDING'	1	0	0
256277_at	FAD2	AT3G12120	FAD2 (FATTY ACID DESATURASE 2); DELTA12-FATTY ACID DEHYDROGENASE/ OMEGA-6 FATTY ACID DESATURASE'	1	0	0
256283_at	AT3G12540	AT3G12540	---'	0	1	0
256288_at	PRMT3	AT3G12270	PRMT3 (PROTEIN ARGININE METHYLTRANSFERASE 3); METHYLTRANSFERASE/ ZINC ION BINDING'	1	0	0
256302_at	AT1G69526	AT1G69526	---'	1	0	0
256304_at	AT1G69523	AT1G69523	---'	1	0	0
256309_at	PSAK	AT1G30380	PSAK (PHOTOSYSTEM I SUBUNIT K)'	1	0	0
256310_at	ERD4	AT1G30360	ERD4 (EARLY-RESPONSIVE TO DEHYDRATION 4)'	1	0	0
256314_at	TOC75-I	AT1G35860	TOC75-I (TRANSLOCON OUTER MEMBRANE COMPLEX 75-I)'	1	0	0
256361_at	pde194	AT1G66520	PDE194 (PIGMENT DEFECTIVE 194); CATALYTIC/ FORMYLTETRAHYDROFOLATE DEFORMYLASE/ HYDROXYMETHYL-, FORMYL- AND RELATED TRANSFERASE'	1	0	0
256382_at	AT1G66860	AT1G66860	---'	1	0	0
256386_at	AT1G66540	AT1G66540	---'	1	0	0
256402_at	AT3G06130	AT3G06130	---'	1	0	0
256408_at	AT1G66610	AT1G66610	---'	1	0	0
256415_at	AT3G11210	AT3G11210	---'	1	0	0
256417_s_at	FAD7	AT3G11170	FAD7 (FATTY ACID DESATURASE 7); OMEGA-3 FATTY ACID DESATURASE'	1	0	0
256432_at	AT3G10990	AT3G10990	---'	0	1	0
256446_at	AT3G11110	AT3G11110	---'	1	0	0
256455_at	AT1G75190	AT1G75190	---'	1	0	0
256461_s_at	AT4G18440	AT4G18440	---'	1	0	0
256465_at	AT1G32570	AT1G32570	---'	1	0	0
256468_at	AT1G32550	AT1G32550	FERREDOXIN C 2'	1	0	0
256516_at	TMK1	AT1G66150	TMK1 (TRANSMEMBRANE KINASE 1); TRANSMEMBRANE RECEPTOR PROTEIN SERINE/THREONINE KINASE'	1	0	0
256517_at	MMD1	AT1G66170	MMD1 (MALE MEIOCYTE DEATH 1); DNA BINDING / PROTEIN BINDING / ZINC ION BINDING'	0	1	0
256527_at	AT1G66100	AT1G66100	---'	1	0	0
256528_at	ZFP4	AT1G66140	ZFP4 (ZINC FINGER PROTEIN 4); NUCLEIC ACID BINDING / TRANSCRIPTION FACTOR/ ZINC ION BINDING'	1	0	0
256549_at	AT3G31310	AT3G31310	---'	0	1	0
256575_at	RHM3	AT3G14790	RHM3 (RHAMNOSE BIOSYNTHESIS 3); UDP-L-RHAMNOSE SYNTHASE/ CATALYTIC'	1	0	0
256577_at	AT3G28220	AT3G28220	---'	1	0	0
256585_at	AT3G28760	AT3G28760	---'	0	0	1
256607_at	AT3G32930	AT3G32930	---'	1	0	0
256612_at	AT3G29280	AT3G29280	---'	1	0	0
256615_at	AT3G22250	AT3G22250	---'	1	0	0
256651_at	AT3G18840	AT3G18840	---'	1	0	0
256652_at	LPAT5	AT3G18850	LPAT5; ACYLTRANSFERASE'	1	0	0
256655_at	AT3G18890	AT3G18890	TRANSLOCON AT THE INNER ENVELOPE MEMBRANE OF CHLOROPLASTS 62'	1	0	0
256659_at	AT3G12020	AT3G12020	---'	0	0	1
256673_at	FLA15	AT3G52370	FLA15 (FASCICLIN-LIKE ARABINOGALACTAN PROTEIN 15 PRECURSOR)'	1	0	0
256675_at	AT3G52170	AT3G52170	---'	1	0	0
256678_at	CP33	AT3G52380	CP33; RNA BINDING'	1	0	0
256686_at	AT3G32110	AT3G32110	---'	1	0	0
256698_at	AT3G20680	AT3G20680	---'	1	0	0
256713_at	AT2G34060	AT2G34060	---'	1	0	0
256728_at	AT3G25660	AT3G25660	---'	1	0	0
256736_at	AT3G29410	AT3G29410	---'	0	0	1
256740_at	AT3G29330	AT3G29330	---'	1	0	0
256742_at	AT3G29380	AT3G29380	PLANT-SPECIFIC TFIIB-RELATED PROTEIN 2'	1	0	0
256752_at	AT3G27180	AT3G27180	---'	1	0	0
256753_at	GHS1	AT3G27160	GHS1 (GLUCOSE HYPERSENSITIVE 1); STRUCTURAL CONSTITUENT OF RIBOSOME'	1	0	0
256770_at	AT3G13700	AT3G13700	---'	1	0	0
256773_at	AT3G13630	AT3G13630	---'	1	0	0
256786_at	AT3G13740	AT3G13740	---'	1	0	0
256818_at	AT3G21420	AT3G21420	LATERAL BRANCHING OXIDOREDUCTASE 1'	0	0	1
256826_at	AT3G18540	AT3G18540	---'	1	0	0
256836_at	PKP-ALPHA	AT3G22960	PKP-ALPHA; PYRUVATE KINASE'	1	0	0
256848_at	AT3G27960	AT3G27960	KINESIN LIGHT CHAIN-RELATED 2'	1	0	0
256855_at	AT3G15190	AT3G15190	PLASTID RIBOSOMAL PROTEIN S20'	1	0	0
256856_at	AT3G15110	AT3G15110	---'	1	0	0
256859_at	AT3G22940	AT3G22940	---'	1	0	0
256862_at	AT3G23940	AT3G23940	---'	1	0	0
256865_at	GAE6	AT3G23820	GAE6 (UDP-D-GLUCURONATE 4-EPIMERASE 6); UDP-GLUCURONATE 4-EPIMERASE/ CATALYTIC'	1	0	0
256873_at	CYP71B34	AT3G26310	CYP71B34; ELECTRON CARRIER/ HEME BINDING / IRON ION BINDING / MONOOXYGENASE/ OXYGEN BINDING'	1	0	0
256880_at	AT3G26450	AT3G26450	---'	1	0	0
256890_at	GRP4	AT3G23830	GRP4 (GLYCINE-RICH RNA-BINDING PROTEIN 4); RNA BINDING / DOUBLE-STRANDED DNA BINDING / SINGLE-STRANDED DNA BINDING'	1	0	0
256914_at	AT3G23880	AT3G23880	---'	1	0	0
256943_at	AT3G18910	AT3G18910	EIN2 TARGETING PROTEIN2'	0	0	1
256947_at	POK2	AT3G19050	POK2 (PHRAGMOPLAST ORIENTING KINESIN 2); ATP BINDING / MICROTUBULE MOTOR'	0	1	0
256951_at	AT3G19085	AT3G19085	---'	1	0	0
256954_at	FUS9	AT3G13550	FUS9 (FUSCA 9); PROTEIN BINDING / UBIQUITIN-PROTEIN LIGASE'	0	0	1
256979_at	PSBTN	AT3G21055	PSBTN (PHOTOSYSTEM II SUBUNIT T)'	1	0	0
256983_at	AT3G13470	AT3G13470	CHAPERONIN-60BETA2'	1	0	0
256988_s_at	AT3G28715	AT3G28715	---'	0	0	1
257003_at	FLU	AT3G14110	FLU (FLUORESCENT IN BLUE LIGHT); BINDING'	1	0	0
257012_at	TEL1	AT3G26120	TEL1 (TERMINAL EAR1-LIKE 1); RNA BINDING / NUCLEIC ACID BINDING / NUCLEOTIDE BINDING'	1	1	0
257021_at	BCAT4	AT3G19710	BCAT4 (BRANCHED-CHAIN AMINOTRANSFERASE4); CATALYTIC/ METHIONINE-OXO-ACID TRANSAMINASE'	1	0	0
257044_at	ARC5	AT3G19720	ARC5 (ACCUMULATION AND REPLICATION OF CHLOROPLAST 5); GTP BINDING / GTPASE'	1	0	0
257049_at	AT3G15250	AT3G15250	---'	0	0	1
257053_at	ERF4	AT3G15210	ERF4 (ETHYLENE RESPONSIVE ELEMENT BINDING FACTOR 4); DNA BINDING / PROTEIN BINDING / TRANSCRIPTION FACTOR/ TRANSCRIPTION REPRESSOR'	1	0	0
257063_s_at	AT3G18240	AT3G18240	---'	1	0	0
257065_at	AT3G18220	AT3G18220	LIPID PHOSPHATE PHOSPHATASE 4'	1	0	0
257071_at	ATCSLC04	AT3G28180	ATCSLC04 (CELLULOSE-SYNTHASE LIKE C4); CELLULOSE SYNTHASE/ TRANSFERASE, TRANSFERRING GLYCOSYL GROUPS'	1	0	0
257072_at	AT3G14220	AT3G14220	---'	1	0	0
257114_at	CYP705A23	AT3G20140	CYP705A23; ELECTRON CARRIER/ HEME BINDING / IRON ION BINDING / MONOOXYGENASE/ OXYGEN BINDING'	0	1	0
257127_at	TTN9	AT3G20070	TTN9 (TITAN9)'	1	0	0
257132_at	AT3G20230	AT3G20230	---'	1	0	0
257137_at	ABCB19	AT3G28860	ABCB19; ATPASE, COUPLED TO TRANSMEMBRANE MOVEMENT OF SUBSTANCES / AUXIN EFFLUX TRANSMEMBRANE TRANSPORTER'	1	0	0
257141_at	AT3G28900	AT3G28900	---'	1	0	0
257168_at	HCF101	AT3G24430	HCF101 (HIGH-CHLOROPHYLL-FLUORESCENCE 101); ATP BINDING'	1	0	0
257169_at	AtSec20	AT3G24315	ATSEC20'	0	0	1
257171_at	AT3G23760	AT3G23760	---'	1	0	0
257172_at	AT3G23700	AT3G23700	---'	1	0	0
257173_at	SAHH2	AT3G23810	SAHH2 (S-ADENOSYL-L-HOMOCYSTEINE (SAH) HYDROLASE 2); ADENOSYLHOMOCYSTEINASE/ BINDING / CATALYTIC'	1	0	0
257176_s_at	AT3G23510	AT3G23510	---'	1	0	0
257179_at	AT3G13170	AT3G13170	'	1	0	0
257180_at	AT3G13180	AT3G13180	---'	1	0	0
257190_at	AT3G13120	AT3G13120	---'	1	0	0
257205_at	UGT88A1	AT3G16520	UDP-GLUCORONOSYL/UDP-GLUCOSYL TRANSFERASE FAMILY PROTEIN'	1	0	0
257219_at	HEME1	AT3G14930	HEME1; UROPORPHYRINOGEN DECARBOXYLASE'	1	0	0
257223_at	RPL12-B	AT3G27840	RPL12-B (RIBOSOMAL PROTEIN L12-B); STRUCTURAL CONSTITUENT OF RIBOSOME'	1	0	0
257225_s_at	RPL12-C	AT3G27850	RPL12-C (RIBOSOMAL PROTEIN L12-C); STRUCTURAL CONSTITUENT OF RIBOSOME'	1	0	0
257229_at	IQD26	AT3G16490	IQD26 (IQ-DOMAIN 26); CALMODULIN BINDING'	1	0	0
257233_at	IQD10	AT3G15050	IQD10 (IQ-DOMAIN 10); CALMODULIN BINDING'	0	1	0
257236_at	AT3G15095	AT3G15095	HIGH CHLOROPHYLL FLUORESCENCE 243'	1	0	0
257240_at	AT3G24200	AT3G24200	---'	0	1	0
257247_at	FMA	AT3G24140	FMA (FAMA); DNA BINDING / TRANSCRIPTION ACTIVATOR/ TRANSCRIPTION FACTOR'	1	0	0
257254_at	AT3G21950	AT3G21950	---'	1	0	0
257260_at	AT3G22104	AT3G22104	---'	1	0	0
257275_at	CID9	AT3G14450	CID9 (CTC-INTERACTING DOMAIN 9); RNA BINDING / PROTEIN BINDING'	1	0	0
257280_at	NCED3	AT3G14440	NCED3 (NINE-CIS-EPOXYCAROTENOID DIOXYGENASE 3); 9-CIS-EPOXYCAROTENOID DIOXYGENASE'	1	0	0
257294_at	AT3G15570	AT3G15570	---'	1	0	0
257297_at	AT3G28040	AT3G28040	---'	1	0	0
257305_at	AT3G30250	AT3G30250	---'	1	0	0
257307_at	MYB121	AT3G30210	MYB121 (MYB DOMAIN PROTEIN 121); DNA BINDING / TRANSCRIPTION FACTOR'	1	0	0
257313_at	TIP2	AT3G26520	TIP2 (TONOPLAST INTRINSIC PROTEIN 2); WATER CHANNEL'	1	0	0
257334_at	ArthMp110	ORF111D	HYPOTHETICAL PROTEIN'	1	0	0
257349_at	AT2G30630	AT2G30630	---'	0	0	1
257354_x_at	AT2G23480	AT2G23480	---'	1	0	0
257365_x_at	PDF1.2b	AT2G26020	PDF1.2B (PLANT DEFENSIN 1.2B)'	1	1	0
257392_at	FLA3	AT2G24450	FLA3 (FASCICLIN-LIKE ARABINOGALACTAN PROTEIN 3 PRECURSOR)'	0	1	0
257394_at	AT2G05450	AT2G05450	---'	0	0	1
257398_at	AT2G01990	AT2G01990	---'	1	0	0
257428_at	AT1G78990	AT1G78990	---'	1	0	0
257443_at	AT2G22050	AT2G22050	---'	0	0	1
257469_at	AT1G49290	AT1G49290	---'	1	0	0
257530_at	AT3G03040	AT3G03040	---'	0	0	1
257541_at	AT3G25950	AT3G25950	---'	0	0	1
257542_at	AT3G26050	AT3G26050	---'	1	0	0
257544_at	AT3G20880	AT3G20880	WIP DOMAIN PROTEIN 4'	1	0	0
257547_at	AT3G13000	AT3G13000	---'	1	0	0
257556_at	AT3G28090	AT3G28090	---'	0	1	0
257564_at	AT3G28610	AT3G28610	---'	1	0	0
257572_at	AT3G16880	AT3G16880	---'	1	0	0
257583_at	PMI2	AT1G66480	PMI2 (PLASTID MOVEMENT IMPAIRED 2)'	1	0	0
257622_at	AT3G20280	AT3G20280	---'	0	1	0
257626_s_at	AT3G26240	AT3G26240	---'	0	1	0
257629_at	AT3G26140	AT3G26140	---'	1	0	0
257637_at	AT3G25810	AT3G25810	---'	0	0	1
257647_at	AT3G25805	AT3G25805	---'	1	0	0
257654_at	AT3G13310	AT3G13310	---'	1	0	0
257679_at	GRP5	AT3G20470	GRP5 (GLYCINE-RICH PROTEIN 5); STRUCTURAL CONSTITUENT OF CELL WALL'	1	0	0
257696_at	AGC1.5	AT3G12690	AGC1.5 (AGC KINASE 1.5); KINASE'	1	0	0
257699_at	PGK1	AT3G12780	PGK1 (PHOSPHOGLYCERATE KINASE 1); PHOSPHOGLYCERATE KINASE'	1	0	0
257700_at	ALIS1	AT3G12740	ALIS1 (ALA-INTERACTING SUBUNIT 1); PHOSPHOLIPID TRANSPORTER'	0	1	0
257701_at	AT3G12710	AT3G12710	---'	1	0	0
257717_at	EMB1865	AT3G18390	EMB1865 (EMBRYO DEFECTIVE 1865); RNA BINDING'	1	0	0
257737_at	AT3G27440	AT3G27440	URIDINE KINASE-LIKE 5'	0	1	1
257749_at	ACT2	AT3G18780	ACT2 (ACTIN 2); STRUCTURAL CONSTITUENT OF CYTOSKELETON'	1	0	0
257751_at	MKS1	AT3G18690	MKS1 (MAP KINASE SUBSTRATE 1); PROTEIN BINDING'	0	1	0
257759_at	AT3G23070	AT3G23070	CRM FAMILY MEMBER 3A'	1	0	0
257771_at	CIPK7	AT3G23000	CIPK7 (CBL-INTERACTING PROTEIN KINASE 7); ATP BINDING / KINASE/ PROTEIN KINASE/ PROTEIN SERINE/THREONINE KINASE'	0	0	1
257772_at	AT3G23080	AT3G23080	---'	1	0	0
257773_at	AT3G29185	AT3G29185	---'	1	0	0
257775_at	AT3G29260	AT3G29260	---'	1	0	0
257793_at	AT3G26960	AT3G26960	---'	1	0	0
257825_at	AT3G26700	AT3G26700	---'	1	0	0
257848_at	AT3G13030	AT3G13030	---'	0	0	1
257856_at	AT3G12930	AT3G12930	---'	1	0	0
257858_at	AT3G12920	AT3G12920	BOI-RELATED GENE 3'	1	0	0
257875_at	AT3G17120	AT3G17120	---'	1	0	0
257891_at	RFC3	AT3G17170	RFC3 (REGULATOR OF FATTY-ACID COMPOSITION 3); STRUCTURAL CONSTITUENT OF RIBOSOME'	1	0	0
257894_at	AT3G17100	AT3G17100	---'	1	0	0
257897_at	HAL3A	AT3G18030	ATHAL3A; FMN BINDING / PHOSPHOPANTOTHENOYLCYSTEINE DECARBOXYLASE'	0	1	0
257903_at	AT3G28460	AT3G28460	---'	1	0	0
257907_at	AT3G25470	AT3G25470	---'	1	0	0
257908_at	AT3G25410	AT3G25410	---'	1	0	0
257909_at	AT3G25480	AT3G25480	---'	1	0	0
257918_at	AT3G23230	AT3G23230	TRANSCRIPTIONAL REGULATOR OF DEFENSE RESPONSE 1'	1	0	0
257932_at	HCF107	AT3G17040	HCF107 (HIGH CHLOROPHYLL FLUORESCENT 107); BINDING'	1	0	0
257935_at	AT3G25440	AT3G25440	LAG ONE HOMOLOGUE 1'	1	0	0
257938_at	DWF1	AT3G19820	DWF1 (DWARF 1); CALMODULIN BINDING / CATALYTIC'	1	0	0
257951_at	SGP2	AT3G21700	SGP2; GTP BINDING'	1	0	0
257954_at	AT3G21760	AT3G21760	HYPOSTATIN RESISTANCE 1'	1	0	0
257974_at	AT3G20820	AT3G20820	---'	1	0	0
257976_at	PLT1	AT3G20840	PLT1 (PLETHORA 1); TRANSCRIPTION FACTOR'	1	0	0
257983_at	AT3G20790	AT3G20790	---'	1	0	0
257984_at	AT3G20800	AT3G20800	---'	0	1	0
257986_at	AGP40	AT3G20865	AGP40 (ARABINOGALACTAN-PROTEIN 40)'	1	0	0
258003_at	EXPA5	AT3G29030	EXPA5 (EXPANSIN A5)'	1	0	0
258015_at	AT3G19340	AT3G19340	---'	1	0	0
258039_at	AT3G21200	AT3G21200	PROTON GRADIENT REGULATION 7'	1	0	0
258040_at	AT3G21190	AT3G21190	MANNAN SYNTHESIS RELATED 1'	1	0	0
258054_at	DELTA-TIP	AT3G16240	DELTA-TIP; AMMONIA TRANSPORTER/ METHYLAMMONIUM TRANSMEMBRANE TRANSPORTER/ WATER CHANNEL'	1	0	0
258055_at	NDF4	AT3G16250	NDF4 (NDH-DEPENDENT CYCLIC ELECTRON FLOW 1); ELECTRON CARRIER/ IRON-SULFUR CLUSTER BINDING'	1	0	0
258059_at	ATNAC3	AT3G29035	ATNAC3 (ARABIDOPSIS NAC DOMAIN CONTAINING PROTEIN 3); PROTEIN HETERODIMERIZATION/ TRANSCRIPTION FACTOR'	0	0	1
258076_at	RPL15	AT3G25920	RPL15; STRUCTURAL CONSTITUENT OF RIBOSOME'	1	0	0
258085_at	AT3G26100	AT3G26100	---'	0	0	1
258086_at	LTA2	AT3G25860	LTA2; DIHYDROLIPOYLLYSINE-RESIDUE ACETYLTRANSFERASE'	1	0	0
258087_at	ATPRX Q	AT3G26060	ATPRX Q; ANTIOXIDANT/ PEROXIREDOXIN'	1	0	0
258091_at	AT3G14560	AT3G14560	---'	1	0	0
258122_at	ATGSL04	AT3G14570	ATGSL04 (GLUCAN SYNTHASE-LIKE 4); 1,3-BETA-GLUCAN SYNTHASE/ TRANSFERASE, TRANSFERRING GLYCOSYL GROUPS'	1	0	0
258125_s_at	AT3G23520	AT3G23520	---'	1	0	0
258128_at	PLSP1	AT3G24590	PLSP1 (PLASTIDIC TYPE I SIGNAL PEPTIDASE 1); PEPTIDASE'	1	0	0
258135_at	AT3G24506	AT3G24506	---'	1	0	0
258149_at	EMB1270	AT3G18110	EMB1270 (EMBRYO DEFECTIVE 1270)'	1	0	0
258150_at	AT3G18160	AT3G18160	PEROXIN 3-1'	1	0	0
258151_at	BGLU44	AT3G18080	BGLU44 (B-S GLUCOSIDASE 44); (R)-AMYGDALIN BETA-GLUCOSIDASE/ 4-METHYLUMBELLIFERYL-BETA-D-GLUCOPYRANOSIDE BETA-GLUCOSIDASE/ BETA-GENTIOBIOSE BETA-GLUCOSIDASE/ CELLOBIOSE GLUCOSIDASE/ ESCULIN BETA-GLUCOSIDASE/ HYDROLASE, HYDROLYZING O-GLYCOSYL COMPOUNDS'	1	0	0
258156_at	AT3G18050	AT3G18050	---'	1	0	0
258169_at	AT3G21590	AT3G21590	---'	1	0	0
258195_at	ATMYB26	AT3G13890	ATMYB26 (MYB DOMAIN PROTEIN 26); DNA BINDING / TRANSCRIPTION FACTOR'	1	0	0
258217_at	XPL1	AT3G17990	XPL1 (XIPOTL 1); METHYLTRANSFERASE/ PHOSPHOETHANOLAMINE N-METHYLTRANSFERASE'	1	0	0
258222_at	AT3G15680	AT3G15680	---'	1	0	0
258239_at	LHCB2.3	AT3G27690	LHCB2.3; CHLOROPHYLL BINDING'	1	0	0
258248_at	AT3G29140	AT3G29140	---'	1	0	0
258250_at	FAD5	AT3G15850	FAD5 (FATTY ACID DESATURASE 5); 16:0 MONOGALACTOSYLDIACYLGLYCEROL DESATURASE/ OXIDOREDUCTASE'	1	0	0
258269_at	AT3G15690	AT3G15690	---'	1	0	0
258280_at	AT3G26880	AT3G26880	---'	0	1	0
258285_at	PSAH-1	AT3G16140	PSAH-1 (PHOTOSYSTEM I SUBUNIT H-1)'	1	0	0
258289_at	AT3G23450	AT3G23450	---'	1	0	0
258308_at	AT3G30570	AT3G30570	---'	1	0	0
258317_at	AT3G22670	AT3G22670	---'	0	0	1
258321_at	ELIP1	AT3G22840	ELIP1 (EARLY LIGHT-INDUCABLE PROTEIN); CHLOROPHYLL BINDING'	1	0	0
258322_at	HMT3	AT3G22740	HMT3; HOMOCYSTEINE S-METHYLTRANSFERASE'	1	0	0
258324_at	TSO1	AT3G22780	TSO1 (CHINESE FOR ''UGLY''); TRANSCRIPTION FACTOR'	1	0	0
258333_at	MFP1	AT3G16000	MFP1 (MAR BINDING FILAMENT-LIKE PROTEIN 1); DNA BINDING'	1	0	0
258350_at	CIPK1	AT3G17510	CIPK1 (CBL-INTERACTING PROTEIN KINASE 1); KINASE/ PROTEIN BINDING'	0	0	1
258355_at	AT3G14330	AT3G14330	---'	1	0	0
258365_s_at	AT3G14390	AT3G14390	---'	1	0	0
258368_at	AT3G14240	AT3G14240	---'	1	0	0
258369_at	ATPME3	AT3G14310	ATPME3; PECTINESTERASE'	1	0	0
258370_at	AT3G14395	AT3G14395	---'	0	0	1
258386_at	AT3G15520	AT3G15520	---'	1	0	0
258393_at	AT3G15480	AT3G15480	---'	1	0	0
258409_at	AT3G17640	AT3G17640	---'	1	0	0
258412_at	HS1	AT3G17210	HS1 (HEAT STABLE PROTEIN 1)'	1	0	0
258415_at	MTO3	AT3G17390	MTO3 (METHIONINE OVER-ACCUMULATOR 3); METHIONINE ADENOSYLTRANSFERASE'	1	0	0
258435_at	AT3G16740	AT3G16740	---'	1	0	0
258436_at	ATL2	AT3G16720	ATL2; PROTEIN BINDING / ZINC ION BINDING'	0	1	0
258459_at	AT3G17290	AT3G17290	---'	1	0	0
258470_at	AT3G06035	AT3G06035	---'	1	0	0
258475_at	emb2768	AT3G02660	EMB2768 (EMBRYO DEFECTIVE 2768); ATP BINDING / RNA BINDING / AMINOACYL-TRNA LIGASE/ NUCLEOTIDE BINDING / TYROSINE-TRNA LIGASE'	1	0	0
258483_at	MEE31	AT3G02570	MEE31 (MATERNAL EFFECT EMBRYO ARREST 31); MANNOSE-6-PHOSPHATE ISOMERASE'	1	0	0
258486_at	AT3G02560	AT3G02560	---'	1	0	0
258494_at	AT3G02450	AT3G02450	---'	1	0	0
258499_at	RAD23-3	AT3G02540	RAD23-3 (PUTATIVE DNA REPAIR PROTEIN RAD23-3)'	1	0	0
258515_at	ACLB-1	AT3G06650	ACLB-1; ATP CITRATE SYNTHASE'	1	0	0
258521_at	AT3G06680	AT3G06680	---'	1	0	0
258528_at	AT3G06770	AT3G06770	---'	1	0	0
258530_at	AT3G06840	AT3G06840	---'	1	0	0
258534_at	AT3G06730	AT3G06730	Z THIOREDOXIN Z'	1	0	0
258535_at	AT3G06750	AT3G06750	---'	1	0	0
258553_at	PDE320	AT3G06960	PDE320 (PIGMENT DEFECTIVE 320)'	0	0	1
258554_at	AT3G06980	AT3G06980	---'	1	0	0
258560_at	AT3G06020	AT3G06020	FANTASTIC FOUR 4'	1	0	0
258561_at	STP6	AT3G05960	STP6 (SUGAR TRANSPORTER 6); CARBOHYDRATE TRANSMEMBRANE TRANSPORTER/ MONOSACCHARIDE TRANSMEMBRANE TRANSPORTER/ SUGAR:HYDROGEN SYMPORTER'	1	0	0
258568_at	AT3G04470	AT3G04470	---'	1	0	0
258573_at	PTAC3	AT3G04260	PTAC3 (PLASTID TRANSCRIPTIONALLY ACTIVE3); DNA BINDING / NUCLEIC ACID BINDING'	1	0	0
258580_at	AT3G04170	AT3G04170	---'	1	0	0
258589_at	LTL1	AT3G04290	LTL1 (LI-TOLERANT LIPASE 1); CARBOXYLESTERASE/ HYDROLASE, ACTING ON ESTER BONDS'	1	0	0
258613_at	VTC4	AT3G02870	VTC4; 3''(2''),5''-BISPHOSPHATE NUCLEOTIDASE/ L-GALACTOSE-1-PHOSPHATE PHOSPHATASE/ INOSITOL OR PHOSPHATIDYLINOSITOL PHOSPHATASE/ INOSITOL-1(OR 4)-MONOPHOSPHATASE'	1	0	0
258622_at	AT3G02720	AT3G02720	'	1	0	0
258641_at	AT3G08030	AT3G08030	---'	1	0	0
258643_at	ATAB2	AT3G08010	ATAB2; RNA BINDING'	1	0	0
258658_at	ADK1	AT3G09820	ADK1 (ADENOSINE KINASE 1); ADENOSINE KINASE/ COPPER ION BINDING'	1	0	0
258663_at	AT3G08670	AT3G08670	---'	1	0	0
258675_at	LTP6	AT3G08770	LTP6; LIPID BINDING'	1	0	0
258678_at	UBC11	AT3G08690	UBC11 (UBIQUITIN-CONJUGATING ENZYME 11); UBIQUITIN-PROTEIN LIGASE'	0	1	0
258684_at	AT3G08680	AT3G08680	---'	1	0	0
258691_at	AT3G08630	AT3G08630	---'	1	0	0
258700_at	IQD1	AT3G09710	IQD1 (IQ-DOMAIN 1); CALMODULIN BINDING'	1	0	0
258702_at	AT3G09730	AT3G09730	---'	1	0	0
258708_at	AT3G09580	AT3G09580	---'	1	0	0
258709_at	AT3G09500	AT3G09500	---'	1	0	0
258719_at	AT3G09540	AT3G09540	---'	1	0	0
258727_at	AT3G11930	AT3G11930	---'	1	0	0
258734_at	AT3G05860	AT3G05860	---'	0	1	0
258735_at	RCI2A	AT3G05880	RCI2A (RARE-COLD-INDUCIBLE 2A)'	1	0	0
258736_at	AT3G05900	AT3G05900	---'	1	0	0
258750_at	AT3G05910	AT3G05910	---'	1	0	0
258755_at	AT3G11950	AT3G11950	---'	1	0	0
258760_at	AT3G10780	AT3G10780	---'	0	1	0
258779_at	AT3G11870	AT3G11870	---'	0	1	0
258787_at	PUB24	AT3G11840	PUB24 (PLANT U-BOX 24); BINDING / UBIQUITIN-PROTEIN LIGASE'	0	1	0
258796_at	WDL1	AT3G04630	WDL1'	1	0	0
258797_at	IAA16	AT3G04730	IAA16; TRANSCRIPTION FACTOR'	1	0	0
258823_at	AT3G07200	AT3G07200	---'	1	0	0
258827_at	AT3G07150	AT3G07150	---'	0	1	0
258845_at	AT3G03150	AT3G03150	---'	1	0	0
258851_at	ATGSTF11	AT3G03190	ATGSTF11 (GLUTATHIONE S-TRANSFERASE F11); GLUTATHIONE TRANSFERASE'	1	0	0
258857_at	scpl25	AT3G02110	SCPL25 (SERINE CARBOXYPEPTIDASE-LIKE 25); SERINE-TYPE CARBOXYPEPTIDASE'	1	0	0
258884_at	OMR1	AT3G10050	OMR1 (L-O-METHYLTHREONINE RESISTANT 1); L-THREONINE AMMONIA-LYASE'	1	0	0
258901_at	AT3G05640	AT3G05640	---'	1	0	0
258907_at	NHX4	AT3G06370	NHX4 (SODIUM HYDROGEN EXCHANGER 4); SODIUM ION TRANSMEMBRANE TRANSPORTER/ SODIUM:HYDROGEN ANTIPORTER'	1	0	0
258916_at	ATNAP7	AT3G10670	ATNAP7; ATPASE, COUPLED TO TRANSMEMBRANE MOVEMENT OF SUBSTANCES / PROTEIN BINDING / TRANSPORTER'	1	0	0
258920_at	AT3G10520	AT3G10520	NON-SYMBIOTIC HAEMOGLOBIN 2'	1	0	0
258929_at	AT3G10060	AT3G10060	---'	1	0	0
258938_at	AT3G10080	AT3G10080	---'	1	0	0
258944_at	FLD	AT3G10390	FLD (FLOWERING LOCUS D); AMINE OXIDASE/ ELECTRON CARRIER/ OXIDOREDUCTASE'	0	0	1
258956_at	AT3G01440	AT3G01440	PSBQ-LIKE 2'	1	0	0
258972_at	AT3G01920	AT3G01920	---'	1	0	0
258977_s_at	AK3	AT3G02020	AK3 (ASPARTATE KINASE 3); ASPARTATE KINASE'	1	0	0
258989_at	AT3G08920	AT3G08920	---'	1	0	0
258993_at	LHCB4.2	AT3G08940	LHCB4.2 (LIGHT HARVESTING COMPLEX PSII); CHLOROPHYLL BINDING'	1	0	0
258994_at	RAPTOR1	AT3G08850	RAPTOR1; NUCLEOTIDE BINDING / PROTEIN BINDING'	0	1	0
258995_at	AT3G01790	AT3G01790	---'	1	0	0
259004_at	AT3G01840	AT3G01840	LYSM-CONTAINING RECEPTOR-LIKE KINASE 2'	1	0	0
259013_at	emb1990	AT3G07430	EMB1990 (EMBRYO DEFECTIVE 1990)'	1	0	0
259018_at	AIR12	AT3G07390	AIR12; EXTRACELLULAR MATRIX STRUCTURAL CONSTITUENT'	1	0	0
259036_at	LAC7	AT3G09220	LAC7 (LACCASE 7); LACCASE'	0	0	1
259038_at	PTAC13	AT3G09210	PTAC13 (PLASTID TRANSCRIPTIONALLY ACTIVE13); TRANSCRIPTION ELONGATION REGULATOR'	1	0	0
259064_at	AGD11	AT3G07490	AGD11 (ARF-GAP DOMAIN 11); CALCIUM ION BINDING'	0	0	1
259080_at	WNK1	AT3G04910	WNK1 (WITH NO LYSINE (K) 1); KINASE/ PROTEIN KINASE/ PROTEIN SERINE/THREONINE KINASE'	1	0	0
259092_at	ZDS	AT3G04870	ZDS (ZETA-CAROTENE DESATURASE); CAROTENE 7,8-DESATURASE'	1	0	0
259095_at	ACP1	AT3G05020	ACP1 (ACYL CARRIER PROTEIN 1); ACYL CARRIER'	1	0	0
259096_at	AT3G04840	AT3G04840	---'	1	0	0
259098_at	AT3G04790	AT3G04790	EMBRYO DEFECTIVE 3119'	1	0	0
259132_at	AT3G02250	AT3G02250	---'	1	0	0
259133_at	AT3G05400	AT3G05400	---'	1	0	0
259159_at	ACBP4	AT3G05420	ACBP4 (ACYL-COA BINDING PROTEIN 4); ACYL-COA BINDING'	1	0	0
259161_at	CA1	AT3G01500	CA1 (CARBONIC ANHYDRASE 1); CARBONATE DEHYDRATASE/ ZINC ION BINDING'	1	0	0
259181_at	AT3G01690	AT3G01690	---'	1	0	0
259185_at	PPT2	AT3G01550	PPT2 (PHOSPHOENOLPYRUVATE (PEP)/PHOSPHATE TRANSLOCATOR 2); ANTIPORTER/ TRIOSE-PHOSPHATE TRANSMEMBRANE TRANSPORTER'	1	0	0
259188_at	AT3G01510	AT3G01510	LIKE SEX4 1'	1	0	0
259193_at	CYP38	AT3G01480	CYP38 (CYCLOPHILIN 38); PEPTIDYL-PROLYL CIS-TRANS ISOMERASE'	1	0	1
259203_at	AT3G09130	AT3G09130	---'	0	0	1
259221_s_at	NPC5	AT3G03540	NPC5 (NON-SPECIFIC PHOSPHOLIPASE C5); HYDROLASE, ACTING ON ESTER BONDS / PHOSPHOLIPASE C'	0	0	1
259237_at	AT3G11630	AT3G11630	---'	1	0	0
259279_at	MTO1	AT3G01120	MTO1 (METHIONINE OVERACCUMULATION 1); CYSTATHIONINE GAMMA-SYNTHASE'	1	0	0
259308_at	AT3G05180	AT3G05180	---'	1	0	0
259324_at	MIRO3	AT3G05310	MIRO3; GTP BINDING'	1	0	0
259339_at	AT3G03900	AT3G03900	ADENOSINE-5''-PHOSPHOSULFATE (APS) KINASE 3'	1	0	0
259343_s_at	ATMS2	AT3G03780	ATMS2; 5-METHYLTETRAHYDROPTEROYLTRIGLUTAMATE-HOMOCYSTEINE S-METHYLTRANSFERASE/ METHIONINE SYNTHASE'	1	0	0
259344_at	RIF10	AT3G03710	RIF10 (RESISTANT TO INHIBITION WITH FSM 10); 3''-5''-EXORIBONUCLEASE/ RNA BINDING / NUCLEIC ACID BINDING / POLYRIBONUCLEOTIDE NUCLEOTIDYLTRANSFERASE'	1	0	0
259346_at	GDH3	AT3G03910	GDH3 (GLUTAMATE DEHYDROGENASE 3); BINDING / CATALYTIC/ OXIDOREDUCTASE/ OXIDOREDUCTASE, ACTING ON THE CH-NH2 GROUP OF DONORS, NAD OR NADP AS ACCEPTOR'	1	0	0
259354_at	AT3G05220	AT3G05220	---'	1	0	0
259358_at	GATL3	AT1G13250	GATL3 (GALACTURONOSYLTRANSFERASE-LIKE 3); POLYGALACTURONATE 4-ALPHA-GALACTURONOSYLTRANSFERASE/ TRANSFERASE, TRANSFERRING GLYCOSYL GROUPS / TRANSFERASE, TRANSFERRING HEXOSYL GROUPS'	1	0	0
259373_at	AT1G69160	AT1G69160	---'	1	0	0
259375_at	AT3G16370	AT3G16370	---'	1	0	0
259377_at	PAB6	AT3G16380	PAB6 (POLY(A) BINDING PROTEIN 6); RNA BINDING / TRANSLATION INITIATION FACTOR'	0	1	0
259383_at	JR1	AT3G16470	JR1'	1	0	0
259398_at	PRA1.F1	AT1G17700	PRA1.F1 (PRENYLATED RAB ACCEPTOR 1.F1)'	1	0	0
259405_at	AT1G17740	AT1G17740	---'	0	1	0
259426_at	LEA14	AT1G01470	LEA14 (LATE EMBRYOGENESIS ABUNDANT 14)'	1	0	0
259431_at	PIP1C	AT1G01620	PIP1C (PLASMA MEMBRANE INTRINSIC PROTEIN 1C); WATER CHANNEL'	1	0	0
259438_at	AN	AT1G01510	AN (ANGUSTIFOLIA); PROTEIN BINDING'	1	0	0
259460_at	AT1G44000	AT1G44000	---'	1	0	0
259466_at	ARR7	AT1G19050	ARR7 (RESPONSE REGULATOR 7); TRANSCRIPTION REGULATOR/ TWO-COMPONENT RESPONSE REGULATOR'	1	0	0
259468_at	TTN10	AT1G19080	TTN10 (TITAN 10)'	0	0	1
259476_at	AT1G19000	AT1G19000	---'	1	0	0
259487_at	TRFL5	AT1G15720	TRFL5 (TRF-LIKE 5); DNA BINDING / TRANSCRIPTION FACTOR'	1	0	0
259490_at	AT1G15800	AT1G15800	---'	1	0	0
259491_at	LHCB6	AT1G15820	LHCB6 (LIGHT HARVESTING COMPLEX PSII SUBUNIT 6); CHLOROPHYLL BINDING'	1	0	0
259499_at	AT1G15730	AT1G15730	---'	1	0	0
259523_at	AT1G12500	AT1G12500	---'	1	0	0
259541_at	AT1G20650	AT1G20650	ALTERED SEED GERMINATION 5'	1	0	0
259563_s_at	AT1G20590	AT1G20590	---'	1	0	0
259570_at	COR47	AT1G20440	COR47 (COLD-REGULATED 47)'	1	0	0
259577_at	AT1G35340	AT1G35340	---'	1	0	0
259586_at	AT1G28100	AT1G28100	---'	1	0	0
259592_at	LTPG1	AT1G27950	LTPG1 (GLYCOSYLPHOSPHATIDYLINOSITOL-ANCHORED LIPID PROTEIN TRANSFER 1)'	1	0	0
259603_at	AT1G56500	AT1G56500	---'	1	0	0
259616_at	C/VIF1	AT1G47960	C/VIF1 (CELL WALL / VACUOLAR INHIBITOR OF FRUCTOSIDASE 1); ENZYME INHIBITOR/ PECTINESTERASE/ PECTINESTERASE INHIBITOR'	1	0	0
259625_at	GAPB	AT1G42970	GAPB (GLYCERALDEHYDE-3-PHOSPHATE DEHYDROGENASE B SUBUNIT); GLYCERALDEHYDE-3-PHOSPHATE DEHYDROGENASE (NADP+)/ GLYCERALDEHYDE-3-PHOSPHATE DEHYDROGENASE'	1	0	0
259632_at	NAS4	AT1G56430	NAS4 (NICOTIANAMINE SYNTHASE 4); NICOTIANAMINE SYNTHASE'	1	0	0
259633_at	AT1G56505	AT1G56505	---'	1	0	0
259640_at	BGLU18	AT1G52400	BGLU18 (BETA GLUCOSIDASE 18); CATALYTIC/ CATION BINDING / HYDROLASE, HYDROLYZING O-GLYCOSYL COMPOUNDS'	1	0	0
259648_at	AT1G55315	AT1G55315	---'	1	0	0
259658_at	NDF5	AT1G55370	CARBOHYDRATE BINDING / CATALYTIC'	1	0	0
259660_at	AT1G55260	AT1G55260	---'	1	0	0
259661_at	AT1G55265	AT1G55265	---'	0	1	0
259664_at	AGP21	AT1G55330	AGP21'	1	0	0
259680_at	LAX3	AT1G77690	LAX3 (LIKE AUX1 3); AMINO ACID TRANSMEMBRANE TRANSPORTER/ AUXIN INFLUX TRANSMEMBRANE TRANSPORTER/ TRANSPORTER'	1	0	0
259693_at	AT1G63060	AT1G63060	---'	1	0	0
259707_at	TAPX	AT1G77490	TAPX (THYLAKOIDAL ASCORBATE PEROXIDASE); L-ASCORBATE PEROXIDASE'	1	0	0
259714_at	ATGA20OX4	AT1G60980	ATGA20OX4 (ARABIDOPSIS THALIANA GIBBERELLIN 20-OXIDASE 4); GIBBERELLIN 20-OXIDASE'	0	1	0
259727_at	FED A	AT1G60950	FED A; 2 IRON, 2 SULFUR CLUSTER BINDING / ELECTRON CARRIER/ IRON-SULFUR CLUSTER BINDING'	1	0	0
259736_at	AtGH9C2	AT1G64390	ATGH9C2 (ARABIDOPSIS THALIANA GLYCOSYL HYDROLASE 9C2); CARBOHYDRATE BINDING / CATALYTIC/ HYDROLASE, HYDROLYZING O-GLYCOSYL COMPOUNDS'	1	0	0
259738_at	AT1G64355	AT1G64355	---'	1	0	0
259741_at	AT1G71020	AT1G71020	---'	1	0	0
259753_at	AT1G71050	AT1G71050	HEAVY METAL ASSOCIATED ISOPRENYLATED PLANT PROTEIN 20'	1	0	0
259771_at	AT1G29470	AT1G29470	---'	1	0	0
259775_at	AT1G29530	AT1G29530	---'	1	0	0
259783_at	SAUR68	AT1G29510	SAUR68 (SMALL AUXIN UPREGULATED 68)'	1	0	0
259786_at	AT1G29660	AT1G29660	---'	1	0	0
259788_at	AT1G29670	AT1G29670	---'	1	0	0
259789_at	COR414-TM1	AT1G29395	COR414-TM1'	1	0	0
259802_at	THI2.1	AT1G72260	THI2.1 (THIONIN 2.1); TOXIN RECEPTOR BINDING'	1	0	0
259838_at	AT1G52220	AT1G52220	---'	1	0	0
259839_at	AT1G52190	AT1G52190	---'	1	0	0
259840_at	PSAH2	AT1G52230	PSAH2 (PHOTOSYSTEM I SUBUNIT H2)'	1	0	0
259842_at	CPuORF32	AT1G73600	CPUORF32 (CONSERVED PEPTIDE UPSTREAM OPEN READING FRAME 32)'	1	0	0
259844_at	AT1G73560	AT1G73560	---'	1	0	0
259848_at	AT1G72180	AT1G72180	---'	1	0	0
259860_at	AT1G80640	AT1G80640	---'	1	0	0
259871_at	AT1G76800	AT1G76800	---'	1	0	0
259882_at	AT1G76670	AT1G76670	---'	1	0	0
259896_at	AT1G71500	AT1G71500	---'	1	0	0
259906_at	AT1G74120	AT1G74120	---'	0	1	0
259914_at	AT1G72640	AT1G72640	---'	1	0	0
259934_at	AT1G71340	AT1G71340	GLYCEROPHOSPHODIESTER PHOSPHODIESTERASE 4'	0	0	1
259949_at	AT1G71420	AT1G71420	---'	1	0	0
259966_at	SOB3	AT1G76500	SOB3 (SUPPRESSOR OF PHYB-4#3); DNA BINDING'	1	0	0
259973_at	AT1G76630	AT1G76630	---'	0	0	1
259981_at	AT1G76450	AT1G76450	---'	1	0	0
259984_at	AT1G76460	AT1G76460	---'	0	1	0
259993_at	AT1G67960	AT1G67960	POLLEN DEFECTIVE IN GUIDANCE 1'	0	1	0
260041_at	AT1G68780	AT1G68780	---'	0	1	0
260044_at	AT1G73655	AT1G73655	---'	1	0	0
260047_at	AT1G73740	AT1G73740	---'	1	0	0
260077_at	AT1G73620	AT1G73620	---'	1	0	0
260081_at	AT1G78170	AT1G78170	---'	1	0	0
260082_at	AT1G78180	AT1G78180	---'	1	0	0
260086_at	AT1G63240	AT1G63240	---'	1	0	0
260095_at	AT1G73230	AT1G73230	---'	1	0	0
260104_x_at	AT1G35410	AT1G35410	---'	0	0	1
260105_at	AT1G35480	AT1G35480	---'	0	1	0
260122_at	AT1G33900	AT1G33900	---'	1	0	0
260165_at	RPS17	AT1G79850	RPS17 (RIBOSOMAL PROTEIN S17); STRUCTURAL CONSTITUENT OF RIBOSOME'	1	0	0
260216_at	AT1G74580	AT1G74580	---'	1	0	0
260221_at	AT1G74670	AT1G74670	GA-STIMULATED ARABIDOPSIS 6'	1	0	0
260226_at	MIF1	AT1G74660	MIF1 (MINI ZINC FINGER 1); DNA BINDING / TRANSCRIPTION FACTOR'	1	0	0
260229_at	AT1G74370	AT1G74370	---'	1	0	0
260236_at	AT1G74470	AT1G74470	---'	1	0	0
260238_at	ATHVA22A	AT1G74520	ATHVA22A'	1	0	0
260241_at	CYP86A7	AT1G63710	CYP86A7; FATTY ACID (OMEGA-1)-HYDROXYLASE/ OXYGEN BINDING'	1	0	0
260244_at	AT1G74320	AT1G74320	---'	0	0	1
260260_at	AT1G68540	AT1G68540	TETRAKETIDE ALPHA-PYRONE REDUCTASE 2'	1	0	0
260263_at	JAG	AT1G68480	JAG (JAGGED); NUCLEIC ACID BINDING / TRANSCRIPTION FACTOR/ ZINC ION BINDING'	1	0	0
260267_at	KCS6	AT1G68530	KCS6 (3-KETOACYL-COA SYNTHASE 6); CATALYTIC/ TRANSFERASE, TRANSFERRING ACYL GROUPS OTHER THAN AMINO-ACYL GROUPS'	1	0	0
260270_at	AT1G63730	AT1G63730	---'	1	0	0
260272_at	AT1G80570	AT1G80570	---'	0	0	1
260284_at	AT1G80380	AT1G80380	---'	1	0	0
260285_at	AT1G80560	AT1G80560	ISOPROPYLMALATE DEHYDROGENASE 2'	1	0	0
260308_at	ATTAP1	AT1G70610	ATTAP1; ATPASE, COUPLED TO TRANSMEMBRANE MOVEMENT OF SUBSTANCES / TRANSPORTER'	1	0	0
260337_at	WRKY57	AT1G69310	WRKY57; TRANSCRIPTION FACTOR'	0	0	1
260343_at	AT1G69200	AT1G69200	FRUCTOKINASE-LIKE 2'	1	0	0
260347_at	AT1G69420	AT1G69420	---'	1	0	1
260360_at	CM3	AT1G69370	CM3 (CHORISMATE MUTASE 3); CHORISMATE MUTASE'	1	0	0
260366_at	AT1G70460	AT1G70460	ROOT HAIR SPECIFIC 10'	1	0	0
260368_at	ATHVA22C	AT1G69700	ATHVA22C'	1	0	0
260371_at	AT1G69690	AT1G69690	TEOSINTE BRANCHED1/CYCLOIDEA/PCF 15'	1	0	0
260375_at	AT1G73950	AT1G73950	---'	0	1	0
260382_at	AT1G73850	AT1G73850	---'	0	0	1
260385_at	SOT18	AT1G74090	SOT18 (DESULFO-GLUCOSINOLATE SULFOTRANSFERASE 18); 3-METHYLTHIOPROPYL-DESULFOGLUCOSINOLATE SULFOTRANSFERASE/ 4-METHYLTHIOBUTYL-DESULFOGLUCOSINOLATE SULFOTRANSFERASE/ 5-METHYLTHIOPENTYL-DESULFOGLUCOSINOLATE SULFOTRANSFERASE/ 7-METHYLTHIOHEPTYL-DESULFOGLUCO'	1	0	0
260412_at	AMY3	AT1G69830	AMY3 (ALPHA-AMYLASE-LIKE 3); ALPHA-AMYLASE'	1	0	0
260417_at	CMT3	AT1G69770	CMT3 (CHROMOMETHYLASE 3); DNA (CYTOSINE-5-)-METHYLTRANSFERASE'	1	0	0
260431_at	AT1G68190	AT1G68190	B-BOX DOMAIN PROTEIN 27'	1	0	0
260434_at	AT1G68330	AT1G68330	---'	0	1	0
260441_at	AT1G68260	AT1G68260	---'	1	0	0
260455_at	AT1G72500	AT1G72500	---'	1	0	0
260463_at	RECQ4A	AT1G10930	RECQ4A; ATP BINDING / ATP-DEPENDENT HELICASE/ HELICASE/ NUCLEIC ACID BINDING'	0	0	1
260465_at	AT1G10910	AT1G10910	EMBRYO DEFECTIVE 3103'	1	0	0
260467_at	AT1G10890	AT1G10890	---'	0	1	0
260470_at	AT1G11120	AT1G11120	---'	0	1	0
260481_at	ATFD1	AT1G10960	ATFD1 (FERREDOXIN 1); 2 IRON, 2 SULFUR CLUSTER BINDING / ELECTRON CARRIER/ IRON-SULFUR CLUSTER BINDING'	1	0	0
260488_at	TIFY2A	AT1G51600	TIFY2A; SEQUENCE-SPECIFIC DNA BINDING / TRANSCRIPTION FACTOR/ ZINC ION BINDING'	0	1	0
260494_at	AT2G41820	AT2G41820	---'	1	0	0
260497_at	AT2G41840	AT2G41840	---'	1	0	0
260501_at	AT2G41770	AT2G41770	---'	1	0	0
260504_at	CYCA3;3	AT1G47220	CYCA3;3 (CYCLIN A3;3); CYCLIN-DEPENDENT PROTEIN KINASE REGULATOR'	0	1	0
260513_at	BGLU36	AT1G51490	BGLU36 (BETA GLUCOSIDASE 36); CATALYTIC/ CATION BINDING / HYDROLASE, HYDROLYZING O-GLYCOSYL COMPOUNDS'	1	0	0
260525_at	AT2G47250	AT2G47250	---'	0	0	1
260542_at	AT2G43560	AT2G43560	---'	1	0	0
260547_at	AT2G43550	AT2G43550	---'	1	0	0
260548_at	BIO2	AT2G43360	BIO2 (BIOTIN AUXOTROPH 2); BIOTIN SYNTHASE'	1	0	0
260557_at	AT2G43610	AT2G43610	---'	1	0	0
260565_at	AT2G43800	AT2G43800	---'	1	0	0
260566_at	OASB	AT2G43750	OASB (O-ACETYLSERINE (THIOL) LYASE B); CYSTEINE SYNTHASE'	1	0	0
260570_at	SSI2	AT2G43710	SSI2; ACYL-[ACYL-CARRIER-PROTEIN] DESATURASE/ STEAROYL-COA 9-DESATURASE'	1	0	0
260581_at	MYB2	AT2G47190	MYB2 (MYB DOMAIN PROTEIN 2); DNA BINDING / CALMODULIN BINDING / TRANSCRIPTION ACTIVATOR/ TRANSCRIPTION FACTOR'	0	1	0
260595_at	AT1G55890	AT1G55890	---'	0	0	1
260625_at	MOM	AT1G08060	MOM (MORPHEUS MOLECULE)'	0	1	0
260628_at	AT1G62320	AT1G62320	---'	1	0	0
260629_at	AT1G62330	AT1G62330	---'	1	0	0
260637_at	ACO2	AT1G62380	ACO2 (ACC OXIDASE 2); 1-AMINOCYCLOPROPANE-1-CARBOXYLATE OXIDASE'	1	0	0
260644_at	AT1G53290	AT1G53290	---'	1	0	0
260645_at	TTL1	AT1G53300	TTL1 (TETRATRICOPETIDE-REPEAT THIOREDOXIN-LIKE 1); BINDING'	1	0	0
260653_at	PKp3	AT1G32440	PKP3 (PLASTIDIAL PYRUVATE KINASE 3); PYRUVATE KINASE'	1	0	0
260676_at	AT1G19450	AT1G19450	---'	1	0	0
260685_at	GLYR2	AT1G17650	GLYR2 (GLYOXYLATE REDUCTASE 2); GLYOXYLATE REDUCTASE (NADP)/ PHOSPHOGLUCONATE DEHYDROGENASE (DECARBOXYLATING)'	1	0	0
260704_at	AT1G32470	AT1G32470	---'	1	0	0
260716_at	ATPER1	AT1G48130	ATPER1; ANTIOXIDANT/ THIOREDOXIN PEROXIDASE'	1	0	0
260727_at	AT1G48100	AT1G48100	---'	1	0	0
260745_at	ATGSTU20	AT1G78370	ATGSTU20 (GLUTATHIONE S-TRANSFERASE TAU 20); GLUTATHIONE TRANSFERASE'	1	0	0
260754_at	AT1G49000	AT1G49000	---'	0	1	0
260763_at	AT1G49220	AT1G49220	---'	0	1	0
260769_at	AT1G49010	AT1G49010	---'	1	0	0
260770_at	AT1G49200	AT1G49200	---'	1	0	0
260773_at	ATGA2OX1	AT1G78440	ATGA2OX1 (GIBBERELLIN 2-OXIDASE 1); GIBBERELLIN 2-BETA-DIOXYGENASE'	1	0	0
260776_at	AT1G14580	AT1G14580	---'	1	0	0
260785_at	AT1G06200	AT1G06200	---'	0	0	1
260790_at	AT1G06240	AT1G06240	---'	1	0	0
260793_at	AT1G06190	AT1G06190	RHO-N 1'	1	0	0
260806_at	AT1G78260	AT1G78260	---'	1	0	0
260814_at	emb1075	AT1G43710	EMB1075 (EMBRYO DEFECTIVE 1075); CARBOXY-LYASE/ CATALYTIC/ PYRIDOXAL PHOSPHATE BINDING'	1	0	0
260816_at	AT1G06930	AT1G06930	---'	1	0	0
260821_at	CRTISO	AT1G06820	CRTISO (CAROTENOID ISOMERASE); CAROTENOID ISOMERASE'	1	0	0
260837_at	AT1G43670	AT1G43670	FRUCTOSE INSENSITIVE 1'	1	0	0
260854_at	LEC1	AT1G21970	LEC1 (LEAFY COTYLEDON 1); TRANSCRIPTION ACTIVATOR/ TRANSCRIPTION FACTOR'	1	0	0
260859_at	scpl44	AT1G43780	SCPL44 (SERINE CARBOXYPEPTIDASE-LIKE 44); SERINE-TYPE CARBOXYPEPTIDASE'	1	0	0
260867_at	TED6	AT1G43790	TED6 (TRACHEARY ELEMENT DIFFERENTIATION-RELATED 6)'	1	0	0
260877_at	AT1G21500	AT1G21500	---'	1	0	0
260878_at	SCL1	AT1G21450	SCL1 (SCARECROW-LIKE 1); TRANSCRIPTION FACTOR'	0	1	0
260890_at	AT1G29090	AT1G29090	---'	1	0	0
260898_at	AT1G29070	AT1G29070	---'	1	0	0
260916_at	AT1G02475	AT1G02475	---'	0	1	0
260921_at	AT1G21540	AT1G21540	---'	1	0	0
260930_at	AT1G02620	AT1G02620	---'	1	0	1
260933_at	AT1G02470	AT1G02470	---'	0	1	0
260945_at	AT1G05950	AT1G05950	---'	1	0	0
260952_at	AT1G06140	AT1G06140	MITOCHONDRIAL EDITING FACTOR 3'	1	0	0
260955_at	AT1G06000	AT1G06000	---'	1	0	0
260967_at	AT1G12230	AT1G12230	---'	1	0	0
260968_at	AT1G12250	AT1G12250	---'	1	0	0
260970_at	AT1G53640	AT1G53640	---'	1	0	0
260982_at	AT1G53520	AT1G53520	FATTY-ACID-BINDING PROTEIN 3'	1	0	0
260985_at	MUM4	AT1G53500	MUM4 (MUCILAGE-MODIFIED 4); UDP-4-KETO-6-DEOXY-GLUCOSE-3,5-EPIMERASE/ UDP-4-KETO-RHAMNOSE-4-KETO-REDUCTASE/ UDP-L-RHAMNOSE SYNTHASE/ UDP-GLUCOSE 4,6-DEHYDRATASE/ CATALYTIC'	1	0	0
261004_at	AT1G26450	AT1G26450	---'	0	0	1
261008_at	AT1G26370	AT1G26370	---'	0	0	1
261039_at	ELF4-L4	AT1G17455	ELF4-L4 (ELF4-LIKE 4)'	1	0	0
261045_at	AT1G01310	AT1G01310	---'	1	0	0
261049_at	AT1G01430	AT1G01430	TRICHOME BIREFRINGENCE-LIKE 25'	1	0	0
261053_at	AT1G01320	AT1G01320	---'	1	0	0
261055_at	AT1G01300	AT1G01300	---'	1	0	0
261076_at	SMO2-1	AT1G07420	SMO2-1 (STEROL 4-ALPHA-METHYL-OXIDASE 2-1); 4-ALPHA-METHYL-DELTA7-STEROL-4ALPHA-METHYL OXIDASE/ C-4 METHYLSTEROL OXIDASE'	1	0	0
261078_at	RPL4	AT1G07320	RPL4; POLY(U) BINDING / STRUCTURAL CONSTITUENT OF RIBOSOME'	1	0	0
261109_at	CKX5	AT1G75450	CKX5 (CYTOKININ OXIDASE 5); CYTOKININ DEHYDROGENASE'	1	0	0
261118_at	AT1G75460	AT1G75460	---'	1	0	0
261119_at	emb2184	AT1G75350	EMB2184 (EMBRYO DEFECTIVE 2184); STRUCTURAL CONSTITUENT OF RIBOSOME'	1	0	1
261129_at	TUA4	AT1G04820	TUA4; STRUCTURAL CONSTITUENT OF CYTOSKELETON'	1	0	0
261131_at	AT1G19835	AT1G19835	---'	1	0	0
261133_at	AT1G19720	AT1G19720	---'	1	0	0
261141_at	AT1G19740	AT1G19740	---'	1	0	0
261149_s_at	DHAR1	AT1G19570	DHAR1 (DEHYDROASCORBATE REDUCTASE); COPPER ION BINDING / GLUTATHIONE DEHYDROGENASE (ASCORBATE)'	1	0	0
261151_at	AT1G19650	AT1G19650	---'	1	0	0
261162_at	AT1G34440	AT1G34440	---'	1	0	0
261165_at	EMB3003	AT1G34430	EMB3003 (EMBRYO DEFECTIVE 3003); ACYLTRANSFERASE/ DIHYDROLIPOYLLYSINE-RESIDUE ACETYLTRANSFERASE/ PROTEIN BINDING'	1	0	0
261175_at	AT1G04800	AT1G04800	---'	1	0	0
261190_at	PRPL11	AT1G32990	PRPL11 (PLASTID RIBOSOMAL PROTEIN L11); STRUCTURAL CONSTITUENT OF RIBOSOME'	1	0	0
261197_at	GAPA-2	AT1G12900	GAPA-2 (GLYCERALDEHYDE 3-PHOSPHATE DEHYDROGENASE A SUBUNIT 2); NAD OR NADH BINDING / BINDING / CATALYTIC/ GLYCERALDEHYDE-3-PHOSPHATE DEHYDROGENASE (PHOSPHORYLATING)/ GLYCERALDEHYDE-3-PHOSPHATE DEHYDROGENASE'	1	0	0
261203_at	AT1G12845	AT1G12845	---'	1	0	0
261206_at	AT1G12800	AT1G12800	---'	1	0	0
261218_at	FNR2	AT1G20020	FNR2 (FERREDOXIN-NADP(+)-OXIDOREDUCTASE 2); NADPH DEHYDROGENASE/ OXIDOREDUCTASE/ POLY(U) BINDING'	1	0	0
261219_at	AT1G19980	AT1G19980	---'	0	1	0
261226_at	ATEXPA11	AT1G20190	ATEXPA11 (ARABIDOPSIS THALIANA EXPANSIN 11)'	1	0	0
261230_at	TUB5	AT1G20010	TUB5; STRUCTURAL CONSTITUENT OF CYTOSKELETON'	1	0	0
261243_at	AT1G20180	AT1G20180	---'	0	0	1
261247_at	AT1G20070	AT1G20070	---'	1	0	0
261266_at	ATEXPA10	AT1G26770	ATEXPA10 (ARABIDOPSIS THALIANA EXPANSIN A 10); STRUCTURAL CONSTITUENT OF CELL WALL'	1	0	0
261279_at	POM1	AT1G05850	POM1 (POM-POM1); CHITINASE'	1	0	0
261293_at	AT1G36980	AT1G36980	---'	0	0	1
261299_at	AT1G48550	AT1G48550	---'	0	1	0
261309_at	CPuORF31	AT1G48600	CPUORF31 (CONSERVED PEPTIDE UPSTREAM OPEN READING FRAME 31)'	1	0	0
261320_at	AT1G53120	AT1G53120	---'	1	0	0
261328_at	AT1G44835	AT1G44835	---'	1	0	0
261338_at	AT1G44920	AT1G44920	---'	1	0	0
261363_at	SKS6	AT1G41830	SKS6 (SKU5-SIMILAR 6); PECTINESTERASE'	1	0	0
261367_at	AT1G53080	AT1G53080	---'	1	0	0
261372_at	AT1G53010	AT1G53010	---'	1	0	0
261373_at	AT1G53000	AT1G53000	'	0	0	1
261388_at	AT1G05385	AT1G05385	'	1	0	0
261395_at	AT1G79700	AT1G79700	WRINKLED 4'	0	0	1
261416_at	RPS15A	AT1G07770	RPS15A (RIBOSOMAL PROTEIN S15A); STRUCTURAL CONSTITUENT OF RIBOSOME'	1	0	0
261421_at	IQD30	AT1G18840	IQD30; CALMODULIN BINDING'	1	0	0
261422_at	NDF6	AT1G18730	NDF6 (NDH DEPENDENT FLOW 6)'	1	0	0
261423_at	AGL65	AT1G18750	AGL65 (AGAMOUS-LIKE 65); DNA BINDING / TRANSCRIPTION FACTOR'	1	0	0
261427_at	IBS1	AT1G18670	IBS1 (IMPAIRED IN BABA-INDUCED STERILITY 1); ATP BINDING / KINASE/ PROTEIN KINASE/ PROTEIN SERINE/THREONINE KINASE/ PROTEIN TYROSINE KINASE'	1	0	0
261455_at	AT1G21070	AT1G21070	---'	1	0	0
261461_at	AT1G07860	AT1G07860	---'	0	1	0
261473_at	AT1G14490	AT1G14490	---'	1	0	0
261478_at	MIOX1	AT1G14520	MIOX1 (MYO-INISITOL OXYGENASE); INOSITOL OXYGENASE/ OXIDOREDUCTASE'	1	0	0
261480_at	PKS2	AT1G14280	PKS2 (PHYTOCHROME KINASE SUBSTRATE 2)'	1	0	0
261483_at	AT1G14270	AT1G14270	---'	1	0	0
261488_at	AT1G14345	AT1G14345	---'	1	0	0
261492_at	SBH2	AT1G14290	SBH2 (SPHINGOID BASE HYDROXYLASE 2); CATALYTIC/ SPHINGOSINE HYDROXYLASE'	1	0	0
261502_at	AtHB31	AT1G14440	ATHB31 (ARABIDOPSIS THALIANA HOMEOBOX PROTEIN 31); DNA BINDING / TRANSCRIPTION FACTOR'	1	0	0
261507_at	AT1G71720	AT1G71720	RBCL MRNA S1 BINDING DOMAIN PROTEIN'	1	0	0
261518_at	AT1G71695	AT1G71695	---'	1	0	0
261519_at	AT1G71810	AT1G71810	---'	0	0	1
261529_at	AT1G14430	AT1G14430	---'	0	0	1
261533_at	AT1G71690	AT1G71690	---'	1	0	0
261536_at	KEA1	AT1G01790	KEA1 (K EFFLUX ANTIPORTER 1); POTASSIUM ION TRANSMEMBRANE TRANSPORTER/ POTASSIUM:HYDROGEN ANTIPORTER'	1	0	0
261549_at	AT1G63470	AT1G63470	---'	1	0	0
261568_at	NGA3	AT1G01030	NGA3 (NGATHA3); TRANSCRIPTION FACTOR'	1	0	0
261570_at	KCS1	AT1G01120	KCS1 (3-KETOACYL-COA SYNTHASE 1); ACYLTRANSFERASE/ FATTY ACID ELONGASE'	1	0	0
261573_at	AT1G01180	AT1G01180	---'	1	0	0
261574_at	CYP78A8	AT1G01190	CYP78A8; ELECTRON CARRIER/ HEME BINDING / IRON ION BINDING / MONOOXYGENASE/ OXYGEN BINDING'	1	0	0
261580_at	IQD18	AT1G01110	IQD18 (IQ-DOMAIN 18)'	1	0	0
261583_at	PDH-E1 ALPHA	AT1G01090	PDH-E1 ALPHA (PYRUVATE DEHYDROGENASE E1 ALPHA); PYRUVATE DEHYDROGENASE (ACETYL-TRANSFERRING)'	1	0	0
261589_at	AT1G01690	AT1G01690	PUTATIVE RECOMBINATION INITIATION DEFECTS 3'	1	0	0
261591_at	AT1G01740	AT1G01740	BRASSINOSTEROID-SIGNALING KINASE 4'	1	1	0
261593_at	AT1G33170	AT1G33170	---'	1	0	0
261606_at	AT1G49570	AT1G49570	---'	1	0	0
261614_at	PAB8	AT1G49760	PAB8 (POLY(A) BINDING PROTEIN 8); RNA BINDING / TRANSLATION INITIATION FACTOR'	1	0	0
261615_at	AT1G33050	AT1G33050	---'	0	1	0
261629_at	AT1G49980	AT1G49980	---'	1	0	0
261636_at	AT1G50110	AT1G50110	---'	1	0	0
261638_at	AT1G49975	AT1G49975	---'	1	0	0
261639_at	TUA2	AT1G50010	TUA2; STRUCTURAL CONSTITUENT OF CYTOSKELETON'	1	0	0
261649_at	AT1G27700	AT1G27700	---'	1	0	0
261661_at	AT1G18360	AT1G18360	---'	1	0	0
261666_at	AT1G18440	AT1G18440	---'	1	0	0
261667_at	AT1G18460	AT1G18460	---'	1	0	1
261681_at	AT1G47340	AT1G47340	---'	0	0	1
261695_at	CHLD	AT1G08520	CHLD; ATP BINDING / MAGNESIUM CHELATASE/ NUCLEOSIDE-TRIPHOSPHATASE/ NUCLEOTIDE BINDING'	1	0	0
261717_at	BEE1	AT1G18400	BEE1 (BR ENHANCED EXPRESSION 1); TRANSCRIPTION FACTOR'	1	0	0
261728_at	sks5	AT1G76160	SKS5 (SKU5 SIMILAR 5); COPPER ION BINDING / OXIDOREDUCTASE'	1	0	0
261742_at	AT1G08390	AT1G08390	---'	1	0	0
261746_at	PSAO	AT1G08380	PSAO (PHOTOSYSTEM I SUBUNIT O)'	1	0	0
261751_at	CDSP32	AT1G76080	CDSP32 (CHLOROPLASTIC DROUGHT-INDUCED STRESS PROTEIN OF 32 KD)'	1	0	0
261758_at	ADT6	AT1G08250	ADT6 (AROGENATE DEHYDRATASE 6); AROGENATE DEHYDRATASE/ PREPHENATE DEHYDRATASE'	0	1	0
261766_at	IAA5	AT1G15580	IAA5 (INDOLE-3-ACETIC ACID INDUCIBLE 5); TRANSCRIPTION FACTOR'	1	0	0
261768_at	GA3OX1	AT1G15550	GA3OX1 (GIBBERELLIN 3-OXIDASE 1); GIBBERELLIN 3-BETA-DIOXYGENASE/ TRANSCRIPTION FACTOR BINDING'	1	0	0
261769_at	PETE1	AT1G76100	PETE1 (PLASTOCYANIN 1); COPPER ION BINDING / ELECTRON CARRIER'	1	0	0
261772_at	AT1G76240	AT1G76240	---'	1	0	0
261774_at	AT1G76260	AT1G76260	DWD (DDB1-BINDING WD40 PROTEIN) HYPERSENSITIVE TO ABA 2'	1	0	0
261779_at	AT1G76230	AT1G76230	---'	0	0	1
261787_at	AT1G16020	AT1G16020	---'	1	0	0
261788_at	NDF1	AT1G15980	NDF1 (NDH-DEPENDENT CYCLIC ELECTRON FLOW 1)'	1	0	0
261790_at	AT1G16000	AT1G16000	---'	1	0	0
261793_at	AT1G16080	AT1G16080	---'	1	0	0
261797_at	AT1G30450	AT1G30450	HAPLESS 5'	0	1	0
261801_at	AAE14	AT1G30520	AAE14 (ACYL-ACTIVATING ENZYME 14); AMP BINDING / O-SUCCINYLBENZOATE-COA LIGASE'	1	0	0
261804_at	UGT78D1	AT1G30530	UGT78D1 (UDP-GLUCOSYL TRANSFERASE 78D1); UDP-GLYCOSYLTRANSFERASE/ QUERCETIN 3-O-GLUCOSYLTRANSFERASE/ TRANSFERASE, TRANSFERRING GLYCOSYL GROUPS'	1	0	0
261809_at	AT1G08340	AT1G08340	---'	1	0	0
261824_at	AT1G11430	AT1G11430	MULTIPLE ORGANELLAR RNA EDITING FACTOR 9'	1	0	0
261825_at	AT1G11545	AT1G11545	XYLOGLUCAN ENDOTRANSGLUCOSYLASE/HYDROLASE 8'	1	0	0
261826_at	PMEPCRA	AT1G11580	PMEPCRA (METHYLESTERASE PCR A); ENZYME INHIBITOR/ PECTINESTERASE'	1	0	0
261867_at	AT1G50575	AT1G50575	---'	1	0	0
261868_s_at	AT1G11460	AT1G11460	USUALLY MULTIPLE ACIDS MOVE IN AND OUT TRANSPORTERS 26'	0	0	1
261871_at	AT1G11440	AT1G11440	---'	1	0	0
261881_at	NIP6;1	AT1G80760	NIP6;1 (NOD26-LIKE INTRINSIC PROTEIN 6;1); BORON TRANSPORTER/ GLYCEROL TRANSMEMBRANE TRANSPORTER/ UREA TRANSMEMBRANE TRANSPORTER/ WATER CHANNEL/ WATER TRANSPORTER'	1	0	0
261908_at	AT1G50650	AT1G50650	---'	0	1	0
261913_at	FMO GS-OX1	AT1G65860	FMO GS-OX1 (FLAVIN-MONOOXYGENASE GLUCOSINOLATE S-OXYGENASE 1); 3-METHYLTHIOPROPYL GLUCOSINOLATE S-OXYGENASE/ 4-METHYLTHIOPROPYL GLUCOSINOLATE S-OXYGENASE/ 5-METHYLTHIOPROPYL GLUCOSINOLATE S-OXYGENASE/ 6-METHYLTHIOPROPYL GLUCOSINOLATE S-OXYGENASE/ 7-METHYL'	1	0	0
261921_at	AT1G65900	AT1G65900	---'	1	0	0
261931_at	AT1G22430	AT1G22430	---'	0	0	1
261932_at	AT1G22420	AT1G22420	---'	1	0	0
261935_at	AT1G22610	AT1G22610	---'	1	0	0
261941_at	AT1G22490	AT1G22490	---'	1	0	0
261942_at	AGL87	AT1G22590	MADS-BOX FAMILY PROTEIN'	1	0	0
261948_at	AT1G64680	AT1G64680	---'	1	0	0
261952_at	AT1G64430	AT1G64430	---'	1	0	0
261954_at	AT1G64510	AT1G64510	---'	1	0	0
261969_at	AT1G65950	AT1G65950	---'	0	0	1
261970_at	GAD2	AT1G65960	GAD2 (GLUTAMATE DECARBOXYLASE 2); CALMODULIN BINDING / GLUTAMATE DECARBOXYLASE'	1	0	0
261975_at	AT1G64640	AT1G64640	EARLY NODULIN-LIKE PROTEIN 8'	1	0	0
261992_at	AT1G33690	AT1G33690	---'	0	1	0
262005_at	ATGCN3	AT1G64550	ATGCN3; TRANSPORTER'	0	0	1
262017_at	AT1G35550	AT1G35550	---'	1	0	0
262025_at	AT1G35510	AT1G35510	---'	1	0	0
262029_at	AT1G35680	AT1G35680	CHLOROPLAST RIBOSOMAL PROTEIN L21'	1	0	0
262030_s_at	AT1G37170	AT1G37170	---'	0	1	0
262046_at	OFP14	AT1G79960	OFP14 (OVATE FAMILY PROTEIN 14)'	1	0	0
262051_at	AT1G79990	AT1G79990	---'	1	0	0
262059_at	AT1G80030	AT1G80030	---'	1	0	0
262083_at	AT1G56100	AT1G56100	---'	1	0	0
262104_at	LPA1	AT1G02910	LPA1 (LOW PSII ACCUMULATION1); BINDING'	1	0	1
262114_at	NLA	AT1G02860	NLA (NITROGEN LIMITATION ADAPTATION); UBIQUITIN-PROTEIN LIGASE'	0	0	1
262151_at	AT1G52510	AT1G52510	---'	1	0	0
262153_at	AT1G52710	AT1G52710	---'	0	0	1
262157_at	AT1G52670	AT1G52670	---'	1	0	0
262168_at	AT1G74730	AT1G74730	---'	1	0	0
262172_at	RPS9	AT1G74970	RPS9 (RIBOSOMAL PROTEIN S9); STRUCTURAL CONSTITUENT OF RIBOSOME'	1	0	0
262174_at	AT1G74910	AT1G74910	---'	1	0	0
262175_at	NDH-O	AT1G74880	NDH-O (NAD(P)H:PLASTOQUINONE DEHYDROGENASE COMPLEX SUBUNIT O)'	1	0	0
262176_at	FAB1	AT1G74960	FAB1 (FATTY ACID BIOSYNTHESIS 1); 3-OXOACYL-[ACYL-CARRIER-PROTEIN] SYNTHASE/ FATTY-ACID SYNTHASE'	1	0	0
262185_at	AGL67	AT1G77950	AGL67 (AGAMOUS-LIKE 67); TRANSCRIPTION FACTOR'	1	0	0
262190_at	AT1G78030	AT1G78030	---'	0	1	0
262195_at	AT1G78040	AT1G78040	---'	1	0	0
262202_at	APG2	AT2G01110	APG2 (ALBINO AND PALE GREEN 2); PROTON MOTIVE FORCE DEPENDENT PROTEIN TRANSMEMBRANE TRANSPORTER'	1	0	0
262210_at	IQD31	AT1G74690	IQD31 (IQ-DOMAIN 31); CALMODULIN BINDING'	1	0	0
262212_at	ARR15	AT1G74890	ARR15 (RESPONSE REGULATOR 15); TRANSCRIPTION REGULATOR/ TWO-COMPONENT RESPONSE REGULATOR'	0	0	1
262225_at	ATPME1	AT1G53840	ATPME1; PECTINESTERASE'	1	0	0
262230_at	XYL1	AT1G68560	XYL1 (ALPHA-XYLOSIDASE 1); ALPHA-N-ARABINOFURANOSIDASE/ HYDROLASE, HYDROLYZING O-GLYCOSYL COMPOUNDS / XYLAN 1,4-BETA-XYLOSIDASE'	1	0	0
262232_at	AT1G68600	AT1G68600	---'	1	0	0
262235_at	AT1G48350	AT1G48350	EMBRYO DEFECTIVE 3105'	1	0	0
262236_at	AT1G48330	AT1G48330	---'	1	0	0
262283_at	AT1G68590	AT1G68590	PLASTID-SPECI&#64257;C RIBOSOMAL PROTEIN 3/1'	1	0	0
262288_at	CRR23	AT1G70760	CRR23 ((CHLORORESPIRATORY REDUCTION 23)'	1	0	0
262290_at	AT1G70985	AT1G70985	---'	1	0	0
262304_at	MLP43	AT1G70890	MLP43 (MLP-LIKE PROTEIN 43)'	1	0	0
262312_at	MLP28	AT1G70830	MLP28 (MLP-LIKE PROTEIN 28)'	1	0	0
262342_at	AT1G64150	AT1G64150	---'	1	0	0
262348_at	AT2G48160	AT2G48160	---'	0	0	1
262353_at	AT1G64210	AT1G64210	---'	1	0	0
262354_at	VHA-E3	AT1G64200	VHA-E3 (VACUOLAR H+-ATPASE SUBUNIT E ISOFORM 3); PROTON-TRANSPORTING ATPASE, ROTATIONAL MECHANISM'	1	0	0
262356_at	AT1G73000	AT1G73000	REGULATORY COMPONENTS OF ABA RECEPTOR 13'	1	0	0
262368_at	AT1G73060	AT1G73060	LOW PSII ACCUMULATION 3'	1	0	0
262376_at	HTH	AT1G72970	HTH (HOTHEAD); FAD BINDING / ALDEHYDE-LYASE/ MANDELONITRILE LYASE'	1	0	0
262377_at	AT1G73110	AT1G73110	---'	1	0	0
262380_at	AT1G72810	AT1G72810	---'	1	0	0
262386_at	AT1G49370	AT1G49370	---'	0	0	1
262396_at	AT1G49470	AT1G49470	---'	0	1	0
262399_at	AT1G49500	AT1G49500	---'	0	0	1
262414_at	LACS2	AT1G49430	LACS2 (LONG-CHAIN ACYL-COA SYNTHETASE 2); LONG-CHAIN-FATTY-ACID-COA LIGASE'	1	0	0
262444_at	AT1G47480	AT1G47480	---'	0	1	0
262458_at	AT1G11280	AT1G11280	---'	1	0	0
262469_s_at	AT1G50190	AT1G50190	---'	0	1	0
262500_at	FBP7	AT1G21760	FBP7 (F-BOX PROTEIN 7)'	0	0	1
262557_at	AT1G31330	AT1G31330	PHOTOSYSTEM I SUBUNIT F'	1	0	0
262558_at	AT1G31335	AT1G31335	---'	1	0	0
262563_at	SERK2	AT1G34210	SERK2 (SOMATIC EMBRYOGENESIS RECEPTOR-LIKE KINASE 2); KINASE'	1	0	0
262573_at	PDF1A	AT1G15390	PDF1A (PEPTIDE DEFORMYLASE 1A); PEPTIDE DEFORMYLASE'	1	0	0
262577_at	AT1G15290	AT1G15290	---'	1	0	0
262582_at	AT1G15410	AT1G15410	---'	1	0	0
262594_at	AT1G15250	AT1G15250	---'	1	0	0
262598_at	AT1G15260	AT1G15260	---'	1	0	0
262609_at	AT1G13930	AT1G13930	---'	1	0	0
262610_at	AT1G14140	AT1G14140	UNCOUPLING PROTEIN 3'	1	0	0
262612_at	AT1G14150	AT1G14150	PSBQ-LIKE 2'	1	0	0
262618_at	AT1G06560	AT1G06560	---'	1	0	0
262619_at	AT1G06550	AT1G06550	---'	1	0	0
262632_at	PSBP-1	AT1G06680	PSBP-1 (PHOTOSYSTEM II SUBUNIT P-1); POLY(U) BINDING'	1	0	0
262633_at	AT1G06630	AT1G06630	---'	0	0	1
262648_at	AT1G14030	AT1G14030	LYSINE METHYLTRANSFERASE (LSMT)-LIKE'	1	0	0
262682_at	AT1G75900	AT1G75900	---'	1	0	0
262693_at	AT1G62780	AT1G62780	---'	1	0	0
262698_at	AT1G75960	AT1G75960	---'	1	0	0
262707_at	AT1G16290	AT1G16290	---'	1	0	0
262709_at	SYP51	AT1G16240	SYP51 (SYNTAXIN OF PLANTS 51); SNAP RECEPTOR'	0	1	0
262721_at	Aty2	AT1G43560	ATY2 (ARABIDOPSIS THIOREDOXIN Y2); ELECTRON CARRIER/ PROTEIN DISULFIDE OXIDOREDUCTASE'	1	0	0
262722_at	AT1G43620	AT1G43620	'	1	0	0
262727_at	AT1G75800	AT1G75800	---'	1	0	0
262730_at	ATOCT3	AT1G16390	ATOCT3 (ARABIDOPSIS THALIANA ORGANIC CATION/CARNITINE TRANSPORTER 3); CARBOHYDRATE TRANSMEMBRANE TRANSPORTER/ SUGAR:HYDROGEN SYMPORTER'	1	0	0
262743_at	AT1G29020	AT1G29020	---'	1	0	0
262748_at	AT1G28610	AT1G28610	---'	1	0	0
262796_at	XCP2	AT1G20850	XCP2 (XYLEM CYSTEINE PEPTIDASE 2); CYSTEINE-TYPE PEPTIDASE/ PEPTIDASE'	1	0	0
262806_at	AT1G20950	AT1G20950	---'	1	0	0
262809_at	ATSS3	AT1G11720	ATSS3 (STARCH SYNTHASE 3); STARCH SYNTHASE/ TRANSFERASE, TRANSFERRING GLYCOSYL GROUPS'	1	0	0
262813_at	AT1G11670	AT1G11670	---'	1	0	0
262823_at	CLPP6	AT1G11750	CLPP6; SERINE-TYPE ENDOPEPTIDASE'	1	0	0
262824_at	RBP45B	AT1G11650	RNA-BINDING PROTEIN 45 (RBP45), PUTATIVE'	0	1	0
262825_at	ADT1	AT1G11790	ADT1 (AROGENATE DEHYDRATASE 1); AROGENATE DEHYDRATASE/ PREPHENATE DEHYDRATASE'	1	0	0
262830_at	PAP3	AT1G14700	PAP3 (PURPLE ACID PHOSPHATASE 3); ACID PHOSPHATASE/ PROTEIN SERINE/THREONINE PHOSPHATASE'	1	0	0
262847_at	ATMAP70-4	AT1G14840	ATMAP70-4 (MICROTUBULE-ASSOCIATED PROTEINS 70-4); MICROTUBULE BINDING'	1	0	0
262850_at	GAI	AT1G14920	GAI (GIBBERELLIC ACID INSENSITIVE); TRANSCRIPTION FACTOR'	1	0	0
262878_at	NDF2	AT1G64770	NDF2 (NDH-DEPENDENT CYCLIC ELECTRON FLOW 1)'	1	0	0
262879_at	SIGA	AT1G64860	SIGA (SIGMA FACTOR A); DNA BINDING / DNA-DIRECTED RNA POLYMERASE/ SIGMA FACTOR/ TRANSCRIPTION FACTOR'	1	0	0
262886_at	KNATM	AT1G14760	KNATM (KNOX ARABIDOPSIS THALIANA MEINOX)'	1	0	0
262891_at	GA2	AT1G79460	GA2 (GA REQUIRING 2); ENT-KAURENE SYNTHASE'	1	0	0
262907_at	CRR28	AT1G59720	CRR28 (CHLORORESPIRATORY REDUCTION28); ENDONUCLEASE'	1	0	0
262914_at	ARF1	AT1G59750	ARF1 (AUXIN RESPONSE FACTOR 1); DNA BINDING / TRANSCRIPTION FACTOR'	1	0	0
262951_at	AT1G75500	AT1G75500	WALLS ARE THIN 1'	1	0	0
262954_at	AT1G54500	AT1G54500	---'	1	0	0
262955_at	AT1G54520	AT1G54520	---'	1	0	0
262969_at	AT1G75710	AT1G75710	---'	1	0	0
262970_at	AT1G75690	AT1G75690	LOW QUANTUM YIELD OF PHOTOSYSTEM II 1'	1	0	0
262972_at	AT1G75620	AT1G75620	---'	1	0	0
262977_at	AT1G75490	AT1G75490	---'	1	0	0
262980_at	AtGH9B7	AT1G75680	ATGH9B7 (ARABIDOPSIS THALIANA GLYCOSYL HYDROLASE 9B7); CATALYTIC/ HYDROLASE, HYDROLYZING O-GLYCOSYL COMPOUNDS'	1	0	0
262987_at	AT1G23240	AT1G23240	---'	1	0	0
263002_at	AT1G54200	AT1G54200	---'	1	0	0
263014_at	CAF2	AT1G23400	CAF2; RNA SPLICING FACTOR, TRANSESTERIFICATION MECHANISM'	1	0	0
263034_at	MLP423	AT1G24020	MLP423 (MLP-LIKE PROTEIN 423)'	1	0	0
263047_at	AT2G17630	AT2G17630	---'	1	0	0
263058_at	AT2G07650	AT2G07650	---'	0	1	0
263064_at	CPuORF1	AT2G18160	CPUORF1 (CONSERVED PEPTIDE UPSTREAM OPEN READING FRAME 1)'	1	0	0
263067_at	AT2G17550	AT2G17550	TON1 RECRUITING MOTIF 26'	0	0	1
263068_at	AT2G17580	AT2G17580	---'	0	0	1
263074_at	HMGB4	AT2G17560	HMGB4 (HIGH MOBILITY GROUP B 4); DNA BINDING / CHROMATIN BINDING / STRUCTURAL CONSTITUENT OF CHROMATIN / TRANSCRIPTION FACTOR'	1	0	0
263100_at	AtPOT1a	AT2G05210	ATPOT1A (PROTECTION OF TELOMERES 1A); TELOMERIC DNA BINDING'	1	0	0
263114_at	PSAD-2	AT1G03130	PSAD-2 (PHOTOSYSTEM I SUBUNIT D-2)'	1	0	0
263115_at	AT1G03055	AT1G03055	DWARF27'	1	0	0
263120_at	CYP708A3	AT1G78490	CYP708A3; ELECTRON CARRIER/ HEME BINDING / IRON ION BINDING / MONOOXYGENASE/ OXYGEN BINDING'	1	0	0
263128_at	LZF1	AT1G78600	LZF1 (LIGHT-REGULATED ZINC FINGER PROTEIN 1); TRANSCRIPTION FACTOR/ ZINC ION BINDING'	1	0	0
263131_at	emb1473	AT1G78630	EMB1473 (EMBRYO DEFECTIVE 1473); STRUCTURAL CONSTITUENT OF RIBOSOME'	1	0	0
263133_at	AT1G78450	AT1G78450	---'	1	0	0
263136_at	ATTPS1	AT1G78580	ATTPS1 (TREHALOSE-6-PHOSPHATE SYNTHASE); ALPHA,ALPHA-TREHALOSE-PHOSPHATE SYNTHASE (UDP-FORMING)/ TRANSFERASE, TRANSFERRING GLYCOSYL GROUPS'	1	0	0
263149_at	AT1G53970	AT1G53970	---'	0	1	0
263150_at	AT1G54050	AT1G54050	---'	1	0	0
263169_at	AT1G03010	AT1G03010	---'	1	0	0
263174_at	ESP	AT1G54040	ESP (EPITHIOSPECIFIER PROTEIN); ENZYME REGULATOR'	1	0	0
263209_at	AT1G10522	AT1G10522	PLASTID REDOX INSENSITIVE 2'	1	0	0
263226_at	AT1G30690	AT1G30690	---'	1	0	0
263239_at	ATASE1	AT2G16570	ATASE1 (GLN PHOSPHORIBOSYL PYROPHOSPHATE AMIDOTRANSFERASE 1); AMIDOPHOSPHORIBOSYLTRANSFERASE'	1	0	0
263249_at	ADS2	AT2G31360	ADS2 (16:0DELTA9 ARABIDOPSIS DESATURASE 2); OXIDOREDUCTASE'	1	0	0
263255_at	AT1G10490	AT1G10490	---'	1	0	0
263285_at	DOT1	AT2G36120	DOT1 (DEFECTIVELY ORGANIZED TRIBUTARIES 1)'	1	0	0
263287_at	AT2G36145	AT2G36145	---'	1	0	0
263318_at	AtGDU4	AT2G24762	ATGDU4 (ARABIDOPSIS THALIANA GLUTAMINE DUMPER 4)'	1	0	0
263326_at	AT2G04280	AT2G04280	---'	1	0	0
263329_at	AT2G15260	AT2G15260	---'	0	1	0
263345_s_at	LHCB2.1	AT2G05070	LHCB2.1; CHLOROPHYLL BINDING'	1	0	0
263347_at	AT2G05720	AT2G05720	---'	1	0	0
263354_at	AT2G22060	AT2G22060	---'	1	0	0
263386_at	AT2G40150	AT2G40150	TRICHOME BIREFRINGENCE-LIKE 28'	1	0	0
263391_at	MGDC	AT2G11810	MGDC; 1,2-DIACYLGLYCEROL 3-BETA-GALACTOSYLTRANSFERASE'	1	0	0
263420_at	AT2G17240	AT2G17240	---'	1	0	0
263431_at	AT2G22170	AT2G22170	PLAT DOMAIN PROTEIN 2'	1	0	0
263432_at	AT2G22230	AT2G22230	---'	1	0	0
263442_at	AT2G28605	AT2G28605	---'	1	0	0
263475_at	AT2G31945	AT2G31945	---'	0	0	1
263477_at	AT2G31790	AT2G31790	---'	1	0	0
263486_at	AT2G22200	AT2G22200	---'	1	0	0
263495_at	COR15B	AT2G42530	COR15B (COLD REGULATED 15B)'	1	0	0
263497_at	COR15A	AT2G42540	COR15A (COLD-REGULATED 15A)'	1	0	0
263498_at	LSH10	AT2G42610	LSH10 (LIGHT SENSITIVE HYPOCOTYLS 10)'	1	0	0
263537_at	COL3	AT2G24790	COL3 (CONSTANS-LIKE 3); PROTEIN BINDING / TRANSCRIPTION FACTOR/ ZINC ION BINDING'	1	0	0
263549_at	MEE3	AT2G21650	MEE3 (MATERNAL EFFECT EMBRYO ARREST 3); DNA BINDING / TRANSCRIPTION FACTOR'	1	0	0
263550_at	AT2G17033	AT2G17033	---'	1	0	0
263569_at	TTN7	AT2G27170	TTN7 (TITAN7); ATP BINDING / PROTEIN BINDING'	0	0	1
263573_at	AT2G17150	AT2G17150	---'	1	0	0
263597_at	AT2G01870	AT2G01870	---'	1	0	0
263599_at	WOL	AT2G01830	WOL (WOODEN LEG); CYTOKININ RECEPTOR/ OSMOSENSOR/ PHOSPHOPROTEIN PHOSPHATASE/ PROTEIN HISTIDINE KINASE'	1	0	0
263606_at	KCS9	AT2G16280	KCS9 (3-KETOACYL-COA SYNTHASE 9); ACYLTRANSFERASE/ CATALYTIC/ TRANSFERASE, TRANSFERRING ACYL GROUPS OTHER THAN AMINO-ACYL GROUPS'	1	0	0
[truncated: 433 more rows]

## Sheet: Number of Common DRGs
Table S3: The total number of differentially regulated genes (DRGs) common to both treatments (Number of Common DRGs) at one and two dpi. A hypergeometric distribution was applied, where M = total number of Arabidopsis genes, K = number of genes up regulated during CaLCuV infection, and N = number of genes up regulated in response to AC2, to test for significant enrichment (P-value).
Up Regulated in Virus
Time	# Common DRGs	Hypergeometric distribution parameters	P-value
one dpi	9	M=22810, K=2485, N=255	0.999996
two dpi	41	M=22810, K=2485, N=298	0.069733
Down Regulated in Virus
Time	# Common DRGs	Hypergeometric distribution parameters	P-value
one dpi	7	M=22810, K=2050, N=193	0.998913
two dpi	18	M=22810, K=2050, N=215	0.659116
