# Supplementary material for: Altered expression of Arabidopsis genes in response to a multifunctional geminivirus pathogenicity protein
Source: BMC Plant Biol. 2014 Nov 18;14:302. doi: 10.1186/s12870-014-0302-7 (PMC4253603; doi:10.1186/s12870-014-0302-7)
Supplement: Additional file 4: Table S4. — GO biological process categories represented among the genes differentially expressed in response to CaLCuV AC2 at one dpi. [file 12870_2014_302_MOESM4_ESM.xlsx]

## Sheet: Full Length Specific Down d1
Table S4 GO biological process categories represented among the genes down regulated specifically in response to CaLCuV AC2 at one dpi. Groups of genes (Affymetrix Probe IDs) enriched within a particular GO Category and Term are provided (Annotation Cluster). The Table provides the following information: Count: number of genes associated with particular GO term. (%): percentage of genes from the …
Annotation Cluster 1	Enrichment Score: 1.997
GO Category	GO Term: Protein Metabolism	Count	%	P-Value	Affymetrix Probe IDs	List Total	Pop Hits	Pop Total	Fold Enrichment	Bonferroni	Benjamini	FDR
GOTERM_BP_FAT	GO:0009057~macromolecule catabolic process	11	7.00637	0.000984409	251199_AT, 267484_AT, 249767_AT, 260763_AT, 258436_AT, 258787_AT, 258678_AT, 256257_AT, 248066_AT, 248233_AT, 251104_AT	65	682	13998	3.47345	0.30471	0.30471	1.34843
GOTERM_BP_FAT	GO:0043632~modification-dependent macromolecule catabolic process	9	5.73248	0.00344445	251199_AT, 267484_AT, 260763_AT, 258436_AT, 258787_AT, 258678_AT, 256257_AT, 248233_AT, 251104_AT	65	550	13998	3.52397	0.720064	0.470911	4.64477
GOTERM_BP_FAT	GO:0019941~modification-dependent protein catabolic process	9	5.73248	0.00344445	251199_AT, 267484_AT, 260763_AT, 258436_AT, 258787_AT, 258678_AT, 256257_AT, 248233_AT, 251104_AT	65	550	13998	3.52397	0.720064	0.470911	4.64477
GOTERM_BP_FAT	GO:0051603~proteolysis involved in cellular protein catabolic process	9	5.73248	0.00363903	251199_AT, 267484_AT, 260763_AT, 258436_AT, 258787_AT, 258678_AT, 256257_AT, 248233_AT, 251104_AT	65	555	13998	3.49222	0.739526	0.361362	4.9011
GOTERM_BP_FAT	GO:0044257~cellular protein catabolic process	9	5.73248	0.00388373	251199_AT, 267484_AT, 260763_AT, 258436_AT, 258787_AT, 258678_AT, 256257_AT, 248233_AT, 251104_AT	65	561	13998	3.45487	0.762096	0.301606	5.22253
GOTERM_BP_FAT	GO:0030163~protein catabolic process	9	5.73248	0.00455162	251199_AT, 267484_AT, 260763_AT, 258436_AT, 258787_AT, 258678_AT, 256257_AT, 248233_AT, 251104_AT	65	576	13998	3.3649	0.814255	0.28586	6.09474
GOTERM_BP_FAT	GO:0044265~cellular macromolecule catabolic process	9	5.73248	0.00519949	251199_AT, 267484_AT, 260763_AT, 258436_AT, 258787_AT, 258678_AT, 256257_AT, 248233_AT, 251104_AT	65	589	13998	3.29064	0.853923	0.274289	6.9337
GOTERM_BP_FAT	GO:0006511~ubiquitin-dependent protein catabolic process	6	3.82166	0.00888191	251199_AT, 267484_AT, 258678_AT, 256257_AT, 248233_AT, 251104_AT	65	279	13998	4.63127	0.962823	0.375182	11.5716
GOTERM_MF_FAT	GO:0016879~ligase activity, forming carbon-nitrogen bonds	7	4.4586	0.00900126	251199_AT, 267484_AT, 258787_AT, 258678_AT, 245983_AT, 248233_AT, 251104_AT	77	349	14806	3.85673	0.710256	0.710256	10.0828
GOTERM_MF_FAT	GO:0004842~ubiquitin-protein ligase activity	6	3.82166	0.0116446	251199_AT, 267484_AT, 258787_AT, 258678_AT, 248233_AT, 251104_AT	77	265	14806	4.35364	0.799045	0.55172	12.8619
GOTERM_MF_FAT	GO:0019787~small conjugating protein ligase activity	6	3.82166	0.0132998	251199_AT, 267484_AT, 258787_AT, 258678_AT, 248233_AT, 251104_AT	77	274	14806	4.21064	0.840274	0.457426	14.5618
GOTERM_MF_FAT	GO:0016881~acid-amino acid ligase activity	6	3.82166	0.0175329	251199_AT, 267484_AT, 258787_AT, 258678_AT, 248233_AT, 251104_AT	77	294	14806	3.9242	0.911373	0.454379	18.7722
SP_PIR_KEYWORDS	ubl conjugation pathway	6	3.82166	0.0724475	251199_AT, 267484_AT, 260763_AT, 258436_AT, 258787_AT, 258678_AT	146	406	26538	2.68621	0.999211	0.69601	56.2495
GOTERM_BP_FAT	GO:0006508~proteolysis	9	5.73248	0.0986937	251199_AT, 267484_AT, 260763_AT, 258436_AT, 258787_AT, 258678_AT, 256257_AT, 248233_AT, 251104_AT	65	1036	13998	1.87083	1	0.881182	76.1246
SP_PIR_KEYWORDS	ligase	4	2.54777	0.185293	267484_AT, 258787_AT, 258678_AT, 245983_AT	146	271	26538	2.68291	1	0.85727	89.4871
Annotation Cluster 2	Enrichment Score: 1.290
GO Category	GO Term: DNA/RNA Metabolism	Count	%	P-Value	Affymetrix Gene IDs	List Total	Pop Hits	Pop Total	Fold Enrichment	Bonferroni	Benjamini	FDR
GOTERM_BP_FAT	GO:0006350~transcription	13	8.28025	0.0146015	265677_AT, 265584_AT, 265801_AT, 247714_AT, 248983_AT, 253406_AT, 258734_AT, 267028_AT, 249415_AT, 252142_AT, 254852_AT, 260878_AT, 249309_AT	65	1311	13998	2.13547	0.995607	0.492601	18.3521
GOTERM_BP_FAT	GO:0045449~regulation of transcription	17	10.828	0.0178226	265677_AT, 265584_AT, 265801_AT, 247795_AT, 247714_AT, 260625_AT, 248983_AT, 257622_AT, 253406_AT, 258734_AT, 267028_AT, 249415_AT, 254852_AT, 260878_AT, 260581_AT, 249309_AT, 245735_AT	65	2024	13998	1.8088	0.998688	0.521605	21.9552
GOTERM_MF_FAT	GO:0043565~sequence-specific DNA binding	7	4.4586	0.0375217	253406_AT, 258734_AT, 267028_AT, 247714_AT, 254852_AT, 248983_AT, 249309_AT	77	483	14806	2.78675	0.994697	0.582401	36.2068
SP_PIR_KEYWORDS	dna-binding	14	8.9172	0.0428816	265677_AT, 265584_AT, 247795_AT, 247714_AT, 248983_AT, 253406_AT, 258734_AT, 267028_AT, 249415_AT, 252142_AT, 254852_AT, 260581_AT, 249309_AT, 245735_AT	146	1398	26538	1.82027	0.98445	0.875299	38.2305
SP_PIR_KEYWORDS	nucleus	18	11.465	0.0559319	265677_AT, 265584_AT, 253994_AT, 265801_AT, 247714_AT, 248983_AT, 257751_AT, 266637_AT, 251199_AT, 253406_AT, 258734_AT, 267028_AT, 249415_AT, 254852_AT, 260878_AT, 260581_AT, 249309_AT, 245735_AT	146	2052	26538	1.59445	0.99578	0.838401	46.8828
GOTERM_BP_FAT	GO:0006355~regulation of transcription, DNA-dependent	10	6.36943	0.0584722	253406_AT, 258734_AT, 267028_AT, 260625_AT, 247714_AT, 254852_AT, 248983_AT, 257622_AT, 245735_AT, 249309_AT	65	1089	13998	1.97754	1	0.795677	56.4177
GOTERM_BP_FAT	GO:0051252~regulation of RNA metabolic process	10	6.36943	0.0601409	253406_AT, 258734_AT, 267028_AT, 260625_AT, 247714_AT, 254852_AT, 248983_AT, 257622_AT, 245735_AT, 249309_AT	65	1095	13998	1.9667	1	0.782558	57.4705
SP_PIR_KEYWORDS	transcription regulation	12	7.64331	0.0602227	265677_AT, 265584_AT, 253406_AT, 258734_AT, 265801_AT, 267028_AT, 249415_AT, 247714_AT, 254852_AT, 248983_AT, 260878_AT, 249309_AT	146	1184	26538	1.84223	0.997262	0.77126	49.477
GOTERM_MF_FAT	GO:0003677~DNA binding	19	12.1019	0.0653785	265677_AT, 265584_AT, 265801_AT, 247795_AT, 247714_AT, 249739_AT, 248983_AT, 257622_AT, 253406_AT, 251644_AT, 258734_AT, 267028_AT, 249415_AT, 252142_AT, 254852_AT, 260878_AT, 260581_AT, 249309_AT, 245735_AT	77	2436	14806	1.49977	0.999905	0.733744	54.8302
SP_PIR_KEYWORDS	Transcription	12	7.64331	0.0677215	265677_AT, 265584_AT, 253406_AT, 258734_AT, 265801_AT, 267028_AT, 249415_AT, 247714_AT, 254852_AT, 248983_AT, 260878_AT, 249309_AT	146	1209	26538	1.80414	0.998721	0.736144	53.7359
GOTERM_MF_FAT	GO:0003700~transcription factor activity	14	8.9172	0.0844982	265584_AT, 265801_AT, 247795_AT, 247714_AT, 248983_AT, 253406_AT, 258734_AT, 267028_AT, 249415_AT, 254852_AT, 260878_AT, 260581_AT, 249309_AT, 245735_AT	77	1678	14806	1.60429	0.999994	0.779497	64.5729
GOTERM_MF_FAT	GO:0030528~transcription regulator activity	14	8.9172	0.176892	265584_AT, 265801_AT, 247795_AT, 247714_AT, 248983_AT, 253406_AT, 258734_AT, 267028_AT, 249415_AT, 254852_AT, 260878_AT, 260581_AT, 249309_AT, 245735_AT	77	1913	14806	1.40721	1	0.94835	89.8546
Annotation Cluster 3	Enrichment Score: 1.175
GO Category	GO Term	Count	%	P-Value	Affymetrix Gene IDs	List Total	Pop Hits	Pop Total	Fold Enrichment	Bonferroni	Benjamini	FDR
GOTERM_BP_FAT	GO:0051188~cofactor biosynthetic process	4	2.54777	0.0362031	265584_AT, 257240_AT, 245983_AT, 257897_AT	65	159	13998	5.41771	0.999999	0.70974	39.8476
GOTERM_BP_FAT	GO:0051186~cofactor metabolic process	5	3.18471	0.038648	250259_AT, 265584_AT, 257240_AT, 245983_AT, 257897_AT	65	279	13998	3.85939	1	0.702399	41.9172
GOTERM_BP_FAT	GO:0009108~coenzyme biosynthetic process	3	1.91083	0.0637664	257240_AT, 245983_AT, 257897_AT	65	90	13998	7.17846	1	0.76074	59.6769
GOTERM_BP_FAT	GO:0006732~coenzyme metabolic process	3	1.91083	0.22404	257240_AT, 245983_AT, 257897_AT	65	195	13998	3.31314	1	0.979757	96.9694
Annotation Cluster 4	Enrichment Score: 1.146
GO Category	GO Term	Count	%	P-Value	Affymetrix Gene IDs	List Total	Pop Hits	Pop Total	Fold Enrichment	Bonferroni	Benjamini	FDR
GOTERM_BP_FAT	GO:0010200~response to chitin	4	2.54777	0.0203356	267028_AT, 258436_AT, 253414_AT, 258787_AT	65	127	13998	6.7828	0.99949	0.531453	24.6631
GOTERM_BP_FAT	GO:0010033~response to organic substance	11	7.00637	0.0398289	251199_AT, 265584_AT, 253994_AT, 267028_AT, 258436_AT, 253414_AT, 258787_AT, 248428_AT, 256257_AT, 248983_AT, 260581_AT	65	1176	13998	2.01436	1	0.684519	42.893
GOTERM_BP_FAT	GO:0009743~response to carbohydrate stimulus	4	2.54777	0.0627628	267028_AT, 258436_AT, 253414_AT, 258787_AT	65	199	13998	4.32872	1	0.775726	59.077
GOTERM_BP_FAT	GO:0006952~defense response	6	3.82166	0.51239	251199_AT, 257751_AT, 267028_AT, 258436_AT, 258787_AT, 254852_AT	65	1030	13998	1.25449	1	0.999365	99.995
Annotation Cluster 5	Enrichment Score: 0.793
GO Category	GO Term	Count	%	P-Value	Affymetrix Gene IDs	List Total	Pop Hits	Pop Total	Fold Enrichment	Bonferroni	Benjamini	FDR
INTERPRO	IPR017986:WD40 repeat, region	4	2.54777	0.112859	264548_AT, 251967_AT, 249739_AT, 258994_AT	118	209	20885	3.3874	1	1	77.7629
SP_PIR_KEYWORDS	wd repeat	4	2.54777	0.115968	264548_AT, 251967_AT, 249739_AT, 258994_AT	146	217	26538	3.35055	0.999992	0.76863	74.2028
INTERPRO	IPR019781:WD40 repeat, subgroup	4	2.54777	0.120087	264548_AT, 251967_AT, 249739_AT, 258994_AT	118	215	20885	3.29287	1	0.999998	79.9333
INTERPRO	IPR001680:WD40 repeat	4	2.54777	0.14796	264548_AT, 251967_AT, 249739_AT, 258994_AT	118	237	20885	2.9872	1	0.999979	86.6043
INTERPRO	IPR015943:WD40/YVTN repeat-like	4	2.54777	0.150593	264548_AT, 251967_AT, 249739_AT, 258994_AT	118	239	20885	2.9622	1	0.999737	87.1147
SMART	SM00320:WD40	4	2.54777	0.256427	264548_AT, 251967_AT, 249739_AT, 258994_AT	58	237	7691	2.23803	0.999999	0.999999	94.0849
INTERPRO	IPR019782:WD40 repeat 2	3	1.91083	0.312889	264548_AT, 251967_AT, 249739_AT	118	202	20885	2.62859	1	0.99998	99.1006
Annotation Cluster 6	Enrichment Score: 0.713
GO Category	GO Term	Count	%	P-Value	Affymetrix Gene IDs	List Total	Pop Hits	Pop Total	Fold Enrichment	Bonferroni	Benjamini	FDR
GOTERM_BP_FAT	GO:0010033~response to organic substance	11	7.00637	0.0398289	251199_AT, 265584_AT, 253994_AT, 267028_AT, 258436_AT, 253414_AT, 258787_AT, 248428_AT, 256257_AT, 248983_AT, 260581_AT	65	1176	13998	2.01436	1	0.684519	42.893
UP_SEQ_FEATURE	mutagenesis site	6	3.82166	0.098463	251199_AT, 265584_AT, 253994_AT, 265801_AT, 249739_AT, 257897_AT	51	438	8885	2.38652	1	0.999976	72.8678
GOTERM_BP_FAT	GO:0009737~response to abscisic acid stimulus	4	2.54777	0.141536	253994_AT, 248428_AT, 256257_AT, 260581_AT	65	285	13998	3.02251	1	0.940135	87.7986
GOTERM_BP_FAT	GO:0007242~intracellular signaling cascade	7	4.4586	0.151393	253114_AT, 251199_AT, 257751_AT, 265584_AT, 253994_AT, 248983_AT, 257626_S_AT	65	790	13998	1.9082	1	0.944118	89.5942
GOTERM_BP_FAT	GO:0009725~response to hormone stimulus	7	4.4586	0.23463	251199_AT, 265584_AT, 253994_AT, 248428_AT, 256257_AT, 248983_AT, 260581_AT	65	909	13998	1.65839	1	0.980683	97.4924
GOTERM_BP_FAT	GO:0009719~response to endogenous stimulus	7	4.4586	0.286159	251199_AT, 265584_AT, 253994_AT, 248428_AT, 256257_AT, 248983_AT, 260581_AT	65	975	13998	1.54613	1	0.986285	99.0406
GOTERM_BP_FAT	GO:0032870~cellular response to hormone stimulus	3	1.91083	0.592014	251199_AT, 265584_AT, 253994_AT	65	432	13998	1.49551	1	0.999834	99.9996
GOTERM_BP_FAT	GO:0009755~hormone-mediated signaling	3	1.91083	0.592014	251199_AT, 265584_AT, 253994_AT	65	432	13998	1.49551	1	0.999834	99.9996
Annotation Cluster 7	Enrichment Score: 0.590
GO Category	GO Term	Count	%	P-Value	Affymetrix Gene IDs	List Total	Pop Hits	Pop Total	Fold Enrichment	Bonferroni	Benjamini	FDR
GOTERM_BP_FAT	GO:0009408~response to heat	3	1.91083	0.114627	253994_AT, 267028_AT, 248983_AT	65	127	13998	5.0871	1	0.905998	81.3286
GOTERM_BP_FAT	GO:0009628~response to abiotic stimulus	8	5.09554	0.305574	267484_AT, 265584_AT, 253994_AT, 267028_AT, 248983_AT, 256211_AT, 260581_AT, 257897_AT	65	1197	13998	1.43929	1	0.988728	99.344
GOTERM_BP_FAT	GO:0009266~response to temperature stimulus	3	1.91083	0.484013	253994_AT, 267028_AT, 248983_AT	65	354	13998	1.82503	1	0.999066	99.9891
Annotation Cluster 8	Enrichment Score: 0.566
GO Category	GO Term	Count	%	P-Value	Affymetrix Gene IDs	List Total	Pop Hits	Pop Total	Fold Enrichment	Bonferroni	Benjamini	FDR
GOTERM_BP_FAT	GO:0009651~response to salt stress	4	2.54777	0.238041	267028_AT, 256211_AT, 260581_AT, 257897_AT	65	369	13998	2.33446	1	0.978897	97.6421
GOTERM_BP_FAT	GO:0006970~response to osmotic stress	4	2.54777	0.275048	267028_AT, 256211_AT, 260581_AT, 257897_AT	65	399	13998	2.15894	1	0.985576	98.813
GOTERM_BP_FAT	GO:0009628~response to abiotic stimulus	8	5.09554	0.305574	267484_AT, 265584_AT, 253994_AT, 267028_AT, 248983_AT, 256211_AT, 260581_AT, 257897_AT	65	1197	13998	1.43929	1	0.988728	99.344
Annotation Cluster 9	Enrichment Score: 0.561
GO Category	GO Term	Count	%	P-Value	Affymetrix Gene IDs	List Total	Pop Hits	Pop Total	Fold Enrichment	Bonferroni	Benjamini	FDR
GOTERM_CC_FAT	GO:0031224~intrinsic to membrane	19	12.1019	0.0815795	253931_AT, 252440_AT, 257700_AT, 258436_AT, 256055_AT, 246781_AT, 245559_AT, 251681_AT, 266866_AT, 255928_AT, 251531_AT, 258760_AT, 260763_AT, 257392_AT, 249373_AT, 254852_AT, 248457_AT, 266552_AT, 265713_AT	68	2658	13779	1.44846	0.993401	0.993401	57.2497
SP_PIR_KEYWORDS	membrane	17	10.828	0.208245	253994_AT, 252440_AT, 257700_AT, 258436_AT, 256055_AT, 246781_AT, 248983_AT, 251681_AT, 266866_AT, 255928_AT, 258760_AT, 260763_AT, 249373_AT, 257392_AT, 248457_AT, 266552_AT, 265713_AT	146	2340	26538	1.32053	1	0.866896	92.321
GOTERM_CC_FAT	GO:0016021~integral to membrane	14	8.9172	0.261694	253931_AT, 252440_AT, 258436_AT, 257700_AT, 246781_AT, 256055_AT, 266866_AT, 251681_AT, 255928_AT, 260763_AT, 258760_AT, 249373_AT, 248457_AT, 265713_AT	68	2193	13779	1.29359	1	0.972127	95.1668
SP_PIR_KEYWORDS	transmembrane	14	8.9172	0.281928	253931_AT, 252440_AT, 258436_AT, 257700_AT, 246781_AT, 256055_AT, 266866_AT, 251681_AT, 255928_AT, 260763_AT, 258760_AT, 249373_AT, 248457_AT, 265713_AT	146	1973	26538	1.28978	1	0.911096	97.3758
SP_PIR_KEYWORDS	transport	7	4.4586	0.547202	252440_AT, 249373_AT, 246781_AT, 256055_AT, 248983_AT, 266866_AT, 265713_AT	146	1086	26538	1.17161	1	0.984726	99.9835
UP_SEQ_FEATURE	transmembrane region	10	6.36943	0.629911	260763_AT, 252440_AT, 257700_AT, 258436_AT, 249373_AT, 246781_AT, 248457_AT, 251681_AT, 266866_AT, 265713_AT	51	1690	8885	1.03086	1	1	99.9996
Annotation Cluster 10	Enrichment Score: 0.538
GO Category	GO Term	Count	%	P-Value	Affymetrix Gene IDs	List Total	Pop Hits	Pop Total	Fold Enrichment	Bonferroni	Benjamini	FDR
INTERPRO	IPR012677:Nucleotide-binding, alpha-beta plait	4	2.54777	0.162621	262824_AT, 257012_AT, 264076_AT, 259377_AT	118	248	20885	2.8547	1	0.999231	89.2271
INTERPRO	IPR000504:RNA recognition motif, RNP-1	4	2.54777	0.165333	262824_AT, 257012_AT, 264076_AT, 259377_AT	118	250	20885	2.83186	1	0.997722	89.657
SMART	SM00360:RRM	4	2.54777	0.282689	262824_AT, 257012_AT, 264076_AT, 259377_AT	58	250	7691	2.12166	1	0.999656	95.803
GOTERM_MF_FAT	GO:0003723~RNA binding	5	3.18471	0.925103	261992_AT, 262824_AT, 257012_AT, 259984_AT, 259377_AT	77	1351	14806	0.711642	1	1	100
Annotation Cluster 11	Enrichment Score: 0.515
GO Category	GO Term	Count	%	P-Value	Affymetrix Gene IDs	List Total	Pop Hits	Pop Total	Fold Enrichment	Bonferroni	Benjamini	FDR
SP_PIR_KEYWORDS	zinc-finger	10	6.36943	0.040634	253406_AT, 260763_AT, 265801_AT, 247795_AT, 249415_AT, 258436_AT, 252142_AT, 250931_AT, 245099_AT, 257622_AT	146	837	26538	2.17165	0.980568	0.980568	36.6173
SP_PIR_KEYWORDS	zinc	10	6.36943	0.162745	253406_AT, 260763_AT, 265801_AT, 247795_AT, 249415_AT, 258436_AT, 252142_AT, 250931_AT, 245099_AT, 257622_AT	146	1124	26538	1.61715	1	0.846636	85.8078
GOTERM_MF_FAT	GO:0008270~zinc ion binding	12	7.64331	0.22483	253406_AT, 260763_AT, 265801_AT, 247795_AT, 249415_AT, 258436_AT, 252142_AT, 264076_AT, 260375_AT, 250931_AT, 245099_AT, 257622_AT	77	1654	14806	1.39506	1	0.969469	94.9887
INTERPRO	IPR001841:Zinc finger, RING-type	5	3.18471	0.317731	260763_AT, 258436_AT, 264076_AT, 250931_AT, 245099_AT	118	508	20885	1.74204	1	0.999936	99.177
INTERPRO	IPR018957:Zinc finger, C3HC4 RING-type	4	2.54777	0.321756	260763_AT, 258436_AT, 250931_AT, 245099_AT	118	356	20885	1.98867	1	0.999836	99.2359
GOTERM_MF_FAT	GO:0046914~transition metal ion binding	17	10.828	0.335327	253994_AT, 265801_AT, 247795_AT, 258436_AT, 250931_AT, 260375_AT, 245099_AT, 257622_AT, 246573_AT, 253406_AT, 260763_AT, 249415_AT, 252142_AT, 248428_AT, 264076_AT, 256211_AT, 251347_AT	77	2756	14806	1.18609	1	0.990564	99.1779
SP_PIR_KEYWORDS	metal-binding	13	8.28025	0.41029	253994_AT, 247795_AT, 265801_AT, 258436_AT, 250931_AT, 245099_AT, 257622_AT, 253406_AT, 260763_AT, 249415_AT, 252142_AT, 248428_AT, 256211_AT	146	1998	26538	1.18267	1	0.956532	99.6988
SMART	SM00184:RING	5	3.18471	0.525262	260763_AT, 258436_AT, 264076_AT, 250931_AT, 245099_AT	58	508	7691	1.30515	1	0.999993	99.9183
GOTERM_MF_FAT	GO:0043169~cation binding	19	12.1019	0.575797	249767_AT, 253994_AT, 265801_AT, 247795_AT, 258436_AT, 250931_AT, 260375_AT, 245099_AT, 257622_AT, 246573_AT, 253406_AT, 260763_AT, 249415_AT, 252142_AT, 248428_AT, 264076_AT, 256211_AT, 251347_AT, 263903_AT	77	3564	14806	1.02509	1	0.996282	99.9958
GOTERM_MF_FAT	GO:0043167~ion binding	19	12.1019	0.580115	249767_AT, 253994_AT, 265801_AT, 247795_AT, 258436_AT, 250931_AT, 260375_AT, 245099_AT, 257622_AT, 246573_AT, 253406_AT, 260763_AT, 249415_AT, 252142_AT, 248428_AT, 264076_AT, 256211_AT, 251347_AT, 263903_AT	77	3572	14806	1.0228	1	0.995501	99.9963
GOTERM_MF_FAT	GO:0046872~metal ion binding	18	11.465	0.588245	253994_AT, 265801_AT, 247795_AT, 258436_AT, 250931_AT, 260375_AT, 245099_AT, 257622_AT, 246573_AT, 253406_AT, 260763_AT, 249415_AT, 252142_AT, 248428_AT, 264076_AT, 256211_AT, 251347_AT, 263903_AT	77	3390	14806	1.02099	1	0.994935	99.997
Annotation Cluster 12	Enrichment Score: 0.500
GO Category	GO Term	Count	%	P-Value	Affymetrix Gene IDs	List Total	Pop Hits	Pop Total	Fold Enrichment	Bonferroni	Benjamini	FDR
GOTERM_BP_FAT	GO:0048569~post-embryonic organ development	3	1.91083	0.195585	251199_AT, 248983_AT, 249309_AT	65	178	13998	3.62956	1	0.969551	95.0213
GOTERM_BP_FAT	GO:0048608~reproductive structure development	6	3.82166	0.241491	251199_AT, 267484_AT, 247714_AT, 248983_AT, 258994_AT, 249309_AT	65	731	13998	1.76761	1	0.97712	97.7851
GOTERM_BP_FAT	GO:0003006~reproductive developmental process	6	3.82166	0.308754	251199_AT, 267484_AT, 247714_AT, 248983_AT, 258994_AT, 249309_AT	65	807	13998	1.60114	1	0.987666	99.3842
GOTERM_BP_FAT	GO:0009791~post-embryonic development	6	3.82166	0.349025	251199_AT, 267484_AT, 247714_AT, 248983_AT, 258994_AT, 249309_AT	65	851	13998	1.51836	1	0.992918	99.7308
GOTERM_BP_FAT	GO:0010154~fruit development	3	1.91083	0.616925	247714_AT, 248983_AT, 258994_AT	65	452	13998	1.42934	1	0.999886	99.9998
Annotation Cluster 13	Enrichment Score: 0.469
GO Category	GO Term	Count	%	P-Value	Affymetrix Gene IDs	List Total	Pop Hits	Pop Total	Fold Enrichment	Bonferroni	Benjamini	FDR
UP_SEQ_FEATURE	repeat:LRR 7	3	1.91083	0.123282	254852_AT, 248233_AT, 251104_AT	51	108	8885	4.83932	1	0.999875	80.9054
UP_SEQ_FEATURE	repeat:LRR 6	3	1.91083	0.175879	254852_AT, 248233_AT, 251104_AT	51	135	8885	3.87146	1	0.999951	91.2344
UP_SEQ_FEATURE	repeat:LRR 5	3	1.91083	0.258546	254852_AT, 248233_AT, 251104_AT	51	175	8885	2.98655	1	0.999995	97.6823
UP_SEQ_FEATURE	repeat:LRR 4	3	1.91083	0.339993	254852_AT, 248233_AT, 251104_AT	51	214	8885	2.44228	1	0.999995	99.4641
UP_SEQ_FEATURE	repeat:LRR 3	3	1.91083	0.434453	254852_AT, 248233_AT, 251104_AT	51	261	8885	2.00248	1	0.999998	99.9233
UP_SEQ_FEATURE	repeat:LRR 1	3	1.91083	0.51806	254852_AT, 248233_AT, 251104_AT	51	306	8885	1.708	1	1	99.9898
UP_SEQ_FEATURE	repeat:LRR 2	3	1.91083	0.51806	254852_AT, 248233_AT, 251104_AT	51	306	8885	1.708	1	1	99.9898
SP_PIR_KEYWORDS	leucine-rich repeat	3	1.91083	0.797236	254852_AT, 248233_AT, 251104_AT	146	540	26538	1.00982	1	0.998627	100
Annotation Cluster 14	Enrichment Score: 0.412
GO Category	GO Term	Count	%	PValue	Affymetrix Gene IDs	List Total	Pop Hits	Pop Total	Fold Enrichment	Bonferroni	Benjamini	FDR
GOTERM_MF_FAT	GO:0000166~nucleotide binding	26	16.5605	0.024293	245185_AT, 249739_AT, 245983_AT, 266866_AT, 248384_AT, 259377_AT, 258678_AT, 257240_AT, 259984_AT, 257737_AT, 254852_AT, 267484_AT, 262824_AT, 257012_AT, 248983_AT, 261591_AT, 258994_AT, 258779_AT, 245458_AT, 253114_AT, 251967_AT, 256947_AT, 245440_AT, 264076_AT, 257897_AT, 265713_AT	77	3333	14806	1.49998	0.965584	0.490256	25.104
GOTERM_MF_FAT	GO:0017076~purine nucleotide binding	17	10.828	0.351735	267484_AT, 245185_AT, 245983_AT, 248983_AT, 261591_AT, 266866_AT, 258779_AT, 248384_AT, 245458_AT, 253114_AT, 256947_AT, 245440_AT, 258678_AT, 257240_AT, 257737_AT, 254852_AT, 265713_AT	77	2785	14806	1.17374	1	0.989621	99.3872
GOTERM_MF_FAT	GO:0001883~purine nucleoside binding	15	9.55414	0.423719	267484_AT, 245185_AT, 245983_AT, 261591_AT, 266866_AT, 258779_AT, 248384_AT, 245458_AT, 256947_AT, 245440_AT, 258678_AT, 257240_AT, 257737_AT, 254852_AT, 265713_AT	77	2528	14806	1.14094	1	0.995454	99.8464
GOTERM_MF_FAT	GO:0030554~adenyl nucleotide binding	15	9.55414	0.423719	267484_AT, 245185_AT, 245983_AT, 261591_AT, 266866_AT, 258779_AT, 248384_AT, 245458_AT, 256947_AT, 245440_AT, 258678_AT, 257240_AT, 257737_AT, 254852_AT, 265713_AT	77	2528	14806	1.14094	1	0.995454	99.8464
GOTERM_MF_FAT	GO:0001882~nucleoside binding	15	9.55414	0.428689	267484_AT, 245185_AT, 245983_AT, 261591_AT, 266866_AT, 258779_AT, 248384_AT, 245458_AT, 256947_AT, 245440_AT, 258678_AT, 257240_AT, 257737_AT, 254852_AT, 265713_AT	77	2536	14806	1.13734	1	0.993982	99.8612
GOTERM_MF_FAT	GO:0032555~purine ribonucleotide binding	15	9.55414	0.481521	267484_AT, 245185_AT, 245983_AT, 248983_AT, 261591_AT, 266866_AT, 258779_AT, 245458_AT, 253114_AT, 256947_AT, 245440_AT, 258678_AT, 257737_AT, 254852_AT, 265713_AT	77	2621	14806	1.10045	1	0.996391	99.9556
GOTERM_MF_FAT	GO:0032553~ribonucleotide binding	15	9.55414	0.481521	267484_AT, 245185_AT, 245983_AT, 248983_AT, 261591_AT, 266866_AT, 258779_AT, 245458_AT, 253114_AT, 256947_AT, 245440_AT, 258678_AT, 257737_AT, 254852_AT, 265713_AT	77	2621	14806	1.10045	1	0.996391	99.9556
GOTERM_MF_FAT	GO:0005524~ATP binding	13	8.28025	0.550044	267484_AT, 245185_AT, 245983_AT, 261591_AT, 266866_AT, 245458_AT, 258779_AT, 256947_AT, 245440_AT, 258678_AT, 254852_AT, 257737_AT, 265713_AT	77	2340	14806	1.06825	1	0.997708	99.9916
GOTERM_MF_FAT	GO:0032559~adenyl ribonucleotide binding	13	8.28025	0.567863	267484_AT, 245185_AT, 245983_AT, 261591_AT, 266866_AT, 245458_AT, 258779_AT, 256947_AT, 245440_AT, 258678_AT, 254852_AT, 257737_AT, 265713_AT	77	2368	14806	1.05562	1	0.997641	99.9948
SP_PIR_KEYWORDS	nucleotide-binding	10	6.36943	0.738213	253114_AT, 267484_AT, 256947_AT, 245440_AT, 258678_AT, 257737_AT, 254852_AT, 248983_AT, 266866_AT, 265713_AT	146	1935	26538	0.939365	1	0.997672	100
SP_PIR_KEYWORDS	atp-binding	8	5.09554	0.835033	267484_AT, 256947_AT, 245440_AT, 258678_AT, 257737_AT, 254852_AT, 266866_AT, 265713_AT	146	1716	26538	0.847399	1	0.998938	100
Annotation Cluster 15	Enrichment Score: 0.405
GO Category	GO Term	Count	%	P-Value	Affymetrix Gene IDs	List Total	Pop Hits	Pop Total	Fold Enrichment	Bonferroni	Benjamini	FDR
GOTERM_BP_FAT	GO:0045184~establishment of protein localization	4	2.54777	0.386836	253114_AT, 258760_AT, 248983_AT, 261299_AT	65	488	13998	1.7652	1	0.995786	99.882
GOTERM_BP_FAT	GO:0015031~protein transport	4	2.54777	0.386836	253114_AT, 258760_AT, 248983_AT, 261299_AT	65	488	13998	1.7652	1	0.995786	99.882
GOTERM_BP_FAT	GO:0008104~protein localization	4	2.54777	0.407979	253114_AT, 258760_AT, 248983_AT, 261299_AT	65	505	13998	1.70577	1	0.996618	99.9272
Annotation Cluster 16	Enrichment Score: 0.306
GO Category	GO Term	Count	%	P-Value	Affymetrix Gene IDs	List Total	Pop Hits	Pop Total	Fold Enrichment	Bonferroni	Benjamini	FDR
UP_SEQ_FEATURE	domain:F-box	6	3.82166	0.304019	251199_AT, 267117_AT, 256087_AT, 249451_S_AT, 248233_AT, 251104_AT	51	652	8885	1.60321	1	0.999996	98.9549
INTERPRO	IPR001810:Cyclin-like F-box	5	3.18471	0.528129	251199_AT, 267117_AT, 256087_AT, 249451_S_AT, 248233_AT	118	677	20885	1.30718	1	1	99.992
SMART	SM00256:FBOX	5	3.18471	0.751348	251199_AT, 267117_AT, 256087_AT, 249451_S_AT, 248233_AT	58	677	7691	0.979346	1	0.999998	99.9998
Annotation Cluster 17	Enrichment Score: 0.164
GO Category	GO Term	Count	%	P-Value	Affymetrix Gene IDs	List Total	Pop Hits	Pop Total	Fold Enrichment	Bonferroni	Benjamini	FDR
INTERPRO	IPR003593:ATPase, AAA+ type, core	3	1.91083	0.547525	245440_AT, 254852_AT, 266866_AT	118	326	20885	1.62876	1	0.999998	99.9953
SMART	SM00382:AAA	3	1.91083	0.702759	245440_AT, 254852_AT, 266866_AT	58	326	7691	1.22028	1	1	99.9991
SP_PIR_KEYWORDS	atp-binding	8	5.09554	0.835033	267484_AT, 256947_AT, 245440_AT, 258678_AT, 257737_AT, 254852_AT, 266866_AT, 265713_AT	146	1716	26538	0.847399	1	0.998938	100
Annotation Cluster 18	Enrichment Score: 0.064
GO Category	GO Term	Count	%	P-Value	Affymetrix Gene IDs	List Total	Pop Hits	Pop Total	Fold Enrichment	Bonferroni	Benjamini	FDR
GOTERM_BP_FAT	GO:0006796~phosphate metabolic process	6	3.82166	0.703076	253994_AT, 248428_AT, 254852_AT, 261591_AT, 258779_AT, 245458_AT	65	1273	13998	1.01502	1	0.999977	100
GOTERM_BP_FAT	GO:0006793~phosphorus metabolic process	6	3.82166	0.703748	253994_AT, 248428_AT, 254852_AT, 261591_AT, 258779_AT, 245458_AT	65	1274	13998	1.01423	1	0.999971	100
GOTERM_BP_FAT	GO:0006468~protein amino acid phosphorylation	4	2.54777	0.874606	254852_AT, 261591_AT, 258779_AT, 245458_AT	65	1065	13998	0.808841	1	1	100
INTERPRO	IPR000719:Protein kinase, core	4	2.54777	0.913236	254852_AT, 261591_AT, 258779_AT, 245458_AT	118	970	20885	0.729862	1	1	100
GOTERM_BP_FAT	GO:0016310~phosphorylation	4	2.54777	0.91438	254852_AT, 261591_AT, 258779_AT, 245458_AT	65	1178	13998	0.731252	1	1	100
GOTERM_MF_FAT	GO:0004672~protein kinase activity	4	2.54777	0.931179	254852_AT, 261591_AT, 258779_AT, 245458_AT	77	1110	14806	0.692921	1	1	100
INTERPRO	IPR017442:Serine/threonine protein kinase-related	3	1.91083	0.947146	254852_AT, 258779_AT, 245458_AT	118	820	20885	0.64753	1	1	100
GOTERM_MF_FAT	GO:0004674~protein serine/threonine kinase activity	3	1.91083	0.964439	254852_AT, 261591_AT, 245458_AT	77	975	14806	0.591648	1	1	100
Annotation Cluster 19	Enrichment Score: 0.025
GO Category	GO Term	Count	%	P-Value	Affymetrix Gene IDs	List Total	Pop Hits	Pop Total	Fold Enrichment	Bonferroni	Benjamini	FDR
SP_PIR_KEYWORDS	glycoprotein	5	3.18471	0.830624	257700_AT, 257392_AT, 249373_AT, 266552_AT, 248066_AT	146	1051	26538	0.864734	1	0.999114	100
SP_PIR_KEYWORDS	Secreted	3	1.91083	0.965799	249767_AT, 248066_AT, 249574_AT	146	936	26538	0.582587	1	0.999989	100
SP_PIR_KEYWORDS	signal	5	3.18471	0.969193	249767_AT, 257392_AT, 266552_AT, 248066_AT, 249574_AT	146	1518	26538	0.598706	1	0.999989	100
UP_SEQ_FEATURE	signal peptide	5	3.18471	0.97991	249767_AT, 257392_AT, 266552_AT, 248066_AT, 249574_AT	51	1515	8885	0.574969	1	1	100
GOTERM_CC_FAT	GO:0005576~extracellular region	3	1.91083	0.985438	249767_AT, 248066_AT, 249574_AT	68	1225	13779	0.496242	1	1	100

## Sheet: Full Length Specific Up d1
Table S4 GO biological process categories represented among the genes up regulated specifically in response to CaLCuV AC2 at one dpi. Groups of genes (Affymetrix Probe IDs) enriched within a particular GO Category and Term are provided (Annotation Cluster). The Table provides the following information: Count: number of genes associated with particular GO term. (%): percentage of genes from the in…
Annotation Cluster 1	Enrichment Score: 2.651
GO Category	GO Term: RNA metabolism	Count	%	P-Value	Affymetrix Probe IDs	List Total	Pop Hits	Pop Total	Fold Enrichment	Bonferroni	Benjamini	FDR
UP_SEQ_FEATURE	repeat:PPR 6	13	6.07477	0.00012585	261014_AT, 257765_AT, 247099_AT, 264806_AT, 251583_AT, 259449_AT, 245129_AT, 245630_AT, 245508_AT, 260595_AT, 260217_AT, 256919_AT, 247607_AT	72	427	8885	3.75699	0.026819	0.026819	0.159608
UP_SEQ_FEATURE	repeat:PPR 5	13	6.07477	0.000137441	261014_AT, 257765_AT, 247099_AT, 264806_AT, 251583_AT, 259449_AT, 245129_AT, 245630_AT, 245508_AT, 260595_AT, 260217_AT, 256919_AT, 247607_AT	72	431	8885	3.72213	0.0292528	0.014735	0.174297
UP_SEQ_FEATURE	repeat:PPR 4	13	6.07477	0.000153213	261014_AT, 257765_AT, 247099_AT, 264806_AT, 251583_AT, 259449_AT, 245129_AT, 245630_AT, 245508_AT, 260595_AT, 260217_AT, 256919_AT, 247607_AT	72	436	8885	3.67944	0.0325548	0.0109715	0.19428
UP_SEQ_FEATURE	repeat:PPR 3	13	6.07477	0.000163404	261014_AT, 257765_AT, 247099_AT, 264806_AT, 251583_AT, 259449_AT, 245129_AT, 245630_AT, 245508_AT, 260595_AT, 260217_AT, 256919_AT, 247607_AT	72	439	8885	3.6543	0.0346824	0.00878571	0.207191
UP_SEQ_FEATURE	repeat:PPR 1	13	6.07477	0.000181685	261014_AT, 257765_AT, 247099_AT, 264806_AT, 251583_AT, 259449_AT, 245129_AT, 245630_AT, 245508_AT, 260595_AT, 260217_AT, 256919_AT, 247607_AT	72	444	8885	3.61314	0.0384873	0.00781878	0.230346
UP_SEQ_FEATURE	repeat:PPR 2	13	6.07477	0.000181685	261014_AT, 257765_AT, 247099_AT, 264806_AT, 251583_AT, 259449_AT, 245129_AT, 245630_AT, 245508_AT, 260595_AT, 260217_AT, 256919_AT, 247607_AT	72	444	8885	3.61314	0.0384873	0.00781878	0.230346
INTERPRO	IPR002885:Pentatricopeptide repeat	13	6.07477	0.000268483	261014_AT, 257765_AT, 247099_AT, 264806_AT, 251583_AT, 259449_AT, 245129_AT, 245630_AT, 245508_AT, 260595_AT, 260217_AT, 256919_AT, 247607_AT	163	462	20885	3.60536	0.0808582	0.0808582	0.360665
UP_SEQ_FEATURE	repeat:PPR 7	12	5.60748	0.000410729	245630_AT, 245508_AT, 257765_AT, 247099_AT, 264806_AT, 260595_AT, 260217_AT, 251583_AT, 259449_AT, 247607_AT, 256919_AT, 245129_AT	72	415	8885	3.56827	0.0849125	0.0146804	0.520039
UP_SEQ_FEATURE	repeat:PPR 8	11	5.14019	0.00125127	245630_AT, 245508_AT, 257765_AT, 247099_AT, 264806_AT, 260217_AT, 251583_AT, 259449_AT, 247607_AT, 256919_AT, 245129_AT	72	402	8885	3.37669	0.236959	0.037898	1.57652
UP_SEQ_FEATURE	repeat:PPR 12	8	3.73832	0.00384935	245630_AT, 257765_AT, 247099_AT, 264806_AT, 260217_AT, 251583_AT, 259449_AT, 245129_AT	72	252	8885	3.91755	0.565285	0.0884079	4.77707
UP_SEQ_FEATURE	repeat:PPR 10	9	4.20561	0.00522593	245630_AT, 245508_AT, 257765_AT, 247099_AT, 264806_AT, 260217_AT, 251583_AT, 259449_AT, 245129_AT	72	337	8885	3.29562	0.677535	0.107007	6.43375
UP_SEQ_FEATURE	repeat:PPR 13	7	3.27103	0.00663262	245630_AT, 257765_AT, 264806_AT, 260217_AT, 251583_AT, 259449_AT, 245129_AT	72	211	8885	4.09393	0.76246	0.122497	8.09919
UP_SEQ_FEATURE	repeat:PPR 11	8	3.73832	0.00706774	245630_AT, 257765_AT, 247099_AT, 264806_AT, 260217_AT, 251583_AT, 259449_AT, 245129_AT	72	282	8885	3.50079	0.783908	0.119857	8.60878
UP_SEQ_FEATURE	repeat:PPR 9	9	4.20561	0.0098912	245630_AT, 245508_AT, 257765_AT, 247099_AT, 264806_AT, 260217_AT, 251583_AT, 259449_AT, 245129_AT	72	376	8885	2.95379	0.883182	0.152246	11.8528
UP_SEQ_FEATURE	repeat:PPR 18	4	1.86916	0.013209	257765_AT, 260217_AT, 251583_AT, 259449_AT	72	62	8885	7.96147	0.943423	0.174261	15.5291
UP_SEQ_FEATURE	repeat:PPR 16	5	2.33645	0.014926	245630_AT, 257765_AT, 260217_AT, 251583_AT, 259449_AT	72	119	8885	5.18499	0.96116	0.183738	17.3756
UP_SEQ_FEATURE	repeat:PPR 17	4	1.86916	0.0303065	257765_AT, 260217_AT, 251583_AT, 259449_AT	72	85	8885	5.80719	0.998703	0.308784	32.3345
UP_SEQ_FEATURE	repeat:PPR 15	5	2.33645	0.0310492	245630_AT, 257765_AT, 260217_AT, 251583_AT, 259449_AT	72	149	8885	4.14103	0.998901	0.30133	32.9893
UP_SEQ_FEATURE	repeat:PPR 14	5	2.33645	0.0528059	245630_AT, 257765_AT, 260217_AT, 251583_AT, 259449_AT	72	177	8885	3.48595	0.999992	0.427655	49.7694
UP_SEQ_FEATURE	repeat:PPR 19	3	1.40187	0.0540439	260217_AT, 251583_AT, 259449_AT	72	47	8885	7.87677	0.999994	0.420442	50.5963
Annotation Cluster 2	Enrichment Score: 2.255
GO Category	GO Term: Response to stress	Count	%	P-Value	Affymetrix Gene IDs	List Total	Pop Hits	Pop Total	Fold Enrichment	Bonferroni	Benjamini	FDR
SP_PIR_KEYWORDS	transit peptide	18	8.41121	0.00110991	258469_AT, 252318_AT, 261014_AT, 247099_AT, 259326_AT, 262391_AT, 252492_AT, 245129_AT, 267172_AT, 245985_AT, 260172_S_AT, 262160_AT, 260595_AT, 248105_AT, 260217_AT, 247607_AT, 246801_AT, 249828_AT	199	978	26538	2.45442	0.147785	0.147785	1.30815
UP_SEQ_FEATURE	transit peptide:Mitochondrion	9	4.20561	0.00279834	258469_AT, 261014_AT, 247099_AT, 260595_AT, 259326_AT, 262391_AT, 247607_AT, 246801_AT, 249828_AT	72	304	8885	3.65337	0.454083	0.0728696	3.49407
GOTERM_CC_FAT	GO:0005739~mitochondrion	19	8.8785	0.0170743	261810_AT, 258469_AT, 245636_AT, 266889_AT, 261014_AT, 247099_AT, 259326_AT, 262391_AT, 259449_AT, 261851_AT, 252492_AT, 266417_AT, 258226_AT, 257091_AT, 266478_AT, 260595_AT, 247607_AT, 246801_AT, 249828_AT	109	1349	13779	1.78046	0.900511	0.684582	18.2609
SP_PIR_KEYWORDS	mitochondrion	10	4.6729	0.0180634	258469_AT, 261014_AT, 247099_AT, 260595_AT, 259326_AT, 262391_AT, 261851_AT, 247607_AT, 246801_AT, 249828_AT	199	528	26538	2.5257	0.927554	0.730842	19.4379
Annotation Cluster 3	Enrichment Score: 1.336
GO Category	GO Term: Protein metabolism	Count	%	P-Value	Affymetrix Gene IDs	List Total	Pop Hits	Pop Total	Fold Enrichment	Bonferroni	Benjamini	FDR
GOTERM_MF_FAT	GO:0005198~structural molecule activity	13	6.07477	0.000594923	254030_AT, 262415_AT, 254228_AT, 258922_AT, 261578_AT, 253487_AT, 249818_AT, 252287_AT, 267585_S_AT, 255139_S_AT, 247978_AT, 248105_AT, 266295_AT	110	538	14806	3.25242	0.122714	0.122714	0.754664
GOTERM_CC_FAT	GO:0043232~intracellular non-membrane-bounded organelle	20	9.34579	0.00134275	254030_AT, 254228_AT, 262415_AT, 258922_AT, 248095_AT, 261578_AT, 253142_AT, 248632_AT, 253487_AT, 249818_AT, 251935_AT, 262729_AT, 257091_AT, 257115_AT, 252287_AT, 267585_S_AT, 249396_AT, 247978_AT, 247241_AT, 266295_AT	109	1144	13779	2.21001	0.164771	0.164771	1.56088
GOTERM_CC_FAT	GO:0043228~non-membrane-bounded organelle	20	9.34579	0.00134275	254030_AT, 254228_AT, 262415_AT, 258922_AT, 248095_AT, 261578_AT, 253142_AT, 248632_AT, 253487_AT, 249818_AT, 251935_AT, 262729_AT, 257091_AT, 257115_AT, 252287_AT, 267585_S_AT, 249396_AT, 247978_AT, 247241_AT, 266295_AT	109	1144	13779	2.21001	0.164771	0.164771	1.56088
GOTERM_MF_FAT	GO:0003735~structural constituent of ribosome	8	3.73832	0.0263622	254030_AT, 254228_AT, 262415_AT, 252287_AT, 258922_AT, 247978_AT, 261578_AT, 253487_AT	110	394	14806	2.73299	0.997198	0.769931	28.8285
GOTERM_CC_FAT	GO:0022626~cytosolic ribosome	7	3.27103	0.03845	254030_AT, 262415_AT, 252287_AT, 258922_AT, 247978_AT, 261578_AT, 253487_AT	109	317	13779	2.79145	0.994773	0.73112	36.8127
SP_PIR_KEYWORDS	ribosomal protein	7	3.27103	0.0521681	254030_AT, 262415_AT, 252287_AT, 258922_AT, 247978_AT, 261578_AT, 253487_AT	199	357	26538	2.61484	0.999554	0.723592	47.0219
GOTERM_CC_FAT	GO:0022627~cytosolic small ribosomal subunit	4	1.86916	0.06033	262415_AT, 252287_AT, 258922_AT, 253487_AT	109	114	13779	4.43554	0.999761	0.696141	51.74
GOTERM_CC_FAT	GO:0005840~ribosome	8	3.73832	0.0760928	254030_AT, 254228_AT, 262415_AT, 252287_AT, 258922_AT, 247978_AT, 261578_AT, 253487_AT	109	470	13779	2.15171	0.999975	0.692217	60.4117
GOTERM_CC_FAT	GO:0015935~small ribosomal subunit	4	1.86916	0.0866521	262415_AT, 252287_AT, 258922_AT, 253487_AT	109	133	13779	3.80189	0.999995	0.703158	65.3967
KEGG_PATHWAY	ath03010:Ribosome	5	2.33645	0.114038	262415_AT, 252287_AT, 258922_AT, 247978_AT, 253487_AT	21	233	2458	2.51175	0.961963	0.80497	63.3274
GOTERM_CC_FAT	GO:0044445~cytosolic part	5	2.33645	0.163583	262415_AT, 252287_AT, 258922_AT, 247978_AT, 253487_AT	109	271	13779	2.33234	1	0.697843	87.649
SP_PIR_KEYWORDS	ribonucleoprotein	6	2.80374	0.164178	254030_AT, 252287_AT, 258922_AT, 247978_AT, 261578_AT, 253487_AT	199	389	26538	2.05692	1	0.821231	88.0744
GOTERM_CC_FAT	GO:0033279~ribosomal subunit	5	2.33645	0.199419	262415_AT, 252287_AT, 258922_AT, 247978_AT, 253487_AT	109	294	13779	2.14988	1	0.696434	92.6033
GOTERM_BP_FAT	GO:0006412~translation	13	6.07477	0.229835	254030_AT, 262415_AT, 254228_AT, 258922_AT, 261578_AT, 253487_AT, 266478_AT, 252287_AT, 261307_AT, 247978_AT, 263835_AT, 246801_AT, 266567_AT	108	1231	13998	1.36876	1	0.989866	97.4547
GOTERM_CC_FAT	GO:0030529~ribonucleoprotein complex	8	3.73832	0.27325	254030_AT, 254228_AT, 262415_AT, 252287_AT, 258922_AT, 247978_AT, 261578_AT, 253487_AT	109	671	13779	1.50716	1	0.737246	97.6174
GOTERM_CC_FAT	GO:0005829~cytosol	7	3.27103	0.482324	262415_AT, 252287_AT, 258922_AT, 262210_AT, 247978_AT, 261578_AT, 253487_AT	109	708	13779	1.24984	1	0.889822	99.9551
Annotation Cluster 4	Enrichment Score: 1.298
GO Category	GO Term: Cell organization and biogenesis	Count	%	P-Value	Affymetrix Gene IDs	List Total	Pop Hits	Pop Total	Fold Enrichment	Bonferroni	Benjamini	FDR
GOTERM_BP_FAT	GO:0051258~protein polymerization	4	1.86916	0.00151718	248095_AT, 248105_AT, 249818_AT, 266295_AT	108	30	13998	17.2815	0.473096	0.473096	2.11166
INTERPRO	IPR003008:Tubulin/FtsZ, GTPase domain	3	1.40187	0.0103663	248105_AT, 249818_AT, 266295_AT	163	20	20885	19.2193	0.962069	0.805242	13.0829
INTERPRO	IPR018316:Tubulin/FtsZ, 2-layer sandwich domain	3	1.40187	0.0103663	248105_AT, 249818_AT, 266295_AT	163	20	20885	19.2193	0.962069	0.805242	13.0829
GOTERM_BP_FAT	GO:0043623~cellular protein complex assembly	5	2.33645	0.015033	245636_AT, 248095_AT, 248105_AT, 249818_AT, 266295_AT	108	124	13998	5.22625	0.998325	0.959076	19.1778
SP_PIR_KEYWORDS	gtp-binding	6	2.80374	0.0190664	256261_AT, 248105_AT, 249818_AT, 249828_AT, 262729_AT, 266295_AT	199	205	26538	3.90313	0.937468	0.603082	20.4082
GOTERM_MF_FAT	GO:0003924~GTPase activity	4	1.86916	0.0347609	248105_AT, 249818_AT, 262729_AT, 266295_AT	110	97	14806	5.55052	0.999583	0.789168	36.26
UP_SEQ_FEATURE	nucleotide phosphate-binding region:GTP	4	1.86916	0.0401594	248105_AT, 249818_AT, 262729_AT, 266295_AT	72	95	8885	5.19591	0.999857	0.357681	40.5606
GOTERM_MF_FAT	GO:0005525~GTP binding	6	2.80374	0.0448815	256261_AT, 248105_AT, 249818_AT, 249828_AT, 262729_AT, 266295_AT	110	263	14806	3.07072	0.999959	0.717138	44.2633
GOTERM_BP_FAT	GO:0006461~protein complex assembly	5	2.33645	0.0542921	245636_AT, 248095_AT, 248105_AT, 249818_AT, 266295_AT	108	186	13998	3.48417	1	0.999611	54.3728
GOTERM_BP_FAT	GO:0070271~protein complex biogenesis	5	2.33645	0.0542921	245636_AT, 248095_AT, 248105_AT, 249818_AT, 266295_AT	108	186	13998	3.48417	1	0.999611	54.3728
GOTERM_MF_FAT	GO:0032561~guanyl ribonucleotide binding	6	2.80374	0.0579956	256261_AT, 248105_AT, 249818_AT, 249828_AT, 262729_AT, 266295_AT	110	283	14806	2.85371	0.999998	0.767866	53.2578
GOTERM_MF_FAT	GO:0019001~guanyl nucleotide binding	6	2.80374	0.0601342	256261_AT, 248105_AT, 249818_AT, 249828_AT, 262729_AT, 266295_AT	110	286	14806	2.82378	0.999999	0.744466	54.5907
GOTERM_BP_FAT	GO:0007017~microtubule-based process	4	1.86916	0.0655251	257115_AT, 248095_AT, 249818_AT, 266295_AT	108	121	13998	4.28466	1	0.999215	61.4275
GOTERM_CC_FAT	GO:0005874~microtubule	4	1.86916	0.066835	257115_AT, 248095_AT, 249818_AT, 266295_AT	109	119	13779	4.24917	0.999906	0.686091	55.5098
GOTERM_BP_FAT	GO:0034622~cellular macromolecular complex assembly	5	2.33645	0.0752448	245636_AT, 248095_AT, 248105_AT, 249818_AT, 266295_AT	108	208	13998	3.11565	1	0.995921	66.6997
GOTERM_BP_FAT	GO:0034621~cellular macromolecular complex subunit organization	5	2.33645	0.0950095	245636_AT, 248095_AT, 248105_AT, 249818_AT, 266295_AT	108	226	13998	2.8675	1	0.994836	75.4213
GOTERM_BP_FAT	GO:0007018~microtubule-based movement	3	1.40187	0.114761	257115_AT, 249818_AT, 266295_AT	108	76	13998	5.11623	1	0.990688	81.9761
GOTERM_CC_FAT	GO:0005856~cytoskeleton	5	2.33645	0.123658	257115_AT, 267585_S_AT, 248095_AT, 249818_AT, 266295_AT	109	243	13779	2.60109	1	0.668953	78.6792
GOTERM_CC_FAT	GO:0015630~microtubule cytoskeleton	4	1.86916	0.130792	257115_AT, 248095_AT, 249818_AT, 266295_AT	109	160	13779	3.16032	1	0.647784	80.6251
GOTERM_BP_FAT	GO:0065003~macromolecular complex assembly	5	2.33645	0.152186	245636_AT, 248095_AT, 248105_AT, 249818_AT, 266295_AT	108	270	13998	2.40021	1	0.990387	90.1793
SP_PIR_KEYWORDS	microtubule	3	1.40187	0.153086	257115_AT, 249818_AT, 266295_AT	199	93	26538	4.30183	1	0.818959	86.0565
GOTERM_BP_FAT	GO:0043933~macromolecular complex subunit organization	5	2.33645	0.180177	245636_AT, 248095_AT, 248105_AT, 249818_AT, 266295_AT	108	289	13998	2.24241	1	0.984882	93.8738
GOTERM_CC_FAT	GO:0044430~cytoskeletal part	4	1.86916	0.189013	257115_AT, 248095_AT, 249818_AT, 266295_AT	109	191	13779	2.64739	1	0.704942	91.3959
Annotation Cluster 5	Enrichment Score: 1.045
GO Category	GO Term	Count	%	P-Value	Affymetrix Gene IDs	List Total	Pop Hits	Pop Total	Fold Enrichment	Bonferroni	Benjamini	FDR
UP_SEQ_FEATURE	domain:C2	3	1.40187	0.0155129	251768_AT, 259657_AT, 258226_AT	72	24	8885	15.4253	0.965852	0.180163	17.9983
GOTERM_MF_FAT	GO:0004620~phospholipase activity	3	1.40187	0.0415731	251768_AT, 259657_AT, 258226_AT	110	44	14806	9.17727	0.999912	0.736716	41.7552
GOTERM_MF_FAT	GO:0008081~phosphoric diester hydrolase activity	3	1.40187	0.0742565	251768_AT, 259657_AT, 258226_AT	110	61	14806	6.61967	1	0.786295	62.5504
SMART	SM00239:C2	3	1.40187	0.087896	251768_AT, 259657_AT, 258226_AT	40	98	7691	5.88597	0.985478	0.985478	58.0872
SP_PIR_KEYWORDS	lipid degradation	4	1.86916	0.0917488	251768_AT, 259657_AT, 264184_AT, 258226_AT	199	143	26538	3.73026	0.999999	0.74987	68.0525
GOTERM_CC_FAT	GO:0019898~extrinsic to membrane	5	2.33645	0.105497	245985_AT, 251768_AT, 259657_AT, 258226_AT, 262729_AT	109	229	13779	2.76011	1	0.683101	72.8915
INTERPRO	IPR000008:C2 calcium-dependent membrane targeting	3	1.40187	0.176421	251768_AT, 259657_AT, 258226_AT	163	98	20885	3.92231	1	0.996076	92.6594
GOTERM_BP_FAT	GO:0016042~lipid catabolic process	4	1.86916	0.206881	251768_AT, 259657_AT, 264184_AT, 258226_AT	108	205	13998	2.529	1	0.985774	96.1538
GOTERM_MF_FAT	GO:0016298~lipase activity	3	1.40187	0.264675	251768_AT, 259657_AT, 258226_AT	110	136	14806	2.96912	1	0.976661	98.0031
Annotation Cluster 6	Enrichment Score: 0.972
GO Category	GO Term	Count	%	P-Value	Affymetrix Gene IDs	List Total	Pop Hits	Pop Total	Fold Enrichment	Bonferroni	Benjamini	FDR
KEGG_PATHWAY	ath00970:Aminoacyl-tRNA biosynthesis	3	1.40187	0.0546502	266478_AT, 261307_AT, 246801_AT	21	47	2458	7.47112	0.780721	0.780721	37.2248
GOTERM_BP_FAT	GO:0006399~tRNA metabolic process	4	1.86916	0.078972	266478_AT, 261307_AT, 251730_AT, 246801_AT	108	131	13998	3.95759	1	0.992983	68.5375
GOTERM_BP_FAT	GO:0043038~amino acid activation	3	1.40187	0.102493	266478_AT, 261307_AT, 246801_AT	108	71	13998	5.47653	1	0.99372	78.1292
GOTERM_BP_FAT	GO:0043039~tRNA aminoacylation	3	1.40187	0.102493	266478_AT, 261307_AT, 246801_AT	108	71	13998	5.47653	1	0.99372	78.1292
GOTERM_BP_FAT	GO:0006418~tRNA aminoacylation for protein translation	3	1.40187	0.102493	266478_AT, 261307_AT, 246801_AT	108	71	13998	5.47653	1	0.99372	78.1292
GOTERM_BP_FAT	GO:0034660~ncRNA metabolic process	4	1.86916	0.31775	266478_AT, 261307_AT, 251730_AT, 246801_AT	108	259	13998	2.00172	1	0.985682	99.5368
Annotation Cluster 7	Enrichment Score: 0.879
GO Category	GO Term	Count	%	P-Value	Affymetrix Gene IDs	List Total	Pop Hits	Pop Total	Fold Enrichment	Bonferroni	Benjamini	FDR
GOTERM_MF_FAT	GO:0016762~xyloglucan:xyloglucosyl transferase activity	3	1.40187	0.0244432	248732_AT, 263841_AT, 261825_AT	110	33	14806	12.2364	0.995679	0.837125	27.0221
INTERPRO	IPR016455:Xyloglucan endotransglucosylase/hydrolase	3	1.40187	0.0254712	248732_AT, 263841_AT, 261825_AT	163	32	20885	12.0121	0.999697	0.93283	29.3321
INTERPRO	IPR010713:Xyloglucan endo-transglycosylase, C-terminal	3	1.40187	0.0269786	248732_AT, 263841_AT, 261825_AT	163	33	20885	11.6481	0.999814	0.883155	30.7889
INTERPRO	IPR000757:Glycoside hydrolase, family 16	3	1.40187	0.0269786	248732_AT, 263841_AT, 261825_AT	163	33	20885	11.6481	0.999814	0.883155	30.7889
INTERPRO	IPR008263:Glycoside hydrolase, family 16, active site	3	1.40187	0.0285211	248732_AT, 263841_AT, 261825_AT	163	34	20885	11.3055	0.999887	0.837514	32.2508
SP_PIR_KEYWORDS	cell wall	5	2.33645	0.031536	248732_AT, 263841_AT, 246181_AT, 261825_AT, 250606_S_AT	199	159	26538	4.19361	0.990091	0.684495	31.6107
PIR_SUPERFAMILY	PIRSF005604:XET	3	1.40187	0.0341136	248732_AT, 263841_AT, 261825_AT	79	32	8556	10.1535	0.930927	0.930927	30.6636
PIR_SUPERFAMILY	PIRSF005604:xyloglucan endotransglucosylase/hydrolase	3	1.40187	0.0361037	248732_AT, 263841_AT, 261825_AT	79	33	8556	9.8458	0.94107	0.757246	32.1562
GOTERM_CC_FAT	GO:0005618~cell wall	10	4.6729	0.0503609	248732_AT, 263841_AT, 250203_AT, 247978_AT, 245053_AT, 246181_AT, 261825_AT, 246801_AT, 250606_S_AT, 266295_AT	109	611	13779	2.06895	0.999016	0.749637	45.3929
GOTERM_CC_FAT	GO:0030312~external encapsulating structure	10	4.6729	0.054294	248732_AT, 263841_AT, 250203_AT, 247978_AT, 245053_AT, 246181_AT, 261825_AT, 246801_AT, 250606_S_AT, 266295_AT	109	620	13779	2.03892	0.999436	0.712556	47.983
SP_PIR_KEYWORDS	glycosidase	6	2.80374	0.0786812	257896_AT, 248732_AT, 263841_AT, 261825_AT, 256962_AT, 262129_AT	199	304	26538	2.63204	0.999993	0.771241	62.1559
UP_SEQ_FEATURE	active site:Nucleophile	5	2.33645	0.091526	248732_AT, 263841_AT, 261825_AT, 256962_AT, 250606_S_AT	72	214	8885	2.88324	1	0.594024	70.426
UP_SEQ_FEATURE	active site:Proton donor	5	2.33645	0.0975856	248732_AT, 263841_AT, 261825_AT, 256962_AT, 250606_S_AT	72	219	8885	2.81742	1	0.588179	72.8342
SP_PIR_KEYWORDS	cell wall biogenesis/degradation	5	2.33645	0.144026	248732_AT, 263841_AT, 246181_AT, 261825_AT, 250606_S_AT	199	270	26538	2.46957	1	0.821405	84.1816
GOTERM_BP_FAT	GO:0007047~cell wall organization	5	2.33645	0.162295	248732_AT, 263841_AT, 246181_AT, 261825_AT, 250606_S_AT	108	277	13998	2.33955	1	0.98042	91.7032
INTERPRO	IPR013320:Concanavalin A-like lectin/glucanase, subgroup	3	1.40187	0.173654	248732_AT, 263841_AT, 261825_AT	163	97	20885	3.96275	1	0.997495	92.3204
GOTERM_BP_FAT	GO:0045229~external encapsulating structure organization	5	2.33645	0.186282	248732_AT, 263841_AT, 246181_AT, 261825_AT, 250606_S_AT	108	293	13998	2.21179	1	0.984116	94.4848
SP_PIR_KEYWORDS	apoplast	3	1.40187	0.214612	248732_AT, 263841_AT, 261825_AT	199	116	26538	3.44888	1	0.824367	94.2986
GOTERM_BP_FAT	GO:0005976~polysaccharide metabolic process	4	1.86916	0.234903	257896_AT, 248732_AT, 263841_AT, 261825_AT	108	219	13998	2.36733	1	0.989107	97.6803
GOTERM_BP_FAT	GO:0006073~cellular glucan metabolic process	3	1.40187	0.244889	248732_AT, 263841_AT, 261825_AT	108	124	13998	3.13575	1	0.983218	98.0714
SP_PIR_KEYWORDS	glycoprotein	11	5.14019	0.260476	254743_AT, 257243_AT, 248732_AT, 264184_AT, 245053_AT, 250437_AT, 246181_AT, 254785_AT, 261825_AT, 253313_AT, 256962_AT	199	1051	26538	1.39574	1	0.86125	97.2066
GOTERM_BP_FAT	GO:0044042~glucan metabolic process	3	1.40187	0.321276	248732_AT, 263841_AT, 261825_AT	108	151	13998	2.57506	1	0.984905	99.5693
GOTERM_BP_FAT	GO:0044264~cellular polysaccharide metabolic process	3	1.40187	0.32969	248732_AT, 263841_AT, 261825_AT	108	154	13998	2.52489	1	0.982033	99.6386
GOTERM_CC_FAT	GO:0048046~apoplast	5	2.33645	0.351386	248732_AT, 263841_AT, 250203_AT, 261825_AT, 267172_AT	109	382	13779	1.65462	1	0.809377	99.371
SP_PIR_KEYWORDS	disulfide bond	8	3.73832	0.372695	258469_AT, 245985_AT, 248732_AT, 263841_AT, 245053_AT, 246181_AT, 261825_AT, 253313_AT	199	787	26538	1.3556	1	0.939064	99.6031
UP_SEQ_FEATURE	glycosylation site:N-linked (GlcNAc...)	10	4.6729	0.407068	254743_AT, 257243_AT, 248732_AT, 264184_AT, 245053_AT, 246181_AT, 254785_AT, 261825_AT, 253313_AT, 256962_AT	72	1001	8885	1.23279	1	0.979617	99.8685
SP_PIR_KEYWORDS	signal	11	5.14019	0.701662	257243_AT, 248732_AT, 263841_AT, 264184_AT, 250437_AT, 246181_AT, 254785_AT, 261825_AT, 253313_AT, 256962_AT, 250606_S_AT	199	1518	26538	0.966354	1	0.99637	99.9999
SP_PIR_KEYWORDS	Secreted	7	3.27103	0.702701	248732_AT, 263841_AT, 264184_AT, 246181_AT, 261825_AT, 253313_AT, 250606_S_AT	199	936	26538	0.997326	1	0.99574	99.9999
UP_SEQ_FEATURE	signal peptide	11	5.14019	0.79242	257243_AT, 248732_AT, 263841_AT, 264184_AT, 250437_AT, 246181_AT, 254785_AT, 261825_AT, 253313_AT, 256962_AT, 250606_S_AT	72	1515	8885	0.895994	1	0.999988	100
GOTERM_CC_FAT	GO:0005576~extracellular region	8	3.73832	0.855845	248732_AT, 263841_AT, 264184_AT, 250203_AT, 246181_AT, 261825_AT, 267172_AT, 250606_S_AT	109	1225	13779	0.825553	1	0.995515	100
Annotation Cluster 8	Enrichment Score: 0.821
GO Category	GO Term	Count	%	P-Value	Affymetrix Gene IDs	List Total	Pop Hits	Pop Total	Fold Enrichment	Bonferroni	Benjamini	FDR
SP_PIR_KEYWORDS	transit peptide	18	8.41121	0.00110991	258469_AT, 252318_AT, 261014_AT, 247099_AT, 259326_AT, 262391_AT, 252492_AT, 245129_AT, 267172_AT, 245985_AT, 260172_S_AT, 262160_AT, 260595_AT, 248105_AT, 260217_AT, 247607_AT, 246801_AT, 249828_AT	199	978	26538	2.45442	0.147785	0.147785	1.30815
UP_SEQ_FEATURE	transit peptide:Chloroplast	9	4.20561	0.123371	245985_AT, 252318_AT, 260172_S_AT, 262160_AT, 248105_AT, 260217_AT, 252492_AT, 267172_AT, 245129_AT	72	624	8885	1.77985	1	0.665089	81.197
SP_PIR_KEYWORDS	plastid	9	4.20561	0.204012	245985_AT, 252318_AT, 260172_S_AT, 262160_AT, 248105_AT, 260217_AT, 252492_AT, 267172_AT, 245129_AT	199	755	26538	1.58968	1	0.838842	93.3163
GOTERM_CC_FAT	GO:0044434~chloroplast part	11	5.14019	0.213927	245985_AT, 252318_AT, 266889_AT, 262160_AT, 261307_AT, 248105_AT, 252492_AT, 259013_AT, 266417_AT, 267172_AT, 260815_AT	109	954	13779	1.45759	1	0.710777	94.029
SP_PIR_KEYWORDS	chloroplast	9	4.20561	0.228595	245985_AT, 252318_AT, 260172_S_AT, 262160_AT, 248105_AT, 260217_AT, 252492_AT, 267172_AT, 245129_AT	199	780	26538	1.53873	1	0.831314	95.3924
GOTERM_CC_FAT	GO:0044435~plastid part	11	5.14019	0.241939	245985_AT, 252318_AT, 266889_AT, 262160_AT, 261307_AT, 248105_AT, 252492_AT, 259013_AT, 266417_AT, 267172_AT, 260815_AT	109	984	13779	1.41315	1	0.747084	96.0957
GOTERM_CC_FAT	GO:0009507~chloroplast	29	13.5514	0.280441	263923_AT, 266889_AT, 257765_AT, 245817_AT, 259013_AT, 267172_AT, 260815_AT, 263607_AT, 266478_AT, 245985_AT, 262160_AT, 251920_AT, 261307_AT, 248105_AT, 260217_AT, 246801_AT, 252318_AT, 252492_AT, 253487_AT, 266417_AT, 251935_AT, 245129_AT, 258226_AT, 257091_AT, 256302_AT, 257115_AT, 260172_S_AT, 249396_AT, 266608_AT	109	3192	13779	1.14849	1	0.737213	97.8792
GOTERM_CC_FAT	GO:0009570~chloroplast stroma	4	1.86916	0.644001	252318_AT, 261307_AT, 248105_AT, 267172_AT	109	420	13779	1.20393	1	0.956952	99.9994
GOTERM_CC_FAT	GO:0009532~plastid stroma	4	1.86916	0.678072	252318_AT, 261307_AT, 248105_AT, 267172_AT	109	442	13779	1.14401	1	0.965785	99.9998
Annotation Cluster 9	Enrichment Score: 0.819
GO Category	GO Term	Count	%	P-Value	Affymetrix Gene IDs	List Total	Pop Hits	Pop Total	Fold Enrichment	Bonferroni	Benjamini	FDR
GOTERM_BP_FAT	GO:0007049~cell cycle	5	2.33645	0.10451	261810_AT, 248095_AT, 251213_AT, 248105_AT, 253142_AT	108	234	13998	2.76947	1	0.990517	78.81
GOTERM_BP_FAT	GO:0000279~M phase	3	1.40187	0.122293	248095_AT, 251213_AT, 253142_AT	108	79	13998	4.92194	1	0.989819	84.0162
GOTERM_BP_FAT	GO:0022403~cell cycle phase	3	1.40187	0.153512	248095_AT, 251213_AT, 253142_AT	108	91	13998	4.27289	1	0.987669	90.3931
GOTERM_BP_FAT	GO:0022402~cell cycle process	3	1.40187	0.270399	248095_AT, 251213_AT, 253142_AT	108	133	13998	2.92356	1	0.982252	98.8103
Annotation Cluster 10	Enrichment Score: 0.818
GO Category	GO Term	Count	%	P-Value	Affymetrix Gene IDs	List Total	Pop Hits	Pop Total	Fold Enrichment	Bonferroni	Benjamini	FDR
GOTERM_CC_FAT	GO:0016023~cytoplasmic membrane-bounded vesicle	3	1.40187	0.12217	256261_AT, 245636_AT, 258226_AT	109	77	13779	4.92518	1	0.687775	78.2513
GOTERM_CC_FAT	GO:0031988~membrane-bounded vesicle	3	1.40187	0.124771	256261_AT, 245636_AT, 258226_AT	109	78	13779	4.86203	1	0.650231	78.9941
GOTERM_CC_FAT	GO:0031410~cytoplasmic vesicle	3	1.40187	0.184794	256261_AT, 245636_AT, 258226_AT	109	100	13779	3.79239	1	0.711905	90.857
GOTERM_CC_FAT	GO:0031982~vesicle	3	1.40187	0.190452	256261_AT, 245636_AT, 258226_AT	109	102	13779	3.71802	1	0.692611	91.5729
Annotation Cluster 11	Enrichment Score: 0.787
GO Category	GO Term	Count	%	PValue	Affymetrix Gene IDs	List Total	Pop Hits	Pop Total	Fold Enrichment	Bonferroni	Benjamini	FDR
SP_PIR_KEYWORDS	lipoprotein	5	2.33645	0.0728989	254224_AT, 250437_AT, 254785_AT, 256962_AT, 262729_AT	199	210	26538	3.17516	0.999982	0.789255	59.2417
UP_SEQ_FEATURE	propeptide:Removed in mature form	4	1.86916	0.0963717	250437_AT, 254785_AT, 256962_AT, 262729_AT	72	137	8885	3.603	1	0.598294	72.3668
SP_PIR_KEYWORDS	gpi-anchor	3	1.40187	0.182122	250437_AT, 254785_AT, 256962_AT	199	104	26538	3.84683	1	0.836244	90.7802
GOTERM_CC_FAT	GO:0031225~anchored to membrane	5	2.33645	0.242475	260028_AT, 250437_AT, 254324_AT, 254785_AT, 256962_AT	109	320	13779	1.9752	1	0.735255	96.1279
SP_PIR_KEYWORDS	cell membrane	5	2.33645	0.372773	254743_AT, 251768_AT, 250437_AT, 254785_AT, 256962_AT	199	414	26538	1.61059	1	0.931897	99.6037
Annotation Cluster 12	Enrichment Score: 0.781
GO Category	GO Term	Count	%	P-Value	Affymetrix Gene IDs	List Total	Pop Hits	Pop Total	Fold Enrichment	Bonferroni	Benjamini	FDR
GOTERM_MF_FAT	GO:0045330~aspartyl esterase activity	3	1.40187	0.0850337	245053_AT, 246181_AT, 250606_S_AT	110	66	14806	6.11818	1	0.803923	67.7366
SP_PIR_KEYWORDS	aspartyl esterase	3	1.40187	0.0871471	245053_AT, 246181_AT, 250606_S_AT	199	66	26538	6.06167	0.999998	0.767506	66.0796
INTERPRO	IPR018040:Pectinesterase, active site	3	1.40187	0.0930203	245053_AT, 246181_AT, 250606_S_AT	163	66	20885	5.82404	1	0.98747	73.1196
INTERPRO	IPR000070:Pectinesterase, catalytic	3	1.40187	0.0930203	245053_AT, 246181_AT, 250606_S_AT	163	66	20885	5.82404	1	0.98747	73.1196
INTERPRO	IPR012334:Pectin lyase fold	4	1.86916	0.12177	257243_AT, 245053_AT, 246181_AT, 250606_S_AT	163	157	20885	3.26443	1	0.993882	82.574
UP_SEQ_FEATURE	site:Transition state stabilizer	4	1.86916	0.139457	245053_AT, 246181_AT, 253313_AT, 250606_S_AT	72	162	8885	3.04698	1	0.699267	85.1356
GOTERM_BP_FAT	GO:0042545~cell wall modification	3	1.40187	0.276071	245053_AT, 246181_AT, 250606_S_AT	108	135	13998	2.88025	1	0.981862	98.9339
GOTERM_MF_FAT	GO:0030599~pectinesterase activity	3	1.40187	0.302857	245053_AT, 246181_AT, 250606_S_AT	110	150	14806	2.692	1	0.98466	98.9871
GOTERM_CC_FAT	GO:0009505~plant-type cell wall	4	1.86916	0.355165	250203_AT, 245053_AT, 246181_AT, 250606_S_AT	109	270	13779	1.87278	1	0.804689	99.4126
GOTERM_MF_FAT	GO:0004091~carboxylesterase activity	4	1.86916	0.479844	264184_AT, 245053_AT, 246181_AT, 250606_S_AT	110	351	14806	1.5339	1	0.996823	99.9756
Annotation Cluster 13	Enrichment Score: 0.619
GO Category	GO Term	Count	%	P-Value	Affymetrix Gene IDs	List Total	Pop Hits	Pop Total	Fold Enrichment	Bonferroni	Benjamini	FDR
GOTERM_CC_FAT	GO:0031968~organelle outer membrane	3	1.40187	0.0897413	259326_AT, 261851_AT, 252492_AT	109	64	13779	5.9256	0.999997	0.681907	66.7425
GOTERM_CC_FAT	GO:0019867~outer membrane	3	1.40187	0.101883	259326_AT, 261851_AT, 252492_AT	109	69	13779	5.49621	0.999999	0.698781	71.5812
GOTERM_CC_FAT	GO:0031969~chloroplast membrane	3	1.40187	0.106862	252492_AT, 266417_AT, 260815_AT	109	71	13779	5.34139	1	0.660982	73.3718
GOTERM_CC_FAT	GO:0042170~plastid membrane	3	1.40187	0.154197	252492_AT, 266417_AT, 260815_AT	109	89	13779	4.26111	1	0.693057	85.925
GOTERM_CC_FAT	GO:0044434~chloroplast part	11	5.14019	0.213927	245985_AT, 252318_AT, 266889_AT, 262160_AT, 261307_AT, 248105_AT, 252492_AT, 259013_AT, 266417_AT, 267172_AT, 260815_AT	109	954	13779	1.45759	1	0.710777	94.029
GOTERM_CC_FAT	GO:0044435~plastid part	11	5.14019	0.241939	245985_AT, 252318_AT, 266889_AT, 262160_AT, 261307_AT, 248105_AT, 252492_AT, 259013_AT, 266417_AT, 267172_AT, 260815_AT	109	984	13779	1.41315	1	0.747084	96.0957
GOTERM_CC_FAT	GO:0009941~chloroplast envelope	6	2.80374	0.262765	252318_AT, 266889_AT, 252492_AT, 259013_AT, 266417_AT, 260815_AT	109	440	13779	1.72381	1	0.743765	97.1824
GOTERM_CC_FAT	GO:0009526~plastid envelope	6	2.80374	0.294497	252318_AT, 266889_AT, 252492_AT, 259013_AT, 266417_AT, 260815_AT	109	461	13779	1.64529	1	0.747125	98.3166
GOTERM_CC_FAT	GO:0031967~organelle envelope	8	3.73832	0.366999	252318_AT, 266889_AT, 259326_AT, 261851_AT, 252492_AT, 259013_AT, 266417_AT, 260815_AT	109	745	13779	1.35745	1	0.809119	99.5271
GOTERM_CC_FAT	GO:0031975~envelope	8	3.73832	0.374778	252318_AT, 266889_AT, 259326_AT, 261851_AT, 252492_AT, 259013_AT, 266417_AT, 260815_AT	109	751	13779	1.34661	1	0.809123	99.5908
GOTERM_CC_FAT	GO:0019866~organelle inner membrane	3	1.40187	0.557208	259326_AT, 266417_AT, 260815_AT	109	237	13779	1.60016	1	0.92103	99.9928
GOTERM_CC_FAT	GO:0031090~organelle membrane	6	2.80374	0.80301	245985_AT, 259326_AT, 261851_AT, 252492_AT, 266417_AT, 260815_AT	109	849	13779	0.893377	1	0.990263	100
Annotation Cluster 14	Enrichment Score: 0.569
GO Category	GO Term	Count	%	P-Value	Affymetrix Gene IDs	List Total	Pop Hits	Pop Total	Fold Enrichment	Bonferroni	Benjamini	FDR
INTERPRO	IPR015421:Pyridoxal phosphate-dependent transferase, major region, subdomain 1	3	1.40187	0.157213	252318_AT, 260172_S_AT, 247067_AT	163	91	20885	4.22403	1	0.997439	89.9893
GOTERM_MF_FAT	GO:0070279~vitamin B6 binding	3	1.40187	0.218406	252318_AT, 260172_S_AT, 247067_AT	110	119	14806	3.39328	1	0.966233	95.6577
GOTERM_MF_FAT	GO:0030170~pyridoxal phosphate binding	3	1.40187	0.218406	252318_AT, 260172_S_AT, 247067_AT	110	119	14806	3.39328	1	0.966233	95.6577
GOTERM_MF_FAT	GO:0019842~vitamin binding	3	1.40187	0.348741	252318_AT, 260172_S_AT, 247067_AT	110	167	14806	2.41796	1	0.991061	99.5742
GOTERM_MF_FAT	GO:0048037~cofactor binding	5	2.33645	0.543502	252318_AT, 260172_S_AT, 247067_AT, 248030_AT, 267172_AT	110	525	14806	1.2819	1	0.997391	99.9954
Annotation Cluster 15	Enrichment Score: 0.531
GO Category	GO Term	Count	%	P-Value	Affymetrix Gene IDs	List Total	Pop Hits	Pop Total	Fold Enrichment	Bonferroni	Benjamini	FDR
GOTERM_BP_FAT	GO:0009793~embryonic development ending in seed dormancy	6	2.80374	0.155951	263236_AT, 262415_AT, 260172_S_AT, 267212_AT, 259013_AT, 249816_AT	108	372	13998	2.0905	1	0.985135	90.7749
GOTERM_BP_FAT	GO:0048316~seed development	6	2.80374	0.235264	263236_AT, 262415_AT, 260172_S_AT, 267212_AT, 259013_AT, 249816_AT	108	432	13998	1.80015	1	0.987138	97.6956
GOTERM_BP_FAT	GO:0010154~fruit development	6	2.80374	0.263967	263236_AT, 262415_AT, 260172_S_AT, 267212_AT, 259013_AT, 249816_AT	108	452	13998	1.7205	1	0.98458	98.6541
GOTERM_BP_FAT	GO:0009791~post-embryonic development	9	4.20561	0.325294	263236_AT, 262415_AT, 266609_AT, 259657_AT, 260172_S_AT, 267212_AT, 259013_AT, 258226_AT, 249816_AT	108	851	13998	1.37074	1	0.984254	99.6038
GOTERM_BP_FAT	GO:0003006~reproductive developmental process	8	3.73832	0.421606	256261_AT, 263236_AT, 262415_AT, 266609_AT, 260172_S_AT, 267212_AT, 259013_AT, 249816_AT	108	807	13998	1.28487	1	0.988241	99.9545
GOTERM_BP_FAT	GO:0048608~reproductive structure development	7	3.27103	0.489088	263236_AT, 262415_AT, 266609_AT, 260172_S_AT, 267212_AT, 259013_AT, 249816_AT	108	731	13998	1.24115	1	0.994743	99.9921
Annotation Cluster 16	Enrichment Score: 0.515
GO Category	GO Term	Count	%	P-Value	Affymetrix Gene IDs	List Total	Pop Hits	Pop Total	Fold Enrichment	Bonferroni	Benjamini	FDR
GOTERM_BP_FAT	GO:0007242~intracellular signaling cascade	10	4.6729	0.149939	256261_AT, 263236_AT, 251768_AT, 264838_AT, 254224_AT, 263499_AT, 257766_AT, 258226_AT, 252497_AT, 262729_AT	108	790	13998	1.64065	1	0.992528	89.807
GOTERM_BP_FAT	GO:0032870~cellular response to hormone stimulus	6	2.80374	0.235264	263236_AT, 264838_AT, 254224_AT, 263499_AT, 257766_AT, 258226_AT	108	432	13998	1.80015	1	0.987138	97.6956
GOTERM_BP_FAT	GO:0009755~hormone-mediated signaling	6	2.80374	0.235264	263236_AT, 264838_AT, 254224_AT, 263499_AT, 257766_AT, 258226_AT	108	432	13998	1.80015	1	0.987138	97.6956
GOTERM_BP_FAT	GO:0009733~response to auxin stimulus	5	2.33645	0.257272	257506_AT, 257161_AT, 252958_AT, 263499_AT, 257766_AT	108	337	13998	1.92301	1	0.984759	98.4714
GOTERM_BP_FAT	GO:0009719~response to endogenous stimulus	10	4.6729	0.328417	263236_AT, 257506_AT, 257161_AT, 264838_AT, 254224_AT, 252958_AT, 263499_AT, 257766_AT, 258226_AT, 250455_AT	108	975	13998	1.32934	1	0.983389	99.6288
GOTERM_BP_FAT	GO:0009725~response to hormone stimulus	9	4.20561	0.393202	263236_AT, 257506_AT, 257161_AT, 264838_AT, 254224_AT, 252958_AT, 263499_AT, 257766_AT, 258226_AT	108	909	13998	1.28328	1	0.989775	99.9108
GOTERM_BP_FAT	GO:0000160~two-component signal transduction system (phosphorelay)	3	1.40187	0.498681	263236_AT, 264838_AT, 258226_AT	108	218	13998	1.78364	1	0.994999	99.9939
GOTERM_BP_FAT	GO:0010033~response to organic substance	10	4.6729	0.549173	263236_AT, 257506_AT, 257161_AT, 264838_AT, 254224_AT, 252958_AT, 263499_AT, 257766_AT, 258226_AT, 250455_AT	108	1176	13998	1.10214	1	0.996962	99.9986
Annotation Cluster 17	Enrichment Score: 0.497
GO Category	GO Term	Count	%	P-Value	Affymetrix Gene IDs	List Total	Pop Hits	Pop Total	Fold Enrichment	Bonferroni	Benjamini	FDR
GOTERM_BP_FAT	GO:0046686~response to cadmium ion	5	2.33645	0.240614	258469_AT, 252958_AT, 267212_AT, 258226_AT, 266295_AT	108	327	13998	1.98182	1	0.986458	97.9121
GOTERM_BP_FAT	GO:0010038~response to metal ion	5	2.33645	0.337972	258469_AT, 252958_AT, 267212_AT, 258226_AT, 266295_AT	108	384	13998	1.68764	1	0.982538	99.6965
GOTERM_BP_FAT	GO:0010035~response to inorganic substance	6	2.80374	0.396639	258469_AT, 252958_AT, 267212_AT, 253313_AT, 258226_AT, 266295_AT	108	540	13998	1.44012	1	0.989288	99.9177
Annotation Cluster 18	Enrichment Score: 0.471
GO Category	GO Term	Count	%	P-Value	Affymetrix Gene IDs	List Total	Pop Hits	Pop Total	Fold Enrichment	Bonferroni	Benjamini	FDR
GOTERM_CC_FAT	GO:0070013~intracellular organelle lumen	8	3.73832	0.258672	258469_AT, 245985_AT, 249396_AT, 247241_AT, 259326_AT, 253487_AT, 262729_AT, 249816_AT	109	659	13779	1.5346	1	0.749182	96.9936
GOTERM_CC_FAT	GO:0043233~organelle lumen	8	3.73832	0.258672	258469_AT, 245985_AT, 249396_AT, 247241_AT, 259326_AT, 253487_AT, 262729_AT, 249816_AT	109	659	13779	1.5346	1	0.749182	96.9936
GOTERM_CC_FAT	GO:0031974~membrane-enclosed lumen	8	3.73832	0.268365	258469_AT, 245985_AT, 249396_AT, 247241_AT, 259326_AT, 253487_AT, 262729_AT, 249816_AT	109	667	13779	1.5162	1	0.740939	97.423
GOTERM_CC_FAT	GO:0005730~nucleolus	4	1.86916	0.484548	249396_AT, 247241_AT, 253487_AT, 262729_AT	109	332	13779	1.52305	1	0.885357	99.9573
GOTERM_CC_FAT	GO:0031981~nuclear lumen	5	2.33645	0.508854	249396_AT, 247241_AT, 253487_AT, 262729_AT, 249816_AT	109	472	13779	1.33912	1	0.89653	99.9758
Annotation Cluster 19	Enrichment Score: 0.438
GO Category	GO Term	Count	%	P-Value	Affymetrix Gene IDs	List Total	Pop Hits	Pop Total	Fold Enrichment	Bonferroni	Benjamini	FDR
GOTERM_BP_FAT	GO:0006970~response to osmotic stress	6	2.80374	0.190175	266609_AT, 259657_AT, 252958_AT, 261851_AT, 249818_AT, 266295_AT	108	399	13998	1.94904	1	0.98251	94.8443
GOTERM_BP_FAT	GO:0009651~response to salt stress	5	2.33645	0.311922	266609_AT, 252958_AT, 261851_AT, 249818_AT, 266295_AT	108	369	13998	1.75625	1	0.985933	99.4779
GOTERM_BP_FAT	GO:0009628~response to abiotic stimulus	8	3.73832	0.819646	263236_AT, 266609_AT, 259657_AT, 252958_AT, 267212_AT, 261851_AT, 249818_AT, 266295_AT	108	1197	13998	0.86624	1	0.999962	100
Annotation Cluster 20	Enrichment Score: 0.426
GO Category	GO Term	Count	%	P-Value	Affymetrix Gene IDs	List Total	Pop Hits	Pop Total	Fold Enrichment	Bonferroni	Benjamini	FDR
GOTERM_BP_FAT	GO:0006259~DNA metabolic process	5	2.33645	0.279266	261810_AT, 253142_AT, 248632_AT, 262129_AT, 257091_AT	108	350	13998	1.85159	1	0.980717	98.9982
GOTERM_BP_FAT	GO:0006281~DNA repair	3	1.40187	0.403838	261810_AT, 253142_AT, 262129_AT	108	181	13998	2.14825	1	0.989405	99.9304
GOTERM_BP_FAT	GO:0033554~cellular response to stress	5	2.33645	0.411058	261810_AT, 259657_AT, 253142_AT, 253313_AT, 262129_AT	108	426	13998	1.52126	1	0.988534	99.9414
GOTERM_BP_FAT	GO:0006974~response to DNA damage stimulus	3	1.40187	0.425097	261810_AT, 253142_AT, 262129_AT	108	189	13998	2.05732	1	0.987815	99.9582
Annotation Cluster 21	Enrichment Score: 0.334
GO Category	GO Term	Count	%	P-Value	Affymetrix Gene IDs	List Total	Pop Hits	Pop Total	Fold Enrichment	Bonferroni	Benjamini	FDR
GOTERM_BP_FAT	GO:0045454~cell redox homeostasis	3	1.40187	0.301552	258469_AT, 263499_AT, 253516_AT	108	144	13998	2.70023	1	0.98511	99.3558
GOTERM_BP_FAT	GO:0019725~cellular homeostasis	3	1.40187	0.525009	258469_AT, 263499_AT, 253516_AT	108	229	13998	1.69796	1	0.996339	99.9971
GOTERM_BP_FAT	GO:0042592~homeostatic process	3	1.40187	0.630726	258469_AT, 263499_AT, 253516_AT	108	278	13998	1.39868	1	0.999196	99.9999
Annotation Cluster 22	Enrichment Score: 0.286
GO Category	GO Term	Count	%	P-Value	Affymetrix Gene IDs	List Total	Pop Hits	Pop Total	Fold Enrichment	Bonferroni	Benjamini	FDR
SP_PIR_KEYWORDS	nucleotide-binding	20	9.34579	0.133781	266453_AT, 261810_AT, 256261_AT, 255996_S_AT, 248995_AT, 261851_AT, 249818_AT, 262729_AT, 249676_AT, 262460_S_AT, 257115_AT, 254224_AT, 267585_S_AT, 258832_AT, 248105_AT, 246801_AT, 249828_AT, 266076_AT, 252769_AT, 266295_AT	199	1935	26538	1.37836	1	0.821544	81.7848
GOTERM_MF_FAT	GO:0032555~purine ribonucleotide binding	25	11.6822	0.145218	256261_AT, 261810_AT, 255996_S_AT, 253142_AT, 261851_AT, 262729_AT, 249676_AT, 262460_S_AT, 266478_AT, 267585_S_AT, 254224_AT, 258832_AT, 248105_AT, 246801_AT, 249828_AT, 266076_AT, 247683_AT, 252769_AT, 250585_AT, 266453_AT, 248995_AT, 249818_AT, 263327_AT, 257115_AT, 266295_AT	110	2621	14806	1.28386	1	0.915052	86.4306
GOTERM_MF_FAT	GO:0032553~ribonucleotide binding	25	11.6822	0.145218	256261_AT, 261810_AT, 255996_S_AT, 253142_AT, 261851_AT, 262729_AT, 249676_AT, 262460_S_AT, 266478_AT, 267585_S_AT, 254224_AT, 258832_AT, 248105_AT, 246801_AT, 249828_AT, 266076_AT, 247683_AT, 252769_AT, 250585_AT, 266453_AT, 248995_AT, 249818_AT, 263327_AT, 257115_AT, 266295_AT	110	2621	14806	1.28386	1	0.915052	86.4306
GOTERM_MF_FAT	GO:0017076~purine nucleotide binding	25	11.6822	0.226972	256261_AT, 261810_AT, 255996_S_AT, 253142_AT, 261851_AT, 262729_AT, 249676_AT, 262460_S_AT, 266478_AT, 267585_S_AT, 254224_AT, 258832_AT, 248105_AT, 246801_AT, 249828_AT, 266076_AT, 247683_AT, 252769_AT, 250585_AT, 266453_AT, 248995_AT, 249818_AT, 263327_AT, 257115_AT, 266295_AT	110	2785	14806	1.20826	1	0.964263	96.2261
GOTERM_MF_FAT	GO:0000166~nucleotide binding	27	12.6168	0.404674	256261_AT, 261810_AT, 255996_S_AT, 253142_AT, 261851_AT, 262729_AT, 249676_AT, 255962_AT, 262460_S_AT, 266478_AT, 254224_AT, 267585_S_AT, 258832_AT, 248105_AT, 246801_AT, 249828_AT, 266076_AT, 247683_AT, 252769_AT, 266453_AT, 250585_AT, 248030_AT, 248995_AT, 249818_AT, 263327_AT, 257115_AT, 266295_AT	110	3333	14806	1.09037	1	0.994408	99.8642
SP_PIR_KEYWORDS	kinase	9	4.20561	0.437337	262460_S_AT, 250585_AT, 255996_S_AT, 254224_AT, 261851_AT, 251935_AT, 252769_AT, 263327_AT, 249676_AT	199	970	26538	1.23733	1	0.958623	99.8907
GOTERM_MF_FAT	GO:0005524~ATP binding	19	8.8785	0.459554	266453_AT, 250585_AT, 261810_AT, 255996_S_AT, 253142_AT, 248995_AT, 261851_AT, 249676_AT, 263327_AT, 262460_S_AT, 266478_AT, 257115_AT, 254224_AT, 267585_S_AT, 258832_AT, 246801_AT, 247683_AT, 266076_AT, 252769_AT	110	2340	14806	1.09291	1	0.99645	99.9604
GOTERM_MF_FAT	GO:0032559~adenyl ribonucleotide binding	19	8.8785	0.481227	266453_AT, 250585_AT, 261810_AT, 255996_S_AT, 253142_AT, 248995_AT, 261851_AT, 249676_AT, 263327_AT, 262460_S_AT, 266478_AT, 257115_AT, 254224_AT, 267585_S_AT, 258832_AT, 246801_AT, 247683_AT, 266076_AT, 252769_AT	110	2368	14806	1.07998	1	0.996125	99.9765
GOTERM_MF_FAT	GO:0001882~nucleoside binding	20	9.34579	0.5062	266453_AT, 250585_AT, 261810_AT, 255996_S_AT, 248984_AT, 253142_AT, 248995_AT, 261851_AT, 263327_AT, 249676_AT, 262460_S_AT, 266478_AT, 257115_AT, 254224_AT, 267585_S_AT, 258832_AT, 246801_AT, 247683_AT, 266076_AT, 252769_AT	110	2536	14806	1.06151	1	0.996816	99.9874
SP_PIR_KEYWORDS	atp-binding	14	6.54206	0.518409	261810_AT, 266453_AT, 255996_S_AT, 248995_AT, 261851_AT, 249676_AT, 262460_S_AT, 257115_AT, 254224_AT, 267585_S_AT, 258832_AT, 246801_AT, 266076_AT, 252769_AT	199	1716	26538	1.08799	1	0.979694	99.9827
GOTERM_MF_FAT	GO:0001883~purine nucleoside binding	19	8.8785	0.601719	266453_AT, 250585_AT, 261810_AT, 255996_S_AT, 253142_AT, 248995_AT, 261851_AT, 249676_AT, 263327_AT, 262460_S_AT, 266478_AT, 257115_AT, 254224_AT, 267585_S_AT, 258832_AT, 246801_AT, 247683_AT, 266076_AT, 252769_AT	110	2528	14806	1.01163	1	0.99883	99.9992
GOTERM_MF_FAT	GO:0030554~adenyl nucleotide binding	19	8.8785	0.601719	266453_AT, 250585_AT, 261810_AT, 255996_S_AT, 253142_AT, 248995_AT, 261851_AT, 249676_AT, 263327_AT, 262460_S_AT, 266478_AT, 257115_AT, 254224_AT, 267585_S_AT, 258832_AT, 246801_AT, 247683_AT, 266076_AT, 252769_AT	110	2528	14806	1.01163	1	0.99883	99.9992
GOTERM_BP_FAT	GO:0016310~phosphorylation	9	4.20561	0.687888	266453_AT, 250585_AT, 255996_S_AT, 254224_AT, 258832_AT, 247683_AT, 252769_AT, 263327_AT, 249676_AT	108	1178	13998	0.990238	1	0.99959	100
GOTERM_BP_FAT	GO:0006468~protein amino acid phosphorylation	8	3.73832	0.714479	266453_AT, 250585_AT, 255996_S_AT, 254224_AT, 258832_AT, 247683_AT, 263327_AT, 249676_AT	108	1065	13998	0.973605	1	0.999743	100
GOTERM_MF_FAT	GO:0004672~protein kinase activity	8	3.73832	0.717979	266453_AT, 250585_AT, 255996_S_AT, 254224_AT, 258832_AT, 247683_AT, 263327_AT, 249676_AT	110	1110	14806	0.97009	1	0.999834	100
INTERPRO	IPR017442:Serine/threonine protein kinase-related	6	2.80374	0.766951	250585_AT, 255996_S_AT, 254224_AT, 258832_AT, 263327_AT, 249676_AT	163	820	20885	0.937528	1	1	100
GOTERM_BP_FAT	GO:0006796~phosphate metabolic process	9	4.20561	0.768216	266453_AT, 250585_AT, 255996_S_AT, 254224_AT, 258832_AT, 247683_AT, 252769_AT, 263327_AT, 249676_AT	108	1273	13998	0.916339	1	0.9999	100
INTERPRO	IPR000719:Protein kinase, core	7	3.27103	0.768744	266453_AT, 250585_AT, 255996_S_AT, 254224_AT, 258832_AT, 263327_AT, 249676_AT	163	970	20885	0.924641	1	1	100
GOTERM_BP_FAT	GO:0006793~phosphorus metabolic process	9	4.20561	0.768978	266453_AT, 250585_AT, 255996_S_AT, 254224_AT, 258832_AT, 247683_AT, 252769_AT, 263327_AT, 249676_AT	108	1274	13998	0.91562	1	0.999888	100
INTERPRO	IPR017441:Protein kinase, ATP binding site	5	2.33645	0.809459	266453_AT, 255996_S_AT, 254224_AT, 258832_AT, 249676_AT	163	715	20885	0.896006	1	1	100
SP_PIR_KEYWORDS	receptor	3	1.40187	0.81818	250585_AT, 255996_S_AT, 263327_AT	199	415	26538	0.964025	1	0.999101	100
GOTERM_MF_FAT	GO:0004674~protein serine/threonine kinase activity	6	2.80374	0.852623	255996_S_AT, 254224_AT, 258832_AT, 247683_AT, 263327_AT, 249676_AT	110	975	14806	0.828308	1	0.999992	100
SP_PIR_KEYWORDS	serine/threonine-protein kinase	4	1.86916	0.897452	255996_S_AT, 254224_AT, 258832_AT, 249676_AT	199	701	26538	0.760952	1	0.999777	100
INTERPRO	IPR008271:Serine/threonine protein kinase, active site	4	1.86916	0.940812	255996_S_AT, 254224_AT, 258832_AT, 249676_AT	163	770	20885	0.665604	1	1	100
Annotation Cluster 23	Enrichment Score: 0.214
GO Category	GO Term	Count	%	P-Value	Affymetrix Gene IDs	List Total	Pop Hits	Pop Total	Fold Enrichment	Bonferroni	Benjamini	FDR
INTERPRO	IPR017930:Myb-type HTH DNA-binding domain	3	1.40187	0.527251	252958_AT, 263830_AT, 254714_AT	163	227	20885	1.69333	1	1	99.9958
INTERPRO	IPR014778:Myb, DNA-binding	3	1.40187	0.609606	252958_AT, 263830_AT, 254714_AT	163	264	20885	1.45601	1	1	99.9997
INTERPRO	IPR012287:Homeodomain-related	3	1.40187	0.709332	252958_AT, 263830_AT, 254714_AT	163	318	20885	1.20876	1	1	100
Annotation Cluster 24	Enrichment Score: 0.152
GO Category	GO Term	Count	%	P-Value	Affymetrix Gene IDs	List Total	Pop Hits	Pop Total	Fold Enrichment	Bonferroni	Benjamini	FDR
GOTERM_MF_FAT	GO:0004175~endopeptidase activity	4	1.86916	0.402264	258368_AT, 249396_AT, 259326_AT, 266708_AT	110	311	14806	1.73119	1	0.995443	99.8571
SP_PIR_KEYWORDS	Protease	3	1.40187	0.712595	258368_AT, 249396_AT, 259326_AT	199	333	26538	1.20141	1	0.995664	100
GOTERM_MF_FAT	GO:0070011~peptidase activity, acting on L-amino acid peptides	4	1.86916	0.774526	258368_AT, 249396_AT, 259326_AT, 266708_AT	110	549	14806	0.980692	1	0.999951	100
GOTERM_MF_FAT	GO:0008233~peptidase activity	4	1.86916	0.817593	258368_AT, 249396_AT, 259326_AT, 266708_AT	110	593	14806	0.907926	1	0.999977	100
GOTERM_BP_FAT	GO:0006508~proteolysis	5	2.33645	0.961214	262152_S_AT, 258368_AT, 249396_AT, 259326_AT, 266708_AT	108	1036	13998	0.625536	1	1	100
Annotation Cluster 25	Enrichment Score: 0.147
GO Category	GO Term	Count	%	P-Value	Affymetrix Gene IDs	List Total	Pop Hits	Pop Total	Fold Enrichment	Bonferroni	Benjamini	FDR
GOTERM_MF_FAT	GO:0022890~inorganic cation transmembrane transporter activity	3	1.40187	0.509442	254743_AT, 266107_AT, 257162_S_AT	110	231	14806	1.74805	1	0.996287	99.9884
GOTERM_BP_FAT	GO:0006812~cation transport	3	1.40187	0.795098	254743_AT, 266107_AT, 257162_S_AT	108	383	13998	1.01523	1	0.999938	100
GOTERM_BP_FAT	GO:0006811~ion transport	3	1.40187	0.895079	254743_AT, 266107_AT, 257162_S_AT	108	493	13998	0.788709	1	0.999996	100
Annotation Cluster 26	Enrichment Score: 0.089
GO Category	GO Term	Count	%	P-Value	Affymetrix Gene IDs	List Total	Pop Hits	Pop Total	Fold Enrichment	Bonferroni	Benjamini	FDR
GOTERM_MF_FAT	GO:0003677~DNA binding	20	9.34579	0.430609	261810_AT, 255409_AT, 252958_AT, 256703_AT, 248984_AT, 248030_AT, 253142_AT, 248995_AT, 257766_AT, 263830_AT, 257091_AT, 254714_AT, 257237_AT, 250641_AT, 245930_AT, 247397_AT, 251213_AT, 262129_AT, 260346_AT, 249816_AT	110	2436	14806	1.10509	1	0.995424	99.923
GOTERM_MF_FAT	GO:0043565~sequence-specific DNA binding	4	1.86916	0.695032	250641_AT, 255409_AT, 256703_AT, 248995_AT	110	483	14806	1.1147	1	0.999781	100
GOTERM_BP_FAT	GO:0006355~regulation of transcription, DNA-dependent	8	3.73832	0.736157	245930_AT, 263236_AT, 250641_AT, 255409_AT, 256703_AT, 248030_AT, 248995_AT, 254714_AT	108	1089	13998	0.952148	1	0.999825	100
GOTERM_BP_FAT	GO:0051252~regulation of RNA metabolic process	8	3.73832	0.741398	245930_AT, 263236_AT, 250641_AT, 255409_AT, 256703_AT, 248030_AT, 248995_AT, 254714_AT	108	1095	13998	0.94693	1	0.999824	100
GOTERM_BP_FAT	GO:0006350~transcription	8	3.73832	0.884216	263236_AT, 247397_AT, 252958_AT, 256703_AT, 248984_AT, 248995_AT, 257766_AT, 245569_AT	108	1311	13998	0.790914	1	0.999996	100
SP_PIR_KEYWORDS	Transcription	7	3.27103	0.891998	263236_AT, 247397_AT, 252958_AT, 256703_AT, 248984_AT, 248995_AT, 257766_AT	199	1209	26538	0.772124	1	0.999783	100
SP_PIR_KEYWORDS	nucleus	12	5.60748	0.905826	261810_AT, 263236_AT, 250641_AT, 247397_AT, 254224_AT, 252958_AT, 256703_AT, 248995_AT, 257766_AT, 263830_AT, 254714_AT, 249816_AT	199	2052	26538	0.779864	1	0.999798	100
GOTERM_MF_FAT	GO:0030528~transcription regulator activity	11	5.14019	0.910848	245930_AT, 263236_AT, 250641_AT, 255409_AT, 247397_AT, 252958_AT, 256703_AT, 248995_AT, 257766_AT, 263830_AT, 254714_AT	110	1913	14806	0.773968	1	0.999999	100
GOTERM_BP_FAT	GO:0045449~regulation of transcription	12	5.60748	0.92036	245930_AT, 263236_AT, 250641_AT, 255409_AT, 247397_AT, 252958_AT, 256703_AT, 248030_AT, 248995_AT, 257766_AT, 263830_AT, 254714_AT	108	2024	13998	0.768445	1	0.999999	100
GOTERM_MF_FAT	GO:0003700~transcription factor activity	9	4.20561	0.937052	250641_AT, 255409_AT, 247397_AT, 252958_AT, 256703_AT, 248995_AT, 257766_AT, 263830_AT, 254714_AT	110	1678	14806	0.721931	1	1	100
SP_PIR_KEYWORDS	transcription regulation	6	2.80374	0.943799	263236_AT, 247397_AT, 252958_AT, 256703_AT, 248995_AT, 257766_AT	199	1184	26538	0.675795	1	0.999935	100
SP_PIR_KEYWORDS	dna-binding	6	2.80374	0.980664	250641_AT, 247397_AT, 252958_AT, 256703_AT, 248995_AT, 254714_AT	199	1398	26538	0.572347	1	0.999997	100
Annotation Cluster 27	Enrichment Score: 0.065
GO Category	GO Term	Count	%	P-Value	Affymetrix Gene IDs	List Total	Pop Hits	Pop Total	Fold Enrichment	Bonferroni	Benjamini	FDR
GOTERM_BP_FAT	GO:0009628~response to abiotic stimulus	8	3.73832	0.819646	263236_AT, 266609_AT, 259657_AT, 252958_AT, 267212_AT, 261851_AT, 249818_AT, 266295_AT	108	1197	13998	0.86624	1	0.999962	100
GOTERM_BP_FAT	GO:0009416~response to light stimulus	3	1.40187	0.875847	263236_AT, 266609_AT, 252958_AT	108	466	13998	0.834406	1	0.999995	100
GOTERM_BP_FAT	GO:0009314~response to radiation	3	1.40187	0.8876	263236_AT, 266609_AT, 252958_AT	108	482	13998	0.806708	1	0.999996	100
Annotation Cluster 28	Enrichment Score: 0.048
GO Category	GO Term	Count	%	P-Value	Affymetrix Gene IDs	List Total	Pop Hits	Pop Total	Fold Enrichment	Bonferroni	Benjamini	FDR
GOTERM_BP_FAT	GO:0015031~protein transport	3	1.40187	0.891738	256261_AT, 252492_AT, 260815_AT	108	488	13998	0.79679	1	0.999996	100
GOTERM_BP_FAT	GO:0045184~establishment of protein localization	3	1.40187	0.891738	256261_AT, 252492_AT, 260815_AT	108	488	13998	0.79679	1	0.999996	100
GOTERM_BP_FAT	GO:0008104~protein localization	3	1.40187	0.902714	256261_AT, 252492_AT, 260815_AT	108	505	13998	0.769967	1	0.999997	100
Annotation Cluster 29	Enrichment Score: 0.034
GO Category	GO Term	Count	%	P-Value	Affymetrix Gene IDs	List Total	Pop Hits	Pop Total	Fold Enrichment	Bonferroni	Benjamini	FDR
SP_PIR_KEYWORDS	oxidoreductase	6	2.80374	0.828646	266875_AT, 258469_AT, 262637_AT, 259326_AT, 266762_AT, 253313_AT	199	932	26538	0.85852	1	0.999138	100
SP_PIR_KEYWORDS	iron	3	1.40187	0.950939	266875_AT, 262637_AT, 253313_AT	199	631	26538	0.634026	1	0.999948	100
GOTERM_BP_FAT	GO:0055114~oxidation reduction	6	2.80374	0.954757	266875_AT, 258469_AT, 262637_AT, 259326_AT, 266762_AT, 253313_AT	108	1186	13998	0.655705	1	1	100
GOTERM_MF_FAT	GO:0005506~iron ion binding	3	1.40187	0.97261	266875_AT, 262637_AT, 253313_AT	110	725	14806	0.556966	1	1	100
Annotation Cluster 30	Enrichment Score: 0.021
GO Category	GO Term	Count	%	P-Value	Affymetrix Gene IDs	List Total	Pop Hits	Pop Total	Fold Enrichment	Bonferroni	Benjamini	FDR
GOTERM_MF_FAT	GO:0008270~zinc ion binding	9	4.20561	0.930553	257237_AT, 247397_AT, 250203_AT, 259326_AT, 248030_AT, 247747_AT, 265635_AT, 252497_AT, 262129_AT	110	1654	14806	0.732406	1	1	100
GOTERM_MF_FAT	GO:0043169~cation binding	21	9.81308	0.938788	261810_AT, 254743_AT, 259657_AT, 250203_AT, 259326_AT, 248030_AT, 253313_AT, 265090_AT, 256962_AT, 265635_AT, 258226_AT, 266875_AT, 257237_AT, 257243_AT, 247397_AT, 262637_AT, 254224_AT, 257552_AT, 247747_AT, 252497_AT, 262129_AT	110	3564	14806	0.793098	1	1	100
GOTERM_MF_FAT	GO:0043167~ion binding	21	9.81308	0.940326	261810_AT, 254743_AT, 259657_AT, 250203_AT, 259326_AT, 248030_AT, 253313_AT, 265090_AT, 256962_AT, 265635_AT, 258226_AT, 266875_AT, 257237_AT, 257243_AT, 247397_AT, 262637_AT, 254224_AT, 257552_AT, 247747_AT, 252497_AT, 262129_AT	110	3572	14806	0.791321	1	1	100
GOTERM_MF_FAT	GO:0046872~metal ion binding	19	8.8785	0.960227	261810_AT, 254743_AT, 259657_AT, 250203_AT, 259326_AT, 248030_AT, 253313_AT, 265090_AT, 265635_AT, 258226_AT, 266875_AT, 257237_AT, 257243_AT, 247397_AT, 262637_AT, 254224_AT, 247747_AT, 252497_AT, 262129_AT	110	3390	14806	0.754395	1	1	100
GOTERM_MF_FAT	GO:0046914~transition metal ion binding	12	5.60748	0.995109	266875_AT, 257237_AT, 262637_AT, 247397_AT, 250203_AT, 259326_AT, 248030_AT, 253313_AT, 247747_AT, 265635_AT, 252497_AT, 262129_AT	110	2756	14806	0.586067	1	1	100
Annotation Cluster 31	Enrichment Score: 0.001
GO Category	GO Term	Count	%	P-Value	Affymetrix Gene IDs	List Total	Pop Hits	Pop Total	Fold Enrichment	Bonferroni	Benjamini	FDR
SP_PIR_KEYWORDS	transport	4	1.86916	0.988734	254743_AT, 257162_S_AT, 259326_AT, 252492_AT	199	1086	26538	0.491185	1	0.999999	100
UP_SEQ_FEATURE	transmembrane region	5	2.33645	0.999732	254743_AT, 257162_S_AT, 245053_AT, 261851_AT, 252492_AT	72	1690	8885	0.365097	1	1	100
SP_PIR_KEYWORDS	transmembrane	5	2.33645	0.999824	254743_AT, 257162_S_AT, 245053_AT, 261851_AT, 252492_AT	199	1973	26538	0.337954	1	1	100
GOTERM_CC_FAT	GO:0016021~integral to membrane	5	2.33645	0.999989	254743_AT, 262178_AT, 245053_AT, 261851_AT, 252492_AT	109	2193	13779	0.288219	1	1	100
