# Supplementary material for: Altered expression of Arabidopsis genes in response to a multifunctional geminivirus pathogenicity protein
Source: BMC Plant Biol. 2014 Nov 18;14:302. doi: 10.1186/s12870-014-0302-7 (PMC4253603; doi:10.1186/s12870-014-0302-7)
Supplement: Additional file 5: Table S5. — GO biological process categories represented among the genes differentially expressed in response to CaLCuV AC2 at two dpi. [file 12870_2014_302_MOESM5_ESM.xlsx]

## Sheet: Full Length Specific Down d2
Table S5 GO biological process categories represented among the genes down regulated in response to CaLCuV AC2 at two dpi. Groups of genes (Affymetrix Probe IDs) within a particular GO Category and Term are provided (Annotation Cluster). The Table provides the following information: Count: number of genes associated with particular GO term. (%): percentage of genes from the input gene list associ…
Annotation Cluster 1	Enrichment Score: 1.714
GO Category	GO Term: Cell Organization and Biogenesis	Count	%	P-Value	Affymetrix Probe IDs	List Total	Pop Hits	Pop Total	Fold Enrichment	Bonferroni	Benjamini	FDR
GOTERM_CC_FAT	GO:0009941~chloroplast envelope	9	4.71204	0.0109504	264416_AT, 245291_AT, 245515_AT, 260525_AT, 250532_AT, 265076_AT, 248094_AT, 253201_AT, 261119_AT	96	440	13779	2.93587	0.705419	0.334623	11.716
GOTERM_CC_FAT	GO:0031967~organelle envelope	12	6.28272	0.0133567	264416_AT, 245291_AT, 245515_AT, 260525_AT, 250532_AT, 265076_AT, 248094_AT, 253201_AT, 264596_AT, 262153_AT, 261119_AT, 267274_AT	96	745	13779	2.31191	0.77521	0.311436	14.1165
GOTERM_CC_FAT	GO:0044434~chloroplast part	14	7.32984	0.0136453	245291_AT, 259193_AT, 248899_AT, 253201_AT, 261519_AT, 264416_AT, 267578_AT, 245515_AT, 250532_AT, 265076_AT, 266129_AT, 260525_AT, 248094_AT, 261119_AT	96	954	13779	2.10633	0.782392	0.262886	14.4004
GOTERM_CC_FAT	GO:0031975~envelope	12	6.28272	0.0141112	264416_AT, 245291_AT, 245515_AT, 260525_AT, 250532_AT, 265076_AT, 248094_AT, 253201_AT, 264596_AT, 262153_AT, 261119_AT, 267274_AT	96	751	13779	2.29344	0.79351	0.231194	14.8568
GOTERM_CC_FAT	GO:0009526~plastid envelope	9	4.71204	0.0141888	264416_AT, 245291_AT, 245515_AT, 260525_AT, 250532_AT, 265076_AT, 248094_AT, 253201_AT, 261119_AT	96	461	13779	2.80213	0.795306	0.202765	14.9326
GOTERM_CC_FAT	GO:0044435~plastid part	14	7.32984	0.0172585	245291_AT, 259193_AT, 248899_AT, 253201_AT, 261519_AT, 264416_AT, 267578_AT, 245515_AT, 250532_AT, 265076_AT, 266129_AT, 260525_AT, 248094_AT, 261119_AT	96	984	13779	2.04211	0.855203	0.214592	17.8827
GOTERM_CC_FAT	GO:0009536~plastid	31	16.2304	0.0474672	248058_AT, 247386_AT, 245291_AT, 259193_AT, 253201_AT, 261519_AT, 263607_AT, 264416_AT, 248299_AT, 260525_AT, 266357_AT, 246202_AT, 250532_AT, 256585_AT, 250056_AT, 258944_AT, 261373_AT, 262104_AT, 247436_AT, 261008_AT, 248899_AT, 267578_AT, 257443_AT, 245515_AT, 265076_AT, 266129_AT, 267017_AT, 263068_AT, 248094_AT, 258553_AT, 261119_AT	96	3259	13779	1.36529	0.995474	0.451067	42.3257
GOTERM_CC_FAT	GO:0009507~chloroplast	30	15.7068	0.0597292	248058_AT, 245291_AT, 247386_AT, 259193_AT, 253201_AT, 261519_AT, 263607_AT, 264416_AT, 248299_AT, 260525_AT, 250532_AT, 266357_AT, 246202_AT, 256585_AT, 250056_AT, 258944_AT, 262104_AT, 247436_AT, 261008_AT, 248899_AT, 267578_AT, 257443_AT, 245515_AT, 265076_AT, 266129_AT, 267017_AT, 263068_AT, 248094_AT, 258553_AT, 261119_AT	96	3192	13779	1.34898	0.998926	0.495213	50.1918
Annotation Cluster 2	Enrichment Score: 1.627
GO Category	GO Term: Electron transport or Energy Pathways	Count	%	P-Value	Affymetrix Probe IDs	List Total	Pop Hits	Pop Total	Fold Enrichment	Bonferroni	Benjamini	FDR
GOTERM_MF_FAT	GO:0008131~amine oxidase activity	3	1.57068	0.0101133	258944_AT, 245491_AT, 265882_AT	109	21	14806	19.405	0.88171	0.88171	12.0519
GOTERM_MF_FAT	GO:0016641~oxidoreductase activity, acting on the CH-NH2 group of donors, oxygen as acceptor	3	1.57068	0.0282682	258944_AT, 245491_AT, 265882_AT	109	36	14806	11.3196	0.997575	0.950754	30.3917
GOTERM_MF_FAT	GO:0016638~oxidoreductase activity, acting on the CH-NH2 group of donors	3	1.57068	0.046071	258944_AT, 245491_AT, 265882_AT	109	47	14806	8.67031	0.99995	0.963176	44.8932
Annotation Cluster 3	Enrichment Score: 1.553
GO Category	GO Term: Cell Organization and Biogenesis	Count	%	P-Value	Affymetrix Probe IDs	List Total	Pop Hits	Pop Total	Fold Enrichment	Bonferroni	Benjamini	FDR
GOTERM_CC_FAT	GO:0005694~chromosome	7	3.66492	0.00336906	264384_AT, 263569_AT, 266817_AT, 247238_AT, 250213_AT, 259468_AT, 249127_AT	96	211	13779	4.7617	0.312434	0.312434	3.74723
GOTERM_CC_FAT	GO:0044427~chromosomal part	6	3.14136	0.00446176	264384_AT, 263569_AT, 247238_AT, 250213_AT, 259468_AT, 249127_AT	96	156	13779	5.52043	0.39126	0.219782	4.9348
GOTERM_CC_FAT	GO:0043228~non-membrane-bounded organelle	13	6.80628	0.0938682	263569_AT, 260382_AT, 256659_AT, 250213_AT, 265585_AT, 259468_AT, 253201_AT, 249127_AT, 264384_AT, 266817_AT, 247238_AT, 265076_AT, 261119_AT	96	1144	13779	1.63104	0.999982	0.630153	67.226
GOTERM_CC_FAT	GO:0043232~intracellular non-membrane-bounded organelle	13	6.80628	0.0938682	263569_AT, 260382_AT, 256659_AT, 250213_AT, 265585_AT, 259468_AT, 253201_AT, 249127_AT, 264384_AT, 266817_AT, 247238_AT, 265076_AT, 261119_AT	96	1144	13779	1.63104	0.999982	0.630153	67.226
GOTERM_CC_FAT	GO:0000785~chromatin	3	1.57068	0.130146	264384_AT, 247238_AT, 249127_AT	96	91	13779	4.7318	1	0.724655	79.3601
Annotation Cluster 4	Enrichment Score: 1.406
GO Category	GO Term: Transcription, DNA-dependent	Count	%	P-Value	Affymetrix Probe IDs	List Total	Pop Hits	Pop Total	Fold Enrichment	Bonferroni	Benjamini	FDR
GOTERM_BP_FAT	GO:0051276~chromosome organization	9	4.71204	0.000551113	264384_AT, 263569_AT, 248265_AT, 266817_AT, 258944_AT, 247238_AT, 250213_AT, 252142_AT, 260463_AT	102	258	13998	4.78728	0.212347	0.212347	0.774757
GOTERM_BP_FAT	GO:0016568~chromatin modification	6	3.14136	0.0031194	264384_AT, 248265_AT, 266817_AT, 258944_AT, 247238_AT, 252142_AT	102	137	13998	6.0103	0.741487	0.491558	4.31226
GOTERM_BP_FAT	GO:0006325~chromatin organization	6	3.14136	0.0211353	264384_AT, 248265_AT, 266817_AT, 258944_AT, 247238_AT, 252142_AT	102	219	13998	3.75987	0.999904	0.954189	26.0212
SP_PIR_KEYWORDS	chromatin regulator	4	2.09424	0.0276377	248265_AT, 266817_AT, 258944_AT, 247238_AT	179	97	26538	6.11369	0.956674	0.956674	27.2183
GOTERM_BP_FAT	GO:0016570~histone modification	3	1.57068	0.0617321	266817_AT, 258944_AT, 252142_AT	102	56	13998	7.35189	1	0.968217	59.303
GOTERM_BP_FAT	GO:0016569~covalent chromatin modification	3	1.57068	0.0676505	266817_AT, 258944_AT, 252142_AT	102	59	13998	6.97807	1	0.965613	62.7788
INTERPRO	IPR019787:Zinc finger, PHD-finger	3	1.57068	0.0913894	264384_AT, 248265_AT, 252142_AT	150	71	20885	5.8831	1	0.98723	71.6987
INTERPRO	IPR019786:Zinc finger, PHD-type, conserved site	3	1.57068	0.154883	264384_AT, 248265_AT, 252142_AT	150	98	20885	4.26224	1	0.993931	89.0996
INTERPRO	IPR001965:Zinc finger, PHD-type	3	1.57068	0.334869	264384_AT, 248265_AT, 252142_AT	150	167	20885	2.5012	1	0.999809	99.5349
SMART	SM00249:PHD	3	1.57068	0.436741	264384_AT, 248265_AT, 252142_AT	69	167	7691	2.00234	1	0.993721	99.6304
Annotation Cluster 5	Enrichment Score: 1.169
GO Category	GO Term	Count	%	P-Value	Affymetrix Probe IDs	List Total	Pop Hits	Pop Total	Fold Enrichment	Bonferroni	Benjamini	FDR
INTERPRO	IPR019734:Tetratricopeptide repeat	4	2.09424	0.0393745	248299_AT, 262104_AT, 259973_AT, 265585_AT	150	105	20885	5.30413	0.999983	0.995844	41.085
INTERPRO	IPR013026:Tetratricopeptide region	4	2.09424	0.0591695	248299_AT, 262104_AT, 259973_AT, 265585_AT	150	124	20885	4.4914	1	0.996114	55.2156
SMART	SM00028:TPR	4	2.09424	0.0655307	248299_AT, 262104_AT, 259973_AT, 265585_AT	69	105	7691	4.24624	0.972461	0.834052	48.38
INTERPRO	IPR011990:Tetratricopeptide-like helical	4	2.09424	0.138008	248299_AT, 262104_AT, 259973_AT, 265585_AT	150	180	20885	3.09407	1	0.993704	85.8574
Annotation Cluster 6	Enrichment Score: 1.055
GO Category	GO Term	Count	%	P-Value	Affymetrix Probe IDs	List Total	Pop Hits	Pop Total	Fold Enrichment	Bonferroni	Benjamini	FDR
GOTERM_BP_FAT	GO:0048316~seed development	8	4.18848	0.0366569	266817_AT, 247386_AT, 265585_AT, 259468_AT, 252734_AT, 253201_AT, 264596_AT, 261119_AT	102	432	13998	2.54139	1	0.982449	40.9571
GOTERM_BP_FAT	GO:0010154~fruit development	8	4.18848	0.0449631	266817_AT, 247386_AT, 265585_AT, 259468_AT, 252734_AT, 253201_AT, 264596_AT, 261119_AT	102	452	13998	2.42894	1	0.963849	47.7475
GOTERM_BP_FAT	GO:0009793~embryonic development ending in seed dormancy	7	3.66492	0.0523386	247386_AT, 265585_AT, 259468_AT, 252734_AT, 253201_AT, 264596_AT, 261119_AT	102	372	13998	2.58238	1	0.964039	53.1616
GOTERM_BP_FAT	GO:0003006~reproductive developmental process	10	5.2356	0.127896	266817_AT, 247386_AT, 245529_AT, 264268_AT, 265585_AT, 259468_AT, 252734_AT, 253201_AT, 264596_AT, 261119_AT	102	807	13998	1.70056	1	0.995423	85.4961
GOTERM_BP_FAT	GO:0048608~reproductive structure development	9	4.71204	0.157397	266817_AT, 247386_AT, 264268_AT, 265585_AT, 259468_AT, 252734_AT, 253201_AT, 264596_AT, 261119_AT	102	731	13998	1.68963	1	0.992872	91.0747
GOTERM_BP_FAT	GO:0009791~post-embryonic development	9	4.71204	0.27116	266817_AT, 247386_AT, 264268_AT, 265585_AT, 259468_AT, 252734_AT, 253201_AT, 264596_AT, 261119_AT	102	851	13998	1.45137	1	0.998529	98.8468
Annotation Cluster 7	Enrichment Score: 1.014
GO Category	GO Term	Count	%	P-Value	Affymetrix Probe IDs	List Total	Pop Hits	Pop Total	Fold Enrichment	Bonferroni	Benjamini	FDR
INTERPRO	IPR014001:DEAD-like helicase, N-terminal	5	2.6178	0.0202729	264384_AT, 260525_AT, 245529_AT, 261008_AT, 260463_AT	150	145	20885	4.80115	0.99627	0.99627	23.6431
SMART	SM00487:DEXDc	5	2.6178	0.0389966	264384_AT, 260525_AT, 245529_AT, 261008_AT, 260463_AT	69	145	7691	3.84358	0.878544	0.878544	32.1647
INTERPRO	IPR014021:Helicase, superfamily 1 and 2, ATP-binding	4	2.09424	0.0762073	264384_AT, 260525_AT, 261008_AT, 260463_AT	150	138	20885	4.03575	1	0.995528	64.796
INTERPRO	IPR001650:DNA/RNA helicase, C-terminal	4	2.09424	0.0788041	264384_AT, 260525_AT, 261008_AT, 260463_AT	150	140	20885	3.9781	1	0.988686	66.0773
SMART	SM00490:HELICc	4	2.09424	0.12647	264384_AT, 260525_AT, 261008_AT, 260463_AT	69	140	7691	3.18468	0.999228	0.908258	73.2653
GOTERM_MF_FAT	GO:0004386~helicase activity	4	2.09424	0.135914	264384_AT, 260525_AT, 261008_AT, 260463_AT	109	175	14806	3.1048	1	0.966913	84.2073
SP_PIR_KEYWORDS	helicase	3	1.57068	0.212081	264384_AT, 260525_AT, 260463_AT	179	128	26538	3.47477	1	0.977935	93.2929
GOTERM_MF_FAT	GO:0016887~ATPase activity	5	2.6178	0.444776	264384_AT, 260525_AT, 262005_AT, 256988_S_AT, 260463_AT	109	467	14806	1.45433	1	0.997216	99.9409
Annotation Cluster 8	Enrichment Score: 0.804
GO Category	GO Term	Count	%	P-Value	Affymetrix Probe IDs	List Total	Pop Hits	Pop Total	Fold Enrichment	Bonferroni	Benjamini	FDR
GOTERM_CC_FAT	GO:0044434~chloroplast part	14	7.32984	0.0136453	245291_AT, 259193_AT, 248899_AT, 253201_AT, 261519_AT, 264416_AT, 267578_AT, 245515_AT, 250532_AT, 265076_AT, 266129_AT, 260525_AT, 248094_AT, 261119_AT	96	954	13779	2.10633	0.782392	0.262886	14.4004
GOTERM_CC_FAT	GO:0044435~plastid part	14	7.32984	0.0172585	245291_AT, 259193_AT, 248899_AT, 253201_AT, 261519_AT, 264416_AT, 267578_AT, 245515_AT, 250532_AT, 265076_AT, 266129_AT, 260525_AT, 248094_AT, 261119_AT	96	984	13779	2.04211	0.855203	0.214592	17.8827
GOTERM_BP_FAT	GO:0006457~protein folding	5	2.6178	0.108032	259193_AT, 267578_AT, 249575_AT, 265076_AT, 248094_AT	102	251	13998	2.73377	1	0.992918	80.0711
GOTERM_CC_FAT	GO:0009570~chloroplast stroma	6	3.14136	0.164089	259193_AT, 267578_AT, 266129_AT, 265076_AT, 248094_AT, 261119_AT	96	420	13779	2.05045	1	0.783546	86.8455
GOTERM_CC_FAT	GO:0009532~plastid stroma	6	3.14136	0.189489	259193_AT, 267578_AT, 266129_AT, 265076_AT, 248094_AT, 261119_AT	96	442	13779	1.94839	1	0.810944	90.7228
SP_PIR_KEYWORDS	transit peptide	9	4.71204	0.334522	259193_AT, 246202_AT, 266129_AT, 260595_AT, 265076_AT, 247436_AT, 261119_AT, 258317_AT, 261519_AT	179	978	26538	1.36433	1	0.952203	99.0113
SP_PIR_KEYWORDS	plastid	6	3.14136	0.57395	259193_AT, 246202_AT, 266129_AT, 265076_AT, 261119_AT, 261519_AT	179	755	26538	1.1782	1	0.98701	99.9937
SP_PIR_KEYWORDS	chloroplast	6	3.14136	0.602942	259193_AT, 246202_AT, 266129_AT, 265076_AT, 261119_AT, 261519_AT	179	780	26538	1.14044	1	0.988867	99.9972
UP_SEQ_FEATURE	transit peptide:Chloroplast	5	2.6178	0.629227	259193_AT, 266129_AT, 265076_AT, 261119_AT, 261519_AT	62	624	8885	1.14829	1	0.999993	99.9997
Annotation Cluster 9	Enrichment Score: 0.692
GO Category	GO Term	Count	%	P-Value	Affymetrix Probe IDs	List Total	Pop Hits	Pop Total	Fold Enrichment	Bonferroni	Benjamini	FDR
GOTERM_BP_FAT	GO:0006396~RNA processing	8	4.18848	0.0382294	250878_AT, 260525_AT, 248900_AT, 267017_AT, 263068_AT, 248724_AT, 251798_AT, 250056_AT	102	436	13998	2.51808	1	0.965803	42.3024
GOTERM_BP_FAT	GO:0034470~ncRNA processing	3	1.57068	0.391777	267017_AT, 248724_AT, 250056_AT	102	187	13998	2.20164	1	0.998803	99.9102
GOTERM_BP_FAT	GO:0034660~ncRNA metabolic process	3	1.57068	0.560546	267017_AT, 248724_AT, 250056_AT	102	259	13998	1.5896	1	0.999399	99.9991
Annotation Cluster 10	Enrichment Score: 0.629
GO Category	GO Term	Count	%	P-Value	Affymetrix Probe IDs	List Total	Pop Hits	Pop Total	Fold Enrichment	Bonferroni	Benjamini	FDR
UP_SEQ_FEATURE	domain:F-box	8	4.18848	0.157678	256943_AT, 257530_AT, 257443_AT, 261681_AT, 263680_AT, 260272_AT, 262633_AT, 262500_AT	62	652	8885	1.75836	1	0.999901	88.6528
INTERPRO	IPR001810:Cyclin-like F-box	8	4.18848	0.210033	256943_AT, 257530_AT, 257443_AT, 261681_AT, 263680_AT, 260272_AT, 262633_AT, 262500_AT	150	677	20885	1.6453	1	0.998398	95.5184
SMART	SM00256:FBOX	8	4.18848	0.3911	256943_AT, 257530_AT, 257443_AT, 261681_AT, 263680_AT, 260272_AT, 262633_AT, 262500_AT	69	677	7691	1.31715	1	0.994798	99.2095
Annotation Cluster 11	Enrichment Score: 0.621
GO Category	GO Term	Count	%	P-Value	Affymetrix Probe IDs	List Total	Pop Hits	Pop Total	Fold Enrichment	Bonferroni	Benjamini	FDR
GOTERM_MF_FAT	GO:0032561~guanyl ribonucleotide binding	5	2.6178	0.152314	260930_AT, 264918_AT, 245515_AT, 266520_AT, 253615_AT	109	283	14806	2.39991	1	0.968888	87.603
GOTERM_MF_FAT	GO:0019001~guanyl nucleotide binding	5	2.6178	0.156419	260930_AT, 264918_AT, 245515_AT, 266520_AT, 253615_AT	109	286	14806	2.37474	1	0.961123	88.3405
GOTERM_MF_FAT	GO:0005525~GTP binding	3	1.57068	0.574716	260930_AT, 264918_AT, 245515_AT	109	263	14806	1.54945	1	0.998359	99.998
Annotation Cluster 12	Enrichment Score: 0.587
GO Category	GO Term	Count	%	P-Value	Affymetrix Probe IDs	List Total	Pop Hits	Pop Total	Fold Enrichment	Bonferroni	Benjamini	FDR
GOTERM_BP_FAT	GO:0045087~innate immune response	5	2.6178	0.137548	266817_AT, 265076_AT, 262114_AT, 254585_AT, 249388_AT	102	275	13998	2.49519	1	0.995201	87.6037
GOTERM_BP_FAT	GO:0009814~defense response, incompatible interaction	3	1.57068	0.152495	266817_AT, 265076_AT, 262114_AT	102	96	13998	4.2886	1	0.994008	90.3134
GOTERM_BP_FAT	GO:0006955~immune response	5	2.6178	0.161601	266817_AT, 265076_AT, 262114_AT, 254585_AT, 249388_AT	102	293	13998	2.3419	1	0.99152	91.6829
GOTERM_BP_FAT	GO:0008219~cell death	4	2.09424	0.277543	265076_AT, 262114_AT, 254585_AT, 249388_AT	102	254	13998	2.16119	1	0.997802	98.9814
GOTERM_BP_FAT	GO:0016265~death	4	2.09424	0.277543	265076_AT, 262114_AT, 254585_AT, 249388_AT	102	254	13998	2.16119	1	0.997802	98.9814
GOTERM_BP_FAT	GO:0012501~programmed cell death	3	1.57068	0.480248	262114_AT, 254585_AT, 249388_AT	102	223	13998	1.84621	1	0.999422	99.9902
GOTERM_BP_FAT	GO:0006952~defense response	8	4.18848	0.620784	248864_AT, 266817_AT, 259193_AT, 265076_AT, 249101_AT, 262114_AT, 254585_AT, 249388_AT	102	1030	13998	1.06591	1	0.999368	99.9999
Annotation Cluster 13	Enrichment Score: 0.548
GO Category	GO Term	Count	%	P-Value	Affymetrix Probe IDs	List Total	Pop Hits	Pop Total	Fold Enrichment	Bonferroni	Benjamini	FDR
INTERPRO	IPR001005:SANT, DNA-binding	5	2.6178	0.10309	264692_AT, 247386_AT, 250213_AT, 254413_AT, 255903_AT	150	249	20885	2.79585	1	0.985638	76.14
SMART	SM00717:SANT	5	2.6178	0.17759	264692_AT, 247386_AT, 250213_AT, 254413_AT, 255903_AT	69	249	7691	2.23823	0.999968	0.925024	85.1556
INTERPRO	IPR017930:Myb-type HTH DNA-binding domain	4	2.09424	0.220688	264692_AT, 250213_AT, 254413_AT, 255903_AT	150	227	20885	2.45345	1	0.997947	96.2523
GOTERM_BP_FAT	GO:0009737~response to abscisic acid stimulus	4	2.09424	0.338759	264692_AT, 258350_AT, 254413_AT, 255903_AT	102	285	13998	1.92611	1	0.998684	99.7079
INTERPRO	IPR014778:Myb, DNA-binding	3	1.57068	0.56404	264692_AT, 254413_AT, 255903_AT	150	264	20885	1.5822	1	0.999993	99.9982
INTERPRO	IPR012287:Homeodomain-related	3	1.57068	0.665209	250213_AT, 254413_AT, 255903_AT	150	318	20885	1.31352	1	0.999996	99.9999
Annotation Cluster 14	Enrichment Score: 0.526
GO Category	GO Term	Count	%	P-Value	Affymetrix Probe IDs	List Total	Pop Hits	Pop Total	Fold Enrichment	Bonferroni	Benjamini	FDR
GOTERM_MF_FAT	GO:0017076~purine nucleotide binding	28	14.6597	0.066778	257771_AT, 245291_AT, 260930_AT, 256659_AT, 248724_AT, 266520_AT, 245130_AT, 261519_AT, 264384_AT, 248254_AT, 260525_AT, 248541_AT, 262005_AT, 253671_AT, 257737_AT, 253615_AT, 249588_AT, 263569_AT, 258350_AT, 261008_AT, 260463_AT, 249388_AT, 264918_AT, 245515_AT, 261969_AT, 265076_AT, 263962_AT, 254585_AT	109	2785	14806	1.36566	1	0.973441	58.2373
GOTERM_MF_FAT	GO:0032553~ribonucleotide binding	26	13.6126	0.089685	257771_AT, 260930_AT, 256659_AT, 266520_AT, 245130_AT, 261519_AT, 264384_AT, 248254_AT, 260525_AT, 248541_AT, 262005_AT, 253671_AT, 257737_AT, 253615_AT, 249588_AT, 263569_AT, 258350_AT, 261008_AT, 260463_AT, 249388_AT, 264918_AT, 261969_AT, 245515_AT, 265076_AT, 263962_AT, 254585_AT	109	2621	14806	1.34747	1	0.980678	69.4911
GOTERM_MF_FAT	GO:0032555~purine ribonucleotide binding	26	13.6126	0.089685	257771_AT, 260930_AT, 256659_AT, 266520_AT, 245130_AT, 261519_AT, 264384_AT, 248254_AT, 260525_AT, 248541_AT, 262005_AT, 253671_AT, 257737_AT, 253615_AT, 249588_AT, 263569_AT, 258350_AT, 261008_AT, 260463_AT, 249388_AT, 264918_AT, 261969_AT, 245515_AT, 265076_AT, 263962_AT, 254585_AT	109	2621	14806	1.34747	1	0.980678	69.4911
GOTERM_MF_FAT	GO:0030554~adenyl nucleotide binding	25	13.089	0.0997257	257771_AT, 245291_AT, 256659_AT, 248724_AT, 266520_AT, 245130_AT, 261519_AT, 264384_AT, 248254_AT, 260525_AT, 248541_AT, 262005_AT, 253671_AT, 257737_AT, 253615_AT, 249588_AT, 263569_AT, 258350_AT, 261008_AT, 260463_AT, 249388_AT, 261969_AT, 265076_AT, 263962_AT, 254585_AT	109	2528	14806	1.3433	1	0.9747	73.4803
GOTERM_MF_FAT	GO:0001883~purine nucleoside binding	25	13.089	0.0997257	257771_AT, 245291_AT, 256659_AT, 248724_AT, 266520_AT, 245130_AT, 261519_AT, 264384_AT, 248254_AT, 260525_AT, 248541_AT, 262005_AT, 253671_AT, 257737_AT, 253615_AT, 249588_AT, 263569_AT, 258350_AT, 261008_AT, 260463_AT, 249388_AT, 261969_AT, 265076_AT, 263962_AT, 254585_AT	109	2528	14806	1.3433	1	0.9747	73.4803
GOTERM_MF_FAT	GO:0001882~nucleoside binding	25	13.089	0.102472	257771_AT, 245291_AT, 256659_AT, 248724_AT, 266520_AT, 245130_AT, 261519_AT, 264384_AT, 248254_AT, 260525_AT, 248541_AT, 262005_AT, 253671_AT, 257737_AT, 253615_AT, 249588_AT, 263569_AT, 258350_AT, 261008_AT, 260463_AT, 249388_AT, 261969_AT, 265076_AT, 263962_AT, 254585_AT	109	2536	14806	1.33907	1	0.960967	74.4845
GOTERM_MF_FAT	GO:0032559~adenyl ribonucleotide binding	23	12.0419	0.13377	263569_AT, 257771_AT, 258350_AT, 256659_AT, 261008_AT, 266520_AT, 245130_AT, 260463_AT, 249388_AT, 261519_AT, 264384_AT, 248254_AT, 261969_AT, 260525_AT, 265076_AT, 248541_AT, 253671_AT, 262005_AT, 257737_AT, 263962_AT, 254585_AT, 253615_AT, 249588_AT	109	2368	14806	1.31934	1	0.976939	83.705
GOTERM_MF_FAT	GO:0000166~nucleotide binding	30	15.7068	0.165959	257771_AT, 245291_AT, 254679_AT, 260930_AT, 256659_AT, 248724_AT, 251798_AT, 266520_AT, 245130_AT, 261519_AT, 264384_AT, 248254_AT, 260525_AT, 248541_AT, 262005_AT, 253671_AT, 257737_AT, 253615_AT, 249588_AT, 263569_AT, 258350_AT, 261008_AT, 260463_AT, 249388_AT, 264918_AT, 245515_AT, 261969_AT, 265076_AT, 263962_AT, 254585_AT	109	3333	14806	1.22264	1	0.958238	89.901
SP_PIR_KEYWORDS	kinase	10	5.2356	0.20519	257771_AT, 258350_AT, 248254_AT, 260244_AT, 248541_AT, 253671_AT, 257737_AT, 245130_AT, 249588_AT, 261519_AT	179	970	26538	1.52842	1	0.986252	92.597
SP_PIR_KEYWORDS	nucleotide-binding	17	8.90052	0.226991	257771_AT, 258350_AT, 256659_AT, 261008_AT, 266520_AT, 261519_AT, 249388_AT, 264384_AT, 248254_AT, 264918_AT, 260525_AT, 265076_AT, 248541_AT, 262005_AT, 253671_AT, 257737_AT, 253615_AT	179	1935	26538	1.30252	1	0.959401	94.5989
GOTERM_MF_FAT	GO:0005524~ATP binding	21	10.9948	0.254299	263569_AT, 257771_AT, 258350_AT, 256659_AT, 261008_AT, 245130_AT, 260463_AT, 249388_AT, 261519_AT, 264384_AT, 248254_AT, 261969_AT, 260525_AT, 265076_AT, 248541_AT, 253671_AT, 262005_AT, 257737_AT, 263962_AT, 254585_AT, 249588_AT	109	2340	14806	1.21903	1	0.991262	97.5454
INTERPRO	IPR000719:Protein kinase, core	10	5.2356	0.256676	257771_AT, 258350_AT, 248254_AT, 261969_AT, 248541_AT, 253671_AT, 263962_AT, 245130_AT, 249588_AT, 261519_AT	150	970	20885	1.4354	1	0.998827	97.9894
SP_PIR_KEYWORDS	atp-binding	15	7.8534	0.262302	257771_AT, 258350_AT, 256659_AT, 261008_AT, 260463_AT, 261519_AT, 249388_AT, 264384_AT, 248254_AT, 265076_AT, 260525_AT, 248541_AT, 262005_AT, 253671_AT, 257737_AT	179	1716	26538	1.29595	1	0.966869	96.8209
GOTERM_BP_FAT	GO:0016310~phosphorylation	11	5.75916	0.343685	257771_AT, 258350_AT, 248254_AT, 261969_AT, 248541_AT, 253671_AT, 256988_S_AT, 263962_AT, 245130_AT, 249588_AT, 261519_AT	102	1178	13998	1.28148	1	0.998141	99.7372
GOTERM_BP_FAT	GO:0006468~protein amino acid phosphorylation	10	5.2356	0.361432	257771_AT, 258350_AT, 248254_AT, 261969_AT, 248541_AT, 253671_AT, 263962_AT, 245130_AT, 249588_AT, 261519_AT	102	1065	13998	1.28859	1	0.998457	99.8215
GOTERM_MF_FAT	GO:0004672~protein kinase activity	10	5.2356	0.421428	257771_AT, 258350_AT, 248254_AT, 261969_AT, 248541_AT, 253671_AT, 263962_AT, 245130_AT, 249588_AT, 261519_AT	109	1110	14806	1.22374	1	0.997637	99.9005
GOTERM_BP_FAT	GO:0006796~phosphate metabolic process	11	5.75916	0.438102	257771_AT, 258350_AT, 248254_AT, 261969_AT, 248541_AT, 253671_AT, 256988_S_AT, 263962_AT, 245130_AT, 249588_AT, 261519_AT	102	1273	13998	1.18585	1	0.999352	99.9706
GOTERM_BP_FAT	GO:0006793~phosphorus metabolic process	11	5.75916	0.439101	257771_AT, 258350_AT, 248254_AT, 261969_AT, 248541_AT, 253671_AT, 256988_S_AT, 263962_AT, 245130_AT, 249588_AT, 261519_AT	102	1274	13998	1.18492	1	0.999218	99.9714
INTERPRO	IPR017442:Serine/threonine protein kinase-related	7	3.66492	0.533249	257771_AT, 258350_AT, 248254_AT, 248541_AT, 253671_AT, 263962_AT, 249588_AT	150	820	20885	1.18858	1	0.999995	99.9956
INTERPRO	IPR002290:Serine/threonine protein kinase	3	1.57068	0.547328	257771_AT, 258350_AT, 263962_AT	150	256	20885	1.63164	1	0.999994	99.9971
UP_SEQ_FEATURE	domain:Protein kinase	4	2.09424	0.567283	257771_AT, 258350_AT, 248254_AT, 261519_AT	62	427	8885	1.34245	1	1	99.9976
GOTERM_MF_FAT	GO:0004674~protein serine/threonine kinase activity	8	4.18848	0.572994	257771_AT, 258350_AT, 248254_AT, 248541_AT, 253671_AT, 263962_AT, 245130_AT, 249588_AT	109	975	14806	1.11454	1	0.998665	99.9979
INTERPRO	IPR017441:Protein kinase, ATP binding site	6	3.14136	0.58102	257771_AT, 258350_AT, 248254_AT, 248541_AT, 253671_AT, 261519_AT	150	715	20885	1.16839	1	0.999993	99.9989
UP_SEQ_FEATURE	binding site:ATP	4	2.09424	0.60657	257771_AT, 258350_AT, 248254_AT, 261519_AT	62	452	8885	1.2682	1	0.999999	99.9993
UP_SEQ_FEATURE	nucleotide phosphate-binding region:ATP	6	3.14136	0.622146	264384_AT, 257771_AT, 258350_AT, 248254_AT, 260525_AT, 261519_AT	62	773	8885	1.11234	1	0.999999	99.9996
INTERPRO	IPR008271:Serine/threonine protein kinase, active site	6	3.14136	0.646669	257771_AT, 258350_AT, 248541_AT, 253671_AT, 263962_AT, 249588_AT	150	770	20885	1.08494	1	0.999996	99.9999
SMART	SM00220:S_TKc	3	1.57068	0.666957	257771_AT, 258350_AT, 263962_AT	69	256	7691	1.30622	1	0.998458	99.9978
UP_SEQ_FEATURE	active site:Proton acceptor	4	2.09424	0.732824	257771_AT, 258350_AT, 247436_AT, 261519_AT	62	546	8885	1.04986	1	0.999999	100
SP_PIR_KEYWORDS	serine/threonine-protein kinase	4	2.09424	0.852397	257771_AT, 258350_AT, 248541_AT, 253671_AT	179	701	26538	0.845974	1	0.999209	100
Annotation Cluster 15	Enrichment Score: 0.460
GO Category	GO Term	Count	%	P-Value	Affymetrix Probe IDs	List Total	Pop Hits	Pop Total	Fold Enrichment	Bonferroni	Benjamini	FDR
GOTERM_CC_FAT	GO:0044451~nucleoplasm part	3	1.57068	0.251327	250213_AT, 262114_AT, 251798_AT	96	140	13779	3.07567	1	0.882575	96.2212
GOTERM_CC_FAT	GO:0005654~nucleoplasm	3	1.57068	0.28969	250213_AT, 262114_AT, 251798_AT	96	155	13779	2.77802	1	0.906799	97.9164
GOTERM_CC_FAT	GO:0070013~intracellular organelle lumen	7	3.66492	0.302232	259193_AT, 249575_AT, 250213_AT, 247436_AT, 248899_AT, 262114_AT, 251798_AT	96	659	13779	1.52461	1	0.904605	98.2968
GOTERM_CC_FAT	GO:0043233~organelle lumen	7	3.66492	0.302232	259193_AT, 249575_AT, 250213_AT, 247436_AT, 248899_AT, 262114_AT, 251798_AT	96	659	13779	1.52461	1	0.904605	98.2968
GOTERM_CC_FAT	GO:0031974~membrane-enclosed lumen	7	3.66492	0.311957	259193_AT, 249575_AT, 250213_AT, 247436_AT, 248899_AT, 262114_AT, 251798_AT	96	667	13779	1.50632	1	0.900315	98.547
GOTERM_CC_FAT	GO:0031981~nuclear lumen	3	1.57068	0.841605	250213_AT, 262114_AT, 251798_AT	96	472	13779	0.912275	1	0.999135	100
Annotation Cluster 16	Enrichment Score: 0.455
GO Category	GO Term	Count	%	P-Value	Affymetrix Probe IDs	List Total	Pop Hits	Pop Total	Fold Enrichment	Bonferroni	Benjamini	FDR
GOTERM_BP_FAT	GO:0009651~response to salt stress	5	2.6178	0.276343	264692_AT, 258350_AT, 264268_AT, 247436_AT, 254413_AT	102	369	13998	1.85956	1	0.998281	98.9573
GOTERM_BP_FAT	GO:0006970~response to osmotic stress	5	2.6178	0.325127	264692_AT, 258350_AT, 264268_AT, 247436_AT, 254413_AT	102	399	13998	1.71974	1	0.998898	99.6105
GOTERM_BP_FAT	GO:0009737~response to abscisic acid stimulus	4	2.09424	0.338759	264692_AT, 258350_AT, 254413_AT, 255903_AT	102	285	13998	1.92611	1	0.998684	99.7079
GOTERM_BP_FAT	GO:0009628~response to abiotic stimulus	10	5.2356	0.499776	264692_AT, 256954_AT, 258350_AT, 249575_AT, 265076_AT, 264268_AT, 247436_AT, 254413_AT, 265197_AT, 262500_AT	102	1197	13998	1.14649	1	0.999446	99.9943
Annotation Cluster 17	Enrichment Score: 0.454
GO Category	GO Term	Count	%	P-Value	Affymetrix Probe IDs	List Total	Pop Hits	Pop Total	Fold Enrichment	Bonferroni	Benjamini	FDR
SP_PIR_KEYWORDS	nucleus	20	10.4712	0.0951565	262212_AT, 256954_AT, 261395_AT, 255416_AT, 250213_AT, 254413_AT, 260337_AT, 263683_AT, 255903_AT, 262114_AT, 251891_AT, 263895_AT, 264692_AT, 264384_AT, 248265_AT, 248864_AT, 266817_AT, 247238_AT, 260525_AT, 262500_AT	179	2052	26538	1.445	0.999986	0.996301	67.8096
GOTERM_BP_FAT	GO:0006350~transcription	14	7.32984	0.148735	254872_AT, 262212_AT, 258944_AT, 261395_AT, 255416_AT, 250213_AT, 260337_AT, 263683_AT, 251891_AT, 263895_AT, 248864_AT, 247238_AT, 246893_AT, 252142_AT	102	1311	13998	1.46552	1	0.995316	89.6892
GOTERM_BP_FAT	GO:0045449~regulation of transcription	19	9.94764	0.202229	262212_AT, 258944_AT, 261395_AT, 255416_AT, 253526_AT, 250213_AT, 254413_AT, 260337_AT, 263683_AT, 255903_AT, 251891_AT, 263895_AT, 258059_AT, 264692_AT, 264384_AT, 248265_AT, 248864_AT, 264333_AT, 247238_AT	102	2024	13998	1.28828	1	0.995639	95.8733
GOTERM_BP_FAT	GO:0009725~response to hormone stimulus	10	5.2356	0.208828	264384_AT, 264692_AT, 262212_AT, 258350_AT, 261395_AT, 265585_AT, 263683_AT, 254413_AT, 255903_AT, 251891_AT	102	909	13998	1.50974	1	0.995196	96.3296
GOTERM_BP_FAT	GO:0009719~response to endogenous stimulus	10	5.2356	0.270264	264384_AT, 264692_AT, 262212_AT, 258350_AT, 261395_AT, 265585_AT, 263683_AT, 254413_AT, 255903_AT, 251891_AT	102	975	13998	1.40754	1	0.99891	98.8267
SP_PIR_KEYWORDS	Transcription	11	5.75916	0.293946	248864_AT, 262212_AT, 258944_AT, 261395_AT, 247238_AT, 255416_AT, 250213_AT, 260337_AT, 263683_AT, 251891_AT, 263895_AT	179	1209	26538	1.34891	1	0.950148	98.066
GOTERM_BP_FAT	GO:0010033~response to organic substance	11	5.75916	0.341729	264384_AT, 264692_AT, 262212_AT, 258350_AT, 261395_AT, 265585_AT, 263683_AT, 254413_AT, 255903_AT, 262114_AT, 251891_AT	102	1176	13998	1.28366	1	0.998445	99.7259
SP_PIR_KEYWORDS	transcription regulation	10	5.2356	0.399027	248864_AT, 262212_AT, 258944_AT, 261395_AT, 247238_AT, 255416_AT, 260337_AT, 263683_AT, 251891_AT, 263895_AT	179	1184	26538	1.25217	1	0.971687	99.6887
GOTERM_MF_FAT	GO:0003677~DNA binding	20	10.4712	0.413712	254872_AT, 247386_AT, 261395_AT, 255416_AT, 253526_AT, 250213_AT, 254413_AT, 260337_AT, 263683_AT, 255903_AT, 251891_AT, 249127_AT, 263895_AT, 258059_AT, 264692_AT, 264384_AT, 248265_AT, 248864_AT, 264333_AT, 252142_AT	109	2436	14806	1.11523	1	0.998029	99.8824
GOTERM_BP_FAT	GO:0009733~response to auxin stimulus	4	2.09424	0.440267	264384_AT, 264692_AT, 265585_AT, 263683_AT	102	337	13998	1.62891	1	0.999069	99.9722
SP_PIR_KEYWORDS	dna-binding	11	5.75916	0.463589	248864_AT, 261395_AT, 255416_AT, 250213_AT, 252142_AT, 260337_AT, 263683_AT, 254413_AT, 255903_AT, 251891_AT, 263895_AT	179	1398	26538	1.16654	1	0.974563	99.9142
GOTERM_BP_FAT	GO:0006355~regulation of transcription, DNA-dependent	8	4.18848	0.679303	248265_AT, 262212_AT, 261395_AT, 255416_AT, 250213_AT, 260337_AT, 255903_AT, 251891_AT	102	1089	13998	1.00816	1	0.999795	100
GOTERM_BP_FAT	GO:0051252~regulation of RNA metabolic process	8	4.18848	0.684935	248265_AT, 262212_AT, 261395_AT, 255416_AT, 250213_AT, 260337_AT, 255903_AT, 251891_AT	102	1095	13998	1.00263	1	0.999792	100
GOTERM_MF_FAT	GO:0030528~transcription regulator activity	13	6.80628	0.754455	262212_AT, 261395_AT, 250213_AT, 253526_AT, 254413_AT, 260337_AT, 263683_AT, 251891_AT, 255903_AT, 264692_AT, 258059_AT, 248864_AT, 264333_AT	109	1913	14806	0.923081	1	0.999901	100
GOTERM_MF_FAT	GO:0003700~transcription factor activity	11	5.75916	0.794845	258059_AT, 264692_AT, 248864_AT, 264333_AT, 261395_AT, 253526_AT, 260337_AT, 263683_AT, 254413_AT, 255903_AT, 251891_AT	109	1678	14806	0.890455	1	0.999925	100
Annotation Cluster 18	Enrichment Score: 0.374
GO Category	GO Term	Count	%	P-Value	Affymetrix Probe IDs	List Total	Pop Hits	Pop Total	Fold Enrichment	Bonferroni	Benjamini	FDR
GOTERM_BP_FAT	GO:0048364~root development	3	1.57068	0.414565	264384_AT, 265585_AT, 263683_AT	102	196	13998	2.10054	1	0.999111	99.9476
GOTERM_BP_FAT	GO:0022622~root system development	3	1.57068	0.414565	264384_AT, 265585_AT, 263683_AT	102	196	13998	2.10054	1	0.999111	99.9476
GOTERM_BP_FAT	GO:0009733~response to auxin stimulus	4	2.09424	0.440267	264384_AT, 264692_AT, 265585_AT, 263683_AT	102	337	13998	1.62891	1	0.999069	99.9722
Annotation Cluster 19	Enrichment Score: 0.372
GO Category	GO Term	Count	%	P-Value	Affymetrix Probe IDs	List Total	Pop Hits	Pop Total	Fold Enrichment	Bonferroni	Benjamini	FDR
UP_SEQ_FEATURE	active site:Nucleophile	5	2.6178	0.0589218	249744_AT, 251428_AT, 266750_S_AT, 247436_AT, 254339_AT	62	214	8885	3.34828	0.999998	0.999998	53.7072
UP_SEQ_FEATURE	binding site:Substrate	5	2.6178	0.0942465	249744_AT, 251428_AT, 246202_AT, 266750_S_AT, 254339_AT	62	252	8885	2.84338	1	0.999976	71.5037
SP_PIR_KEYWORDS	glycosidase	5	2.6178	0.149149	249744_AT, 251428_AT, 266357_AT, 253326_AT, 254339_AT	179	304	26538	2.43844	1	0.997595	83.9736
UP_SEQ_FEATURE	active site:Proton donor	4	2.09424	0.190004	249744_AT, 251428_AT, 266750_S_AT, 254339_AT	62	219	8885	2.61747	1	0.999474	93.092
UP_SEQ_FEATURE	region of interest:Substrate binding	3	1.57068	0.201633	249744_AT, 251428_AT, 254339_AT	62	121	8885	3.55305	1	0.999009	94.2495
SP_PIR_KEYWORDS	hydrolase	13	6.80628	0.27479	251428_AT, 261008_AT, 260463_AT, 254395_AT, 264384_AT, 249744_AT, 246261_AT, 253326_AT, 246202_AT, 266357_AT, 260525_AT, 266750_S_AT, 254339_AT	179	1459	26538	1.321	1	0.962045	97.3803
UP_SEQ_FEATURE	glycosylation site:N-linked (GlcNAc...)	5	2.6178	0.924434	249744_AT, 251428_AT, 266750_S_AT, 259036_AT, 254339_AT	62	1001	8885	0.715816	1	1	100
SP_PIR_KEYWORDS	glycoprotein	5	2.6178	0.925526	249744_AT, 251428_AT, 266750_S_AT, 259036_AT, 254339_AT	179	1051	26538	0.705314	1	0.999852	100
SP_PIR_KEYWORDS	signal	7	3.66492	0.945182	248254_AT, 249744_AT, 251428_AT, 265624_AT, 266750_S_AT, 259036_AT, 254339_AT	179	1518	26538	0.683662	1	0.999908	100
UP_SEQ_FEATURE	signal peptide	7	3.66492	0.961235	248254_AT, 249744_AT, 251428_AT, 265624_AT, 266750_S_AT, 259036_AT, 254339_AT	62	1515	8885	0.662142	1	1	100
UP_SEQ_FEATURE	disulfide bond	3	1.57068	0.969084	249744_AT, 251428_AT, 254339_AT	62	746	8885	0.576299	1	1	100
SP_PIR_KEYWORDS	disulfide bond	3	1.57068	0.970056	249744_AT, 251428_AT, 254339_AT	179	787	26538	0.565147	1	0.999976	100
SP_PIR_KEYWORDS	Secreted	3	1.57068	0.987616	265624_AT, 266750_S_AT, 259036_AT	179	936	26538	0.475183	1	0.999998	100
GOTERM_CC_FAT	GO:0005576~extracellular region	4	2.09424	0.992538	265624_AT, 265076_AT, 266750_S_AT, 259036_AT	96	1225	13779	0.468673	1	1	100
Annotation Cluster 20	Enrichment Score: 0.352
GO Category	GO Term	Count	%	P-Value	Affymetrix Probe IDs	List Total	Pop Hits	Pop Total	Fold Enrichment	Bonferroni	Benjamini	FDR
UP_SEQ_FEATURE	mutagenesis site	6	3.14136	0.181002	264384_AT, 248864_AT, 256954_AT, 266817_AT, 258944_AT, 262114_AT	62	438	8885	1.9631	1	0.999813	92.0525
SP_PIR_KEYWORDS	zinc-finger	9	4.71204	0.201344	264384_AT, 248265_AT, 266817_AT, 247238_AT, 260347_AT, 265077_AT, 252142_AT, 262114_AT, 251314_AT	179	837	26538	1.59416	1	0.993501	92.1806
SP_PIR_KEYWORDS	zinc	11	5.75916	0.223793	264384_AT, 248265_AT, 266817_AT, 261931_AT, 247238_AT, 246283_AT, 260347_AT, 265077_AT, 252142_AT, 262114_AT, 251314_AT	179	1124	26538	1.45091	1	0.97118	94.3401
GOTERM_MF_FAT	GO:0008270~zinc ion binding	14	7.32984	0.431748	265077_AT, 253526_AT, 262114_AT, 251314_AT, 264692_AT, 264384_AT, 248265_AT, 266817_AT, 261931_AT, 247238_AT, 264060_AT, 246283_AT, 260347_AT, 252142_AT	109	1654	14806	1.14975	1	0.997353	99.9208
INTERPRO	IPR017907:Zinc finger, RING-type, conserved site	3	1.57068	0.47162	264384_AT, 266817_AT, 262114_AT	150	222	20885	1.88153	1	0.999991	99.9776
SP_PIR_KEYWORDS	metal-binding	15	7.8534	0.472806	265077_AT, 262114_AT, 251314_AT, 264384_AT, 248265_AT, 266817_AT, 261931_AT, 247238_AT, 246283_AT, 246202_AT, 260347_AT, 266129_AT, 252142_AT, 253886_AT, 259036_AT	179	1998	26538	1.11304	1	0.972265	99.9295
INTERPRO	IPR001841:Zinc finger, RING-type	5	2.6178	0.492007	264384_AT, 266817_AT, 265077_AT, 262114_AT, 251314_AT	150	508	20885	1.37041	1	0.99999	99.9866
GOTERM_MF_FAT	GO:0043169~cation binding	27	14.1361	0.537065	257771_AT, 251428_AT, 256818_AT, 265077_AT, 248265_AT, 264384_AT, 264692_AT, 261931_AT, 266817_AT, 247238_AT, 266357_AT, 246202_AT, 259036_AT, 259064_AT, 254339_AT, 253526_AT, 248316_AT, 265882_AT, 262114_AT, 251314_AT, 249744_AT, 246283_AT, 264060_AT, 260347_AT, 267482_S_AT, 252142_AT, 253886_AT	109	3564	14806	1.02905	1	0.999117	99.9941
GOTERM_MF_FAT	GO:0043167~ion binding	27	14.1361	0.5423	257771_AT, 251428_AT, 256818_AT, 265077_AT, 248265_AT, 264384_AT, 264692_AT, 261931_AT, 266817_AT, 247238_AT, 266357_AT, 246202_AT, 259036_AT, 259064_AT, 254339_AT, 253526_AT, 248316_AT, 265882_AT, 262114_AT, 251314_AT, 249744_AT, 246283_AT, 264060_AT, 260347_AT, 267482_S_AT, 252142_AT, 253886_AT	109	3572	14806	1.02675	1	0.998928	99.9949
GOTERM_MF_FAT	GO:0046914~transition metal ion binding	20	10.4712	0.646409	257771_AT, 256818_AT, 253526_AT, 265077_AT, 265882_AT, 262114_AT, 251314_AT, 264692_AT, 264384_AT, 248265_AT, 266817_AT, 261931_AT, 247238_AT, 264060_AT, 246283_AT, 246202_AT, 260347_AT, 252142_AT, 253886_AT, 259036_AT	109	2756	14806	0.985739	1	0.999309	99.9998
SMART	SM00184:RING	5	2.6178	0.666003	264384_AT, 266817_AT, 265077_AT, 262114_AT, 251314_AT	69	508	7691	1.09708	1	0.9993	99.9977
INTERPRO	IPR018957:Zinc finger, C3HC4 RING-type	3	1.57068	0.724522	266817_AT, 265077_AT, 251314_AT	150	356	20885	1.17331	1	0.999999	100
GOTERM_MF_FAT	GO:0046872~metal ion binding	23	12.0419	0.768056	257771_AT, 256818_AT, 253526_AT, 265077_AT, 248316_AT, 265882_AT, 262114_AT, 251314_AT, 264692_AT, 264384_AT, 248265_AT, 266817_AT, 261931_AT, 247238_AT, 246283_AT, 264060_AT, 246202_AT, 260347_AT, 267482_S_AT, 252142_AT, 253886_AT, 259036_AT, 259064_AT	109	3390	14806	0.921593	1	0.999908	100
Annotation Cluster 21	Enrichment Score: 0.341
GO Category	GO Term	Count	%	P-Value	Affymetrix Probe IDs	List Total	Pop Hits	Pop Total	Fold Enrichment	Bonferroni	Benjamini	FDR
UP_SEQ_FEATURE	mutagenesis site	6	3.14136	0.181002	264384_AT, 248864_AT, 256954_AT, 266817_AT, 258944_AT, 262114_AT	62	438	8885	1.9631	1	0.999813	92.0525
GOTERM_MF_FAT	GO:0004842~ubiquitin-protein ligase activity	4	2.09424	0.304938	256954_AT, 266817_AT, 260272_AT, 262114_AT	109	265	14806	2.05034	1	0.995731	98.9905
GOTERM_MF_FAT	GO:0019787~small conjugating protein ligase activity	4	2.09424	0.322926	256954_AT, 266817_AT, 260272_AT, 262114_AT	109	274	14806	1.98299	1	0.995745	99.2751
GOTERM_BP_FAT	GO:0006508~proteolysis	10	5.2356	0.331411	264416_AT, 266817_AT, 246202_AT, 264268_AT, 248899_AT, 260272_AT, 262114_AT, 260785_AT, 254395_AT, 262500_AT	102	1036	13998	1.32467	1	0.998775	99.6587
GOTERM_MF_FAT	GO:0016881~acid-amino acid ligase activity	4	2.09424	0.362887	256954_AT, 266817_AT, 260272_AT, 262114_AT	109	294	14806	1.84809	1	0.997306	99.6639
GOTERM_MF_FAT	GO:0016879~ligase activity, forming carbon-nitrogen bonds	4	2.09424	0.470006	256954_AT, 266817_AT, 260272_AT, 262114_AT	109	349	14806	1.55685	1	0.997666	99.9672
GOTERM_BP_FAT	GO:0009057~macromolecule catabolic process	6	3.14136	0.550194	264416_AT, 266817_AT, 266357_AT, 260272_AT, 262114_AT, 262500_AT	102	682	13998	1.20735	1	0.999458	99.9987
GOTERM_BP_FAT	GO:0019941~modification-dependent protein catabolic process	5	2.6178	0.564841	264416_AT, 266817_AT, 260272_AT, 262114_AT, 262500_AT	102	550	13998	1.24759	1	0.999359	99.9992
GOTERM_BP_FAT	GO:0043632~modification-dependent macromolecule catabolic process	5	2.6178	0.564841	264416_AT, 266817_AT, 260272_AT, 262114_AT, 262500_AT	102	550	13998	1.24759	1	0.999359	99.9992
GOTERM_BP_FAT	GO:0051603~proteolysis involved in cellular protein catabolic process	5	2.6178	0.572077	264416_AT, 266817_AT, 260272_AT, 262114_AT, 262500_AT	102	555	13998	1.23635	1	0.999358	99.9994
GOTERM_BP_FAT	GO:0044257~cellular protein catabolic process	5	2.6178	0.580673	264416_AT, 266817_AT, 260272_AT, 262114_AT, 262500_AT	102	561	13998	1.22313	1	0.999376	99.9995
GOTERM_BP_FAT	GO:0030163~protein catabolic process	5	2.6178	0.601736	264416_AT, 266817_AT, 260272_AT, 262114_AT, 262500_AT	102	576	13998	1.19128	1	0.999378	99.9998
GOTERM_BP_FAT	GO:0044265~cellular macromolecule catabolic process	5	2.6178	0.619481	264416_AT, 266817_AT, 260272_AT, 262114_AT, 262500_AT	102	589	13998	1.16499	1	0.999503	99.9999
SP_PIR_KEYWORDS	ubl conjugation pathway	3	1.57068	0.758919	266817_AT, 262114_AT, 262500_AT	179	406	26538	1.09549	1	0.99782	100
Annotation Cluster 22	Enrichment Score: 0.327
GO Category	GO Term	Count	%	P-Value	Affymetrix Probe IDs	List Total	Pop Hits	Pop Total	Fold Enrichment	Bonferroni	Benjamini	FDR
GOTERM_MF_FAT	GO:0017171~serine hydrolase activity	3	1.57068	0.368386	248899_AT, 260785_AT, 254395_AT	109	176	14806	2.31537	1	0.996572	99.6988
GOTERM_MF_FAT	GO:0008236~serine-type peptidase activity	3	1.57068	0.368386	248899_AT, 260785_AT, 254395_AT	109	176	14806	2.31537	1	0.996572	99.6988
GOTERM_MF_FAT	GO:0070011~peptidase activity, acting on L-amino acid peptides	5	2.6178	0.571841	246202_AT, 264268_AT, 248899_AT, 260785_AT, 254395_AT	109	549	14806	1.23711	1	0.998942	99.9978
GOTERM_MF_FAT	GO:0008233~peptidase activity	5	2.6178	0.633117	246202_AT, 264268_AT, 248899_AT, 260785_AT, 254395_AT	109	593	14806	1.14532	1	0.999298	99.9997
Annotation Cluster 23	Enrichment Score: 0.315
GO Category	GO Term	Count	%	P-Value	Affymetrix Probe IDs	List Total	Pop Hits	Pop Total	Fold Enrichment	Bonferroni	Benjamini	FDR
GOTERM_BP_FAT	GO:0070271~protein complex biogenesis	3	1.57068	0.389221	262104_AT, 250213_AT, 252142_AT	102	186	13998	2.21347	1	0.998978	99.9047
GOTERM_BP_FAT	GO:0006461~protein complex assembly	3	1.57068	0.389221	262104_AT, 250213_AT, 252142_AT	102	186	13998	2.21347	1	0.998978	99.9047
GOTERM_BP_FAT	GO:0065003~macromolecular complex assembly	3	1.57068	0.583281	262104_AT, 250213_AT, 252142_AT	102	270	13998	1.52484	1	0.999317	99.9996
GOTERM_BP_FAT	GO:0043933~macromolecular complex subunit organization	3	1.57068	0.620513	262104_AT, 250213_AT, 252142_AT	102	289	13998	1.42459	1	0.999442	99.9999
Annotation Cluster 24	Enrichment Score: 0.269
GO Category	GO Term	Count	%	P-Value	Affymetrix Probe IDs	List Total	Pop Hits	Pop Total	Fold Enrichment	Bonferroni	Benjamini	FDR
GOTERM_BP_FAT	GO:0015672~monovalent inorganic cation transport	3	1.57068	0.318707	256988_S_AT, 266520_AT, 253615_AT	102	159	13998	2.58935	1	0.999016	99.5548
SP_PIR_KEYWORDS	ion transport	3	1.57068	0.444546	256988_S_AT, 266520_AT, 253615_AT	179	224	26538	1.98558	1	0.974228	99.8725
GOTERM_BP_FAT	GO:0006812~cation transport	4	2.09424	0.524996	248316_AT, 256988_S_AT, 266520_AT, 253615_AT	102	383	13998	1.43327	1	0.999536	99.9973
GOTERM_BP_FAT	GO:0030001~metal ion transport	3	1.57068	0.545631	248316_AT, 266520_AT, 253615_AT	102	252	13998	1.63375	1	0.999575	99.9985
GOTERM_BP_FAT	GO:0006811~ion transport	4	2.09424	0.695635	248316_AT, 256988_S_AT, 266520_AT, 253615_AT	102	493	13998	1.11347	1	0.999785	100
SP_PIR_KEYWORDS	transport	6	3.14136	0.857749	262005_AT, 264881_S_AT, 256988_S_AT, 266520_AT, 253615_AT, 267274_AT	179	1086	26538	0.819099	1	0.999129	100
Annotation Cluster 25	Enrichment Score: 0.238
GO Category	GO Term	Count	%	P-Value	Affymetrix Probe IDs	List Total	Pop Hits	Pop Total	Fold Enrichment	Bonferroni	Benjamini	FDR
SP_PIR_KEYWORDS	leucine-rich repeat	5	2.6178	0.491231	248254_AT, 260272_AT, 262633_AT, 245130_AT, 254585_AT	179	540	26538	1.37275	1	0.972787	99.9529
UP_SEQ_FEATURE	repeat:LRR 2	3	1.57068	0.626519	248254_AT, 260272_AT, 262633_AT	62	306	8885	1.40497	1	0.999996	99.9996
UP_SEQ_FEATURE	repeat:LRR 1	3	1.57068	0.626519	248254_AT, 260272_AT, 262633_AT	62	306	8885	1.40497	1	0.999996	99.9996
Annotation Cluster 26	Enrichment Score: 0.207
GO Category	GO Term	Count	%	P-Value	Affymetrix Probe IDs	List Total	Pop Hits	Pop Total	Fold Enrichment	Bonferroni	Benjamini	FDR
UP_SEQ_FEATURE	repeat:PPR 7	4	2.09424	0.547632	260595_AT, 255329_AT, 250523_AT, 258317_AT	62	415	8885	1.38127	1	1	99.9957
UP_SEQ_FEATURE	repeat:PPR 6	4	2.09424	0.567283	260595_AT, 255329_AT, 250523_AT, 258317_AT	62	427	8885	1.34245	1	1	99.9976
UP_SEQ_FEATURE	repeat:PPR 5	4	2.09424	0.573722	260595_AT, 255329_AT, 250523_AT, 258317_AT	62	431	8885	1.32999	1	1	99.998
UP_SEQ_FEATURE	repeat:PPR 4	4	2.09424	0.581689	260595_AT, 255329_AT, 250523_AT, 258317_AT	62	436	8885	1.31474	1	1	99.9984
UP_SEQ_FEATURE	repeat:PPR 3	4	2.09424	0.586426	260595_AT, 255329_AT, 250523_AT, 258317_AT	62	439	8885	1.30575	1	1	99.9986
UP_SEQ_FEATURE	repeat:PPR 2	4	2.09424	0.594248	260595_AT, 255329_AT, 250523_AT, 258317_AT	62	444	8885	1.29105	1	1	99.9989
UP_SEQ_FEATURE	repeat:PPR 1	4	2.09424	0.594248	260595_AT, 255329_AT, 250523_AT, 258317_AT	62	444	8885	1.29105	1	1	99.9989
INTERPRO	IPR002885:Pentatricopeptide repeat	4	2.09424	0.643623	260595_AT, 255329_AT, 250523_AT, 258317_AT	150	462	20885	1.20548	1	0.999997	99.9999
UP_SEQ_FEATURE	repeat:PPR 10	3	1.57068	0.679111	255329_AT, 250523_AT, 258317_AT	62	337	8885	1.27573	1	0.999995	99.9999
UP_SEQ_FEATURE	repeat:PPR 9	3	1.57068	0.736711	255329_AT, 250523_AT, 258317_AT	62	376	8885	1.1434	1	0.999998	100
UP_SEQ_FEATURE	repeat:PPR 8	3	1.57068	0.770132	255329_AT, 250523_AT, 258317_AT	62	402	8885	1.06945	1	0.999999	100
Annotation Cluster 27	Enrichment Score: 0.184
GO Category	GO Term	Count	%	P-Value	Affymetrix Probe IDs	List Total	Pop Hits	Pop Total	Fold Enrichment	Bonferroni	Benjamini	FDR
GOTERM_BP_FAT	GO:0042254~ribosome biogenesis	3	1.57068	0.52373	267017_AT, 253201_AT, 261119_AT	102	242	13998	1.70126	1	0.999604	99.9971
GOTERM_BP_FAT	GO:0022613~ribonucleoprotein complex biogenesis	3	1.57068	0.539134	267017_AT, 253201_AT, 261119_AT	102	249	13998	1.65344	1	0.99959	99.9982
GOTERM_BP_FAT	GO:0006412~translation	4	2.09424	0.994824	260382_AT, 267017_AT, 253201_AT, 261119_AT	102	1231	13998	0.445931	1	1	100
Annotation Cluster 28	Enrichment Score: 0.179
GO Category	GO Term	Count	%	P-Value	Affymetrix Probe IDs	List Total	Pop Hits	Pop Total	Fold Enrichment	Bonferroni	Benjamini	FDR
GOTERM_BP_FAT	GO:0010035~response to inorganic substance	5	2.6178	0.550178	264692_AT, 249575_AT, 262005_AT, 262114_AT, 266520_AT	102	540	13998	1.2707	1	0.999541	99.9987
GOTERM_BP_FAT	GO:0046686~response to cadmium ion	3	1.57068	0.687282	264692_AT, 262005_AT, 266520_AT	102	327	13998	1.25904	1	0.999773	100
GOTERM_BP_FAT	GO:0010038~response to metal ion	3	1.57068	0.769243	264692_AT, 262005_AT, 266520_AT	102	384	13998	1.07215	1	0.999951	100
Annotation Cluster 29	Enrichment Score: 0.152
GO Category	GO Term	Count	%	P-Value	Affymetrix Probe IDs	List Total	Pop Hits	Pop Total	Fold Enrichment	Bonferroni	Benjamini	FDR
GOTERM_BP_FAT	GO:0000160~two-component signal transduction system (phosphorelay)	3	1.57068	0.468414	262212_AT, 261395_AT, 251891_AT	102	218	13998	1.88856	1	0.999386	99.9866
GOTERM_BP_FAT	GO:0006355~regulation of transcription, DNA-dependent	8	4.18848	0.679303	248265_AT, 262212_AT, 261395_AT, 255416_AT, 250213_AT, 260337_AT, 255903_AT, 251891_AT	102	1089	13998	1.00816	1	0.999795	100
GOTERM_BP_FAT	GO:0051252~regulation of RNA metabolic process	8	4.18848	0.684935	248265_AT, 262212_AT, 261395_AT, 255416_AT, 250213_AT, 260337_AT, 255903_AT, 251891_AT	102	1095	13998	1.00263	1	0.999792	100
GOTERM_BP_FAT	GO:0009755~hormone-mediated signaling	3	1.57068	0.823259	262212_AT, 261395_AT, 251891_AT	102	432	13998	0.953023	1	0.999986	100
GOTERM_BP_FAT	GO:0032870~cellular response to hormone stimulus	3	1.57068	0.823259	262212_AT, 261395_AT, 251891_AT	102	432	13998	0.953023	1	0.999986	100
GOTERM_BP_FAT	GO:0007242~intracellular signaling cascade	5	2.6178	0.828986	262212_AT, 256954_AT, 261395_AT, 248899_AT, 251891_AT	102	790	13998	0.868578	1	0.999987	100
Annotation Cluster 30	Enrichment Score: 0.138
GO Category	GO Term	Count	%	P-Value	Affymetrix Probe IDs	List Total	Pop Hits	Pop Total	Fold Enrichment	Bonferroni	Benjamini	FDR
GOTERM_CC_FAT	GO:0031976~plastid thylakoid	3	1.57068	0.694825	259193_AT, 250532_AT, 248899_AT	96	347	13779	1.2409	1	0.995869	99.9999
GOTERM_CC_FAT	GO:0009534~chloroplast thylakoid	3	1.57068	0.694825	259193_AT, 250532_AT, 248899_AT	96	347	13779	1.2409	1	0.995869	99.9999
GOTERM_CC_FAT	GO:0031984~organelle subcompartment	3	1.57068	0.69786	259193_AT, 250532_AT, 248899_AT	96	349	13779	1.23379	1	0.995078	99.9999
GOTERM_CC_FAT	GO:0044436~thylakoid part	3	1.57068	0.705339	259193_AT, 250532_AT, 248899_AT	96	354	13779	1.21637	1	0.993418	99.9999
GOTERM_CC_FAT	GO:0009579~thylakoid	3	1.57068	0.857319	259193_AT, 250532_AT, 248899_AT	96	491	13779	0.876973	1	0.999062	100
Annotation Cluster 31	Enrichment Score: 0.084
GO Category	GO Term	Count	%	P-Value	Affymetrix Probe IDs	List Total	Pop Hits	Pop Total	Fold Enrichment	Bonferroni	Benjamini	FDR
GOTERM_CC_FAT	GO:0005840~ribosome	4	2.09424	0.63377	260382_AT, 265076_AT, 253201_AT, 261119_AT	96	470	13779	1.22154	1	0.992154	99.9988
GOTERM_MF_FAT	GO:0003735~structural constituent of ribosome	3	1.57068	0.786409	260382_AT, 253201_AT, 261119_AT	109	394	14806	1.03428	1	0.999928	100
GOTERM_CC_FAT	GO:0030529~ribonucleoprotein complex	4	2.09424	0.847866	260382_AT, 265076_AT, 253201_AT, 261119_AT	96	671	13779	0.855626	1	0.999058	100
GOTERM_MF_FAT	GO:0005198~structural molecule activity	3	1.57068	0.907668	260382_AT, 253201_AT, 261119_AT	109	538	14806	0.757443	1	0.999998	100
GOTERM_BP_FAT	GO:0006412~translation	4	2.09424	0.994824	260382_AT, 267017_AT, 253201_AT, 261119_AT	102	1231	13998	0.445931	1	1	100
Annotation Cluster 32	Enrichment Score: 0.062
GO Category	GO Term	Count	%	P-Value	Affymetrix Probe IDs	List Total	Pop Hits	Pop Total	Fold Enrichment	Bonferroni	Benjamini	FDR
SP_PIR_KEYWORDS	cell membrane	3	1.57068	0.768387	264881_S_AT, 266520_AT, 253615_AT	179	414	26538	1.07433	1	0.997683	100
UP_SEQ_FEATURE	topological domain:Extracellular	3	1.57068	0.800949	264881_S_AT, 266520_AT, 253615_AT	62	429	8885	1.00214	1	0.999999	100
SP_PIR_KEYWORDS	transport	6	3.14136	0.857749	262005_AT, 264881_S_AT, 256988_S_AT, 266520_AT, 253615_AT, 267274_AT	179	1086	26538	0.819099	1	0.999129	100
UP_SEQ_FEATURE	topological domain:Cytoplasmic	3	1.57068	0.935393	264881_S_AT, 266520_AT, 253615_AT	62	626	8885	0.686772	1	1	100
UP_SEQ_FEATURE	transmembrane region	6	3.14136	0.994529	248254_AT, 261243_AT, 260347_AT, 264881_S_AT, 266520_AT, 253615_AT	62	1690	8885	0.50878	1	1	100
Annotation Cluster 33	Enrichment Score: 0.058
GO Category	GO Term	Count	%	P-Value	Affymetrix Probe IDs	List Total	Pop Hits	Pop Total	Fold Enrichment	Bonferroni	Benjamini	FDR
GOTERM_BP_FAT	GO:0045184~establishment of protein localization	3	1.57068	0.871866	267578_AT, 260930_AT, 248094_AT	102	488	13998	0.84366	1	0.999997	100
GOTERM_BP_FAT	GO:0015031~protein transport	3	1.57068	0.871866	267578_AT, 260930_AT, 248094_AT	102	488	13998	0.84366	1	0.999997	100
GOTERM_BP_FAT	GO:0008104~protein localization	3	1.57068	0.884016	267578_AT, 260930_AT, 248094_AT	102	505	13998	0.815259	1	0.999998	100
Annotation Cluster 34	Enrichment Score: 0.001
GO Category	GO Term	Count	%	P-Value	Affymetrix Probe IDs	List Total	Pop Hits	Pop Total	Fold Enrichment	Bonferroni	Benjamini	FDR
SP_PIR_KEYWORDS	transmembrane	9	4.71204	0.958518	257541_AT, 248254_AT, 261243_AT, 260347_AT, 264881_S_AT, 246259_AT, 266520_AT, 253615_AT, 267274_AT	179	1973	26538	0.676286	1	0.99995	100
GOTERM_CC_FAT	GO:0031224~intrinsic to membrane	13	6.80628	0.968074	257541_AT, 264881_S_AT, 246259_AT, 250586_AT, 266520_AT, 261004_AT, 249388_AT, 248254_AT, 261243_AT, 260347_AT, 254585_AT, 253615_AT, 267274_AT	96	2658	13779	0.701996	1	0.999987	100
GOTERM_CC_FAT	GO:0016021~integral to membrane	10	5.2356	0.975302	257541_AT, 248254_AT, 261243_AT, 260347_AT, 264881_S_AT, 246259_AT, 250586_AT, 266520_AT, 253615_AT, 267274_AT	96	2193	13779	0.654497	1	0.999992	100
SP_PIR_KEYWORDS	membrane	9	4.71204	0.990779	257541_AT, 248254_AT, 261243_AT, 260347_AT, 264881_S_AT, 256988_S_AT, 266520_AT, 253615_AT, 267274_AT	179	2340	26538	0.570219	1	0.999999	100
UP_SEQ_FEATURE	transmembrane region	6	3.14136	0.994529	248254_AT, 261243_AT, 260347_AT, 264881_S_AT, 266520_AT, 253615_AT	62	1690	8885	0.50878	1	1	100

## Sheet: Full Length Specific Up d2
Table S5 GO biological process categories represented among the genes up regulated in response to CaLCuV AC2 at two dpi. Groups of genes (Affymetrix Probe IDs) within a particular GO Category and Term are provided (Annotation Cluster). The Table provides the following information: Count: number of genes associated with particular GO term. (%): percentage of genes from the input gene list associat…
Annotation Cluster 1	Enrichment Score: 1.470
GO Category	GO Term: Electron transport or Energy Pathways	Count	%	P-Value	Affymetrix Probe IDs	List Total	Pop Hits	Pop Total	Fold Enrichment	Bonferroni	Benjamini	FDR
GOTERM_CC_FAT	GO:0044429~mitochondrial part	11	4.11985	0.000604292	266206_AT, 258671_AT, 253824_AT, 266109_AT, 264871_AT, 252022_AT, 256184_AT, 245854_AT, 252524_AT, 248101_AT, 257148_AT	128	311	13779	3.8075	0.0833635	0.0833635	0.71418
GOTERM_CC_FAT	GO:0005740~mitochondrial envelope	9	3.37079	0.00175074	266206_AT, 258671_AT, 253824_AT, 266109_AT, 252022_AT, 256184_AT, 245854_AT, 252524_AT, 257148_AT	128	241	13779	4.02007	0.22301	0.118529	2.05629
GOTERM_CC_FAT	GO:0031966~mitochondrial membrane	8	2.99625	0.00505252	266206_AT, 258671_AT, 253824_AT, 266109_AT, 256184_AT, 245854_AT, 252524_AT, 257148_AT	128	227	13779	3.79378	0.517805	0.215835	5.82929
GOTERM_CC_FAT	GO:0005743~mitochondrial inner membrane	7	2.62172	0.00769661	258671_AT, 253824_AT, 266109_AT, 256184_AT, 245854_AT, 252524_AT, 257148_AT	128	187	13779	4.02962	0.671297	0.242817	8.75426
GOTERM_CC_FAT	GO:0019866~organelle inner membrane	7	2.62172	0.0224559	258671_AT, 253824_AT, 266109_AT, 256184_AT, 245854_AT, 252524_AT, 257148_AT	128	237	13779	3.17949	0.962013	0.373255	23.6087
GOTERM_CC_FAT	GO:0044455~mitochondrial membrane part	4	1.49813	0.034147	258671_AT, 256184_AT, 252524_AT, 257148_AT	128	77	13779	5.59213	0.993283	0.464945	33.7652
GOTERM_CC_FAT	GO:0031967~organelle envelope	12	4.49438	0.0825352	266206_AT, 258671_AT, 253824_AT, 266109_AT, 252022_AT, 256184_AT, 266128_AT, 266461_AT, 245854_AT, 252524_AT, 247371_AT, 257148_AT	128	745	13779	1.73393	0.999996	0.747983	63.9909
GOTERM_CC_FAT	GO:0031975~envelope	12	4.49438	0.0861779	266206_AT, 258671_AT, 253824_AT, 266109_AT, 252022_AT, 256184_AT, 266128_AT, 266461_AT, 245854_AT, 252524_AT, 247371_AT, 257148_AT	128	751	13779	1.72008	0.999998	0.692643	65.6501
INTERPRO	IPR001993:Mitochondrial substrate carrier	3	1.1236	0.11136	253824_AT, 266109_AT, 245854_AT	210	57	20885	5.23434	1	0.991338	80.2657
INTERPRO	IPR018108:Mitochondrial substrate/solute carrier	3	1.1236	0.11136	253824_AT, 266109_AT, 245854_AT	210	57	20885	5.23434	1	0.991338	80.2657
GOTERM_CC_FAT	GO:0005739~mitochondrion	18	6.74157	0.114011	266206_AT, 258671_AT, 264871_AT, 252022_AT, 262251_AT, 255629_AT, 256184_AT, 252524_AT, 245854_AT, 257148_AT, 248101_AT, 253824_AT, 266109_AT, 247658_AT, 251659_AT, 255300_AT, 266618_AT, 251937_AT	128	1349	13779	1.43638	1	0.738381	76.1963
KEGG_PATHWAY	ath00190:Oxidative phosphorylation	3	1.1236	0.468383	258671_AT, 256184_AT, 257148_AT	28	142	2458	1.85463	1	0.999999	99.7291
GOTERM_CC_FAT	GO:0031090~organelle membrane	9	3.37079	0.526648	260257_AT, 266206_AT, 258671_AT, 253824_AT, 266109_AT, 256184_AT, 245854_AT, 252524_AT, 257148_AT	128	849	13779	1.14115	1	0.975615	99.9859
Annotation Cluster 2	Enrichment Score: 1.273
GO Category	GO Term: Transport	Count	%	P-Value	Affymetrix Probe IDs	List Total	Pop Hits	Pop Total	Fold Enrichment	Bonferroni	Benjamini	FDR
GOTERM_BP_FAT	GO:0016192~vesicle-mediated transport	10	3.74532	0.00189371	256224_AT, 248221_AT, 264760_AT, 260281_AT, 260880_AT, 266260_AT, 260305_AT, 251721_S_AT, 252271_S_AT, 265213_AT	135	290	13998	3.57548	0.62254	0.62254	2.703
GOTERM_BP_FAT	GO:0008104~protein localization	11	4.11985	0.0232403	256224_AT, 248221_AT, 261656_AT, 264760_AT, 251449_AT, 260880_AT, 252514_AT, 246628_AT, 262401_AT, 260305_AT, 251721_S_AT	135	505	13998	2.25857	0.999994	0.997626	28.8183
GOTERM_BP_FAT	GO:0046907~intracellular transport	9	3.37079	0.03705	256224_AT, 253824_AT, 248221_AT, 264760_AT, 266109_AT, 260281_AT, 260880_AT, 246628_AT, 251721_S_AT	135	397	13998	2.35063	1	0.998448	42.0611
GOTERM_MF_FAT	GO:0005525~GTP binding	7	2.62172	0.0412169	256224_AT, 261364_AT, 252514_AT, 246628_AT, 262401_AT, 260305_AT, 261996_AT	143	263	14806	2.75578	0.999977	0.971665	42.1988
SP_PIR_KEYWORDS	gtp-binding	6	2.24719	0.0444984	256224_AT, 261364_AT, 252514_AT, 246628_AT, 262401_AT, 260305_AT	250	205	26538	3.10689	0.998965	0.820636	41.9692
GOTERM_BP_FAT	GO:0045184~establishment of protein localization	10	3.74532	0.0448384	256224_AT, 248221_AT, 264760_AT, 251449_AT, 260880_AT, 252514_AT, 246628_AT, 262401_AT, 260305_AT, 251721_S_AT	135	488	13998	2.12477	1	0.980355	48.4789
GOTERM_BP_FAT	GO:0015031~protein transport	10	3.74532	0.0448384	256224_AT, 248221_AT, 264760_AT, 251449_AT, 260880_AT, 252514_AT, 246628_AT, 262401_AT, 260305_AT, 251721_S_AT	135	488	13998	2.12477	1	0.980355	48.4789
UP_SEQ_FEATURE	nucleotide phosphate-binding region:GTP	4	1.49813	0.0475679	256224_AT, 252514_AT, 246628_AT, 260305_AT	77	95	8885	4.85851	0.999997	0.999997	47.0737
GOTERM_MF_FAT	GO:0032561~guanyl ribonucleotide binding	7	2.62172	0.0551973	256224_AT, 261364_AT, 252514_AT, 246628_AT, 262401_AT, 260305_AT, 261996_AT	143	283	14806	2.56102	0.999999	0.944111	52.2627
GOTERM_BP_FAT	GO:0034613~cellular protein localization	7	2.62172	0.0562166	256224_AT, 248221_AT, 261656_AT, 264760_AT, 260880_AT, 246628_AT, 251721_S_AT	135	285	13998	2.54674	1	0.975703	56.6742
GOTERM_MF_FAT	GO:0019001~guanyl nucleotide binding	7	2.62172	0.0575144	256224_AT, 261364_AT, 252514_AT, 246628_AT, 262401_AT, 260305_AT, 261996_AT	143	286	14806	2.53416	1	0.918536	53.7651
GOTERM_BP_FAT	GO:0070727~cellular macromolecule localization	7	2.62172	0.0711151	256224_AT, 248221_AT, 261656_AT, 264760_AT, 260880_AT, 246628_AT, 251721_S_AT	135	303	13998	2.39545	1	0.9852	65.5771
INTERPRO	IPR005225:Small GTP-binding protein	4	1.49813	0.121499	256224_AT, 252514_AT, 262401_AT, 260305_AT	210	121	20885	3.28768	1	0.98592	83.1454
GOTERM_BP_FAT	GO:0006886~intracellular protein transport	6	2.24719	0.12292	256224_AT, 248221_AT, 264760_AT, 260880_AT, 246628_AT, 251721_S_AT	135	274	13998	2.27056	1	0.976371	84.9839
GOTERM_BP_FAT	GO:0007264~small GTPase mediated signal transduction	3	1.1236	0.220092	252514_AT, 262401_AT, 260305_AT	135	92	13998	3.38116	1	0.979179	97.2499
SP_PIR_KEYWORDS	protein transport	4	1.49813	0.360682	256224_AT, 264760_AT, 260305_AT, 251721_S_AT	250	228	26538	1.86232	1	0.996409	99.5244
Annotation Cluster 3	Enrichment Score: 1.223
GO Category	GO Term	Count	%	P-Value	Affymetrix Probe IDs	List Total	Pop Hits	Pop Total	Fold Enrichment	Bonferroni	Benjamini	FDR
GOTERM_BP_FAT	GO:0046686~response to cadmium ion	8	2.99625	0.0378159	245107_AT, 247658_AT, 252022_AT, 262676_AT, 260305_AT, 247228_AT, 261412_AT, 255095_AT	135	327	13998	2.53673	1	0.992942	42.7237
GOTERM_BP_FAT	GO:0010035~response to inorganic substance	10	3.74532	0.0747348	245107_AT, 249161_AT, 247658_AT, 252022_AT, 262676_AT, 260305_AT, 247228_AT, 255629_AT, 261412_AT, 255095_AT	135	540	13998	1.92016	1	0.973471	67.4663
GOTERM_BP_FAT	GO:0010038~response to metal ion	8	2.99625	0.0759316	245107_AT, 247658_AT, 252022_AT, 262676_AT, 260305_AT, 247228_AT, 261412_AT, 255095_AT	135	384	13998	2.16019	1	0.966038	68.0693
Annotation Cluster 4	Enrichment Score: 1.182
GO Category	GO Term	Count	%	P-Value	Affymetrix Probe IDs	List Total	Pop Hits	Pop Total	Fold Enrichment	Bonferroni	Benjamini	FDR
INTERPRO	IPR006706:Extensin-like region	3	1.1236	0.0152378	255140_X_AT, 250682_X_AT, 265169_X_AT	210	19	20885	15.703	0.996146	0.937916	19.0275
GOTERM_BP_FAT	GO:0009664~plant-type cell wall organization	4	1.49813	0.0388069	259525_AT, 255140_X_AT, 250682_X_AT, 265169_X_AT	135	78	13998	5.31738	1	0.982903	43.5707
GOTERM_MF_FAT	GO:0005199~structural constituent of cell wall	3	1.1236	0.0537327	255140_X_AT, 250682_X_AT, 265169_X_AT	143	39	14806	7.9645	0.999999	0.970017	51.2899
GOTERM_MF_FAT	GO:0005198~structural molecule activity	6	2.24719	0.591668	255140_X_AT, 261249_AT, 266128_AT, 252850_AT, 250682_X_AT, 265169_X_AT	143	538	14806	1.1547	1	0.999491	99.9991
Annotation Cluster 5	Enrichment Score: 1.055
GO Category	GO Term	Count	%	P-Value	Affymetrix Probe IDs	List Total	Pop Hits	Pop Total	Fold Enrichment	Bonferroni	Benjamini	FDR
INTERPRO	IPR012677:Nucleotide-binding, alpha-beta plait	8	2.99625	0.0126708	246324_AT, 245124_AT, 248447_AT, 246499_AT, 248071_AT, 263356_AT, 252850_AT, 265964_AT	210	248	20885	3.20814	0.990109	0.990109	16.0776
INTERPRO	IPR000504:RNA recognition motif, RNP-1	7	2.62172	0.0403274	246324_AT, 245124_AT, 248447_AT, 246499_AT, 248071_AT, 263356_AT, 265964_AT	210	250	20885	2.78467	1	0.975893	43.2094
SMART	SM00360:RRM	7	2.62172	0.0661615	246324_AT, 245124_AT, 248447_AT, 246499_AT, 248071_AT, 263356_AT, 265964_AT	89	250	7691	2.41964	0.992763	0.992763	50.9583
GOTERM_BP_FAT	GO:0016071~mRNA metabolic process	4	1.49813	0.185732	246324_AT, 245124_AT, 246499_AT, 263356_AT	135	155	13998	2.67584	1	0.979989	94.8711
GOTERM_MF_FAT	GO:0003723~RNA binding	11	4.11985	0.845114	246324_AT, 253129_AT, 251534_AT, 246628_AT, 245124_AT, 248447_AT, 246499_AT, 248071_AT, 248678_AT, 263356_AT, 265964_AT	143	1351	14806	0.843022	1	0.999948	100
Annotation Cluster 6	Enrichment Score: 0.990
GO Category	GO Term	Count	%	P-Value	Affymetrix Probe IDs	List Total	Pop Hits	Pop Total	Fold Enrichment	Bonferroni	Benjamini	FDR
INTERPRO	IPR013770:Plant lipid transfer protein and hydrophobic protein, helical	4	1.49813	0.0407703	245892_AT, 249547_AT, 253772_AT, 255101_AT	210	76	20885	5.23434	1	0.950887	43.5686
GOTERM_BP_FAT	GO:0006869~lipid transport	5	1.87266	0.0527151	245892_AT, 249547_AT, 253772_AT, 255101_AT, 257700_AT	135	147	13998	3.52683	1	0.98125	54.2916
GOTERM_BP_FAT	GO:0010876~lipid localization	5	1.87266	0.0739445	245892_AT, 249547_AT, 253772_AT, 255101_AT, 257700_AT	135	165	13998	3.14209	1	0.980718	67.0623
INTERPRO	IPR003612:Plant lipid transfer protein/seed storage/trypsin-alpha amylase inhibitor	4	1.49813	0.114996	245892_AT, 249547_AT, 253772_AT, 255101_AT	210	118	20885	3.37127	1	0.987994	81.3473
SMART	SM00499:AAI	4	1.49813	0.152479	245892_AT, 249547_AT, 253772_AT, 255101_AT	89	118	7691	2.92935	0.999993	0.997409	82.1295
GOTERM_MF_FAT	GO:0008289~lipid binding	4	1.49813	0.413166	245892_AT, 249547_AT, 255101_AT, 265213_AT	143	243	14806	1.70434	1	0.997875	99.9033
Annotation Cluster 7	Enrichment Score: 0.917
GO Category	GO Term	Count	%	P-Value	Affymetrix Probe IDs	List Total	Pop Hits	Pop Total	Fold Enrichment	Bonferroni	Benjamini	FDR
GOTERM_BP_FAT	GO:0010605~negative regulation of macromolecule metabolic process	5	1.87266	0.097393	267641_AT, 245239_AT, 262676_AT, 246201_AT, 247371_AT	135	182	13998	2.8486	1	0.976764	77.266
GOTERM_BP_FAT	GO:0051172~negative regulation of nitrogen compound metabolic process	3	1.1236	0.134817	267641_AT, 262676_AT, 246201_AT	135	67	13998	4.64279	1	0.980112	87.6744
GOTERM_BP_FAT	GO:0045934~negative regulation of nucleobase, nucleoside, nucleotide and nucleic acid metabolic process	3	1.1236	0.134817	267641_AT, 262676_AT, 246201_AT	135	67	13998	4.64279	1	0.980112	87.6744
Annotation Cluster 8	Enrichment Score: 0.851
GO Category	GO Term	Count	%	P-Value	Affymetrix Probe IDs	List Total	Pop Hits	Pop Total	Fold Enrichment	Bonferroni	Benjamini	FDR
SP_PIR_KEYWORDS	er-golgi transport	3	1.1236	0.0641313	256224_AT, 260305_AT, 251721_S_AT	250	44	26538	7.23764	0.999955	0.864889	54.7245
GOTERM_CC_FAT	GO:0005794~Golgi apparatus	7	2.62172	0.12127	256224_AT, 257700_AT, 260880_AT, 245785_AT, 260305_AT, 251721_S_AT, 265213_AT	128	365	13779	2.06449	1	0.735448	78.4088
SP_PIR_KEYWORDS	protein transport	4	1.49813	0.360682	256224_AT, 264760_AT, 260305_AT, 251721_S_AT	250	228	26538	1.86232	1	0.996409	99.5244
Annotation Cluster 9	Enrichment Score: 0.831
GO Category	GO Term	Count	%	P-Value	Affymetrix Probe IDs	List Total	Pop Hits	Pop Total	Fold Enrichment	Bonferroni	Benjamini	FDR
GOTERM_MF_FAT	GO:0000166~nucleotide binding	46	17.2285	0.00715134	246324_AT, 255911_AT, 266749_AT, 261842_AT, 264755_AT, 257842_AT, 260305_AT, 248658_AT, 248626_AT, 249180_AT, 263450_AT, 245631_AT, 256224_AT, 265144_AT, 252514_AT, 248447_AT, 263356_AT, 252850_AT, 265964_AT, 261996_AT, 255095_AT, 259921_AT, 249446_AT, 259309_AT, 251534_AT, 246628_AT, 245124_AT, 266260_AT, 246499_AT, 253896_AT, 248101_AT, 264226_AT, 261656_AT, 252197_AT, 261364_AT, 262401_AT, 255…	143	3333	14806	1.42897	0.838454	0.838454	8.92341
INTERPRO	IPR017442:Serine/threonine protein kinase-related	15	5.61798	0.0367316	259921_AT, 249446_AT, 255911_AT, 259309_AT, 266749_AT, 261842_AT, 264755_AT, 248626_AT, 263450_AT, 264226_AT, 261656_AT, 252197_AT, 265144_AT, 255539_AT, 255095_AT	210	820	20885	1.81925	0.999999	0.989064	40.2137
SP_PIR_KEYWORDS	nucleotide-binding	27	10.1124	0.0413149	255911_AT, 266749_AT, 261842_AT, 257842_AT, 260305_AT, 248658_AT, 249180_AT, 248626_AT, 245631_AT, 263450_AT, 256224_AT, 265144_AT, 252514_AT, 255095_AT, 259921_AT, 249446_AT, 259309_AT, 251534_AT, 246628_AT, 266260_AT, 253896_AT, 261656_AT, 261364_AT, 262401_AT, 255539_AT, 266528_AT, 257125_AT	250	1935	26538	1.48119	0.99829	0.880411	39.615
INTERPRO	IPR008271:Serine/threonine protein kinase, active site	14	5.24345	0.0465015	259921_AT, 249446_AT, 255911_AT, 259309_AT, 266749_AT, 261842_AT, 264755_AT, 248626_AT, 263450_AT, 264226_AT, 261656_AT, 265144_AT, 255539_AT, 255095_AT	210	770	20885	1.80823	1	0.943466	48.0307
SP_PIR_KEYWORDS	serine/threonine-protein kinase	12	4.49438	0.0676123	259921_AT, 249446_AT, 261656_AT, 255911_AT, 259309_AT, 265144_AT, 266749_AT, 261842_AT, 255539_AT, 248626_AT, 263450_AT, 255095_AT	250	701	26538	1.81715	0.999974	0.82827	56.6973
GOTERM_MF_FAT	GO:0017076~purine nucleotide binding	35	13.1086	0.0744404	255911_AT, 266749_AT, 261842_AT, 264755_AT, 257842_AT, 260305_AT, 248658_AT, 249180_AT, 248626_AT, 263450_AT, 245631_AT, 256224_AT, 265144_AT, 252514_AT, 261996_AT, 255095_AT, 259921_AT, 249446_AT, 259309_AT, 251534_AT, 246628_AT, 266260_AT, 253896_AT, 248101_AT, 264226_AT, 261656_AT, 252197_AT, 261364_AT, 262401_AT, 255539_AT, 264600_AT, 266528_AT, 257125_AT, 246624_AT, 260901_AT	143	2785	14806	1.3012	1	0.939611	63.485
GOTERM_MF_FAT	GO:0032555~purine ribonucleotide binding	33	12.3596	0.082825	255911_AT, 266749_AT, 261842_AT, 264755_AT, 257842_AT, 260305_AT, 248658_AT, 249180_AT, 248626_AT, 263450_AT, 245631_AT, 256224_AT, 265144_AT, 252514_AT, 261996_AT, 255095_AT, 259921_AT, 249446_AT, 259309_AT, 251534_AT, 246628_AT, 266260_AT, 253896_AT, 248101_AT, 264226_AT, 261656_AT, 252197_AT, 261364_AT, 262401_AT, 255539_AT, 264600_AT, 266528_AT, 257125_AT	143	2621	14806	1.30361	1	0.935752	67.566
GOTERM_MF_FAT	GO:0032553~ribonucleotide binding	33	12.3596	0.082825	255911_AT, 266749_AT, 261842_AT, 264755_AT, 257842_AT, 260305_AT, 248658_AT, 249180_AT, 248626_AT, 263450_AT, 245631_AT, 256224_AT, 265144_AT, 252514_AT, 261996_AT, 255095_AT, 259921_AT, 249446_AT, 259309_AT, 251534_AT, 246628_AT, 266260_AT, 253896_AT, 248101_AT, 264226_AT, 261656_AT, 252197_AT, 261364_AT, 262401_AT, 255539_AT, 264600_AT, 266528_AT, 257125_AT	143	2621	14806	1.30361	1	0.935752	67.566
GOTERM_MF_FAT	GO:0004674~protein serine/threonine kinase activity	15	5.61798	0.0846694	259921_AT, 249446_AT, 255911_AT, 259309_AT, 266749_AT, 261842_AT, 264755_AT, 248626_AT, 263450_AT, 264226_AT, 261656_AT, 252197_AT, 265144_AT, 255539_AT, 255095_AT	143	975	14806	1.5929	1	0.917654	68.4053
GOTERM_BP_FAT	GO:0016310~phosphorylation	17	6.36704	0.0974424	259921_AT, 249446_AT, 258671_AT, 255911_AT, 259309_AT, 266749_AT, 261842_AT, 264755_AT, 248626_AT, 256184_AT, 263450_AT, 264226_AT, 261656_AT, 252197_AT, 265144_AT, 255539_AT, 255095_AT	135	1178	13998	1.49636	1	0.970196	77.284
INTERPRO	IPR017441:Protein kinase, ATP binding site	12	4.49438	0.105056	259921_AT, 249446_AT, 261656_AT, 255911_AT, 259309_AT, 265144_AT, 266749_AT, 261842_AT, 255539_AT, 248626_AT, 263450_AT, 255095_AT	210	715	20885	1.66913	1	0.996785	78.2519
INTERPRO	IPR000719:Protein kinase, core	15	5.61798	0.108805	259921_AT, 249446_AT, 255911_AT, 259309_AT, 266749_AT, 261842_AT, 264755_AT, 248626_AT, 263450_AT, 264226_AT, 261656_AT, 252197_AT, 265144_AT, 255539_AT, 255095_AT	210	970	20885	1.53792	1	0.994552	79.4713
GOTERM_BP_FAT	GO:0006468~protein amino acid phosphorylation	15	5.61798	0.140442	259921_AT, 249446_AT, 255911_AT, 259309_AT, 266749_AT, 261842_AT, 264755_AT, 248626_AT, 263450_AT, 264226_AT, 261656_AT, 252197_AT, 265144_AT, 255539_AT, 255095_AT	135	1065	13998	1.46041	1	0.979541	88.7834
GOTERM_BP_FAT	GO:0006796~phosphate metabolic process	17	6.36704	0.157985	259921_AT, 249446_AT, 258671_AT, 255911_AT, 259309_AT, 266749_AT, 261842_AT, 264755_AT, 248626_AT, 256184_AT, 263450_AT, 264226_AT, 261656_AT, 252197_AT, 265144_AT, 255539_AT, 255095_AT	135	1273	13998	1.38469	1	0.982003	91.6748
GOTERM_BP_FAT	GO:0006793~phosphorus metabolic process	17	6.36704	0.158714	259921_AT, 249446_AT, 258671_AT, 255911_AT, 259309_AT, 266749_AT, 261842_AT, 264755_AT, 248626_AT, 256184_AT, 263450_AT, 264226_AT, 261656_AT, 252197_AT, 265144_AT, 255539_AT, 255095_AT	135	1274	13998	1.3836	1	0.978979	91.7783
GOTERM_MF_FAT	GO:0004672~protein kinase activity	15	5.61798	0.177941	259921_AT, 249446_AT, 255911_AT, 259309_AT, 266749_AT, 261842_AT, 264755_AT, 248626_AT, 263450_AT, 264226_AT, 261656_AT, 252197_AT, 265144_AT, 255539_AT, 255095_AT	143	1110	14806	1.39917	1	0.98916	92.2062
SP_PIR_KEYWORDS	atp-binding	21	7.86517	0.186869	259921_AT, 249446_AT, 259309_AT, 255911_AT, 251534_AT, 266749_AT, 261842_AT, 257842_AT, 266260_AT, 248658_AT, 248626_AT, 249180_AT, 245631_AT, 263450_AT, 253896_AT, 261656_AT, 265144_AT, 255539_AT, 266528_AT, 257125_AT, 255095_AT	250	1716	26538	1.29906	1	0.956003	91.5679
UP_SEQ_FEATURE	nucleotide phosphate-binding region:ATP	10	3.74532	0.213187	261656_AT, 251534_AT, 266749_AT, 261842_AT, 249180_AT, 248658_AT, 248626_AT, 263450_AT, 253896_AT, 255095_AT	77	773	8885	1.49275	1	1	95.6291
INTERPRO	IPR002290:Serine/threonine protein kinase	5	1.87266	0.255004	259309_AT, 265144_AT, 255539_AT, 263450_AT, 255095_AT	210	256	20885	1.94243	1	0.999725	98.2513
GOTERM_MF_FAT	GO:0030554~adenyl nucleotide binding	28	10.4869	0.300476	255911_AT, 266749_AT, 261842_AT, 264755_AT, 257842_AT, 248658_AT, 249180_AT, 248626_AT, 245631_AT, 263450_AT, 265144_AT, 255095_AT, 259921_AT, 249446_AT, 259309_AT, 251534_AT, 266260_AT, 253896_AT, 264226_AT, 248101_AT, 261656_AT, 252197_AT, 255539_AT, 264600_AT, 266528_AT, 257125_AT, 246624_AT, 260901_AT	143	2528	14806	1.14679	1	0.995201	99.0476
GOTERM_MF_FAT	GO:0001883~purine nucleoside binding	28	10.4869	0.300476	255911_AT, 266749_AT, 261842_AT, 264755_AT, 257842_AT, 248658_AT, 249180_AT, 248626_AT, 245631_AT, 263450_AT, 265144_AT, 255095_AT, 259921_AT, 249446_AT, 259309_AT, 251534_AT, 266260_AT, 253896_AT, 264226_AT, 248101_AT, 261656_AT, 252197_AT, 255539_AT, 264600_AT, 266528_AT, 257125_AT, 246624_AT, 260901_AT	143	2528	14806	1.14679	1	0.995201	99.0476
GOTERM_MF_FAT	GO:0001882~nucleoside binding	28	10.4869	0.306571	255911_AT, 266749_AT, 261842_AT, 264755_AT, 257842_AT, 248658_AT, 249180_AT, 248626_AT, 245631_AT, 263450_AT, 265144_AT, 255095_AT, 259921_AT, 249446_AT, 259309_AT, 251534_AT, 266260_AT, 253896_AT, 264226_AT, 248101_AT, 261656_AT, 252197_AT, 255539_AT, 264600_AT, 266528_AT, 257125_AT, 246624_AT, 260901_AT	143	2536	14806	1.14317	1	0.994294	99.1502
GOTERM_MF_FAT	GO:0005524~ATP binding	26	9.73783	0.310138	255911_AT, 266749_AT, 261842_AT, 257842_AT, 264755_AT, 248658_AT, 249180_AT, 248626_AT, 245631_AT, 263450_AT, 265144_AT, 255095_AT, 259921_AT, 249446_AT, 259309_AT, 251534_AT, 266260_AT, 253896_AT, 264226_AT, 248101_AT, 261656_AT, 252197_AT, 255539_AT, 264600_AT, 266528_AT, 257125_AT	143	2340	14806	1.15043	1	0.99301	99.2054
GOTERM_MF_FAT	GO:0032559~adenyl ribonucleotide binding	26	9.73783	0.332639	255911_AT, 266749_AT, 261842_AT, 257842_AT, 264755_AT, 248658_AT, 249180_AT, 248626_AT, 245631_AT, 263450_AT, 265144_AT, 255095_AT, 259921_AT, 249446_AT, 259309_AT, 251534_AT, 266260_AT, 253896_AT, 264226_AT, 248101_AT, 261656_AT, 252197_AT, 255539_AT, 264600_AT, 266528_AT, 257125_AT	143	2368	14806	1.13682	1	0.99412	99.4841
SMART	SM00220:S_TKc	5	1.87266	0.336465	259309_AT, 265144_AT, 255539_AT, 263450_AT, 255095_AT	89	256	7691	1.68781	1	0.999378	98.601
UP_SEQ_FEATURE	domain:Protein kinase	5	1.87266	0.499822	266749_AT, 261842_AT, 248626_AT, 263450_AT, 255095_AT	77	427	8885	1.35117	1	1	99.9882
UP_SEQ_FEATURE	active site:Proton acceptor	6	2.24719	0.504346	266749_AT, 261842_AT, 248626_AT, 263450_AT, 261412_AT, 255095_AT	77	546	8885	1.26802	1	1	99.9895
UP_SEQ_FEATURE	binding site:ATP	5	1.87266	0.545276	266749_AT, 261842_AT, 248626_AT, 263450_AT, 255095_AT	77	452	8885	1.27643	1	1	99.9966
SP_PIR_KEYWORDS	kinase	10	3.74532	0.560959	259309_AT, 265144_AT, 252197_AT, 266749_AT, 261842_AT, 255539_AT, 248626_AT, 263450_AT, 264226_AT, 255095_AT	250	970	26538	1.09435	1	0.998558	99.9947
Annotation Cluster 10	Enrichment Score: 0.807
Category	GO Term	Count	%	P-Value	Genes	List Total	Pop Hits	Pop Total	Fold Enrichment	Bonferroni	Benjamini	FDR
GOTERM_CC_FAT	GO:0070013~intracellular organelle lumen	11	4.11985	0.0830274	261041_AT, 266206_AT, 246324_AT, 253772_AT, 251534_AT, 254478_AT, 264871_AT, 245124_AT, 252022_AT, 247371_AT, 248101_AT	128	659	13779	1.79686	0.999996	0.712967	64.2193
GOTERM_CC_FAT	GO:0043233~organelle lumen	11	4.11985	0.0830274	261041_AT, 266206_AT, 246324_AT, 253772_AT, 251534_AT, 254478_AT, 264871_AT, 245124_AT, 252022_AT, 247371_AT, 248101_AT	128	659	13779	1.79686	0.999996	0.712967	64.2193
GOTERM_CC_FAT	GO:0031974~membrane-enclosed lumen	11	4.11985	0.0882541	261041_AT, 266206_AT, 246324_AT, 253772_AT, 251534_AT, 254478_AT, 264871_AT, 245124_AT, 252022_AT, 247371_AT, 248101_AT	128	667	13779	1.77531	0.999998	0.670021	66.5641
GOTERM_CC_FAT	GO:0031981~nuclear lumen	8	2.99625	0.145799	261041_AT, 266206_AT, 246324_AT, 251534_AT, 254478_AT, 245124_AT, 252022_AT, 247371_AT	128	472	13779	1.82455	1	0.757875	84.5657
GOTERM_CC_FAT	GO:0005730~nucleolus	6	2.24719	0.192165	266206_AT, 246324_AT, 251534_AT, 245124_AT, 252022_AT, 247371_AT	128	332	13779	1.94545	1	0.835953	92.0366
GOTERM_CC_FAT	GO:0043228~non-membrane-bounded organelle	13	4.86891	0.363718	246324_AT, 266206_AT, 251534_AT, 245124_AT, 251907_AT, 252022_AT, 248658_AT, 261656_AT, 255539_AT, 262676_AT, 263317_S_AT, 247371_AT, 252850_AT	128	1144	13779	1.22328	1	0.948144	99.5303
GOTERM_CC_FAT	GO:0043232~intracellular non-membrane-bounded organelle	13	4.86891	0.363718	246324_AT, 266206_AT, 251534_AT, 245124_AT, 251907_AT, 252022_AT, 248658_AT, 261656_AT, 255539_AT, 262676_AT, 263317_S_AT, 247371_AT, 252850_AT	128	1144	13779	1.22328	1	0.948144	99.5303
Annotation Cluster 11	Enrichment Score: 0.728
GO Category	GO Term	Count	%	P-Value	Affymetrix Probe IDs	List Total	Pop Hits	Pop Total	Fold Enrichment	Bonferroni	Benjamini	FDR
GOTERM_BP_FAT	GO:0010605~negative regulation of macromolecule metabolic process	5	1.87266	0.097393	267641_AT, 245239_AT, 262676_AT, 246201_AT, 247371_AT	135	182	13998	2.8486	1	0.976764	77.266
GOTERM_BP_FAT	GO:0040029~regulation of gene expression, epigenetic	4	1.49813	0.183331	267641_AT, 245239_AT, 263317_S_AT, 247371_AT	135	154	13998	2.69322	1	0.984452	94.6481
GOTERM_BP_FAT	GO:0010629~negative regulation of gene expression	4	1.49813	0.210174	267641_AT, 245239_AT, 246201_AT, 247371_AT	135	165	13998	2.51367	1	0.98473	96.6987
GOTERM_BP_FAT	GO:0016458~gene silencing	3	1.1236	0.326277	267641_AT, 245239_AT, 247371_AT	135	122	13998	2.54973	1	0.991093	99.6685
Annotation Cluster 12	Enrichment Score: 0.725
GO Category	GO Term	Count	%	P-Value	Affymetrix Probe IDs	List Total	Pop Hits	Pop Total	Fold Enrichment	Bonferroni	Benjamini	FDR
GOTERM_BP_FAT	GO:0000278~mitotic cell cycle	3	1.1236	0.0856218	250188_AT, 262676_AT, 248658_AT	135	51	13998	6.09935	1	0.970961	72.5828
GOTERM_BP_FAT	GO:0007049~cell cycle	5	1.87266	0.186537	250188_AT, 260329_AT, 254494_AT, 262676_AT, 248658_AT	135	234	13998	2.21557	1	0.977403	94.9439
GOTERM_BP_FAT	GO:0022403~cell cycle phase	3	1.1236	0.216574	250188_AT, 262676_AT, 248658_AT	135	91	13998	3.41832	1	0.982525	97.065
GOTERM_BP_FAT	GO:0022402~cell cycle process	3	1.1236	0.364561	250188_AT, 262676_AT, 248658_AT	135	133	13998	2.33885	1	0.991404	99.8577
Annotation Cluster 13	Enrichment Score: 0.655
GO Category	GO Term	Count	%	P-Value	Affymetrix Probe IDs	List Total	Pop Hits	Pop Total	Fold Enrichment	Bonferroni	Benjamini	FDR
GOTERM_CC_FAT	GO:0000502~proteasome complex	4	1.49813	0.0178671	249161_AT, 254086_AT, 249180_AT, 248972_AT	128	60	13779	7.17656	0.925438	0.405019	19.2467
SP_PIR_KEYWORDS	proteasome	4	1.49813	0.0180391	249161_AT, 254086_AT, 249180_AT, 248972_AT	250	59	26538	7.19675	0.935994	0.935994	19.558
KEGG_PATHWAY	ath03050:Proteasome	4	1.49813	0.0244085	249161_AT, 254086_AT, 249180_AT, 248972_AT	28	58	2458	6.05419	0.662873	0.662873	20.6413
GOTERM_BP_FAT	GO:0006511~ubiquitin-dependent protein catabolic process	5	1.87266	0.278368	249161_AT, 254086_AT, 262676_AT, 249180_AT, 256179_AT	135	279	13998	1.85822	1	0.989242	99.1051
GOTERM_BP_FAT	GO:0044265~cellular macromolecule catabolic process	8	2.99625	0.334239	261249_AT, 249161_AT, 254086_AT, 262676_AT, 252230_AT, 249180_AT, 246499_AT, 256179_AT	135	589	13998	1.40834	1	0.990408	99.7209
GOTERM_BP_FAT	GO:0019941~modification-dependent protein catabolic process	7	2.62172	0.431544	261249_AT, 249161_AT, 254086_AT, 262676_AT, 252230_AT, 249180_AT, 256179_AT	135	550	13998	1.31968	1	0.995375	99.9716
GOTERM_BP_FAT	GO:0043632~modification-dependent macromolecule catabolic process	7	2.62172	0.431544	261249_AT, 249161_AT, 254086_AT, 262676_AT, 252230_AT, 249180_AT, 256179_AT	135	550	13998	1.31968	1	0.995375	99.9716
GOTERM_BP_FAT	GO:0051603~proteolysis involved in cellular protein catabolic process	7	2.62172	0.440091	261249_AT, 249161_AT, 254086_AT, 262676_AT, 252230_AT, 249180_AT, 256179_AT	135	555	13998	1.30779	1	0.995124	99.9772
GOTERM_BP_FAT	GO:0044257~cellular protein catabolic process	7	2.62172	0.450319	261249_AT, 249161_AT, 254086_AT, 262676_AT, 252230_AT, 249180_AT, 256179_AT	135	561	13998	1.2938	1	0.995466	99.9825
GOTERM_BP_FAT	GO:0030163~protein catabolic process	7	2.62172	0.475709	261249_AT, 249161_AT, 254086_AT, 262676_AT, 252230_AT, 249180_AT, 256179_AT	135	576	13998	1.26011	1	0.99604	99.9912
GOTERM_BP_FAT	GO:0009057~macromolecule catabolic process	8	2.99625	0.480424	261249_AT, 249161_AT, 254086_AT, 262676_AT, 252230_AT, 249180_AT, 246499_AT, 256179_AT	135	682	13998	1.21629	1	0.995982	99.9922
GOTERM_BP_FAT	GO:0006508~proteolysis	10	3.74532	0.667335	246733_AT, 260859_AT, 252816_AT, 261249_AT, 249161_AT, 254086_AT, 262676_AT, 252230_AT, 249180_AT, 256179_AT	135	1036	13998	1.00086	1	0.999521	100
SP_PIR_KEYWORDS	ubl conjugation pathway	4	1.49813	0.736226	261249_AT, 262676_AT, 252230_AT, 256179_AT	250	406	26538	1.04583	1	0.999031	100
Annotation Cluster 14	Enrichment Score: 0.636
GO Category	GO Term	Count	%	P-Value	Affymetrix Probe IDs	List Total	Pop Hits	Pop Total	Fold Enrichment	Bonferroni	Benjamini	FDR
GOTERM_MF_FAT	GO:0042803~protein homodimerization activity	3	1.1236	0.112929	265129_AT, 245239_AT, 248101_AT	143	60	14806	5.17692	1	0.952341	78.9989
GOTERM_MF_FAT	GO:0046983~protein dimerization activity	5	1.87266	0.223133	250641_AT, 265129_AT, 245239_AT, 251246_AT, 248101_AT	143	252	14806	2.05433	1	0.992797	96.268
GOTERM_MF_FAT	GO:0042802~identical protein binding	3	1.1236	0.490048	265129_AT, 245239_AT, 248101_AT	143	171	14806	1.81646	1	0.999197	99.9845
Annotation Cluster 15	Enrichment Score: 0.631
GO Category	GO Term	Count	%	P-Value	Affymetrix Probe IDs	List Total	Pop Hits	Pop Total	Fold Enrichment	Bonferroni	Benjamini	FDR
GOTERM_BP_FAT	GO:0009651~response to salt stress	7	2.62172	0.143081	264871_AT, 262401_AT, 245124_AT, 252022_AT, 266461_AT, 261412_AT, 255095_AT	135	369	13998	1.967	1	0.977164	89.2712
GOTERM_BP_FAT	GO:0009628~response to abiotic stimulus	16	5.99251	0.170893	250188_AT, 253129_AT, 264871_AT, 245124_AT, 252022_AT, 247354_AT, 250241_AT, 251246_AT, 262401_AT, 266783_AT, 259445_AT, 261412_AT, 266461_AT, 248678_AT, 261037_AT, 255095_AT	135	1197	13998	1.38598	1	0.981932	93.341
GOTERM_BP_FAT	GO:0006970~response to osmotic stress	7	2.62172	0.183905	264871_AT, 262401_AT, 245124_AT, 252022_AT, 266461_AT, 261412_AT, 255095_AT	135	399	13998	1.8191	1	0.982004	94.7022
GOTERM_BP_FAT	GO:0009266~response to temperature stimulus	4	1.49813	0.66282	253129_AT, 266461_AT, 261412_AT, 255095_AT	135	354	13998	1.17163	1	0.999526	100
Annotation Cluster 16	Enrichment Score: 0.569
GO Category	GO Term	Count	%	P-Value	Affymetrix Probe IDs	List Total	Pop Hits	Pop Total	Fold Enrichment	Bonferroni	Benjamini	FDR
SP_PIR_KEYWORDS	cytoskeleton	3	1.1236	0.121276	251907_AT, 255539_AT, 262676_AT	250	64	26538	4.97588	1	0.885721	78.6827
GOTERM_CC_FAT	GO:0044430~cytoskeletal part	4	1.49813	0.258039	261656_AT, 251907_AT, 255539_AT, 262676_AT	128	191	13779	2.25442	1	0.883388	97.0955
GOTERM_CC_FAT	GO:0005856~cytoskeleton	4	1.49813	0.388756	261656_AT, 251907_AT, 255539_AT, 262676_AT	128	243	13779	1.77199	1	0.947846	99.7082
GOTERM_CC_FAT	GO:0015630~microtubule cytoskeleton	3	1.1236	0.435337	261656_AT, 251907_AT, 262676_AT	128	160	13779	2.01841	1	0.957802	99.886
Annotation Cluster 17	Enrichment Score: 0.568
GO Category	GO Term	Count	%	P-Value	Affymetrix Probe IDs	List Total	Pop Hits	Pop Total	Fold Enrichment	Bonferroni	Benjamini	FDR
GOTERM_BP_FAT	GO:0070271~protein complex biogenesis	5	1.87266	0.103364	261041_AT, 254478_AT, 246628_AT, 255539_AT, 265213_AT	135	186	13998	2.78734	1	0.969953	79.3459
GOTERM_BP_FAT	GO:0006461~protein complex assembly	5	1.87266	0.103364	261041_AT, 254478_AT, 246628_AT, 255539_AT, 265213_AT	135	186	13998	2.78734	1	0.969953	79.3459
GOTERM_BP_FAT	GO:0065003~macromolecular complex assembly	5	1.87266	0.259314	261041_AT, 254478_AT, 246628_AT, 255539_AT, 265213_AT	135	270	13998	1.92016	1	0.986238	98.6957
GOTERM_BP_FAT	GO:0043933~macromolecular complex subunit organization	5	1.87266	0.299799	261041_AT, 254478_AT, 246628_AT, 255539_AT, 265213_AT	135	289	13998	1.79393	1	0.989741	99.4213
GOTERM_BP_FAT	GO:0043623~cellular protein complex assembly	3	1.1236	0.333289	246628_AT, 255539_AT, 265213_AT	135	124	13998	2.5086	1	0.991225	99.715
GOTERM_BP_FAT	GO:0034622~cellular macromolecular complex assembly	3	1.1236	0.594894	246628_AT, 255539_AT, 265213_AT	135	208	13998	1.49551	1	0.999121	99.9998
GOTERM_BP_FAT	GO:0034621~cellular macromolecular complex subunit organization	3	1.1236	0.640167	246628_AT, 255539_AT, 265213_AT	135	226	13998	1.3764	1	0.99945	100
Annotation Cluster 18	Enrichment Score: 0.548
GO Category	GO Term	Count	%	P-Value	Affymetrix Probe IDs	List Total	Pop Hits	Pop Total	Fold Enrichment	Bonferroni	Benjamini	FDR
GOTERM_CC_FAT	GO:0031981~nuclear lumen	8	2.99625	0.145799	261041_AT, 266206_AT, 246324_AT, 251534_AT, 254478_AT, 245124_AT, 252022_AT, 247371_AT	128	472	13779	1.82455	1	0.757875	84.5657
GOTERM_CC_FAT	GO:0044451~nucleoplasm part	3	1.1236	0.370749	261041_AT, 246324_AT, 254478_AT	128	140	13779	2.30675	1	0.944987	99.5883
GOTERM_CC_FAT	GO:0005654~nucleoplasm	3	1.1236	0.419503	261041_AT, 246324_AT, 254478_AT	128	155	13779	2.08352	1	0.9564	99.8418
Annotation Cluster 19	Enrichment Score: 0.468
GO Category	GO Term	Count	%	P-Value	Affymetrix Probe IDs	List Total	Pop Hits	Pop Total	Fold Enrichment	Bonferroni	Benjamini	FDR
GOTERM_BP_FAT	GO:0009698~phenylpropanoid metabolic process	4	1.49813	0.212657	256647_AT, 248639_AT, 266783_AT, 247354_AT	135	166	13998	2.49853	1	0.983368	96.8457
GOTERM_BP_FAT	GO:0019748~secondary metabolic process	7	2.62172	0.219528	256647_AT, 248639_AT, 266783_AT, 259445_AT, 252022_AT, 247354_AT, 266461_AT	135	423	13998	1.71589	1	0.981336	97.221
GOTERM_BP_FAT	GO:0006575~cellular amino acid derivative metabolic process	5	1.87266	0.2805	256647_AT, 248639_AT, 266783_AT, 252907_AT, 247354_AT	135	280	13998	1.85159	1	0.988355	99.1426
GOTERM_BP_FAT	GO:0009699~phenylpropanoid biosynthetic process	3	1.1236	0.347249	256647_AT, 248639_AT, 247354_AT	135	128	13998	2.43021	1	0.991489	99.7901
GOTERM_BP_FAT	GO:0042398~cellular amino acid derivative biosynthetic process	3	1.1236	0.556862	256647_AT, 248639_AT, 247354_AT	135	194	13998	1.60344	1	0.998397	99.9992
GOTERM_BP_FAT	GO:0019438~aromatic compound biosynthetic process	3	1.1236	0.612985	256647_AT, 248639_AT, 247354_AT	135	215	13998	1.44682	1	0.999313	99.9999
Annotation Cluster 20	Enrichment Score: 0.370
GO Category	GO Term	Count	%	P-Value	Affymetrix Probe IDs	List Total	Pop Hits	Pop Total	Fold Enrichment	Bonferroni	Benjamini	FDR
GOTERM_BP_FAT	GO:0016042~lipid catabolic process	4	1.49813	0.313003	255677_AT, 262674_AT, 259935_AT, 259445_AT	135	205	13998	2.0232	1	0.989893	99.5605
GOTERM_MF_FAT	GO:0016298~lipase activity	3	1.1236	0.375985	255677_AT, 262674_AT, 259935_AT	143	136	14806	2.28394	1	0.996667	99.7848
GOTERM_MF_FAT	GO:0004091~carboxylesterase activity	4	1.49813	0.658206	252406_AT, 255677_AT, 262674_AT, 259935_AT	143	351	14806	1.17993	1	0.999587	99.9999
Annotation Cluster 21	Enrichment Score: 0.348
GO Category	GO Term	Count	%	P-Value	Affymetrix Probe IDs	List Total	Pop Hits	Pop Total	Fold Enrichment	Bonferroni	Benjamini	FDR
INTERPRO	IPR004146:DC1	3	1.1236	0.360005	254008_AT, 254902_AT, 261160_AT	210	126	20885	2.36791	1	0.999979	99.7833
INTERPRO	IPR011424:C1-like	3	1.1236	0.395656	254008_AT, 254902_AT, 261160_AT	210	136	20885	2.1938	1	0.999989	99.9014
INTERPRO	IPR001965:Zinc finger, PHD-type	3	1.1236	0.49659	254008_AT, 254902_AT, 261160_AT	210	167	20885	1.78657	1	0.999999	99.992
SMART	SM00249:PHD	3	1.1236	0.573604	254008_AT, 254902_AT, 261160_AT	89	167	7691	1.55238	1	0.999995	99.986
Annotation Cluster 22	Enrichment Score: 0.332
GO Category	GO Term	Count	%	P-Value	Affymetrix Probe IDs	List Total	Pop Hits	Pop Total	Fold Enrichment	Bonferroni	Benjamini	FDR
GOTERM_MF_FAT	GO:0016706~oxidoreductase activity, acting on paired donors, with incorporation or reduction of molecular oxygen, 2-oxoglutarate as one donor, and incorporation of one atom each of oxygen into both donors	3	1.1236	0.182292	256647_AT, 259445_AT, 247354_AT	143	81	14806	3.83476	1	0.985875	92.7266
GOTERM_BP_FAT	GO:0019748~secondary metabolic process	7	2.62172	0.219528	256647_AT, 248639_AT, 266783_AT, 259445_AT, 252022_AT, 247354_AT, 266461_AT	135	423	13998	1.71589	1	0.981336	97.221
INTERPRO	IPR005123:Oxoglutarate and iron-dependent oxygenase	3	1.1236	0.345526	256647_AT, 259445_AT, 247354_AT	210	122	20885	2.44555	1	0.999983	99.7053
GOTERM_MF_FAT	GO:0005506~iron ion binding	7	2.62172	0.700847	256647_AT, 263235_AT, 259445_AT, 247354_AT, 261412_AT, 261037_AT, 257148_AT	143	725	14806	0.999682	1	0.999614	100
SP_PIR_KEYWORDS	iron	6	2.24719	0.70858	256647_AT, 263235_AT, 259445_AT, 247354_AT, 261412_AT, 261037_AT	250	631	26538	1.00937	1	0.999417	100
SP_PIR_KEYWORDS	oxidoreductase	8	2.99625	0.775092	256647_AT, 264871_AT, 266783_AT, 259445_AT, 264085_AT, 247354_AT, 261412_AT, 261037_AT	250	932	26538	0.911176	1	0.999302	100
GOTERM_BP_FAT	GO:0055114~oxidation reduction	9	3.37079	0.890023	256647_AT, 264871_AT, 266783_AT, 259445_AT, 264085_AT, 247354_AT, 261412_AT, 255276_AT, 261037_AT	135	1186	13998	0.786847	1	0.999993	100
Annotation Cluster 23	Enrichment Score: 0.295
GO Category	GO Term	Count	%	P-Value	Affymetrix Probe IDs	List Total	Pop Hits	Pop Total	Fold Enrichment	Bonferroni	Benjamini	FDR
GOTERM_BP_FAT	GO:0007167~enzyme linked receptor protein signaling pathway	3	1.1236	0.354194	252197_AT, 248626_AT, 264226_AT	135	130	13998	2.39282	1	0.99162	99.8202
GOTERM_BP_FAT	GO:0007169~transmembrane receptor protein tyrosine kinase signaling pathway	3	1.1236	0.354194	252197_AT, 248626_AT, 264226_AT	135	130	13998	2.39282	1	0.99162	99.8202
GOTERM_BP_FAT	GO:0007166~cell surface receptor linked signal transduction	3	1.1236	0.467283	252197_AT, 248626_AT, 264226_AT	135	164	13998	1.89675	1	0.996231	99.9889
INTERPRO	IPR001611:Leucine-rich repeat	5	1.87266	0.636038	252197_AT, 266528_AT, 248626_AT, 253896_AT, 264226_AT	210	435	20885	1.14313	1	1	99.9999
SP_PIR_KEYWORDS	receptor	3	1.1236	0.903195	252197_AT, 248626_AT, 264226_AT	250	415	26538	0.767364	1	0.999907	100
Annotation Cluster 24	Enrichment Score: 0.2739932737799764
GO Category	GO Term	Count	%	PValue	Affymetrix Probe IDs	List Total	Pop Hits	Pop Total	Fold Enrichment	Bonferroni	Benjamini	FDR
SP_PIR_KEYWORDS	transport	16	5.99251	0.0882283	255101_AT, 258671_AT, 264760_AT, 249150_AT, 247678_AT, 257842_AT, 260305_AT, 256184_AT, 245854_AT, 245892_AT, 256224_AT, 253824_AT, 246389_AT, 266109_AT, 251721_S_AT, 254291_AT	250	1086	26538	1.56393	0.999999	0.86364	66.8546
GOTERM_CC_FAT	GO:0031224~intrinsic to membrane	26	9.73783	0.490764	260257_AT, 255101_AT, 264760_AT, 249150_AT, 257700_AT, 261842_AT, 257842_AT, 263450_AT, 245854_AT, 255276_AT, 245892_AT, 252709_AT, 253824_AT, 248979_AT, 261670_AT, 253766_AT, 247678_AT, 264710_AT, 246389_AT, 266109_AT, 253807_AT, 245785_AT, 266528_AT, 266128_AT, 254291_AT, 258912_AT	128	2658	13779	1.05299	1	0.968903	99.9665
UP_SEQ_FEATURE	topological domain:Extracellular	5	1.87266	0.503527	246389_AT, 249150_AT, 247678_AT, 261842_AT, 248626_AT	77	429	8885	1.34487	1	1	99.9893
UP_SEQ_FEATURE	topological domain:Cytoplasmic	6	2.24719	0.628354	264760_AT, 246389_AT, 249150_AT, 247678_AT, 261842_AT, 248626_AT	77	626	8885	1.10597	1	1	99.9998
SP_PIR_KEYWORDS	membrane	21	7.86517	0.701914	259525_AT, 258671_AT, 264760_AT, 249150_AT, 247678_AT, 257700_AT, 261842_AT, 257842_AT, 248626_AT, 256184_AT, 263450_AT, 245854_AT, 264710_AT, 253824_AT, 246389_AT, 266109_AT, 252514_AT, 245785_AT, 251721_S_AT, 265213_AT, 254291_AT	250	2340	26538	0.952646	1	0.999507	99.9999
GOTERM_CC_FAT	GO:0016021~integral to membrane	19	7.1161	0.740648	260257_AT, 253766_AT, 264760_AT, 249150_AT, 247678_AT, 257700_AT, 261842_AT, 257842_AT, 245854_AT, 255276_AT, 252709_AT, 253824_AT, 246389_AT, 266109_AT, 245785_AT, 266128_AT, 254291_AT, 258912_AT, 261670_AT	128	2193	13779	0.932659	1	0.996707	100
SP_PIR_KEYWORDS	transmembrane	14	5.24345	0.934061	264760_AT, 249150_AT, 247678_AT, 257700_AT, 261842_AT, 257842_AT, 248626_AT, 245854_AT, 255276_AT, 253824_AT, 246389_AT, 266109_AT, 245785_AT, 254291_AT	250	1973	26538	0.753233	1	0.999955	100
UP_SEQ_FEATURE	transmembrane region	10	3.74532	0.966217	264760_AT, 246389_AT, 249150_AT, 247678_AT, 257700_AT, 245785_AT, 261842_AT, 257842_AT, 248626_AT, 245854_AT	77	1690	8885	0.682779	1	1	100
Annotation Cluster 25	Enrichment Score: 0.240
GO Category	GO Term	Count	%	P-Value	Affymetrix Probe IDs	List Total	Pop Hits	Pop Total	Fold Enrichment	Bonferroni	Benjamini	FDR
GOTERM_MF_FAT	GO:0016887~ATPase activity	6	2.24719	0.465752	258671_AT, 251534_AT, 257842_AT, 249180_AT, 256184_AT, 264600_AT	143	467	14806	1.33026	1	0.999015	99.9715
GOTERM_MF_FAT	GO:0043492~ATPase activity, coupled to movement of substances	3	1.1236	0.532044	258671_AT, 257842_AT, 256184_AT	143	185	14806	1.679	1	0.9994	99.9949
GOTERM_MF_FAT	GO:0042626~ATPase activity, coupled to transmembrane movement of substances	3	1.1236	0.532044	258671_AT, 257842_AT, 256184_AT	143	185	14806	1.679	1	0.9994	99.9949
GOTERM_MF_FAT	GO:0016820~hydrolase activity, acting on acid anhydrides, catalyzing transmembrane movement of substances	3	1.1236	0.549315	258671_AT, 257842_AT, 256184_AT	143	191	14806	1.62626	1	0.999275	99.9969
GOTERM_MF_FAT	GO:0042623~ATPase activity, coupled	4	1.49813	0.652476	258671_AT, 251534_AT, 257842_AT, 256184_AT	143	348	14806	1.1901	1	0.999707	99.9999
GOTERM_MF_FAT	GO:0015405~P-P-bond-hydrolysis-driven transmembrane transporter activity	3	1.1236	0.666702	258671_AT, 257842_AT, 256184_AT	143	237	14806	1.31061	1	0.99957	99.9999
GOTERM_MF_FAT	GO:0015399~primary active transmembrane transporter activity	3	1.1236	0.66896	258671_AT, 257842_AT, 256184_AT	143	238	14806	1.30511	1	0.999494	99.9999
Annotation Cluster 26	Enrichment Score: 0.239
GO Category	GO Term	Count	%	P-Value	Affymetrix Probe IDs	List Total	Pop Hits	Pop Total	Fold Enrichment	Bonferroni	Benjamini	FDR
KEGG_PATHWAY	ath01061:Biosynthesis of phenylpropanoids	4	1.49813	0.519705	245951_AT, 264871_AT, 252022_AT, 247354_AT	28	247	2458	1.42163	1	0.999979	99.8952
KEGG_PATHWAY	ath01064:Biosynthesis of alkaloids derived from ornithine, lysine and nicotinic acid	3	1.1236	0.553857	245951_AT, 264871_AT, 252022_AT	28	166	2458	1.58649	1	0.999177	99.9475
KEGG_PATHWAY	ath01070:Biosynthesis of plant hormones	4	1.49813	0.667304	245951_AT, 264871_AT, 252022_AT, 261037_AT	28	304	2458	1.15508	1	0.997649	99.9966
Annotation Cluster 27	Enrichment Score: 0.209
GO Category	GO Term	Count	%	P-Value	Affymetrix Probe IDs	List Total	Pop Hits	Pop Total	Fold Enrichment	Bonferroni	Benjamini	FDR
GOTERM_BP_FAT	GO:0007242~intracellular signaling cascade	11	4.11985	0.225011	250188_AT, 261041_AT, 254008_AT, 257917_AT, 251246_AT, 252514_AT, 262401_AT, 262676_AT, 260305_AT, 254902_AT, 255095_AT	135	790	13998	1.44377	1	0.978797	97.4903
GOTERM_BP_FAT	GO:0009873~ethylene mediated signaling pathway	3	1.1236	0.486044	257917_AT, 252514_AT, 262676_AT	135	170	13998	1.8298	1	0.995987	99.9934
GOTERM_BP_FAT	GO:0000160~two-component signal transduction system (phosphorelay)	3	1.1236	0.620549	257917_AT, 252514_AT, 262676_AT	135	218	13998	1.42691	1	0.999341	99.9999
GOTERM_BP_FAT	GO:0010033~response to organic substance	11	4.11985	0.698183	261041_AT, 257917_AT, 267641_AT, 251586_AT, 257307_AT, 251246_AT, 252514_AT, 260435_AT, 262676_AT, 248678_AT, 261037_AT	135	1176	13998	0.969879	1	0.999588	100
GOTERM_BP_FAT	GO:0009723~response to ethylene stimulus	3	1.1236	0.706713	257917_AT, 252514_AT, 262676_AT	135	256	13998	1.2151	1	0.999542	100
GOTERM_BP_FAT	GO:0009719~response to endogenous stimulus	9	3.37079	0.724032	261041_AT, 257917_AT, 251586_AT, 257307_AT, 251246_AT, 252514_AT, 262676_AT, 248678_AT, 261037_AT	135	975	13998	0.957128	1	0.999584	100
GOTERM_BP_FAT	GO:0009755~hormone-mediated signaling	4	1.49813	0.787033	257917_AT, 251246_AT, 252514_AT, 262676_AT	135	432	13998	0.960082	1	0.999823	100
GOTERM_BP_FAT	GO:0032870~cellular response to hormone stimulus	4	1.49813	0.787033	257917_AT, 251246_AT, 252514_AT, 262676_AT	135	432	13998	0.960082	1	0.999823	100
GOTERM_BP_FAT	GO:0009725~response to hormone stimulus	7	2.62172	0.874627	257917_AT, 251586_AT, 257307_AT, 251246_AT, 252514_AT, 262676_AT, 248678_AT	135	909	13998	0.798484	1	0.999988	100
Annotation Cluster 28	Enrichment Score: 0.187
GO Category	GO Term	Count	%	P-Value	Affymetrix Probe IDs	List Total	Pop Hits	Pop Total	Fold Enrichment	Bonferroni	Benjamini	FDR
INTERPRO	IPR015495:Myb transcription factor	3	1.1236	0.438149	250386_AT, 257307_AT, 260435_AT	210	149	20885	2.0024	1	0.999995	99.9638
INTERPRO	IPR012287:Homeodomain-related	4	1.49813	0.619535	250386_AT, 257307_AT, 245239_AT, 260435_AT	210	318	20885	1.25097	1	1	99.9998
INTERPRO	IPR017930:Myb-type HTH DNA-binding domain	3	1.1236	0.665671	250386_AT, 257307_AT, 260435_AT	210	227	20885	1.31435	1	1	100
INTERPRO	IPR001005:SANT, DNA-binding	3	1.1236	0.714397	250386_AT, 257307_AT, 260435_AT	210	249	20885	1.19822	1	1	100
INTERPRO	IPR014778:Myb, DNA-binding	3	1.1236	0.744111	250386_AT, 257307_AT, 260435_AT	210	264	20885	1.13014	1	1	100
SMART	SM00717:SANT	3	1.1236	0.783872	250386_AT, 257307_AT, 260435_AT	89	249	7691	1.04115	1	0.999999	100
Annotation Cluster 29	Enrichment Score: 0.173
GO Category	GO Term	Count	%	P-Value	Affymetrix Probe IDs	List Total	Pop Hits	Pop Total	Fold Enrichment	Bonferroni	Benjamini	FDR
SP_PIR_KEYWORDS	ion transport	3	1.1236	0.623361	258671_AT, 247678_AT, 256184_AT	250	224	26538	1.42168	1	0.998772	99.9991
GOTERM_MF_FAT	GO:0022890~inorganic cation transmembrane transporter activity	3	1.1236	0.652897	258671_AT, 247678_AT, 256184_AT	143	231	14806	1.34466	1	0.999631	99.9999
GOTERM_BP_FAT	GO:0006811~ion transport	5	1.87266	0.699457	258671_AT, 249587_AT, 249150_AT, 247678_AT, 256184_AT	135	493	13998	1.05161	1	0.999558	100
GOTERM_BP_FAT	GO:0006812~cation transport	4	1.49813	0.71417	258671_AT, 249587_AT, 247678_AT, 256184_AT	135	383	13998	1.08291	1	0.99953	100
Annotation Cluster 30	Enrichment Score: 0.168
GO Category	GO Term	Count	%	P-Value	Affymetrix Probe IDs	List Total	Pop Hits	Pop Total	Fold Enrichment	Bonferroni	Benjamini	FDR
GOTERM_BP_FAT	GO:0012501~programmed cell death	3	1.1236	0.632905	256647_AT, 266528_AT, 253896_AT	135	223	13998	1.39492	1	0.999427	99.9999
GOTERM_BP_FAT	GO:0008219~cell death	3	1.1236	0.702613	256647_AT, 266528_AT, 253896_AT	135	254	13998	1.22467	1	0.999545	100
GOTERM_BP_FAT	GO:0016265~death	3	1.1236	0.702613	256647_AT, 266528_AT, 253896_AT	135	254	13998	1.22467	1	0.999545	100
Annotation Cluster 31	Enrichment Score: 0.168
GO Category	GO Term	Count	%	P-Value	Affymetrix Probe IDs	List Total	Pop Hits	Pop Total	Fold Enrichment	Bonferroni	Benjamini	FDR
GOTERM_BP_FAT	GO:0051252~regulation of RNA metabolic process	13	4.86891	0.356219	253129_AT, 264182_AT, 245239_AT, 260435_AT, 250641_AT, 257917_AT, 248930_AT, 267641_AT, 257307_AT, 245107_AT, 255745_AT, 263988_AT, 263356_AT	135	1095	13998	1.23101	1	0.991048	99.8282
GOTERM_BP_FAT	GO:0006355~regulation of transcription, DNA-dependent	12	4.49438	0.472274	250641_AT, 257917_AT, 253129_AT, 264182_AT, 267641_AT, 248930_AT, 245107_AT, 257307_AT, 245239_AT, 255745_AT, 263988_AT, 260435_AT	135	1089	13998	1.14258	1	0.996184	99.9903
GOTERM_MF_FAT	GO:0043565~sequence-specific DNA binding	6	2.24719	0.495319	250641_AT, 264182_AT, 248930_AT, 245107_AT, 245239_AT, 263988_AT	143	483	14806	1.28619	1	0.999039	99.9864
SP_PIR_KEYWORDS	nucleus	20	7.49064	0.558529	250188_AT, 264182_AT, 250386_AT, 245239_AT, 249161_AT, 260435_AT, 248658_AT, 249180_AT, 250641_AT, 257917_AT, 246389_AT, 248930_AT, 257307_AT, 245107_AT, 251246_AT, 255745_AT, 263988_AT, 262676_AT, 263317_S_AT, 247371_AT	250	2052	26538	1.03462	1	0.99895	99.9943
SP_PIR_KEYWORDS	dna-binding	13	4.86891	0.665337	250386_AT, 264182_AT, 245239_AT, 260435_AT, 267534_AT, 250641_AT, 257917_AT, 248930_AT, 257307_AT, 245107_AT, 255745_AT, 263988_AT, 263317_S_AT	250	1398	26538	0.987107	1	0.999243	99.9998
GOTERM_BP_FAT	GO:0045449~regulation of transcription	19	7.1161	0.669917	253129_AT, 264182_AT, 250386_AT, 245239_AT, 260435_AT, 267534_AT, 250641_AT, 257917_AT, 267641_AT, 265129_AT, 248930_AT, 245107_AT, 251586_AT, 257307_AT, 251246_AT, 255745_AT, 263988_AT, 247371_AT, 246201_AT	135	2024	13998	0.973364	1	0.999498	100
GOTERM_MF_FAT	GO:0003700~transcription factor activity	14	5.24345	0.829989	250386_AT, 264182_AT, 245239_AT, 260435_AT, 267534_AT, 250641_AT, 257917_AT, 265129_AT, 248930_AT, 251586_AT, 257307_AT, 245107_AT, 251246_AT, 263988_AT	143	1678	14806	0.863849	1	0.999955	100
GOTERM_MF_FAT	GO:0030528~transcription regulator activity	16	5.99251	0.833031	261041_AT, 264182_AT, 250386_AT, 245239_AT, 254478_AT, 260435_AT, 267534_AT, 250641_AT, 257917_AT, 265129_AT, 248930_AT, 251586_AT, 257307_AT, 245107_AT, 251246_AT, 263988_AT	143	1913	14806	0.865978	1	0.999949	100
GOTERM_MF_FAT	GO:0003677~DNA binding	20	7.49064	0.867191	261041_AT, 253129_AT, 264182_AT, 250386_AT, 245239_AT, 260435_AT, 267534_AT, 250641_AT, 257917_AT, 247387_AT, 265129_AT, 248930_AT, 245107_AT, 251586_AT, 257307_AT, 251246_AT, 255745_AT, 263988_AT, 263317_S_AT, 255095_AT	143	2436	14806	0.850069	1	0.999971	100
GOTERM_BP_FAT	GO:0006350~transcription	10	3.74532	0.890787	261041_AT, 257917_AT, 264182_AT, 245107_AT, 254478_AT, 245239_AT, 251246_AT, 255745_AT, 263988_AT, 247371_AT	135	1311	13998	0.790914	1	0.999993	100
SP_PIR_KEYWORDS	transcription regulation	8	2.99625	0.931149	257917_AT, 264182_AT, 245107_AT, 245239_AT, 251246_AT, 255745_AT, 263988_AT, 247371_AT	250	1184	26538	0.717243	1	0.999959	100
SP_PIR_KEYWORDS	Transcription	8	2.99625	0.93958	257917_AT, 264182_AT, 245107_AT, 245239_AT, 251246_AT, 255745_AT, 263988_AT, 247371_AT	250	1209	26538	0.702412	1	0.999958	100
Annotation Cluster 32	Enrichment Score: 0.166
GO Category	GO Term	Count	%	P-Value	Affymetrix Probe IDs	List Total	Pop Hits	Pop Total	Fold Enrichment	Bonferroni	Benjamini	FDR
GOTERM_BP_FAT	GO:0009416~response to light stimulus	5	1.87266	0.65649	250188_AT, 250241_AT, 259445_AT, 247354_AT, 261037_AT	135	466	13998	1.11254	1	0.999563	100
GOTERM_BP_FAT	GO:0009314~response to radiation	5	1.87266	0.682426	250188_AT, 250241_AT, 259445_AT, 247354_AT, 261037_AT	135	482	13998	1.07561	1	0.999527	100
SP_PIR_KEYWORDS	iron	6	2.24719	0.70858	256647_AT, 263235_AT, 259445_AT, 247354_AT, 261412_AT, 261037_AT	250	631	26538	1.00937	1	0.999417	100
Annotation Cluster 33	Enrichment Score: 0.159
GO Category	GO Term	Count	%	P-Value	Affymetrix Probe IDs	List Total	Pop Hits	Pop Total	Fold Enrichment	Bonferroni	Benjamini	FDR
UP_SEQ_FEATURE	glycosylation site:N-linked (GlcNAc...)	11	4.11985	0.351128	246545_AT, 264710_AT, 260859_AT, 262674_AT, 259935_AT, 257700_AT, 254494_AT, 261842_AT, 266783_AT, 257842_AT, 248626_AT	77	1001	8885	1.26802	1	1	99.6471
SP_PIR_KEYWORDS	glycoprotein	11	4.11985	0.532668	246545_AT, 264710_AT, 260859_AT, 262674_AT, 259935_AT, 257700_AT, 254494_AT, 261842_AT, 266783_AT, 257842_AT, 248626_AT	250	1051	26538	1.11101	1	0.998837	99.9888
GOTERM_CC_FAT	GO:0005576~extracellular region	10	3.74532	0.806507	260859_AT, 259525_AT, 262674_AT, 259935_AT, 245158_AT, 254494_AT, 266783_AT, 252022_AT, 252907_AT, 254025_AT	128	1225	13779	0.878763	1	0.998598	100
UP_SEQ_FEATURE	signal peptide	11	4.11985	0.856746	246545_AT, 264710_AT, 260859_AT, 259525_AT, 262674_AT, 259935_AT, 247678_AT, 254494_AT, 261842_AT, 266783_AT, 248626_AT	77	1515	8885	0.837812	1	1	100
SP_PIR_KEYWORDS	signal	11	4.11985	0.909236	246545_AT, 264710_AT, 260859_AT, 259525_AT, 262674_AT, 259935_AT, 247678_AT, 254494_AT, 261842_AT, 266783_AT, 248626_AT	250	1518	26538	0.769217	1	0.999908	100
SP_PIR_KEYWORDS	Secreted	6	2.24719	0.941273	260859_AT, 259525_AT, 262674_AT, 259935_AT, 254494_AT, 266783_AT	250	936	26538	0.680462	1	0.999953	100
Annotation Cluster 34	Enrichment Score: 0.136
GO Category	GO Term	Count	%	P-Value	Affymetrix Probe IDs	List Total	Pop Hits	Pop Total	Fold Enrichment	Bonferroni	Benjamini	FDR
SP_PIR_KEYWORDS	Protease	4	1.49813	0.606765	246733_AT, 260859_AT, 249161_AT, 256179_AT	250	333	26538	1.2751	1	0.998783	99.9986
GOTERM_BP_FAT	GO:0006508~proteolysis	10	3.74532	0.667335	246733_AT, 260859_AT, 252816_AT, 261249_AT, 249161_AT, 254086_AT, 262676_AT, 252230_AT, 249180_AT, 256179_AT	135	1036	13998	1.00086	1	0.999521	100
GOTERM_MF_FAT	GO:0070011~peptidase activity, acting on L-amino acid peptides	5	1.87266	0.776986	246733_AT, 260859_AT, 252816_AT, 249161_AT, 256179_AT	143	549	14806	0.942973	1	0.999885	100
GOTERM_MF_FAT	GO:0004175~endopeptidase activity	3	1.1236	0.802854	246733_AT, 252816_AT, 249161_AT	143	311	14806	0.998763	1	0.999932	100
GOTERM_MF_FAT	GO:0008233~peptidase activity	5	1.87266	0.825637	246733_AT, 260859_AT, 252816_AT, 249161_AT, 256179_AT	143	593	14806	0.873006	1	0.999958	100
Annotation Cluster 35	Enrichment Score: 0.126
GO Category	GO Term	Count	%	P-Value	Affymetrix Probe IDs	List Total	Pop Hits	Pop Total	Fold Enrichment	Bonferroni	Benjamini	FDR
SP_PIR_KEYWORDS	cell wall biogenesis/degradation	3	1.1236	0.722501	259525_AT, 254494_AT, 245785_AT	250	270	26538	1.17947	1	0.999416	100
GOTERM_BP_FAT	GO:0007047~cell wall organization	3	1.1236	0.746991	259525_AT, 254494_AT, 245785_AT	135	277	13998	1.12298	1	0.999729	100
GOTERM_BP_FAT	GO:0045229~external encapsulating structure organization	3	1.1236	0.774436	259525_AT, 254494_AT, 245785_AT	135	293	13998	1.06166	1	0.999778	100
Annotation Cluster 36	Enrichment Score: 0.120
GO Category	GO Term	Count	%	P-Value	Affymetrix Probe IDs	List Total	Pop Hits	Pop Total	Fold Enrichment	Bonferroni	Benjamini	FDR
INTERPRO	IPR001841:Zinc finger, RING-type	6	2.24719	0.577294	249141_AT, 254008_AT, 246189_AT, 261249_AT, 261904_AT, 252584_AT	210	508	20885	1.17463	1	1	99.9993
GOTERM_MF_FAT	GO:0008270~zinc ion binding	16	5.99251	0.631036	266894_AT, 249141_AT, 254008_AT, 246189_AT, 253129_AT, 261249_AT, 247678_AT, 261904_AT, 267534_AT, 265129_AT, 251586_AT, 252584_AT, 254902_AT, 264671_AT, 261160_AT, 263317_S_AT	143	1654	14806	1.00158	1	0.999634	99.9998
SMART	SM00184:RING	6	2.24719	0.699347	249141_AT, 254008_AT, 246189_AT, 261249_AT, 261904_AT, 252584_AT	89	508	7691	1.02066	1	0.999996	99.9996
SP_PIR_KEYWORDS	zinc-finger	7	2.62172	0.800663	267534_AT, 249141_AT, 246189_AT, 253129_AT, 261249_AT, 261904_AT, 252584_AT	250	837	26538	0.887771	1	0.999505	100
SP_PIR_KEYWORDS	zinc	9	3.37079	0.83205	267534_AT, 249141_AT, 246189_AT, 253129_AT, 247678_AT, 261249_AT, 261904_AT, 252584_AT, 263235_AT	250	1124	26538	0.849972	1	0.999638	100
INTERPRO	IPR018957:Zinc finger, C3HC4 RING-type	3	1.1236	0.874081	249141_AT, 246189_AT, 261904_AT	210	356	20885	0.838082	1	1	100
SP_PIR_KEYWORDS	metal-binding	12	4.49438	0.982942	246545_AT, 267534_AT, 249141_AT, 246189_AT, 253129_AT, 261249_AT, 261904_AT, 252584_AT, 266783_AT, 263235_AT, 261412_AT, 261037_AT	250	1998	26538	0.63755	1	0.999998	100
Annotation Cluster 37	Enrichment Score: 0.083
GO Category	GO Term	Count	%	P-Value	Affymetrix Probe IDs	List Total	Pop Hits	Pop Total	Fold Enrichment	Bonferroni	Benjamini	FDR
GOTERM_MF_FAT	GO:0008270~zinc ion binding	16	5.99251	0.631036	266894_AT, 249141_AT, 254008_AT, 246189_AT, 253129_AT, 261249_AT, 247678_AT, 261904_AT, 267534_AT, 265129_AT, 251586_AT, 252584_AT, 254902_AT, 264671_AT, 261160_AT, 263317_S_AT	143	1654	14806	1.00158	1	0.999634	99.9998
GOTERM_MF_FAT	GO:0046914~transition metal ion binding	25	9.3633	0.732892	254008_AT, 249587_AT, 246189_AT, 253129_AT, 256647_AT, 247354_AT, 265129_AT, 251586_AT, 252584_AT, 261412_AT, 263317_S_AT, 249141_AT, 266894_AT, 247678_AT, 261249_AT, 261904_AT, 257148_AT, 267534_AT, 259445_AT, 263235_AT, 266783_AT, 254902_AT, 264671_AT, 261160_AT, 261037_AT	143	2756	14806	0.93921	1	0.999771	100
SP_PIR_KEYWORDS	zinc	9	3.37079	0.83205	267534_AT, 249141_AT, 246189_AT, 253129_AT, 247678_AT, 261249_AT, 261904_AT, 252584_AT, 263235_AT	250	1124	26538	0.849972	1	0.999638	100
GOTERM_MF_FAT	GO:0046872~metal ion binding	29	10.8614	0.842946	246189_AT, 254008_AT, 249587_AT, 256647_AT, 253129_AT, 261842_AT, 247354_AT, 263450_AT, 265129_AT, 251586_AT, 252584_AT, 261412_AT, 263317_S_AT, 266894_AT, 246545_AT, 249141_AT, 247678_AT, 261249_AT, 261904_AT, 257148_AT, 267534_AT, 259445_AT, 263235_AT, 266783_AT, 255539_AT, 254902_AT, 264671_AT, 261160_AT, 261037_AT	143	3390	14806	0.885727	1	0.999955	100
GOTERM_MF_FAT	GO:0043169~cation binding	29	10.8614	0.908584	246189_AT, 254008_AT, 249587_AT, 256647_AT, 253129_AT, 261842_AT, 247354_AT, 263450_AT, 265129_AT, 251586_AT, 252584_AT, 261412_AT, 263317_S_AT, 266894_AT, 246545_AT, 249141_AT, 247678_AT, 261249_AT, 261904_AT, 257148_AT, 267534_AT, 259445_AT, 263235_AT, 266783_AT, 255539_AT, 254902_AT, 264671_AT, 261160_AT, 261037_AT	143	3564	14806	0.842485	1	0.999995	100
GOTERM_MF_FAT	GO:0043167~ion binding	29	10.8614	0.91099	246189_AT, 254008_AT, 249587_AT, 256647_AT, 253129_AT, 261842_AT, 247354_AT, 263450_AT, 265129_AT, 251586_AT, 252584_AT, 261412_AT, 263317_S_AT, 266894_AT, 246545_AT, 249141_AT, 247678_AT, 261249_AT, 261904_AT, 257148_AT, 267534_AT, 259445_AT, 263235_AT, 266783_AT, 255539_AT, 254902_AT, 264671_AT, 261160_AT, 261037_AT	143	3572	14806	0.840598	1	0.999994	100
SP_PIR_KEYWORDS	metal-binding	12	4.49438	0.982942	246545_AT, 267534_AT, 249141_AT, 246189_AT, 253129_AT, 261249_AT, 261904_AT, 252584_AT, 266783_AT, 263235_AT, 261412_AT, 261037_AT	250	1998	26538	0.63755	1	0.999998	100
Annotation Cluster 38	Enrichment Score: 0.051
GO Category	GO Term	Count	%	P-Value	Affymetrix Probe IDs	List Total	Pop Hits	Pop Total	Fold Enrichment	Bonferroni	Benjamini	FDR
UP_SEQ_FEATURE	repeat:PPR 9	3	1.1236	0.83823	248871_AT, 248783_AT, 252301_AT	77	376	8885	0.920662	1	1	100
UP_SEQ_FEATURE	repeat:PPR 8	3	1.1236	0.864768	248871_AT, 248783_AT, 252301_AT	77	402	8885	0.861116	1	1	100
UP_SEQ_FEATURE	repeat:PPR 7	3	1.1236	0.876507	248871_AT, 248783_AT, 252301_AT	77	415	8885	0.834142	1	1	100
UP_SEQ_FEATURE	repeat:PPR 6	3	1.1236	0.886515	248871_AT, 248783_AT, 252301_AT	77	427	8885	0.8107	1	1	100
UP_SEQ_FEATURE	repeat:PPR 5	3	1.1236	0.889683	248871_AT, 248783_AT, 252301_AT	77	431	8885	0.803176	1	1	100
UP_SEQ_FEATURE	repeat:PPR 4	3	1.1236	0.89353	248871_AT, 248783_AT, 252301_AT	77	436	8885	0.793965	1	1	100
UP_SEQ_FEATURE	repeat:PPR 3	3	1.1236	0.895779	248871_AT, 248783_AT, 252301_AT	77	439	8885	0.788539	1	1	100
UP_SEQ_FEATURE	repeat:PPR 1	3	1.1236	0.89943	248871_AT, 248783_AT, 252301_AT	77	444	8885	0.77966	1	1	100
UP_SEQ_FEATURE	repeat:PPR 2	3	1.1236	0.89943	248871_AT, 248783_AT, 252301_AT	77	444	8885	0.77966	1	1	100
INTERPRO	IPR002885:Pentatricopeptide repeat	3	1.1236	0.947404	248871_AT, 248783_AT, 252301_AT	210	462	20885	0.645795	1	1	100
Annotation Cluster 39	Enrichment Score: 0.018
GO Category	GO Term	Count	%	P-Value	Affymetrix Probe IDs	List Total	Pop Hits	Pop Total	Fold Enrichment	Bonferroni	Benjamini	FDR
GOTERM_CC_FAT	GO:0009941~chloroplast envelope	3	1.1236	0.91681	266461_AT, 245854_AT, 247371_AT	128	440	13779	0.733967	1	0.999937	100
GOTERM_CC_FAT	GO:0009526~plastid envelope	3	1.1236	0.929243	266461_AT, 245854_AT, 247371_AT	128	461	13779	0.700532	1	0.999943	100
GOTERM_CC_FAT	GO:0044434~chloroplast part	4	1.49813	0.994123	266461_AT, 261412_AT, 245854_AT, 247371_AT	128	954	13779	0.451356	1	1	100
GOTERM_CC_FAT	GO:0044435~plastid part	4	1.49813	0.995372	266461_AT, 261412_AT, 245854_AT, 247371_AT	128	984	13779	0.437595	1	1	100
Annotation Cluster 40	Enrichment Score: 0.018
GO Category	GO Term	Count	%	P-Value	Affymetrix Probe IDs	List Total	Pop Hits	Pop Total	Fold Enrichment	Bonferroni	Benjamini	FDR
UP_SEQ_FEATURE	domain:F-box	4	1.49813	0.92491	261683_AT, 257572_AT, 257640_AT, 262758_AT	77	652	8885	0.707912	1	1	100
INTERPRO	IPR001810:Cyclin-like F-box	4	1.49813	0.96753	261683_AT, 257572_AT, 257640_AT, 262758_AT	210	677	20885	0.587606	1	1	100
SMART	SM00256:FBOX	4	1.49813	0.98678	261683_AT, 257572_AT, 257640_AT, 262758_AT	89	677	7691	0.51058	1	1	100
Annotation Cluster 41	Enrichment Score: 0.016
GO Category	GO Term	Count	%	P-Value	Affymetrix Probe IDs	List Total	Pop Hits	Pop Total	Fold Enrichment	Bonferroni	Benjamini	FDR
GOTERM_BP_FAT	GO:0003006~reproductive developmental process	5	1.87266	0.954382	253772_AT, 263988_AT, 245631_AT, 261412_AT, 252301_AT	135	807	13998	0.642434	1	1	100
GOTERM_BP_FAT	GO:0009791~post-embryonic development	5	1.87266	0.966277	250188_AT, 263988_AT, 245631_AT, 261412_AT, 252301_AT	135	851	13998	0.609218	1	1	100
GOTERM_BP_FAT	GO:0048608~reproductive structure development	4	1.49813	0.973701	263988_AT, 245631_AT, 261412_AT, 252301_AT	135	731	13998	0.567381	1	1	100
Annotation Cluster 42	Enrichment Score: 0.008
GO Category	GO Term	Count	%	P-Value	Affymetrix Probe IDs	List Total	Pop Hits	Pop Total	Fold Enrichment	Bonferroni	Benjamini	FDR
UP_SEQ_FEATURE	transit peptide:Chloroplast	3	1.1236	0.973818	266461_AT, 252301_AT, 261037_AT	77	624	8885	0.554758	1	1	100
SP_PIR_KEYWORDS	chloroplast	4	1.49813	0.978527	266461_AT, 261412_AT, 252301_AT, 261037_AT	250	780	26538	0.544369	1	0.999997	100
SP_PIR_KEYWORDS	transit peptide	5	1.87266	0.983129	264871_AT, 266461_AT, 252301_AT, 245854_AT, 261037_AT	250	978	26538	0.542699	1	0.999998	100
SP_PIR_KEYWORDS	plastid	3	1.1236	0.993887	266461_AT, 252301_AT, 261037_AT	250	755	26538	0.421796	1	1	100
