# Supplementary material for: Altered expression of Arabidopsis genes in response to a multifunctional geminivirus pathogenicity protein
Source: BMC Plant Biol. 2014 Nov 18;14:302. doi: 10.1186/s12870-014-0302-7 (PMC4253603; doi:10.1186/s12870-014-0302-7)
Supplement: Additional file 8: Table S6. — Primer sets used for qPCR analysis in this study. [file 12870_2014_302_MOESM8_ESM.xlsx]

## Sheet: Sheet1
Table S6: Primers used in qPCR experiments. The gene name and ID are given aliong with the sequence of the forward and reverse primers used for amplification in qPCR experiments.
Gene Name	Arabidopsis Gene ID	F Primer	R primer
KILLING ME SLOWLY 1	AT4G14950	CACAAAGACATGGGATCGGC	TGCTTCTCACGCAAAGCTGA
PROTEIN KINASE SUPERFAMILY; AUTOPHAGY-RELATED PROTEIN 1-b	AT3G53930	ACCCAAGGAAGAGTAGGGGAT	AGGCTTCGGAGAACCAGATG
SRG1 (SENESCENCE-RELATED GENE 1)	AT1G17020	CATGGAAGCAAAAGGGGCAG	ACGGTCGTGATCGTCTTCTC
APG9 (AUTOPHAGY 9)'	AT2G31260	GGGAAGAGGCAACCACTCTC	TTCCTGCTGTGTAGCGGTTT
MYB112 (MYB DOMAIN PROTEIN 112)	AT1G48000	CCATTCCGAGAACTCTCTCCC	ACAGTTTGCGAATTCTGTTCTAC
EF-HAND 1, CALCIUM-BINDING PROTEIN	AT5G40690	AGCCGACCAATCACTCGAAA	TAGATTTGGTGACCGGGTGC
MKS1	AT3G18690	TCCGTCGGAGTATTTTGCCG	ACCACAGATCTGAAGCTGCC
WRKY33	AT2G38470	CACAACCACGATGTTCCTGC	GCAGCTGGTCTAATCGGGAC
PUB24	AT3G11840	TCTGGCATCACTTACGACCG	TTCGTGACGGGACAAGAAGG
EDA39	AT4G33050	TCTTATCTGGAGGTGCCACAAC	TGGCCATATAGCCTCAAGGA
ATL2	AT3G16720	CGATTGAGGTTCCGAGGAGG	ACCTAAACGACTGACTCGCC
EF1a	AT1G18070	TGGTGTCCTCAAGCCTGGTATGGTTGT	ACGCTTGAGATCCTTAACCGCAACATTCTT
