# Supplementary material for: Altered expression of Arabidopsis genes in response to a multifunctional geminivirus pathogenicity protein
Source: BMC Plant Biol. 2014 Nov 18;14:302. doi: 10.1186/s12870-014-0302-7 (PMC4253603; doi:10.1186/s12870-014-0302-7)
Supplement: Additional file 9: Table S7. — Genes differentially expressed in response to inactivation of Arabidopsis SnRK1.2. Genes that are up- or down-regulated at one dpi, in response to SCTV C2 or antisense SnRK1.2, are shown. [file 12870_2014_302_MOESM9_ESM.xls]

## Sheet: C2 vs asSnRK1 Down @ 1 dpi
Table S7: Genes down-regulated in response to inactivation of Arabidopsis SnRK1.2 at one dpi. Gene expression values for full-length SCTV C2 (C2), antisense SnRK1.2 (asSnRK1), and an empty vector control (530) are derived from raw intensity data of three microarrays as described in materials and methods. Genes differentially expressed between experimental samples and controls (C2 vs 530 and asSnR…
					C2 VS 530		asSnRK1 VS 530			C2				530				asSnRK1
Affymetrix Probe ID	Gene Symbol	Transcipt ID (TAIR)	Gene Description	Label	P-value	Ratio	P-value	Ratio		Gene Expression				Gene Expression				Gene Expression
244918_at	ARTHMP078	ORF106D	HYPOTHETICAL PROTEIN'	1	0.0270179	0.955853	0.850237	1.00636		3.83001	3.85918	3.80042		3.90261	3.87008	3.91234		3.8215	3.9543	3.93667
245028_at	WEB1	AT2G26570	WEAK CHLOROPLAST MOVEMENT UNDER BLUE LIGHT 1'	1	0.00734555	0.921581	0.30195	0.851022		7.60418	7.60418	7.5589		7.67518	7.69474	7.75078		7.49969	7.12993	7.79288
245129_at	CRR4	AT2G45350	CRR4 (CHLORORESPIRATORY REDUCTION 4)'	1	0.0215961	0.89887	0.182323	1.08199		4.10325	4.15222	4.03723		4.31303	4.24298	4.19814		4.44921	4.24298	4.40301
245135_at	---	AT2G45230	transposable element gene; non-LTR retrotransposon family (LINE)	1	0.00749227	0.898204	0.0818143	0.952379		4.04233	4.10559	4.13487		4.2921	4.21117	4.24417		4.13923	4.216	4.18104
245244_at	ILL6	AT1G44350	ILL6; IAA-AMINO ACID CONJUGATE HYDROLASE/ METALLOPEPTIDASE'	1	0.0040522	0.814264	0.267206	0.833609		9.26291	9.4002	9.34983		9.64233	9.7032	9.55671		9.7241	9.34647	9.044
245476_at	---	AT4G16090	UNKNOWN PROTEIN'	1	0.0370182	0.834565	0.101927	0.87332		4.34304	4.46711	4.30631		4.72945	4.69341	4.47631		4.50768	4.47631	4.32893
245568_at	---	AT4G14650	UNKNOWN PROTEIN'	1	0.0222788	0.89778	0.0626613	0.879248		4.21135	4.25986	4.18322		4.43713	4.29257	4.39144		4.13469	4.31933	4.11013
245860_at	---	AT5G28310	NAD(P)-binding Rossmann-fold superfamily protein	1	0.0291159	0.88004	0.180493	0.975914		4.98141	4.7827	4.8869		5.06974	5.02942	5.10493		5.03286	5.03286	5.03286
246100_at	---	AT5G32570	HYPOTHETICAL PROTEIN'	1	0.0497833	0.887664	0.163592	0.908311		3.61018	3.64338	3.71793		3.91531	3.71807	3.85386		3.61585	3.65022	3.80494
246207_at	---	AT4G36960	RNA-binding (RRM/RBD/RNP motifs) family protein	1	0.0187325	0.908444	0.191182	0.963747		7.79785	7.78316	7.87797		7.91139	7.95373	8.00945		7.8676	7.92303	7.92412
246214_at	HSF4	AT4G36990	HSF4 (HEAT SHOCK FACTOR 4); DNA BINDING / TRANSCRIPTION FACTOR/ TRANSCRIPTION REPRESSOR'	1	0.0186606	0.909804	0.649628	0.93412		11.0752	11.0793	11.0807		11.2808	11.142	11.2215		11.4033	10.7644	11.1817
246476_at	---	AT5G16730	UNKNOWN PROTEIN'	1	0.0447009	0.792135	0.326481	0.692858		6.69715	6.80093	6.96054		7.14526	6.98814	7.33377		7.10516	5.72052	7.05338
246493_at	CRS1	AT5G16180	CRS1 (ARABIDOPSIS ORTHOLOG OF MAIZE CHLOROPLAST SPLICING FACTOR CRS1); RNA SPLICING FACTOR, TRANSESTERIFICATION MECHANISM'	1	0.018012	0.785066	0.25181	0.794462		6.40423	6.26782	6.18355		6.79286	6.56316	6.54692		6.55038	5.83865	6.51806
246695_at	---	AT5G29090	UNKNOWN PROTEIN'	1	0.0455594	0.869023	0.0686418	0.86316		4.88846	4.88846	4.8198		5.0052	5.21316	4.98598		4.8756	4.94289	4.74894
246711_at	---	AT5G28190	UNKNOWN PROTEIN'	1	0.0459878	0.90751	0.0915615	1.07467		4.40482	4.42855	4.55241		4.64279	4.61063	4.55241		4.78728	4.68137	4.64886
246893_at	---	AT5G25520	SPOC domain / Transcription elongation factor S-II protein;	1	0.0303603	0.958234	0.445011	0.941806		8.16372	8.11094	8.10696		8.20259	8.19384	8.16985		8.17065	7.90897	8.22716
247229_at	TPR14	AT5G65160	TETRATRICOPEPTIDE REPEAT 14'	1	0.0451133	0.937712	0.732612	0.987503		5.29448	5.30696	5.39428		5.39824	5.45056	5.42527		5.33771	5.39104	5.49089
247472_at	MAP65-9	AT5G62250	MAP65-9 (MICROTUBULE-ASSOCIATED PROTEIN 65-9)'	1	0.0242128	0.897365	0.950439	0.996355		3.47073	3.50059	3.43685		3.63012	3.54403	3.70273		3.56006	3.56006	3.74096
247515_at	ATH14	AT5G61740	ATATH14; ATPASE, COUPLED TO TRANSMEMBRANE MOVEMENT OF SUBSTANCES / TRANSPORTER'	1	0.00977679	0.856669	0.717094	0.970534		4.17745	4.10928	4.08226		4.41561	4.25476	4.36819		4.13228	4.31707	4.45976
247538_at	ATH16	AT5G61700	ATATH16; ATPASE, COUPLED TO TRANSMEMBRANE MOVEMENT OF SUBSTANCES / TRANSPORTER'	1	0.0498897	0.902793	0.777635	0.990271		3.9065	3.95087	4.06643		4.12517	4.06643	4.1748		4.08635	4.06643	4.17131
247674_at	---	AT5G59930	Cysteine/Histidine-rich C1 domain family protein;	1	0.024361	0.883657	0.0721507	0.931328		4.07573	3.92024	4.07005		4.19731	4.15932	4.24471		4.04587	4.17183	4.07573
247772_at	---	AT5G58610	PHD finger transcription factor, putative	1	0.0498336	0.953978	0.400999	0.942992		4.68617	4.65181	4.62836		4.75561	4.72847	4.68617		4.79244	4.62431	4.49945
247780_at	CPT4	AT5G58770	CIS-PRENYLTRANSFERASE 4'	1	0.00949721	0.551284	0.8282	1.06224		5.49718	5.07097	5.58968		6.41802	6.34684	5.97037		6.58271	6.74224	5.67159
248022_at	APUM12	AT5G56510	APUM12 (ARABIDOPSIS PUMILIO 12); RNA BINDING / BINDING'	1	0.0400849	0.918116	0.0737308	0.919081		3.86504	3.76417	3.85803		3.92875	4.01341	3.91483		3.86356	3.74254	3.88569
248199_at	---	AT5G54170	Polyketide cyclase/dehydrase and lipid transport superfamily protein	1	0.0362223	0.890803	0.698805	0.939161		9.8621	9.74196	9.84036		10.0297	9.88965	10.0255		10.2972	9.68011	9.69595
248218_at	---	AT5G53710	UNKNOWN PROTEIN'	1	0.0464002	0.842653	0.237455	0.918096		4.09954	4.21068	4.16704		4.37812	4.56997	4.27014		4.27718	4.30105	4.27014
248265_at	SDG29	AT5G53430	SDG29 (SET DOMAIN GROUP 29); DNA BINDING / PROTEIN BINDING / ZINC ION BINDING'	1	0.0394895	0.804083	0.0931714	0.80717		5.35668	5.61011	5.43459		5.86936	5.86566	5.61011		5.57536	5.23249	5.61011
248270_at	ORG1	AT5G53450	ORG1 (OBP3-RESPONSIVE GENE 1); ATP BINDING / KINASE/ PROTEIN KINASE'	1	0.0446709	0.870111	0.375535	0.940794		9.8122	10.0399	9.89959		10.149	10.1574	10.0474		10.0474	9.8864	10.1559
248522_at	---	AT5G50565	UNKNOWN PROTEIN'	1	0.0452855	0.855778	0.0943587	0.845549		7.57629	7.54635	7.6991		7.72098	7.81249	7.96235		7.51023	7.48483	7.77464
249264_s_at	---	AT5G41740	Disease resistance protein (TIR-NBS-LRR class) family	1	0.0417296	0.812202	0.371298	0.53941		11.1169	10.9862	11.1233		11.2925	11.5761	11.2581		11.4233	8.77817	11.2536
249361_at	---	AT5G40540	Protein kinase superfamily protein	1	0.0181628	0.913817	0.317311	0.846178		6.84491	6.90847	6.89525		6.96506	6.99782	7.07582		7.14849	6.44631	6.72101
249410_at	CRK42	AT5G40380	CYSTEINE-RICH RLK (RECEPTOR-LIKE PROTEIN KINASE) 42'	1	0.0451923	0.895047	0.0987213	0.880385		4.23184	4.16243	4.17539		4.27439	4.45971	4.31546		4.27479	4.18774	4.03565
249431_at	---	AT5G39910	Pectin lyase-like superfamily protein;	1	0.0497289	0.937503	0.674761	0.983148		3.80554	3.75025	3.82053		3.82742	3.91588	3.91234		3.82053	3.81489	3.94666
249509_at	---	AT5G38390	F-box/RNI-like superfamily protein	1	0.0427526	0.944143	0.636882	0.975001		4.23742	4.17869	4.24442		4.28062	4.34806	4.28062		4.13736	4.33626	4.32612
249520_at	---	AT5G38670	Galactose oxidase/kelch repeat superfamily protein	1	0.0443113	0.901027	0.0619483	0.860781		4.22256	4.10018	4.08489		4.3206	4.32275	4.21535		4.16193	4.1459	3.90203
249533_at	---	AT5G38790	UNKNOWN PROTEIN'	1	0.0121758	0.955254	0.0444131	1.0593		3.73887	3.70379	3.76341		3.80449	3.79762	3.80209		3.93094	3.89908	3.82351
249670_at	---	AT5G35890	Beta-galactosidase related protein	1	0.0136138	0.94687	0.54279	0.970804		3.91781	3.87157	3.87314		3.94372	3.9949	3.96018		3.91781	3.82297	4.02978
249677_at	---	AT5G35970	P-loop containing nucleoside triphosphate hydrolases superfamily protein	1	0.0481384	0.770629	0.700149	0.965899		7.71842	7.42096	7.82714		8.18232	7.98245	7.92942		7.91386	7.87741	8.15277
249684_s_at	CYP716A1	AT5G36110	"CYTOCHROME P450, FAMILY 716, SUBFAMILY A, POLYPEPTIDE 1"'	1	0.0234566	0.917286	0.130105	0.950904		3.64314	3.68076	3.65288		3.78568	3.71763	3.84713		3.71763	3.72695	3.68797
249756_at	---	AT5G24313	UNKNOWN PROTEIN'	1	0.0375523	0.919093	0.106798	0.953836		3.88736	3.87794	3.96295		3.96295	4.06084	4.06961		3.96295	3.96295	3.96295
249856_at	SCPL47	AT5G22980	SCPL47 (SERINE CARBOXYPEPTIDASE-LIKE 47); SERINE-TYPE CARBOXYPEPTIDASE'	1	0.0282404	0.81953	0.347127	0.91788		4.44446	4.47168	4.50021		4.74906	4.6027	4.92598		4.54478	4.6027	4.75939
250048_s_at	---	AT5G17750	P-loop containing nucleoside triphosphate hydrolases superfamily protein	1	0.0431299	0.948108	0.289825	0.958626		3.71984	3.66346	3.65319		3.79342	3.7278	3.74589		3.7278	3.75103	3.60541
250067_at	---	AT5G17950	UNKNOWN PROTEIN'	1	0.0260051	0.948027	0.468641	1.03199		3.85585	3.82824	3.86143		3.94814	3.88025	3.94814		4.01495	3.87166	4.02618
250121_at	---	AT5G16500	Encodes a receptor-like cytoplasmic kinase	1	0.00172754	0.886095	0.845989	0.992456		3.91309	3.83113	3.85043		4.06211	4.01657	4.03937		4.11824	3.95046	4.01657
250181_at	---	AT5G14460	Pseudouridine synthase family protein	1	0.0366547	0.88117	0.615665	0.984383		8.09219	7.91192	7.93583		8.22442	8.12071	8.14234		8.12743	8.18705	8.10486
250276_at	---	AT5G13040	Putative Protein	1	0.0275239	0.924416	0.358277	1.04741		10.3256	10.2761	10.2774		10.4717	10.3613	10.3863		10.5697	10.4638	10.3863
250292_at	JAZ10	AT5G13220	JAZ10 (JASMONATE-ZIM-DOMAIN PROTEIN 10)'	1	0.0274124	0.597588	0.20177	0.518697		9.30952	8.6881	9.047		10.0569	9.49386	9.72221		9.99326	8.06014	8.37845
250351_at	AT-HSP17.6A	AT5G12030	AT-HSP17.6A (ARABIDOPSIS THALIANA HEAT SHOCK PROTEIN 17.6A); UNFOLDED PROTEIN BINDING'	1	0.026631	0.421695	0.896419	1.09973		6.68801	5.65749	5.42683		7.39238	7.00434	7.11279		9.14604	6.73055	6.04437
250378_at	---	AT5G11570	Major facilitator superfamily protein;	1	0.00474823	0.923551	0.984549	0.999067		4.08361	4.06675	4.11761		4.17653	4.19721	4.23844		4.26061	4.26595	4.08159
250457_at	---	AT5G09880	Splicing factor, CC1-like	1	0.0247514	0.917531	0.0991507	0.861069		8.80943	8.82899	8.81551		8.93918	9.01126	8.876		8.83783	8.53111	8.81011
250593_at	---	AT5G07750	HYPOTHETICAL PROTEIN'	1	0.0384367	0.886452	0.0638274	0.916886		4.53915	4.66363	4.74659		4.85185	4.79426	4.82492		4.7894	4.69161	4.61446
250616_at	EMS1	AT5G07280	EMS1 (EXCESS MICROSPOROCYTES1); KINASE/ TRANSMEMBRANE RECEPTOR PROTEIN KINASE'	1	0.0371951	0.882877	0.815511	0.983328		4.82261	5.00603	4.90366		5.03566	5.15793	5.07787		5.23648	5.00603	4.95618
250812_at	NOL	AT5G04900	NYC1-LIKE'	1	0.0476046	0.844931	0.893622	0.983735		7.99656	8.08628	8.21284		8.47791	8.26938	8.27768		8.34815	8.05493	8.55091
250873_at	---	AT5G03980	SGNH hydrolase-type esterase superfamily protein;	1	0.0331891	0.854687	0.661146	0.989613		4.08147	4.02172	4.2769		4.33297	4.34815	4.37856		4.34267	4.28867	4.38314
251160_at	---	AT3G63240	DNAse I-like superfamily protein	1	0.0191721	0.915414	0.144329	1.06329		5.13362	5.03343	5.10093		5.1851	5.20196	5.26343		5.28853	5.38808	5.23948
251296_at	---	AT3G62010	UNKNOWN PROTEIN'	1	0.0144849	0.87993	0.083694	0.81762		9.38093	9.37409	9.28357		9.45203	9.5554	9.58478		9.38093	8.98429	9.3555
251509_at	PME61	AT3G59010	PECTIN METHYLESTERASE 61'	1	0.02497	0.860657	0.960347	0.990731		5.16609	5.30089	5.21253		5.33983	5.5351	5.45404		5.01113	5.81733	5.46021
251727_at	---	AT3G56290	UNKNOWN PROTEIN'	1	0.0214571	0.697815	0.67585	1.15186		6.18757	5.94632	6.11946		6.81719	6.65849	6.33492		6.85668	7.4896	6.07622
251908_at	---	AT3G53770	late embryogenesis abundant 3 (LEA3) family protein	1	0.0382079	0.929263	0.0794889	0.918979		3.84174	3.7685	3.75265		3.91234	3.92651	3.84156		3.869	3.72839	3.71734
252230_at	---	AT3G49810	ARM repeat superfamily protein	1	0.0292997	0.849278	0.172346	0.6877		7.37241	7.31577	7.19559		7.42263	7.62526	7.54296		7.43882	6.36442	7.16716
252284_at	---	AT3G49020	FBD, F-box and Leucine Rich Repeat domains containing protein	1	0.0393556	0.873643	0.917495	0.992901		3.59904	3.61419	3.57091		3.79287	3.66786	3.90806		3.82964	3.84045	3.66786
252357_at	---	AT3G48410	alpha/beta-Hydrolases superfamily protein;	1	0.0487637	0.845145	0.546014	0.911545		5.03422	4.80436	4.90077		5.26634	5.04086	5.16033		4.69918	5.03422	5.3333
252507_at	ATNUDT9	AT3G46200	ATNUDT9 (ARABIDOPSIS THALIANA NUDIX HYDROLASE HOMOLOG 9); HYDROLASE'	1	0.049605	0.874113	0.23205	0.951516		5.1693	5.3794	5.24243		5.5277	5.38044	5.46532		5.34354	5.37772	5.4371
252686_at	---	AT3G44420	pseudogene, hypothetical protein	1	0.023876	0.817751	0.0620026	0.868465		3.97068	3.79701	3.81396		4.00546	4.21284	4.23415		4.01913	3.95937	3.86356
252734_at	MEE38	AT3G43160	MEE38 (MATERNAL EFFECT EMBRYO ARREST 38)'	1	0.0133718	0.864224	0.572626	0.970305		4.61392	4.61677	4.55905		4.88342	4.70356	4.83433		4.71025	4.84563	4.73497
252791_at	---	AT3G42220	CACTA-like transposase family (Tnp2/En/Spm)	1	0.0192681	0.904606	0.836654	0.990869		3.67294	3.63453	3.70773		3.77888	3.77888	3.89137		3.74223	3.77888	3.88832
252799_at	---	AT3G42320	UNKNOWN PROTEIN'	1	0.0132673	0.89202	0.0720658	0.884376		4.08427	4.09332	4.12993		4.2817	4.18826	4.33213		4.14354	3.95896	4.16778
253365_at	---	AT4G33170	Tetratricopeptide repeat (TPR)-like superfamily protein;	1	0.000397259	0.917141	0.199893	1.01531		4.02243	4.05978	4.04233		4.14864	4.17183	4.17842		4.17183	4.20933	4.18351
253425_at	---	AT4G32190	Myosin heavy chain-related protein	1	0.0110248	0.879181	0.286543	0.847276		7.86533	7.99997	7.96015		8.16491	8.07723	8.14061		8.13962	7.51626	8.00959
253457_at	---	AT4G32060	calcium-binding EF hand family protein;	1	0.0137144	0.888704	0.110225	0.779061		11.5735	11.5815	11.4608		11.7151	11.7487	11.6626		11.4147	11.0079	11.6233
253517_at	ATACDO1	AT4G31390	Protein kinase superfamily protein	1	0.0338193	0.921875	0.856713	0.975728		7.84672	7.94251	7.90337		8.03347	8.05461	7.95659		8.28959	7.96365	7.68509
253707_at	---	AT4G29200	Beta-galactosidase related protein	1	0.0456242	0.943291	0.978239	1.00215		3.86356	3.77365	3.78229		3.90204	3.90658	3.86356		3.90795	3.71085	4.06266
253956_at	FIM1	AT4G26700	ATFIM1; ACTIN BINDING'	1	0.0479228	0.851479	0.286386	0.891088		7.28334	7.27411	7.31547		7.49128	7.68815	7.38936		7.51173	7.16862	7.38936
254974_at	---	AT4G10490	2-oxoglutarate (2OG) and Fe(II)-dependent oxygenase superfamily protein	1	0.0205794	0.8852	0.624272	0.976779		3.94421	3.82615	3.82658		4.10265	4.04453	3.97754		4.10434	3.94115	3.97754
255201_at	---	AT4G07490	transposon protein -related	1	0.021615	0.961661	0.0218359	1.04741		3.53947	3.53327	3.50719		3.55933	3.58134	3.60846		3.6191	3.66327	3.66723
255239_at	---	AT4G05580	similar to zinc knuckle (CCHC-type) family protein	1	0.0314009	0.916757	0.075298	0.943534		3.41621	3.48032	3.50679		3.58935	3.6523	3.53784		3.53472	3.51803	3.47518
255514_s_at	AGL78	AT4G02240	AGL78 (AGAMOUS-LIKE 78); TRANSCRIPTION FACTOR'	1	0.00508854	0.964978	0.639238	0.983114		3.38523	3.39135	3.36823		3.42106	3.42929	3.44875		3.39135	3.49468	3.33936
255606_at	---	AT4G01110	UNKNOWN PROTEIN'	1	0.00775283	0.905266	0.70816	0.966208		4.32037	4.30876	4.40951		4.46799	4.50135	4.50006		4.36171	4.28744	4.67147
255615_at	---	AT4G01290	UNKNOWN PROTEIN'	1	0.0473478	0.907654	0.887383	1.01077		10.7699	10.6793	10.8083		10.8588	10.852	10.9662		10.8074	10.8262	11.0896
255862_at	---	AT2G30300	Major facilitator superfamily protein	1	0.013144	0.908093	0.6774	0.972926		4.19756	4.21254	4.29584		4.33549	4.40971	4.37801		4.49745	4.24055	4.2664
255922_at	TPPC	AT1G22210	TREHALOSE-6-PHOSPHATE PHOSPHATASE C'	1	0.0208826	0.945255	0.084385	0.911514		3.58934	3.58864	3.55068		3.69897	3.64397	3.62939		3.63818	3.44768	3.48548
256135_at	---	AT1G48730	UNKNOWN PROTEIN'	1	0.0184501	0.917739	0.669109	0.96036		4.0585	4.04186	3.94525		4.14087	4.1225	4.15377		4.31707	4.00597	3.91904
256154_at	---	AT3G08490	Late embryogenesis abundant protein, group 2	1	0.0471135	0.91457	0.266989	0.929631		4.00368	3.85163	3.96657		4.04215	4.1018	4.06442		4.00368	3.8124	4.07649
256155_at	MYB83	AT3G08500	MYB83 (MYB DOMAIN PROTEIN 83); DNA BINDING / TRANSCRIPTION FACTOR'	1	0.0358872	0.906434	0.808775	0.983784		4.11121	4.15377	4.05777		4.32025	4.25141	4.17627		4.15377	4.1433	4.3801
256290_at	SCPL17	AT3G12203	SCPL17 (SERINE CARBOXYPEPTIDASE-LIKE 17); SERINE-TYPE CARBOXYPEPTIDASE'	1	0.0274948	0.913384	0.0775112	0.8997		4.0656	4.11033	4.11033		4.25302	4.27821	4.14714		3.96379	4.1468	4.11033
256410_at	---	AT1G66630	Protein with RING/U-box and TRAF-like domains	1	0.0252215	0.884728	0.676928	0.969063		3.64761	3.75157	3.66559		3.92708	3.77385	3.89393		3.77504	3.70059	3.98321
256459_at	ACC2	AT1G36180	ACC2 (ACETYL-COA CARBOXYLASE 2); ACETYL-COA CARBOXYLASE'	1	0.0395594	0.944298	0.0849695	0.962571		4.1968	4.2502	4.20049		4.31545	4.3299	4.2502		4.25559	4.23053	4.24432
256587_at	---	AT3G28780	UNKNOWN PROTEIN'	1	0.0487239	0.892872	0.328012	0.930557		4.22381	4.13336	4.20632		4.25092	4.35736	4.44563		4.33643	4.10511	4.30087
256639_at	---	AT3G32250	gypsy-like retrotransposon family (Athila),	1	0.046056	0.876289	0.0993945	0.914745		3.62616	3.59357	3.41484		3.68325	3.73807	3.78481		3.57092	3.53363	3.71591
257057_at	---	AT3G15310	UNKNOWN PROTEIN'	1	0.0069695	0.929473	0.713733	1.02916		3.46301	3.48808	3.47185		3.58935	3.61383	3.5363		3.51583	3.53073	3.81733
257123_at	---	AT3G20030	F-box and associated interaction domains-containing protei	1	0.0358296	0.916485	0.213263	0.928958		3.99957	3.91824	4.01235		4.14099	4.13012	4.03652		4.08045	4.03652	3.87171
257129_at	CYP705A19	AT3G20100	CYP705A19; ELECTRON CARRIER/ HEME BINDING / IRON ION BINDING / MONOOXYGENASE/ OXYGEN BINDING'	1	0.0152599	0.911429	0.310082	0.904178		7.49902	7.50158	7.39655		7.58401	7.5861	7.62843		7.21287	7.54421	7.6055
257179_at	ATSPO11-1	AT3G13170	homologues of the archaeal DNA topoisomerase VIA subunit (topo VIA)	1	0.0431777	0.897564	0.082181	0.890236		3.94638	3.91456	4.02978		4.18554	4.14314	4.02978		3.99513	3.83033	4.02978
257404_at	SUVR1	AT1G04050	SUVR1 (ARABIDOPSIS HOMOLOG OF SU(VAR)3-9 1); HISTONE-LYSINE N-METHYLTRANSFERASE/ ZINC ION BINDING'	1	0.0375127	0.901562	0.160046	0.902059		4.58672	4.45135	4.47787		4.60764	4.72013	4.63666		4.58672	4.58672	4.34488
257484_at	SPPL4	AT1G01650	SIGNAL PEPTIDE PEPTIDASE-LIKE 4'	1	0.0157161	0.901751	0.199168	0.907977		9.85388	9.96749	9.86725		10.0343	10.088	10.0139		10.0622	9.89825	9.75798
257491_at	---	AT1G06170	basic helix-loop-helix (bHLH) DNA-binding superfamily protein	1	0.0124193	0.904131	0.208338	1.07164		3.59737	3.67555	3.67811		3.85095	3.77577	3.7605		3.77577	3.94289	3.96803
257551_at	---	AT3G13270	UNKNOWN PROTEIN'	1	0.00209322	0.825633	0.397236	0.947166		4.74823	4.87717	4.79119		5.1315	5.07229	5.04207		5.11397	5.03799	4.85897
257570_at	---	AT3G13662	Disease resistance-responsive (dirigent-like protein) family protein	1	0.0465329	0.943514	0.119952	0.938284		4.40538	4.38235	4.44181		4.52994	4.50944	4.44181		4.44181	4.44181	4.32186
257819_at	RALFL25	AT3G25165	RALFL25 (RALF-LIKE 25); SIGNAL TRANSDUCER'	1	0.0446694	0.935153	0.888921	0.989707		3.66987	3.68439	3.75518		3.76832	3.78242	3.84888		3.95372	3.76832	3.6328
259081_at	NHX2	AT3G05030	NHX2 (SODIUM HYDROGEN EXCHANGER 2); SODIUM ION TRANSMEMBRANE TRANSPORTER/ SODIUM:HYDROGEN ANTIPORTER'	1	0.0339346	0.812824	0.482341	0.883666		6.39543	6.34602	6.14546		6.73491	6.51534	6.53361		6.79136	6.06375	6.39347
259362_s_at	---	AT1G13350	Protein kinase superfamily protein;	1	0.0260677	0.880684	0.62462	0.916172		7.57012	7.71494	7.70764		7.77618	7.87718	7.88926		8.01713	7.27797	7.86858
259722_at	ATRECQ4B	AT1G60930	ATRECQ4B (ARABIDOPSIS RECQ HELICASE L4B); ATP BINDING / ATP-DEPENDENT HELICASE/ DNA HELICASE/ CATALYTIC/ HELICASE/ NUCLEIC ACID BINDING / NUCLEOTIDE BINDING'	1	0.048466	0.910609	0.385537	0.942591		4.41291	4.36704	4.46217		4.46217	4.58249	4.60275		4.33845	4.46217	4.59091
259762_at	---	AT1G77600	ARM repeat superfamily protein	1	0.00837834	0.930395	0.799918	0.974508		6.80772	6.79616	6.76332		6.91945	6.90828	6.85173		6.85173	6.63179	7.08417
259773_at	---	AT1G29500	SAUR-like auxin-responsive protein family	1	0.0253761	0.932244	0.756926	0.974166		3.73603	3.65226	3.69173		3.77781	3.83741	3.76846		3.73531	3.95188	3.58322
259846_at	---	AT1G72140	Major facilitator superfamily protein;	1	0.0420601	0.945024	0.346504	0.94712		3.99866	4.05565	3.99108		4.05565	4.13118	4.1033		4.15052	3.98192	3.92255
260242_at	EGL3	AT1G63650	EGL3 (ENHANCER OF GLABRA 3); DNA BINDING / TRANSCRIPTION FACTOR'	1	0.00722583	0.937863	0.585156	0.970855		3.81718	3.81291	3.80679		3.9147	3.93538	3.86445		3.87419	3.74295	3.96938
260437_at	---	AT1G68380	Core-2/I-branching beta-1,6-N-acetylglucosaminyltransferase family protein	1	0.0215941	0.932538	0.583995	0.964848		4.219	4.21399	4.14945		4.30148	4.32811	4.25515		4.37614	4.25515	4.09857
261031_at	---	AT1G17360	COP1-interacting protein-related	1	0.0496747	0.862082	0.10262	0.820889		6.77126	6.62246	6.7685		7.06527	6.84734	6.89192		6.77413	6.40204	6.77413
261157_at	---	AT1G34510	Peroxidase superfamily protein;	1	0.0321415	0.877417	0.493787	0.952731		3.90816	3.87757	3.83072		4.00032	4.1818	4.00032		4.09969	4.00032	3.87285
261340_at	APUM9	AT1G35730	APUM9 (ARABIDOPSIS PUMILIO 9); RNA BINDING / BINDING'	1	0.0469865	0.899325	0.64532	0.963329		4.20933	4.11028	4.08241		4.35404	4.20533	4.3019		4.40831	4.08626	4.20501
261544_at	---	AT1G63540	hydroxyproline-rich glycoprotein family protein;	1	0.017356	0.918759	0.607103	0.947612		4.3413	4.27834	4.39442		4.44193	4.48104	4.4578		4.43967	4.12931	4.5789
261569_at	LHY	AT1G01060	LHY (LATE ELONGATED HYPOCOTYL); DNA BINDING / TRANSCRIPTION FACTOR'	1	0.0207765	0.697432	0.492378	0.87843		5.77429	5.79804	5.73634		6.49021	6.39851	5.97958		6.43482	6.05029	5.82218
261619_x_at	---	AT1G33130	CACTA-like transposase family (Ptta/En/Spm)	1	0.00752154	0.86059	0.292033	0.947572		4.12474	4.05413	4.02733		4.36512	4.26339	4.2275		4.27853	4.1169	4.2275
261623_at	ATSEC1A	AT1G01980	ATSEC1A; FAD BINDING / CATALYTIC/ ELECTRON CARRIER/ OXIDOREDUCTASE'	1	0.0469113	0.951402	0.382188	0.958668		4.32803	4.32803	4.25304		4.35386	4.39054	4.38031		4.32803	4.40899	4.20501
261683_at	---	AT1G47300	F-box family protein;	1	0.0231067	0.926135	0.101979	0.94425		3.63549	3.57891	3.65167		3.76946	3.68087	3.74785		3.68087	3.68087	3.58816
261863_at	---	AT1G50630	UNKNOWN PROTEIN'	1	0.0165264	0.903957	0.673247	1.04097		5.82513	5.81933	5.7719		6.01951	5.88783	5.94604		5.78471	6.07163	6.17085
262148_at	---	AT1G52560	HSP20-like chaperones superfamily protein	1	0.0187703	0.748854	0.859302	1.04944		4.08345	3.99076	4.19671		4.47114	4.71015	4.34136		5.24934	4.17889	4.30327
262349_at	---	AT2G48130	Bifunctional inhibitor/lipid-transfer protein/seed storage 2S albumin superfamily protein	1	0.0290345	0.907073	0.873272	1.00698		4.38984	4.4727	4.46757		4.54637	4.54499	4.66087		4.55992	4.54499	4.67743
262912_at	---	AT1G59740	Major facilitator superfamily protein	1	0.0152957	0.72742	0.13976	0.700485		7.56349	7.17249	7.23075		7.80747	7.69976	7.83691		7.79577	7.17622	6.83143
263150_at	---	AT1G54050	HSP20-like chaperones superfamily protein	1	0.0321238	0.514233	0.840917	0.913257		4.61665	4.40498	4.36041		5.4841	5.93722	4.83925		6.19837	5.16116	4.5083
263856_at	---	AT2G04410	RPM1-interacting protein 4 (RIN4) family protein	1	0.00907288	0.939586	0.974966	1.00049		9.6852	9.63995	9.63689		9.71773	9.77069	9.74333		9.71773	9.75862	9.75752
264165_at	ATNAP11	AT1G65410	ATNAP11 (ARABIDOPSIS THALIANA NON-INTRINSIC ABC PROTEIN 11); TRANSPORTER'	1	0.0192788	0.907788	0.624374	1.0368		7.94974	7.9046	7.96477		8.05773	8.02801	8.15209		8.18027	7.96321	8.25075
264500_at	---	AT1G09370	Plant invertase/pectin methylesterase inhibitor superfamily protein;	1	0.0238376	0.950928	0.431982	1.01498		3.65784	3.71655	3.69783		3.74838	3.79324	3.74838		3.74838	3.80755	3.79843
264694_at	---	AT1G70250	Encodes a Protease inhibitor/seed storage/LTP family protein	1	0.00210688	0.858679	0.365407	1.06219		5.59455	5.67535	5.71992		5.88142	5.8864	5.88142		5.91391	5.86288	6.13359
264742_at	---	AT1G62130	AAA-type ATPase family protein;	1	0.0157413	0.884766	0.866578	0.991559		5.17075	5.27257	5.16424		5.39026	5.43425	5.31295		5.31449	5.4775	5.30878
264744_at	---	AT1G62050	Ankyrin repeat family protein;	1	0.0203543	0.748397	0.482135	0.863918		5.57312	5.21138	5.28385		5.81513	5.85428	5.65332		5.65332	5.95266	5.08364
265201_at	---	AT2G36810	ARM repeat superfamily protein	1	0.0408103	0.835372	0.16249	0.873118		7.62135	7.78509	7.68361		7.79994	8.07661	7.99203		7.72899	7.63695	7.91539
265347_at	SUVH6	AT2G22740	SUVH6; METHYL-CPG BINDING / METHYL-CPNPG BINDING / METHYL-CPNPN BINDING / METHYLTRANSFERASE'	1	0.0382677	0.90382	0.658432	0.973167		7.7456	7.79584	7.86138		7.98804	7.86631	7.98614		7.82992	7.85053	8.04233
265506_at	---	AT2G15540	non-LTR retrotransposon family (LINE)	1	0.0363861	0.908427	0.217656	1.07141		4.23517	4.32803	4.39952		4.44744	4.4835	4.44744		4.55116	4.44744	4.67833
265523_at	---	AT2G06190	gypsy-like retrotransposon family	1	0.0410195	0.853414	0.076997	0.903985		5.47025	5.42019	5.62859		5.62492	5.79673	5.78344		5.62492	5.51836	5.62492
265612_at	---	AT2G25390	pseudogene, hypothetical protein	1	0.0394548	0.925442	0.108547	0.955181		3.8026	3.81114	3.87532		3.98176	3.87532	3.96734		3.87532	3.87532	3.87532
265766_at	---	AT2G48080	oxidoreductase, 2OG-Fe(II) oxygenase family protein	1	0.0316063	0.889917	0.486592	0.967483		4.23807	4.16097	4.18847		4.39984	4.43203	4.26042		4.3539	4.33489	4.26042
266034_at	FIP1	AT2G06005	FRIGIDA INTERACTING PROTEIN 1	1	0.032257	0.884528	0.710246	0.979657		5.15463	4.99357	5.17139		5.28057	5.32216	5.24791		5.31915	5.11825	5.32429
266153_at	---	AT2G12320	UNKNOWN PROTEIN'	1	0.0348007	0.89626	0.256236	0.940598		3.95909	4.02137	4.11829		4.2502	4.17134	4.15124		4.11829	4.19535	3.99409
266218_s_at	CYP710A4	AT2G28850	CYP710A4 (CYTOCHROME P450, FAMILY 710, SUBFAMILY A, POLYPEPTIDE 4); ELECTRON CARRIER/ HEME BINDING / IRON ION BINDING / MONOOXYGENASE/ OXYGEN BINDING'	1	0.039129	0.86869	0.587651	1.02781		4.42782	4.60011	4.53283		4.71277	4.82099	4.63627		4.79713	4.69161	4.80001
266391_at	SSL2	AT2G41290	STRICTOSIDINE SYNTHASE-LIKE 2'	1	0.0091481	0.755884	0.824754	0.974719		5.3327	5.13669	5.24243		5.62492	5.78775	5.51044		5.47677	5.85743	5.47808
266412_at	MAP65-5	AT2G38720	MAP65-5 (MICROTUBULE-ASSOCIATED PROTEIN 65-5); MICROTUBULE BINDING'	1	0.0475195	0.952424	0.93546	1.00311		4.07953	4.09116	4.07806		4.12533	4.12825	4.20614		4.12825	4.24055	4.10434
266680_s_at	---	AT2G19850	UNKNOWN PROTEIN'	1	0.0259271	0.945924	0.319483	1.02034		4.03184	4.00778	3.94625		4.07986	4.07986	4.06674		4.07986	4.07986	4.15389
266910_at	---	AT2G45920	U-box domain-containing protein;	1	0.0480749	0.788174	0.23566	0.690528		6.71545	6.95494	6.86781		7.2546	7.34084	6.973		7.22095	5.97565	6.76916
266945_at	VEL2	AT2G18880	VEL2 ((VERNALIZATION5/VIN3-LIKE))'	1	0.048617	0.958517	0.807415	1.00954		4.00338	4.04564	3.98639		4.07096	4.04717	4.10065		4.04717	4.03025	4.18246
267218_at	---	AT2G02515	UNKNOWN PROTEIN'	1	0.0422351	0.900416	0.729136	0.98701		3.81205	3.94947	3.87335		3.98192	3.99985	4.10711		4.06846	3.98192	3.98192
267263_at	---	AT2G23110	Late embryogenesis abundant protein, group 6;	1	0.0311344	0.66173	0.251576	0.779609		5.07491	4.45562	4.72786		5.49634	5.17557	5.37354		5.474	4.6538	4.84012
267331_at	---	AT2G19280	Pentatricopeptide repeat (PPR) superfamily protein;	1	0.0364936	0.803028	0.358936	0.92493		4.6987	4.68777	4.56604		4.77773	4.98882	5.1354		4.82515	4.89563	4.84341
267447_at	ARRABA1H	AT2G33870	ARRABA1H (ARABIDOPSIS RAB GTPASE HOMOLOG A1H); GTP BINDING'	1	0.0380775	0.914431	0.394718	1.04225		3.91468	4.03145	3.8969		4.09163	4.03908	4.09948		4.1477	4.03145	4.23013
245170_at	---	AT2G47570	Ribosomal protein L18e/L15 superfamily protein	2	0.0377819	0.940506	0.019279	0.906329		4.6347	4.6347	4.6347		4.78435	4.67838	4.70685		4.52426	4.59923	4.62042
245992_at	PRK6	AT5G20690	POLLEN RECEPTOR LIKE KINASE 6'	2	0.0152477	0.929399	0.0020451	0.87565		4.04255	4.12402	4.12402		4.21068	4.2175	4.17928		4.07152	3.98181	3.97942
246182_at	---	AT5G20870	O-Glycosyl hydrolases family 17 protein	2	0.00807336	0.926185	0.0034739	0.880866		4.73298	4.73298	4.76038		4.80644	4.86205	4.88973		4.6257	4.66858	4.71493
246557_at	---	AT5G15510	TPX2 (targeting protein for Xklp2) protein family;	2	0.000296814	0.931973	0.00169956	0.91268		4.10341	4.10341	4.10341		4.22636	4.19781	4.19098		4.10341	4.04034	4.07595
246691_at	---	AT5G34790	CACTA-like transposase family (Ptta/En/Spm)	2	0.0415528	0.830529	0.0288229	0.843689		5.11807	4.99627	4.86247		5.20264	5.38961	5.18826		5.06743	4.91	5.06743
246726_at	---	AT5G29050	UNKNOWN PROTEIN'	2	0.0142157	0.869603	0.0182045	0.898399		3.55264	3.49217	3.64544		3.71522	3.75224	3.8275		3.61419	3.55264	3.66442
246873_at	---	AT5G26100	UNKNOWN PROTEIN'	2	0.039293	0.877823	0.00901475	0.87301		4.26192	4.0831	4.14031		4.32803	4.28874	4.43256		4.18522	4.16729	4.10903
247477_at	---	AT5G62340	Plant invertase/pectin methylesterase inhibitor superfamily protein	2	0.0190444	0.924529	0.00151864	0.964373		3.87404	3.86628	3.9688		4.02931	4.01014	4.00931		3.9688	3.9688	3.95414
247512_at	---	AT5G61720	UNKNOWN PROTEIN'	2	0.00665768	0.925772	0.0108978	0.870778		3.93223	3.96295	3.96295		4.02022	4.07443	4.09729		3.77849	3.87471	3.93986
247727_at	---	AT5G59490	Haloacid dehalogenase-like hydrolase (HAD) superfamily protein;	2	0.0232296	0.73936	0.0294207	0.739011		4.56614	4.24706	4.56864		4.72751	4.96577	4.99552		4.42217	4.26804	4.68959
247914_at	XTH13	AT5G57540	XYLOGLUCAN ENDOTRANSGLUCOSYLASE/HYDROLASE 13'	2	0.00418179	0.875436	0.0240623	0.847304		3.85569	3.83846	3.90251		4.04983	4.11801	4.0046		3.90182	3.67995	3.87352
248188_at	HSFA9	AT5G54070	AT-HSFA9; DNA BINDING / TRANSCRIPTION FACTOR'	2	0.0273847	0.889542	0.0120298	0.897336		3.84172	3.98745	3.94121		4.02523	4.14161	4.11014		3.97063	3.94561	3.8919
248194_at	---	AT5G54095	UNKNOWN PROTEIN'	2	0.0319944	0.959652	0.0493315	0.946688		3.92348	3.88482	3.92798		3.9981	3.94626	3.97017		3.90322	3.84045	3.93373
249680_s_at	---	AT5G36000	UNKNOWN PROTEIN'	2	0.00091951	0.804171	0.0149213	0.828327		3.7777	3.84721	3.77153		4.09219	4.06416	4.18336		3.81973	3.73601	3.9688
252780_at	ATA1	AT3G42960	ATA1 (ARABIDOPSIS TAPETUM 1); BINDING / CATALYTIC/ OXIDOREDUCTASE'	2	0.0192271	0.781424	0.0194585	0.81465		4.02129	3.95944	3.82683		4.11451	4.36626	4.39424		3.97628	4.02129	3.99021
253515_at	---	AT4G31320	SAUR-like auxin-responsive protein family	2	0.0198765	0.915813	0.0301785	0.929431		3.93335	3.89625	3.90656		3.97981	4.10541	4.03156		3.93335	3.93335	3.93335
253580_at	---	AT4G30400	RING/U-box superfamily protein;	2	0.0134588	0.913825	0.0273132	0.883976		4.3576	4.38928	4.45833		4.55102	4.55011	4.49411		4.35943	4.44884	4.25321
256018_at	HO4	AT1G58300	HO4 (HEME OXYGENASE 4); HEME OXYGENASE (DECYCLIZING)/ OXIDOREDUCTASE'	2	0.00405048	0.941709	1.30053e-05	0.953624		3.7796	3.78261	3.73119		3.85398	3.85566	3.8437		3.78261	3.78261	3.78261
256190_at	NCED5	AT1G30100	NCED5 (NINE-CIS-EPOXYCAROTENOID DIOXYGENASE 5); 9-CIS-EPOXYCAROTENOID DIOXYGENASE'	2	0.0341859	0.846046	0.0109496	0.902947		4.22818	4.15825	3.97675		4.32232	4.32638	4.43805		4.21089	4.20582	4.22818
256329_at	SEC5A	AT1G76850	SEC5A (EXOCYST COMPLEX COMPONENT SEC5)'	2	0.0321167	0.89635	0.0215915	0.88661		9.19931	9.14951	9.05056		9.32917	9.31575	9.22808		9.14304	9.03143	9.17763
256516_at	TMK1	AT1G66150	TMK1 (TRANSMEMBRANE KINASE 1); TRANSMEMBRANE RECEPTOR PROTEIN SERINE/THREONINE KINASE'	2	0.0453107	0.905197	0.0163488	0.840004		9.7048	9.57455	9.68518		9.86674	9.78276	9.74612		9.4239	9.5804	9.63672
257121_at	---	AT3G20220	SAUR-like auxin-responsive protein family	2	0.0296675	0.876621	0.0229407	0.850048		4.22381	4.15889	4.21308		4.34218	4.31529	4.50823		4.16548	4.07327	4.22381
257500_s_at	SCPL2	AT1G73300	SCPL2 (SERINE CARBOXYPEPTIDASE-LIKE 2); SERINE-TYPE CARBOXYPEPTIDASE'	2	0.0231296	0.925779	0.0162338	0.919139		3.68603	3.66589	3.65933		3.7412	3.75492	3.84891		3.67378	3.66533	3.64098
258279_at	---	AT3G26870	Plant self-incompatibility protein S1 family	2	0.0362094	0.91328	0.0058918	0.930123		3.43097	3.55976	3.56916		3.66986	3.65529	3.62736		3.50717	3.56591	3.56591
258573_at	PTAC3	AT3G04260	PTAC3 (PLASTID TRANSCRIPTIONALLY ACTIVE3); DNA BINDING / NUCLEIC ACID BINDING'	2	0.0313569	0.795794	0.00844452	0.776548		8.33811	8.12042	8.04025		8.44541	8.63048	8.41148		8.23288	8.03271	8.12723
259698_at	---	AT1G68930	pentatricopeptide (PPR) repeat-containing protein	2	0.0259618	0.927965	0.0265086	0.925632		4.41987	4.35904	4.41987		4.50244	4.46119	4.55872		4.41987	4.34815	4.41987
260657_at	---	AT1G19390	Wall-associated kinase family protein	2	0.0386024	0.874484	0.00486595	0.868825		4.17916	3.95373	4.01605		4.26804	4.25398	4.20742		4.0058	3.99701	4.11804
261359_at	---	AT1G41900	pseudogene of myosin heavy chain-related	2	0.00265208	0.879591	0.00854672	0.890614		4.03643	3.93074	3.9696		4.16565	4.14442	4.18198		3.91781	4.03643	4.03643
262829_at	---	AT1G14970	O-fucosyltransferase family protein	2	0.0355895	0.845551	0.0204362	0.814817		4.43448	4.43448	4.39003		4.50107	4.69995	4.78407		4.34983	4.31443	4.43448
263809_at	---	AT2G04570	GDSL-like Lipase/Acylhydrolase superfamily protein	2	0.0046572	0.816924	0.0433695	0.854496		5.09686	5.17002	5.22541		5.54828	5.41779	5.40139		5.08326	5.29445	5.3092
264072_at	---	AT2G10750	HYPOTHETICAL PROTEIN'	2	0.00306968	0.839206	0.0149202	0.816386		3.81718	3.7285	3.80285		4.04909	3.96565	4.0925		3.81718	3.81718	3.59485
264481_at	---	AT1G77200	DREB subfamily A-4 of ERF/AP2 transcription factor family	2	0.0161317	0.93319	0.0284928	0.933805		4.15941	4.12516	4.18211		4.2385	4.22658	4.30087		4.123	4.20382	4.14271
264642_at	NF-YB4	AT1G09030	NF-YB4 (NUCLEAR FACTOR Y, SUBUNIT B4); TRANSCRIPTION FACTOR'	2	0.0145316	0.934044	0.0363801	0.945104		3.74431	3.69219	3.76821		3.8097	3.86237	3.82796		3.78261	3.70173	3.77133
264823_at	BSU1	AT1G03445	BSU1 (BRI1 SUPPRESSOR 1); PROTEIN SERINE/THREONINE PHOSPHATASE'	2	0.02804	0.950151	0.0303566	0.825202		4.66399	4.65227	4.68537		4.78466	4.72707	4.71121		4.54143	4.27825	4.57172
265261_at	---	AT2G42990	GDSL-like Lipase/Acylhydrolase superfamily protein	2	0.00670919	0.867272	3.05696e-05	0.869145		4.00181	4.04681	4.15195		4.29436	4.27333	4.24921		4.07157	4.0719	4.06643
267351_at	NRPD1B	AT2G40040	NRPD1B; DNA BINDING / DNA-DIRECTED RNA POLYMERASE'	2	0.00724914	0.938601	0.00336401	0.90098		4.49004	4.49004	4.55181		4.59636	4.61057	4.5992		4.39554	4.46925	4.49004
267631_at	---	AT2G42150	DNA-binding bromodomain-containing protein	2	0.0426821	0.948042	0.0369444	0.885915		4.18554	4.18554	4.18554		4.29731	4.28409	4.20614		4.18554	3.98757	4.09015
245141_at	BEN1	AT2G45400	BEN1; BINDING / CATALYTIC/ COENZYME BINDING / OXIDOREDUCTASE, ACTING ON CH-OH GROUP OF DONORS'	3	0.13528	0.88691	0.0122204	0.680113		5.03533	5.26033	5.12567		5.19527	5.32383	5.42165		5.02548	4.61743	4.62939
245397_at	IAA1	AT4G14560	IAA1 (INDOLE-3-ACETIC ACID INDUCIBLE); PROTEIN BINDING / TRANSCRIPTION FACTOR'	3	0.546938	0.930415	0.0445335	0.834848		5.16091	4.74351	4.99809		5.11138	5.22079	4.88251		4.81533	4.79355	4.82454
245449_at	---	AT4G16870	copia-like retrotransposon family	3	0.89283	1.01798	0.0286505	0.704194		6.21018	5.62214	6.06822		5.97816	5.98958	5.85567		5.44178	5.14378	5.71999
245574_at	IQD19	AT4G14750	IQD19 (IQ-DOMAIN 19); CALMODULIN BINDING'	3	0.25224	0.967683	0.0209051	0.883242		4.88019	4.82492	4.8398		4.94495	4.90235	4.8398		4.80768	4.65568	4.68638
245576_at	TCX2	AT4G14770	TCX2 (TESMIN/TSO1-LIKE CXC 2); TRANSCRIPTION FACTOR'	3	0.520176	1.03881	0.0437292	0.941432		5.13024	4.86985	4.95483		4.9211	4.9211	4.94791		4.85223	4.78341	4.89326
245583_at	---	AT4G14920	Acyl-CoA N-acyltransferase with RING/FYVE/PHD-type zinc finger protein	3	0.856608	0.971866	0.0431771	0.835177		6.89852	7.61155	7.15093		7.37638	7.19929	7.20884		7.16258	6.91578	6.9266
245783_s_at	---	AT1G35180	TRAM, LAG1 and CLN8 (TLC) lipid-sensing domain containing protein	3	0.0787185	0.884942	0.048842	0.857552		4.08484	4.09948	4.03975		4.31703	4.33659	4.09948		4.03858	4.09948	3.94993
245792_at	PRR1	AT1G32100	PRR1 (PINORESINOL REDUCTASE 1); PINORESINOL REDUCTASE'	3	0.77536	1.01873	0.00408401	0.634784		5.3676	5.55975	5.35569		5.38593	5.30701	5.50977		4.98206	4.64219	4.61147
245908_at	LAC14	AT5G09360	LAC14 (LACCASE 14); LACCASE'	3	0.100946	0.924441	0.0255943	0.871536		4.42205	4.36566	4.4777		4.45398	4.60343	4.54805		4.31191	4.26804	4.4304
245947_at	ACL5	AT5G19530	ACL5 (ACAULIS 5); SPERMINE SYNTHASE/ THERMOSPERMINE SYNTHASE'	3	0.82161	0.930983	0.014399	0.444233		6.57642	7.1566	5.70483		6.38872	6.74241	6.61624		5.2528	6.01325	4.96948
246011_at	TCP11	AT5G08330	TCP DOMAIN PROTEIN 11'	3	0.919786	1.01894	0.00052313	0.634459		9.26299	8.40366	8.86405		8.88851	8.67913	8.88184		8.12136	8.12682	8.23209
246167_at	---	AT5G32430	pseudogene, hypothetical protein	3	0.0640822	0.923474	0.0189536	0.892089		4.47249	4.39106	4.31317		4.50383	4.48685	4.53059		4.42424	4.34518	4.25764
246186_at	---	AT5G21030	PAZ domain-containing protein / piwi domain-containing protein;	3	0.876722	1.005	0.0300843	0.948532		3.79843	3.89309	3.74339		3.79843	3.81648	3.79843		3.76706	3.73766	3.67992
246340_s_at	FAMT	AT3G44860	FARNESOIC ACID CARBOXYL-O-METHYLTRANSFERASE'	3	0.21851	0.509967	0.0392977	0.708606		9.12985	7.09089	8.93867		9.20972	9.36086	9.50339		9.03721	8.53354	9.01239
246455_at	THO7	AT5G16790	Encodes a component of the putative Arabidopsis THO/TREX complex	3	0.2351	0.93739	0.0259795	0.889222		4.07902	3.89309	4.025		4.106	4.025	4.14594		3.83679	3.95972	3.97229
246630_at	---	AT1G50730	UNKNOWN PROTEIN'	3	0.124019	0.797966	0.028995	0.850652		6.10267	6.10267	5.63369		6.32103	6.34681	6.148		6.10267	6.07143	5.94166
246853_at	---	AT5G26890	UNKNOWN PROTEIN'	3	0.181749	0.975802	0.0342078	0.938397		4.71511	4.71511	4.71511		4.78966	4.74659	4.71511		4.68356	4.68325	4.60936
246890_at	---	AT5G25410	UNKNOWN PROTEIN'	3	0.140204	0.843665	0.0457339	0.858954		4.51725	4.29866	4.68735		4.8858	4.65272	4.70051		4.58836	4.43604	4.5566
246913_at	GATA12	AT5G25830	GATA TRANSCRIPTION FACTOR 12'	3	0.559175	0.972357	0.01815	0.865205		4.51937	4.42489	4.50979		4.60471	4.55241	4.41825		4.37126	4.30122	4.27624
247019_at	---	AT5G67010	encodes a member of the ERF (ethylene response factor) subfamily B-6 of ERF/AP2 transcription factor family	3	0.103294	0.958935	0.0374127	0.912947		3.88075	3.88075	3.86892		3.99497	3.91234	3.90459		3.88075	3.75257	3.78439
247452_at	CDF1	AT5G62430	CDF1 (CYCLING DOF FACTOR 1); DNA BINDING / PROTEIN BINDING / TRANSCRIPTION FACTOR'	3	0.155964	0.794264	0.0497795	0.723141		6.25413	6.07933	5.98912		6.64858	6.57298	6.09794		6.10965	5.89862	5.90828
247884_at	CER3	AT5G57800	CER3 (ECERIFERUM 3); BINDING / CATALYTIC/ IRON ION BINDING / OXIDOREDUCTASE'	3	0.13513	0.862384	0.0123719	0.713524		8.02142	8.23009	7.9799		8.1825	8.23382	8.45588		7.9668	7.82519	7.61932
247944_at	---	AT5G57100	Nucleotide/sugar transporter family protein	3	0.463794	0.861761	0.0402926	0.61471		7.058	6.95423	6.48936		6.81847	7.43518	6.89187		6.45875	6.00088	6.57982
248296_at	---	AT5G53090	NAD(P)-binding Rossmann-fold superfamily protein	3	0.849669	0.978833	0.0454648	0.816127		5.8367	5.47922	5.36833		5.48472	5.70298	5.58915		5.23359	5.17914	5.48472
248408_at	---	AT5G51520	Plant invertase/pectin methylesterase inhibitor superfamily protein	3	0.16146	0.941478	0.0267208	0.890896		3.81218	3.75126	3.86992		3.96886	3.84549	3.88001		3.67418	3.70789	3.81227
248444_at	---	AT5G51320	UNKNOWN PROTEIN'	3	0.415778	1.0148	0.0111414	0.970615		3.48607	3.46371	3.5341		3.46371	3.46371	3.49287		3.4243	3.42497	3.44193
248534_at	---	AT5G50030	Plant invertase/pectin methylesterase inhibitor superfamily protein	3	0.111791	0.956227	0.0147561	0.900159		4.13266	4.15942	4.21859		4.19854	4.23982	4.26603		4.13445	4.00867	4.10602
248545_at	CEP1	AT5G50260	CYSTEINE ENDOPEPTIDASE 1'	3	0.182744	0.914921	0.0207955	0.927786		4.21735	4.35459	4.08688		4.35818	4.36623	4.31926		4.29424	4.23505	4.18996
248681_at	---	AT5G48900	Pectin lyase-like superfamily protein	3	0.946445	1.01705	0.0436677	0.623958		6.01514	5.22396	5.3539		5.98661	5.37875	5.15449		4.79546	4.97013	4.71282
248754_at	NF-YB6	AT5G47670	NF-YB6 (NUCLEAR FACTOR Y, SUBUNIT B6); TRANSCRIPTION ACTIVATOR/ TRANSCRIPTION ACTIVATOR BINDING / TRANSCRIPTION FACTOR'	3	0.826464	0.979213	0.0370302	0.862795		4.66399	4.50134	4.88344		4.59325	4.83684	4.70958		4.56685	4.47007	4.46404
248784_at	---	AT5G47380	UNKNOWN PROTEIN'	3	0.155306	0.832891	0.0235153	0.792013		4.33461	4.06715	4.49408		4.59321	4.68871	4.40532		4.24426	4.33461	4.09916
248877_at	---	AT5G46140	UNKNOWN PROTEIN'	3	0.968871	1.00069	0.0164368	0.940516		4.58333	4.52486	4.51795		4.51795	4.56472	4.54049		4.42475	4.43725	4.49573
248900_at	PRP39-2	AT5G46400	PRP39-2'	3	0.928417	1.00796	0.0115975	0.870833		4.77076	5.16435	4.92901		4.99335	4.85882	4.97762		4.71059	4.71386	4.80675
248956_at	SUV2	AT5G45610	SENSITIVE TO UV 2'	3	0.208568	0.891288	0.0178346	0.77572		5.38834	5.4327	5.19523		5.34773	5.61942	5.54724		4.99332	5.20929	5.2126
249062_at	---	AT5G44270	TPX2 (targeting protein for Xklp2) protein family;	3	0.0674243	0.88344	0.00238773	0.854953		4.2853	4.05845	4.20993		4.32184	4.43352	4.33471		4.13923	4.10403	4.16857
249223_at	---	AT5G42120	Concanavalin A-like lectin protein kinase family protein;	3	0.270721	0.946483	0.029654	0.892998		4.54112	4.34675	4.49024		4.52197	4.57383	4.52036		4.46318	4.27925	4.38392
249302_at	---	AT5G41450	RING/U-box superfamily protein	3	0.782587	0.984514	0.0350771	0.935373		4.02545	4.00597	4.23544		4.08242	4.15788	4.09411		4.01265	3.97197	4.06062
249444_at	---	AT5G39370	Curculin-like (mannose-binding) lectin family protein	3	0.658014	1.02024	0.00613566	0.935907		4.45698	4.28623	4.28623		4.35565	4.28623	4.30082		4.22371	4.2118	4.22049
249510_at	---	AT5G38510	Rhomboid-related intramembrane serine protease family protein;	3	0.19531	0.846636	0.0285364	0.824512		7.42295	6.98206	7.10686		7.51132	7.46304	7.25806		7.22072	7.14138	7.03515
249655_at	---	AT5G37110	UNKNOWN PROTEIN'	3	0.148152	0.976317	0.00571873	0.922015		3.53185	3.50289	3.478		3.56124	3.53021	3.52503		3.40903	3.38919	3.46685
249676_at	---	AT5G35960	Protein kinase family protein	3	0.844968	1.02386	0.035256	0.922582		4.48742	4.5787	5.00979		4.66075	4.59367	4.71942		4.54058	4.50599	4.57852
249692_s_at	---	AT5G36670	RING/FYVE/PHD zinc finger superfamily protein	3	0.42089	1.06899	0.0466951	0.859399		4.62949	4.29486	4.47998		4.31958	4.45424	4.34178		4.30102	4.09158	4.06721
249773_at	SQP2	AT5G24140	SQP2; FAD BINDING / OXIDOREDUCTASE/ SQUALENE MONOOXYGENASE'	3	0.176949	0.931805	0.041312	0.913312		4.01265	3.92238	4.07132		4.17998	4.10341	4.02867		3.93407	4.01265	3.97287
249879_at	---	AT5G23170	Protein kinase superfamily protein;	3	0.0995839	0.915635	0.0408086	0.869715		5.84833	5.84064	5.74416		5.84064	5.96408	6.00987		5.68208	5.67929	5.84907
250047_at	---	AT5G17730	P-loop containing nucleoside triphosphate hydrolases superfamily protein;	3	0.274995	0.971012	0.0399714	0.900454		4.00552	3.99985	4.0425		4.09901	4.07633	3.99985		3.88105	3.84045	3.99985
250273_at	EMB3011	AT5G13010	EMB3011 (EMBRYO DEFECTIVE 3011); ATP BINDING / RNA HELICASE/ HELICASE/ NUCLEIC ACID BINDING'	3	0.500264	0.917526	0.0353366	0.830288		9.3857	9.81188	9.39406		9.5191	9.81901	9.62607		9.41837	9.30504	9.43583
250520_at	PEX1	AT5G08470	PEX1 (PEROXISOME 1); ATP BINDING / ATPASE/ BINDING / NUCLEOSIDE-TRIPHOSPHATASE/ NUCLEOTIDE BINDING / PROTEIN BINDING'	3	0.409148	0.980519	0.0342713	0.938789		6.67572	6.70747	6.67572		6.67572	6.76966	6.69868		6.65351	6.61942	6.59775
250548_at	MBP2C	AT5G08120	MBP2C (MICROTUBULE BINDING PROTEIN 2C); PROTEIN BINDING'	3	0.595709	1.04012	0.0090213	0.923625		6.82251	6.83833	6.53983		6.64678	6.68545	6.69817		6.58299	6.51443	6.58911
250654_at	---	AT5G06940	Leucine-rich repeat receptor-like protein kinase family protein	3	0.150493	0.92568	0.0492943	0.905776		3.85071	3.98801	3.97628		4.12938	4.04358	3.97628		3.97628	3.86324	3.8814
250725_at	---	AT5G06400	Pentatricopeptide repeat (PPR) superfamily protein	3	0.70486	0.98072	0.0443826	0.939871		4.22195	3.99145	4.08057		4.12405	4.09567	4.1585		3.98144	4.04781	4.08057
250894_s_at	---	AT5G03810	GDSL-like Lipase/Acylhydrolase family protein	3	0.706935	1.03457	0.0071266	0.822924		4.36169	4.44043	4.74715		4.47062	4.52397	4.40757		4.19692	4.08334	4.27839
250933_at	FLA11	AT5G03170	Encodes FLA11, a member of fasciclin-like arabinogalactan proteins (FLAs)	3	0.591651	1.19526	0.0059251	0.719306		4.92224	4.66511	6.06001		5.07736	4.75959	5.03843		4.48221	4.54289	4.42431
251023_at	---	AT5G02170	Transmembrane amino acid transporter family protein	3	0.14102	0.898527	0.0431306	0.873423		4.13243	4.28271	4.23512		4.30605	4.29379	4.51352		4.1691	4.14333	4.21518
251062_at	OFP1	AT5G01840	OFP1 (OVATE FAMILY PROTEIN 1); PROTEIN BINDING / TRANSCRIPTION REPRESSOR'	3	0.706127	1.03589	0.0326323	0.853893		4.97639	5.20434	4.83779		5.01835	5.02752	4.82002		4.75948	4.78148	4.64131
251119_at	---	AT3G63510	FMN-linked oxidoreductases superfamily protein	3	0.747538	0.961226	0.000683686	0.768068		5.32254	4.82261	4.82261		5.05901	5.01986	5.06005		4.59903	4.75477	4.64304
251215_at	---	AT3G62510	protein disulfide isomerase-related	3	0.960343	1.00443	0.0375295	0.897875		4.04234	4.43584	4.23524		4.13923	4.25973	4.29532		4.13923	4.05288	4.03594
251249_at	---	AT3G62160	HXXXD-type acyl-transferase family protein;	3	0.867909	1.00248	0.02674	0.946006		4.57414	4.55176	4.51073		4.55057	4.52487	4.55048		4.51073	4.44865	4.42631
251266_at	---	AT3G62320	Polynucleotidyl transferase, ribonuclease H-like superfamily protein	3	0.122101	0.947907	0.0246614	0.921375		4.24719	4.15523	4.25578		4.27504	4.3429	4.2718		4.20367	4.11751	4.21414
251267_at	---	AT3G62330	Zinc knuckle (CCHC-type) family protein	3	0.473802	0.953137	0.0190292	0.852488		8.4977	8.66269	8.4277		8.66468	8.63344	8.4977		8.4547	8.29239	8.35799
251333_at	---	AT3G61690	nucleotidyltransferases	3	0.112747	0.885612	0.042828	0.917311		7.39077	7.66901	7.43795		7.64377	7.68288	7.69684		7.58368	7.60462	7.46164
251423_at	CYCP3;2	AT3G60550	CYCP3;2 (CYCLIN P3;2); CYCLIN-DEPENDENT PROTEIN KINASE'	3	0.141447	1.14784	0.048228	0.886332		4.44181	4.35951	4.11719		4.16491	4.01339	4.14344		3.99832	3.96512	3.83606
251563_at	---	AT3G57880	Calcium-dependent lipid-binding (CaLB domain) plant phosphoribosyltransferase family protein	3	0.192762	0.909446	0.019004	0.762242		9.35991	9.49942	9.33119		9.39629	9.60991	9.59514		9.32748	9.00404	9.09478
251641_at	---	AT3G57470	Insulinase (Peptidase family M16) family protein	3	0.295199	0.695908	0.0451266	0.605499		6.86884	7.33601	6.13361		7.55775	7.53031	6.81949		6.84039	6.53289	6.36286
251735_at	ATFER3	AT3G56090	ATFER3 (FERRITIN 3); BINDING / FERRIC IRON BINDING / OXIDOREDUCTASE/ TRANSITION METAL ION BINDING'	3	0.522794	0.873014	0.0348501	0.644884		10.1586	9.34422	9.64732		9.68071	9.88483	10.1723		9.47465	8.9255	9.43907
251814_at	LHCA1	AT3G54890	LHCA1; CHLOROPHYLL BINDING'	3	0.691345	0.913123	0.0460505	0.5871		12.5922	12.1125	11.7172		12.5385	12.3396	11.9372		11.6444	11.8299	11.036
252073_at	---	AT3G51750	UNKNOWN PROTEIN'	3	0.129617	0.937036	0.0266401	0.901816		3.81094	3.75198	3.81596		3.8209	3.86699	3.97246		3.74911	3.69673	3.76723
252102_at	LTI30	AT3G50970	LTI30 (LOW TEMPERATURE-INDUCED 30)'	3	0.789918	0.933962	0.0127372	0.613613		9.43062	8.85921	8.29518		8.71531	9.06717	9.09822		7.96353	8.38483	8.41854
252215_at	KICP-02	AT3G50240	KICP-02; ATP BINDING / MICROTUBULE MOTOR'	3	0.563486	0.959892	0.00497328	0.747034		4.45422	4.39442	4.33136		4.61937	4.33136	4.40644		4.07289	4.03456	3.98745
252483_at	---	AT3G46600	GRAS family transcription factor; Scarecrow transcription factor family protein	3	0.369473	0.989671	0.000127411	0.864871		9.58898	9.58022	9.58916		9.61193	9.57292	9.61844		9.39273	9.37368	9.40855
252660_at	---	AT3G44440	UNKNOWN PROTEIN'	3	0.666714	0.988939	0.0338462	0.95748		4.19804	4.12406	4.09332		4.12406	4.16637	4.17314		4.12406	4.07936	4.07209
252725_at	---	AT3G43050	Mutator-like transposase family	3	0.296281	1.03574	0.0349609	0.93943		3.93342	3.97391	3.86356		3.83367	3.92169	3.86356		3.82137	3.75712	3.77001
252744_at	---	AT3G43310	pseudogene, hypothetical protein	3	0.0560709	0.916062	0.0100403	0.927286		3.84445	3.71016	3.84445		3.88075	3.93877	3.95899		3.7926	3.81471	3.84445
252747_at	---	AT3G43320	UNKNOWN PROTEIN'	3	0.0568581	0.867502	0.0228104	0.812265		4.88775	4.78981	4.86296		4.89851	5.12165	5.13555		4.86296	4.7134	4.67942
252910_at	---	AT4G39590	Galactose oxidase/kelch repeat superfamily protein;	3	0.20275	0.93746	0.021891	0.945386		4.28977	4.1076	4.26432		4.27439	4.3388	4.32803		4.21871	4.26432	4.2151
252943_at	CAD9	AT4G39330	CAD9 (CINNAMYL ALCOHOL DEHYDROGENASE 9); BINDING / CATALYTIC/ OXIDOREDUCTASE/ ZINC ION BINDING'	3	0.326802	0.869864	0.0120936	0.402618		7.25874	6.82513	6.70805		7.17533	7.19685	7.02315		5.8814	6.38691	5.18948
252997_at	ATEXLA2	AT4G38400	ATEXLA2 (ARABIDOPSIS THALIANA EXPANSIN-LIKE A2)'	3	0.0684978	0.699746	0.0181141	0.424004		6.47204	6.03842	5.86548		6.63581	6.42912	6.8563		5.84824	5.64327	4.71618
253156_at	---	AT4G35730	Regulator of Vps4 activity in the MVB pathway protein	3	0.950479	0.995548	0.0455316	0.85718		4.90731	4.88653	5.09622		5.0308	5.05598	4.82259		4.744	4.67345	4.82492
253191_at	XCP1	AT4G35350	XCP1 (XYLEM CYSTEINE PEPTIDASE 1); CYSTEINE-TYPE ENDOPEPTIDASE/ CYSTEINE-TYPE PEPTIDASE'	3	0.220814	1.17774	0.00359599	0.657305		6.08584	5.59713	5.96878		5.64845	5.53854	5.7567		5.09426	5.1851	4.84822
253195_at	TKPR1	AT4G35420	TETRAKETIDE ALPHA-PYRONE REDUCTASE 1'	3	0.295017	0.805376	0.00977531	0.679489		6.37739	6.62853	5.7972		6.55508	6.69712	6.48772		6.27629	5.91649	5.8747
253250_at	---	AT4G34690	UNKNOWN PROTEIN'	3	0.473971	0.967635	0.0350641	0.919423		4.44324	4.33259	4.2425		4.37531	4.41115	4.37427		4.23363	4.21461	4.34889
253483_at	PIZ	AT4G31910	transferase family protein;	3	0.786606	0.991179	0.0116797	0.930419		4.97135	5.01561	5.10343		4.99885	5.06335	5.06654		4.91634	4.97135	4.92891
253493_at	ENP	AT4G31820	ENP (ENHANCER OF PINOID); PROTEIN BINDING / SIGNAL TRANSDUCER'	3	0.299691	0.887491	0.0129287	0.813755		8.01377	7.52502	7.78279		7.93562	7.9675	7.93505		7.61476	7.52988	7.80152
253753_at	---	AT4G29030	Putative membrane lipoprotein	3	0.597684	1.19436	0.0165466	0.713188		5.78839	5.93481	7.19015		6.08625	5.98919	6.06921		5.66392	5.73197	5.28583
253876_at	CIP7	AT4G27430	CIP7 (COP1-INTERACTING PROTEIN 7); TRANSCRIPTION ACTIVATOR'	3	0.331767	0.907655	0.00991351	0.679881		5.70131	5.83076	5.56938		5.96863	5.9051	5.64707		5.2597	5.4715	5.11967
253902_at	SESA4	AT4G27170	SEED STORAGE ALBUMIN 4'	3	0.268712	1.03097	0.0215817	0.9522		3.99188	3.93094	4.03537		3.92298	3.97034	3.93286		3.83875	3.88123	3.89421
254034_at	PGP2	AT4G25960	PGP2 (P-GLYCOPROTEIN 2); ATPASE, COUPLED TO TRANSMEMBRANE MOVEMENT OF SUBSTANCES'	3	0.116156	0.801583	0.0360321	0.588754		6.59781	6.42553	6.53404		6.96635	7.01423	6.53404		6.23983	6.36533	5.61667
254051_at	OTP70	AT4G25270	ORGANELLE TRANSCRIPT PROCESSING 70'	3	0.0518377	0.926618	0.0160563	0.910275		4.42549	4.37137	4.32803		4.51308	4.42032	4.52133		4.37137	4.37137	4.30513
254071_at	---	AT4G25510	UNKNOWN PROTEIN'	3	0.241416	0.937269	0.0455225	0.904979		3.50424	3.6647	3.56766		3.76267	3.65416	3.60016		3.47872	3.52846	3.57768
254122_at	CER2	AT4G24510	CER2 (ECERIFERUM 2); TRANSFERASE/ TRANSFERASE, TRANSFERRING ACYL GROUPS OTHER THAN AMINO-ACYL GROUPS'	3	0.74733	0.955489	0.0244196	0.77201		4.90856	5.0169	4.44564		4.97707	4.70669	4.88439		4.31205	4.62425	4.51193
254163_s_at	---	AT4G24340	Phosphorylase superfamily protein	3	0.726805	0.940007	0.0165828	0.726094		7.40067	7.05625	7.76499		7.63544	7.60771	7.24652		7.06054	6.93998	7.10383
254304_at	MRB1	AT4G22270	MEMBRANE RELATED BIGGER1'	3	0.682539	0.951832	0.00508104	0.827002		6.26266	6.67734	6.15907		6.37368	6.49936	6.43969		6.22874	6.18794	6.07394
254508_at	GALS3	AT4G20170	GALACTAN SYNTHASE 3'	3	0.0518936	0.896533	0.000407397	0.722418		7.34679	7.38602	7.23713		7.40228	7.49231	7.54807		7.04928	6.95101	7.03509
254579_at	---	AT4G19400	Profilin family protein;	3	0.0572793	0.883518	0.0262312	0.744866		7.16454	7.19639	7.13844		7.34502	7.46614	7.22422		7.16454	6.7984	6.79759
254635_at	---	AT4G18670	Leucine-rich repeat (LRR) family protein	3	0.564596	1.07318	0.0489575	0.893772		4.64679	4.24981	4.77924		4.48416	4.40205	4.48397		4.20361	4.27846	4.40205
254643_at	---	AT4G18820	AAA-type ATPase family protein	3	0.84503	1.00836	0.0180801	0.941368		6.71463	6.58914	6.76935		6.63396	6.71332	6.68981		6.61182	6.59014	6.57363
254804_at	---	AT4G13010	Oxidoreductase, zinc-binding dehydrogenase family protein	3	0.166706	0.899613	0.00566054	0.852341		10.8598	10.5535	10.7263		10.8798	10.877	10.8408		10.6788	10.6901	10.5371
255122_at	---	AT4G08490	gypsy-like retrotransposon family (Athila)	3	0.480426	0.958574	0.0361172	0.921309		3.71496	3.59919	3.46624		3.59734	3.67373	3.69244		3.59247	3.48323	3.53308
255165_at	---	AT4G07890	gypsy-like retrotransposon family (Athila)	3	0.351146	0.915184	0.0181684	0.84181		3.84668	3.77539	4.13609		3.97107	4.12208	4.0486		3.74758	3.73035	3.91853
255173_at	---	AT4G08020	CACTA-like transposase family (En/Spm)	3	0.206644	0.970265	0.000252174	0.968526		4.59141	4.5285	4.49439		4.57838	4.58116	4.58541		4.53854	4.52732	4.54068
255214_at	---	AT4G07650	pseudogene, hypothetical protein	3	0.134462	0.964967	0.0390923	0.940152		3.9061	3.89791	3.9509		3.98914	3.99418	3.92595		3.87515	3.92595	3.84106
255268_at	---	AT4G05230	Ubiquitin-like superfamily protein	3	0.130964	0.926207	0.0236256	0.912899		3.88427	3.993	4.03772		4.12023	4.00923	4.1173		3.93211	3.92725	3.993
255331_at	RBCX1	AT4G04330	HOMOLOGUE OF CYANOBACTERIAL RBCX 1'	3	0.820847	0.923755	0.00620985	0.57268		8.08195	6.5324	7.23316		7.45512	7.66091	7.07474		6.54899	6.52403	6.70515
255407_at	---	AT4G03480	Ankyrin repeat family protein	3	0.196173	0.933577	0.0360375	0.874174		4.5036	4.48063	4.43214		4.4524	4.62756	4.63389		4.33461	4.4524	4.34482
255521_at	SUS3	AT4G02280	SUS3 (SUCROSE SYNTHASE 3); UDP-GLYCOSYLTRANSFERASE/ SUCROSE SYNTHASE/ TRANSFERASE, TRANSFERRING GLYCOSYL GROUPS'	3	0.723728	0.958665	0.0104096	0.698499		6.9827	7.37484	7.29107		7.18363	7.49503	7.15266		6.82721	6.60572	6.84538
255675_at	ATMYC1	AT4G00480	MYC-RELATED TRANSCRIPTION FACTOR (MYC1)'	3	0.120372	0.906798	0.0376797	0.851474		3.8869	4.08759	4.0186		4.17313	4.18728	4.05612		3.84258	4.0552	3.82286
255690_at	CYP86A2	AT4G00360	CYP86A2 (CYTOCHROME P450 86 A2); FATTY ACID (OMEGA-1)-HYDROXYLASE/ OXYGEN BINDING'	3	0.292077	0.758099	0.00838656	0.465826		7.99814	7.37792	7.57598		8.42459	8.18915	7.53693		6.93137	7.03169	6.88121
255897_at	---	AT1G17900	UNKNOWN PROTEIN'	3	0.875589	0.990395	0.0239716	0.938924		3.67982	3.68134	3.42808		3.62418	3.59154	3.61529		3.48089	3.57301	3.50435
255935_at	RPF1	AT1G12700	helicase domain-containing protein / pentatricopeptide (PPR) repeat-containing protein;	3	0.571727	1.02779	0.00455954	0.888649		3.97369	4.17155	4.05758		3.99985	4.08447	3.99985		3.90043	3.83961	3.83319
255944_at	---	AT5G28600	similar to Ulp1 protease family protein	3	0.830937	1.02114	0.040835	0.888644		4.69838	4.3077	4.65429		4.41821	4.56679	4.58483		4.37209	4.40347	4.28329
255986_x_at	---	AT5G35010	UNKNOWN PROTEIN'	3	0.381204	0.967579	0.0231819	0.892501		3.8919	3.89545	3.97044		3.9803	4.02823	3.8919		3.77723	3.7611	3.86988
256021_at	ZW9	AT1G58270	ZW9'	3	0.350158	0.751394	0.0495305	0.523259		6.77327	6.86029	5.88015		7.32491	6.84626	6.57961		5.90321	6.53591	5.50845
256028_at	PAB1	AT1G34140	PAB1 (POLY(A) BINDING PROTEIN 1); RNA BINDING / TRANSLATION INITIATION FACTOR'	3	0.601048	1.0187	0.0228712	0.961059		3.90606	3.7681	3.76852		3.80262	3.76852	3.79135		3.73335	3.70242	3.75481
256164_at	---	AT1G48800	Terpenoid cyclases/Protein prenyltransferases superfamily protein	3	0.145172	0.899264	0.0366063	0.877785		3.95364	3.7885	3.94816		3.92746	4.14762	4.07477		3.87654	3.81779	3.89135
256310_at	ERD4	AT1G30360	ERD4 (EARLY-RESPONSIVE TO DEHYDRATION 4)'	3	0.279851	0.806135	0.0134875	0.56304		10.9609	10.2265	10.5657		10.6716	10.9354	11.0788		10.3179	9.68354	10.1984
256345_at	---	AT1G55030	RNI-like superfamily protein	3	0.82831	0.985846	0.0381761	0.931278		3.92663	3.99734	4.20585		4.03236	4.02972	4.12944		3.93094	3.95651	3.99592
256346_s_at	---	AT1G54926	UNKNOWN PROTEIN'	3	0.267942	0.947727	0.0283217	0.898541		3.2376	3.172	3.13718		3.34877	3.172	3.25837		3.09091	3.09776	3.12744
256470_at	---	AT1G42570	pseudogene	3	0.742058	0.98503	0.0133366	0.93295		3.7977	3.6418	3.84346		3.7835	3.80395	3.7608		3.6425	3.72711	3.67825
256606_at	---	AT3G32960	UNKNOWN PROTEIN'	3	0.332417	0.931907	0.0210834	0.883435		3.72761	4.00648	3.86411		3.89015	3.98397	4.0293		3.74892	3.75398	3.86411
256623_at	ATM1	AT3G19960	ATM1 (ARABIDOPSIS THALIANA MYOSIN 1); MOTOR'	3	0.286557	0.816457	0.023712	0.782843		7.50059	7.70111	7.00618		7.77242	7.83103	7.48208		7.41213	7.31194	7.30185
256668_at	---	AT3G32190	UNKNOWN PROTEIN'	3	0.813712	1.01007	0.0173204	0.94354		4.37539	4.37539	4.53678		4.37539	4.41718	4.45163		4.34811	4.33461	4.30995
256733_at	---	AT3G30370	Transposase, MuDR	3	0.250455	1.03418	0.000284462	0.930415		3.88963	3.78388	3.88005		3.78388	3.82024	3.80396		3.69611	3.69536	3.70445
256864_at	TOPII	AT3G23890	TOPII (TOPOISOMERASE II); ATP BINDING / DNA BINDING / DNA TOPOISOMERASE (ATP-HYDROLYZING)/ DNA TOPOISOMERASE/ DNA-DEPENDENT ATPASE'	3	0.7699	0.97725	0.0106424	0.875222		4.6098	4.96215	4.75419		4.75419	4.8647	4.80684		4.5822	4.693	4.5737
256985_at	ATMYB5	AT3G13540	ATMYB5 (MYB DOMAIN PROTEIN 5); DNA BINDING / TRANSCRIPTION FACTOR'	3	0.592219	0.973307	0.0392949	0.904848		4.77623	4.88433	4.93757		4.82862	4.99098	4.89563		4.71271	4.7702	4.79956
257028_at	---	AT3G19230	Leucine-rich repeat (LRR) family protein;	3	0.426823	0.882522	0.0379082	0.829628		4.0474	4.06665	4.60789		4.26804	4.5379	4.4569		4.23513	4.18073	4.03857
257043_at	IKU2	AT3G19700	IKU2 (HAIKU2); ATP BINDING / PROTEIN BINDING / PROTEIN KINASE/ PROTEIN SERINE/THREONINE KINASE'	3	0.132137	1.14443	0.00469712	0.939915		4.29852	3.94525	4.16689		3.94525	3.94525	3.93626		3.88987	3.83492	3.83378
257044_at	ARC5	AT3G19720	ARC5 (ACCUMULATION AND REPLICATION OF CHLOROPLAST 5); GTP BINDING / GTPASE'	3	0.193503	0.798809	0.0461996	0.803249		6.17567	5.60048	6.04498		6.4342	6.29395	6.06521		5.95888	5.84126	6.04498
257052_at	---	AT3G15290	3-hydroxyacyl-CoA dehydrogenase family protein;	3	0.35468	0.965595	0.0349122	0.944668		8.82763	8.91605	8.7715		8.84663	8.91673	8.90335		8.84663	8.78027	8.79345
257151_at	---	AT3G27200	Cupredoxin superfamily protein	3	0.527382	1.12475	0.0375382	0.727291		5.42372	5.06729	5.88051		5.32141	5.17086	5.37042		4.94869	5.02007	4.51574
257221_at	ATMYB0	AT3G27920	ATMYB0 (MYB DOMAIN PROTEIN 0); DNA BINDING / PROTEIN BINDING / TRANSCRIPTION ACTIVATOR/ TRANSCRIPTION FACTOR'	3	0.14401	0.947621	0.0271076	0.914177		4.08635	4.04678	4.1154		4.18554	4.20949	4.08635		4.03595	3.99204	4.06503
257272_at	UMAMIT44	AT3G28130	USUALLY MULTIPLE ACIDS MOVE IN AND OUT TRANSPORTERS 44'	3	0.671088	0.965554	0.0185216	0.856509		4.42631	4.12071	4.17054		4.37508	4.31467	4.17951		4.01744	4.13203	4.04942
257505_at	---	AT1G47940	Pentatricopeptide repeat (PPR) superfamily protein	3	0.29967	0.942549	0.0453471	0.939031		4.29338	4.44619	4.50665		4.50665	4.54947	4.44619		4.44619	4.3887	4.39515
257574_at	---	AT3G20710	F-box family protein;	3	0.0956142	0.9224	0.0238671	0.885049		4.00452	3.96565	3.8764		4.02344	4.14451	4.02824		3.95054	3.90472	3.81241
257679_at	GRP5	AT3G20470	GRP5 (GLYCINE-RICH PROTEIN 5); STRUCTURAL CONSTITUENT OF CELL WALL'	3	0.808196	0.916147	0.0494742	0.619036		7.32249	6.56001	5.8912		7.07802	6.88124	6.19348		6.11563	6.04045	5.92095
257915_at	SUP	AT3G23130	SUP (SUPERMAN); DNA BINDING / NUCLEIC ACID BINDING / TRANSCRIPTION FACTOR/ ZINC ION BINDING'	3	0.517167	0.96478	0.0394957	0.940866		4.26454	4.12936	4.35483		4.26454	4.2784	4.36098		4.22968	4.22227	4.18815
258003_at	EXPA5	AT3G29030	EXPA5 (EXPANSIN A5)'	3	0.414613	1.14659	0.0227253	0.742831		4.9917	5.10675	4.56465		4.91802	4.45252	4.70051		4.30198	4.2497	4.23268
258018_at	---	AT3G19500	basic helix-loop-helix (bHLH) DNA-binding superfamily protein	3	0.640737	1.03949	0.0481331	0.936909		4.6453	4.30969	4.622		4.51308	4.42978	4.4665		4.4123	4.32069	4.39431
258115_at	---	AT3G14670	UNKNOWN PROTEIN'	3	0.333971	0.942873	0.0390121	0.877177		3.88471	3.77317	3.69853		3.77364	3.88166	3.95571		3.63818	3.63247	3.77317
258307_x_at	---	AT3G30560	similar to AT hook motif-containing protein-related	3	0.242528	0.951967	0.0477565	0.970603		3.70003	3.7397	3.86074		3.85042	3.85676	3.80634		3.80634	3.78975	3.78829
258354_at	---	AT3G14320	Zinc finger, C3HC4 type (RING finger) family protein	3	0.358605	0.971098	0.0415368	0.898772		4.12904	4.11071	4.13035		4.11885	4.24406	4.13412		4.086	3.93862	4.01049
258393_at	---	AT3G15480	UNKNOWN PROTEIN'	3	0.896064	0.989087	0.0310635	0.865855		8.75097	8.47843	8.8443		8.66185	8.68064	8.77871		8.40517	8.61776	8.47486
258407_at	---	AT3G17620	F-box and associated interaction domains-containing protein	3	0.7461	1.03007	0.0347401	0.918583		4.19072	3.77043	3.97391		3.93862	3.88629	3.98192		3.74528	3.85514	3.83886
258441_at	---	AT3G17260	hAT-like transposase family (hobo/Ac/Tam3),	3	0.977425	1.00108	0.0267923	0.948922		3.78162	3.96734	3.90251		3.88032	3.88618	3.88032		3.75672	3.83649	3.82669
258465_at	PMEI2	AT3G17220	PMEI2; PECTINESTERASE INHIBITOR'	3	0.928478	1.00662	0.0331435	0.914868		4.25269	3.99418	3.96354		3.97342	4.10831	4.10013		3.90656	3.9477	3.94251
258751_at	RCI2B	AT3G05890	RCI2B (RARE-COLD-INDUCIBLE 2B)'	3	0.645011	0.912421	0.0284388	0.718025		4.61703	4.24298	3.8306		4.51834	4.08619	4.48276		3.90088	3.73158	4.02115
258764_at	---	AT3G10720	Plant invertase/pectin methylesterase inhibitor superfamily	3	0.622888	0.882082	0.0144639	0.315883		8.97303	8.223	8.32562		9.05675	8.223	8.78495		7.80074	6.78622	6.49012
258991_at	---	AT3G08820	Pentatricopeptide repeat (PPR) superfamily protein	3	0.955079	0.996404	0.0395352	0.928445		4.86179	4.57084	4.66073		4.67612	4.68889	4.74394		4.66073	4.54584	4.58105
258997_at	---	AT3G01810	UNKNOWN PROTEIN'	3	0.380958	0.912154	0.0268304	0.863319		5.69753	5.32157	5.30934		5.64548	5.5503	5.5306		5.2827	5.48329	5.32429
259151_at	---	AT3G10310	P-loop nucleoside triphosphate hydrolases superfamily protein with CH (Calponin Homology) domain	3	0.963084	1.00373	0.0446654	0.885677		4.28623	3.99194	3.99194		3.98035	4.11796	4.15568		3.99194	3.8692	3.8674
259203_at	---	AT3G09130	UNKNOWN PROTEIN'	3	0.263697	1.12008	0.0216535	0.917166		4.17119	4.51827	4.1533		4.05981	4.12032	4.17183		4.03308	3.95815	3.9865
259354_at	---	AT3G05220	Heavy metal transport/detoxification superfamily protein	3	0.544296	0.942576	0.0182614	0.792962		10.7688	10.5309	10.7884		10.6962	10.9759	10.6719		10.4323	10.4167	10.491
259375_at	---	AT3G16370	GDSL-like Lipase/Acylhydrolase superfamily protein	3	0.961904	0.983159	0.0207914	0.251774		8.92896	7.86148	7.91021		8.94965	7.86148	7.96302		6.24526	7.16177	5.39774
259592_at	LTPG1	AT1G27950	LTPG1 (GLYCOSYLPHOSPHATIDYLINOSITOL-ANCHORED LIPID PROTEIN TRANSFER 1)'	3	0.506579	0.80468	0.017272	0.47734		8.39991	7.17606	7.81307		8.53961	7.72153	8.06845		7.31255	7.17838	6.63792
259654_at	---	AT1G55220	UNKNOWN PROTEIN'	3	0.818201	1.00902	0.00248544	0.886724		4.51772	4.65325	4.51699		4.58979	4.49433	4.56498		4.37077	4.35867	4.39931
259667_at	---	AT1G55270	Galactose oxidase/kelch repeat superfamily protein;	3	0.350387	0.933745	0.0364286	0.922822		8.48255	8.23157	8.22438		8.3948	8.47789	8.36251		8.33374	8.25015	8.30369
259760_at	---	AT1G77580	UNKNOWN PROTEIN'	3	0.373186	0.963021	0.0270535	0.902684		3.85646	3.94827	3.85646		3.96796	3.99985	3.85646		3.78296	3.83838	3.75981
259788_at	---	AT1G29670	GDSL-like Lipase/Acylhydrolase superfamily protein	3	0.590295	0.920749	0.0195559	0.6606		10.6581	10.026	10.1264		10.304	10.3802	10.4836		9.99167	9.93852	9.44322
260086_at	---	AT1G63240	UNKNOWN PROTEIN'	3	0.891574	0.984582	0.0473565	0.803456		5.81367	5.90724	5.44508		5.73161	5.87036	5.63127		5.29291	5.6287	5.36449
260113_at	---	AT1G63300	Myosin heavy chain-related protein	3	0.772635	1.03088	0.0145757	0.904392		4.04583	3.63328	3.61944		3.73815	3.76737	3.6614		3.59495	3.61058	3.52646
260224_at	---	AT1G74400	Tetratricopeptide repeat (TPR)-like superfamily protein;	3	0.385392	0.903852	0.0433631	0.729474		5.45391	5.21992	5.21992		5.46238	5.64898	5.21992		5.21992	4.81001	4.93614
260314_at	---	AT1G63830	PLAC8 family protein	3	0.872007	1.01388	0.0160062	0.885044		10.2223	9.86904	10.1804		9.99849	10.1248	10.0887		9.82931	9.90882	9.94535
260382_at	---	AT1G73850	structural constituent of ribosome	3	0.972815	1.00368	0.0350273	0.912585		4.12474	4.47912	3.97675		4.23511	4.12474	4.20485		4.12474	4.01905	4.025
260797_at	NCED9	AT1G78390	NCED9 (NINE-CIS-EPOXYCAROTENOID DIOXYGENASE 9); 9-CIS-EPOXYCAROTENOID DIOXYGENASE'	3	0.624958	1.03708	0.0175284	0.871682		4.37982	4.08345	4.32659		4.28859	4.17183	4.17183		3.9731	4.10004	3.96474
261096_at	ACOS5	AT1G62940	ACOS5 (ACYL-COA SYNTHETASE 5); 4-COUMARATE-COA LIGASE/ LONG-CHAIN-FATTY-ACID-COA LIGASE/ MEDIUM-CHAIN-FATTY-ACID-COA LIGASE'	3	0.0583793	0.777298	0.0384463	0.732031		4.17916	4.15381	4.33894		4.4489	4.45591	4.85748		4.33039	4.05458	4.02725
261226_at	ATEXPA11	AT1G20190	ATEXPA11 (ARABIDOPSIS THALIANA EXPANSIN 11)'	3	0.835503	0.971628	0.0340107	0.788877		4.75403	4.80072	4.33461		4.7436	4.83091	4.43942		4.27897	4.32913	4.37945
261554_at	---	AT1G63400	Pentatricopeptide repeat (PPR) superfamily protein	3	0.65445	0.957279	0.0337446	0.938608		3.72913	3.5665	3.29144		3.60754	3.63068	3.53782		3.46698	3.51764	3.5172
261570_at	KCS1	AT1G01120	KCS1 (3-KETOACYL-COA SYNTHASE 1); ACYLTRANSFERASE/ FATTY ACID ELONGASE'	3	0.44998	0.747283	0.0315507	0.363704		7.71665	6.6746	8.10647		7.90423	7.49795	8.35635		7.07844	5.59513	6.70748
261691_at	---	AT1G50060	CAP (Cysteine-rich secretory proteins, Antigen 5, and Pathogenesis-related 1 protein) superfamily protein;	3	0.859679	0.980183	0.0154221	0.929206		4.15889	3.67894	4.11385		3.96223	4.05332	4.02277		3.8788	3.92228	3.91944
261749_at	ERD14	AT1G76180	ERD14 (EARLY RESPONSE TO DEHYDRATION 14); CALCIUM ION BINDING'	3	0.582977	1.05086	0.0218745	0.869338		12.7013	12.8953	12.5029		12.6602	12.671	12.5536		12.4558	12.4964	12.3266
261915_at	BZO1	AT1G65880	BZO1 (BENZOYLOXYGLUCOSINOLATE 1); BENZOATE-COA LIGASE'	3	0.411334	0.973513	0.00808165	0.985566		3.85585	3.73231	3.73256		3.80829	3.80678	3.82183		3.7911	3.78854	3.79434
261998_at	---	AT1G33813	copia-like retrotransposon family	3	0.279126	1.0275	0.0201309	0.951871		3.66933	3.61929	3.70863		3.61027	3.65933	3.61027		3.52791	3.56141	3.57705
262309_at	---	AT1G70820	phosphoglucomutase, putative / glucose phosphomutase, putative;	3	0.386183	0.760822	0.0314181	0.551972		7.63875	6.40765	7.11579		7.78392	7.19501	7.36636		6.96151	6.1337	6.67809
262327_at	---	AT1G64130	Polyketide cyclase/dehydrase and lipid transport superfamily protein	3	0.137582	0.936481	0.0294576	0.943027		3.87559	4.00648	4.00648		4.07167	4.09443	4.00648		3.97427	3.95123	3.9932
262577_at	---	AT1G15290	Tetratricopeptide repeat (TPR)-like superfamily protein;	3	0.287857	0.749244	0.0443131	0.691946		7.5427	7.32386	6.5875		7.63968	7.81038	7.25347		7.18263	7.12871	6.79838
262652_at	FUT9	AT1G14110	FUT9 (FUCOSYLTRANSFERASE 9); FUCOSYLTRANSFERASE'	3	0.400916	0.972836	0.0294967	0.956135		3.89303	4.02432	3.9871		4.00648	4.0326	3.98458		3.97629	3.9354	3.91781
262682_at	---	AT1G75900	GDSL-like Lipase/Acylhydrolase superfamily protein	3	0.639406	0.859455	0.0319355	0.54218		6.59643	5.8369	5.58189		6.79211	6.1344	5.74423		5.24305	5.36888	5.40933
262732_at	RSH3	AT1G16440	ROOT HAIR SPECIFIC 3'	3	0.842123	0.99414	0.0493491	0.899388		4.42153	4.38691	4.36221		4.36221	4.47168	4.36221		4.29367	4.14907	4.2944
262765_at	CYP86C4	AT1G13150	CYP86C4; ELECTRON CARRIER/ HEME BINDING / IRON ION BINDING / MONOOXYGENASE/ OXYGEN BINDING'	3	0.399851	0.957645	0.0184459	0.930698		4.19857	4.22862	4.38372		4.31209	4.3928	4.29334		4.21715	4.23512	4.23512
262809_at	ATSS3	AT1G11720	ATSS3 (STARCH SYNTHASE 3); STARCH SYNTHASE/ TRANSFERASE, TRANSFERRING GLYCOSYL GROUPS'	3	0.072789	0.8501	0.0359732	0.757352		5.63595	5.61703	5.46746		5.90266	5.88472	5.63595		5.63595	5.24917	5.33532
262872_at	BLT	AT1G64690	BRANCHLESS TRICHOMES'	3	0.861617	0.981071	0.0270032	0.756189		4.94192	5.23227	4.98166		4.83993	5.20676	5.19187		4.7067	4.76379	4.55851
262899_at	PEN3	AT1G59870	PEN3 (PENETRATION 3); ATPASE, COUPLED TO TRANSMEMBRANE MOVEMENT OF SUBSTANCES / CADMIUM ION TRANSMEMBRANE TRANSPORTER'	3	0.689707	0.981418	0.026441	0.926901		12.8468	12.9212	13.0298		12.9272	12.9232	13.0286		12.8348	12.8431	12.8725
262958_at	---	AT1G54410	Encodes a KS-type dehydrin can reduce the formation of reactive oxygen species (ROS) from Cu.	3	0.982446	0.99764	0.0284047	0.870187		12.7692	12.4959	12.2368		12.5426	12.4882	12.4812		12.4286	12.2719	12.2097
263043_at	---	AT1G23350	Plant invertase/pectin methylesterase inhibitor superfamily protein;	3	0.679018	1.03963	0.023231	0.900635		4.35746	3.95054	4.07634		4.14986	4.02943	4.03681		3.86627	3.96148	3.9354
263052_at	---	AT2G13430	UNKNOWN PROTEIN'	3	0.759953	0.984795	0.0165019	0.909892		3.89342	3.71121	3.72966		3.84946	3.72966	3.82148		3.68812	3.6705	3.63328
263121_at	---	AT1G78530	Protein kinase superfamily protein	3	0.443431	0.94091	0.0491281	0.907224		3.98246	4.24182	3.9537		4.20525	4.06091	4.17544		3.94439	4.0149	4.06091
263190_at	---	AT1G36105	Mutator-like transposase family,	3	0.0874103	0.923999	0.0442978	0.933972		3.81767	3.69669	3.71443		3.79917	3.92284	3.84888		3.74837	3.78187	3.74501
263302_at	---	AT2G15190	pseudogene, Ulp1 protease family,	3	0.0876049	0.90017	0.0365837	0.921765		3.50044	3.50044	3.31261		3.59273	3.53636	3.6396		3.46666	3.42173	3.52771
263342_at	---	AT2G05080	UNKNOWN PROTEIN'	3	0.0841225	0.96268	0.0327495	0.946169		3.34839	3.39066	3.39066		3.39066	3.45126	3.45241		3.3326	3.39066	3.33157
263347_at	---	AT2G05720	Transducin/WD40 repeat-like superfamily protein;	3	0.497335	0.950741	0.0415224	0.901526		5.03563	4.82675	4.72512		4.87918	4.98706	4.9399		4.87918	4.73116	4.74712
263471_at	RAP	AT2G31890	Protein contains putative RNA binding domain	3	0.832481	0.968359	0.0424472	0.799474		6.86334	6.28223	6.49754		6.7211	6.709	6.35218		6.27599	6.30035	6.23729
263513_at	---	AT2G12400	UNKNOWN PROTEIN'	3	0.589882	0.896152	0.0238493	0.360192		8.55134	8.09222	8.31872		8.03628	8.83304	8.56752		7.66524	6.24748	7.10465
263622_at	---	AT2G04870	UNKNOWN PROTEIN'	3	0.382665	1.0369	0.0275297	0.949732		3.97468	3.993	3.84445		3.84445	3.92559	3.88528		3.82738	3.80649	3.79822
263634_at	---	AT2G11940	gypsy-like retrotransposon family	3	0.076308	0.86667	0.0440171	0.846065		3.81991	3.7972	3.75314		3.81991	4.09223	4.07745		3.79554	3.705	3.76557
263662_at	---	AT1G04430	S-adenosyl-L-methionine-dependent methyltransferases superfamily protein;	3	0.72962	0.951273	0.0320588	0.817876		10.0209	9.41592	9.96301		9.83494	9.94296	9.8381		9.75476	9.42516	9.56594
263709_at	---	AT1G09310	UNKNOWN PROTEIN'	3	0.835204	1.05646	0.00288535	0.390149		10.731	9.79085	10.5143		10.7114	10.0051	10.0819		8.83105	9.13698	8.75669
263745_at	CHR34	AT2G21450	CHR34 (CHROMATIN REMODELING 34); ATP BINDING / DNA BINDING / HELICASE/ NUCLEIC ACID BINDING'	3	0.177839	0.907518	0.0375727	0.873998		4.07668	4.27882	4.18447		4.27439	4.44153	4.24406		4.05937	4.13324	4.18447
263883_at	---	AT2G21830	Cysteine/Histidine-rich C1 domain family protein	3	0.373557	1.06058	0.0309977	0.901983		4.407	4.21734	4.1584		4.20305	4.21981	4.1053		3.95318	4.0543	4.0742
263908_at	---	AT2G36480	ENTH/VHS family protein;	3	0.404111	1.01308	0.0240671	0.961137		7.80394	7.80118	7.751		7.76477	7.751	7.78411		7.71001	7.68188	7.73644
263974_at	---	AT2G42720	FBD, F-box, Skp2-like and Leucine Rich Repeat domain	3	0.458366	0.923725	0.00460608	0.840244		4.63251	4.17037	4.35729		4.44925	4.55334	4.50098		4.20329	4.21096	4.33595
264078_at	BGAL8	AT2G28470	BGAL8 (BETA-GALACTOSIDASE 8); BETA-GALACTOSIDASE/ CATALYTIC/ CATION BINDING / SUGAR BINDING'	3	0.815997	1.04775	0.0279501	0.571519		5.70125	5.4828	5.27253		5.90788	5.17132	5.17548		4.63818	4.80233	4.39279
264100_at	LUP1	AT1G78970	LUP1 (LUPEOL SYNTHASE 1); BETA-AMYRIN SYNTHASE/ LUPEOL SYNTHASE'	3	0.592919	0.909357	0.0143439	0.486929		5.816	5.6423	5.04498		5.63364	5.59075	5.69012		4.91709	4.86099	4.02178
264146_at	CER1	AT1G02205	CER1 (ECERIFERUM 1); OCTADECANAL DECARBONYLASE'	3	0.757859	0.906336	0.0452657	0.494069		6.20831	6.02728	5.26378		6.02793	5.38961	6.50747		5.35266	4.93629	4.58441
264147_at	CER1	AT1G02200	CER1 (ECERIFERUM 1); OCTADECANAL DECARBONYLASE'	3	0.84961	0.959685	0.0262689	0.72196		5.10138	5.1122	4.29522		5.1415	4.74811	4.7973		4.55473	4.48064	4.24151
264332_at	---	AT1G61920	UNKNOWN PROTEIN'	3	0.21634	0.946182	0.0439556	0.886565		6.21	6.25803	6.26545		6.32034	6.41398	6.2386		6.23623	6.10041	6.11518
264423_at	---	AT1G61690	phosphoinositide binding;	3	0.971226	1.00407	0.0393979	0.837412		7.59696	8.11111	7.7058		7.8478	7.79148	7.75703		7.47156	7.43266	7.72411
264555_at	---	AT1G09360	Plant invertase/pectin methylesterase inhibitor superfamily protein;	3	0.315542	0.896055	0.0219908	0.898215		4.11805	3.75813	4.18093		4.1192	4.218	4.19493		4.099	3.97675	3.99179
264596_at	MEE4	AT1G04630	MATERNAL EFFECT EMBRYO ARREST 4'	3	0.765659	1.01328	0.0428625	0.908285		4.10898	4.18816	4.02375		4.01549	4.10947	4.13882		3.90675	3.91694	4.02375
264641_at	---	AT1G09130	ATP-dependent caseinolytic (Clp) protease/crotonase family protein	3	0.0745556	0.903942	0.0100089	0.938228		10.7285	10.5544	10.7552		10.8381	10.8107	10.8265		10.7552	10.6888	10.7552
264737_at	---	AT1G62210	UNKNOWN PROTEIN'	3	0.381472	1.06249	0.024168	0.908066		4.47115	4.19098	4.24362		4.24296	4.20947	4.19098		4.15979	4.03713	4.02911
264966_at	---	AT1G60570	Galactose oxidase/kelch repeat superfamily protein;	3	0.0724831	0.971951	0.00919733	0.937026		4.56104	4.54822	4.60369		4.62142	4.61295	4.60171		4.51478	4.48056	4.55922
264975_at	---	AT1G27070	5'-AMP-activated protein kinase-related	3	0.159992	1.08297	0.000573841	0.934885		5.62879	5.82396	5.82752		5.65436	5.62879	5.65214		5.53854	5.54064	5.5647
264979_s_at	---	AT1G27170	transmembrane receptors;ATP binding;	3	0.245482	0.927677	0.0106211	0.885701		5.28154	5.35335	5.09784		5.37496	5.36487	5.31783		5.14239	5.129	5.26095
265202_at	---	AT2G36820	HYPOTHETICAL PROTEIN'	3	0.449092	0.983779	0.0294007	0.903474		3.79917	3.81062	3.79917		3.79917	3.8814	3.79917		3.7171	3.72702	3.59628
265489_at	---	AT2G15640	F-box family protein;	3	0.0549951	1.10259	0.000478953	0.965542		3.95105	4.09918	3.91716		3.84275	3.85098	3.85098		3.80101	3.78746	3.80447
265686_at	---	AT2G24460	Zinc finger, C3HC4 type (RING finger) family protein	3	0.333679	1.03827	0.0483435	0.96099		4.04725	4.10866	3.9516		3.9516	4.00319	3.99021		3.89474	3.9516	3.92643
265800_at	MOR1	AT2G35630	MOR1 (MICROTUBULE ORGANIZATION 1); MICROTUBULE BINDING'	3	0.339951	0.91291	0.0404076	0.887809		7.80826	8.12363	7.81006		7.95985	8.15082	8.02566		7.81089	7.90312	7.90727
265846_at	SCPL28	AT2G35770	SCPL28 (SERINE CARBOXYPEPTIDASE-LIKE 28); SERINE-TYPE CARBOXYPEPTIDASE'	3	0.827338	1.01726	0.0322736	0.873854		3.92897	4.22184	4.13501		3.97128	4.05247	4.18798		3.85696	3.92805	3.84312
265877_at	BZIP34	AT2G42380	BZIP TRANSCRIPTION FACTOR FAMILY PROTEIN'	3	0.257044	0.935469	0.000509816	0.909626		4.0042	4.24405	4.16657		4.24869	4.21689	4.23797		4.12402	4.08381	4.08575
266191_at	---	AT2G39040	Peroxidase superfamily protein	3	0.153029	0.889228	0.049052	0.879833		4.87427	4.64944	4.81189		4.98683	4.81533	5.04157		4.81533	4.74081	4.73349
266214_at	---	AT2G06890	gypsy-like retrotransposon family	3	0.565978	1.01837	0.0138019	0.952846		3.40235	3.43112	3.52728		3.41768	3.40235	3.46193		3.36601	3.36394	3.34294
266314_at	AGO4	AT2G27040	AGO4 (ARGONAUTE 4); NUCLEIC ACID BINDING'	3	0.400572	1.05861	0.00776109	0.770464		5.98111	5.68732	5.86403		5.75114	5.75975	5.77504		5.23289	5.54348	5.38096
266382_at	---	AT2G14595	Mutator-like transposase family,	3	0.39674	1.08992	0.0233125	0.957314		4.48465	4.24933	4.69161		4.33951	4.33951	4.37389		4.25815	4.29067	4.3153
266418_at	ANNAT4	AT2G38750	ANNAT4 (ANNEXIN ARABIDOPSIS 4); CALCIUM ION BINDING / CALCIUM-DEPENDENT PHOSPHOLIPID BINDING'	3	0.0708373	0.872583	0.0163182	0.817919		5.44682	5.51504	5.38636		5.5201	5.63644	5.78158		5.33197	5.42831	5.30794
266425_at	SSL1	AT2G41300	STRICTOSIDINE SYNTHASE-LIKE 1'	3	0.692152	1.02087	0.0484994	0.942261		4.72016	4.86944	4.94195		4.81004	4.8614	4.77071		4.70959	4.77071	4.70445
266589_at	---	AT2G46250	myosin heavy chain-related	3	0.229793	0.878113	0.0356573	0.823167		4.40187	4.56751	4.19598		4.71409	4.55153	4.46232		4.26704	4.428	4.19067
266600_at	MPK12	AT2G46070	MPK12 (MITOGEN-ACTIVATED PROTEIN KINASE 12); MAP KINASE/ KINASE'	3	0.371236	0.926306	0.0246788	0.855879		6.47527	6.58826	6.795		6.7957	6.76878	6.62537		6.59586	6.42195	6.49847
266897_at	---	AT2G45820	Remorin family protein;	3	0.817888	1.04198	0.0176888	0.690385		11.5075	12.099	11.3268		11.4364	11.6605	11.6583		11.1563	10.7732	11.2222
267303_at	---	AT2G30090	Acyl-CoA N-acyltransferases (NAT) superfamily protein	3	0.756952	0.98554	0.0413427	0.924404		3.91234	4.06101	3.90129		3.98101	4.04433	3.91234		3.82884	3.87532	3.8933
267527_at	---	AT2G45610	alpha/beta-Hydrolases superfamily protein	3	0.922415	0.996276	0.0292825	0.928135		4.02738	4.1002	3.95462		4.03238	4.08856	3.9774		3.92595	3.89355	3.95606

## Sheet: C2 vs asSnRK1 Up @ 1 dpi
Table S7: Genes up-regulated in response to inactivation of Arabidopsis SnRK1.2 at one dpi. Gene expression values for full-length SCTV C2 (C2), antisense SnRK1.2 (asSnRK1), and an empty vector control (530) are derived from raw intensity data of three microarrays as described in materials and methods. Genes differentially expressed between experimental samples and controls (C2 vs 530 and asSnRK1…
					C2 VS 530		asSnRK1 VS 530			C2				530				asSnRK1
Affymetrix Probe ID	Gene Symbol	Transcipt ID (TAIR)	Gene Description	Label	P-value	Ratio	P-value	Ratio		Gene Expression				Gene Expression				Gene Expression
245104_at	---	AT2G41600	Mitochondrial glycoprotein family protein;	1	0.00519534	1.04483	0.244719	1.10572		7.36784	7.36934	7.36784		7.29235	7.29124	7.33164		7.31908	7.65676	7.37435
245163_at	YUC7	AT2G33230	flavin monooxygenase gene which belongs to the tryptophan-dependent auxin biosynthetic pathway	1	0.0119763	1.09723	0.18078	0.93592		4.54296	4.56838	4.45769		4.39982	4.39982	4.36778		4.39982	4.19868	4.28229
245196_at	---	AT1G67750	Pectate lyase family protein;	1	0.0319071	1.34218	0.461042	1.25246		5.37278	5.5306	5.11807		4.96233	4.75811	5.02728		4.88671	5.99	4.84528
245222_at	---	AT3G29787	CACTA-like transposase family (Ptta/En/Spm)	1	0.0170048	1.14333	0.627833	0.991383		3.82771	3.87321	4.00937		3.71794	3.68812	3.72451		3.72815	3.70462	3.66035
245238_at	ACYB-2	AT4G25570	ACYB-2; CARBON-MONOXIDE OXYGENASE'	1	0.00208509	1.06067	0.591198	1.04338		10.805	10.796	10.7688		10.6943	10.723	10.6976		10.6934	10.9644	10.6409
245259_at	PAKRP1	AT4G14150	PAKRP1 (PHRAGMOPLAST-ASSOCIATED KINESIN-RELATED PROTEIN 1); MICROTUBULE MOTOR/ PLUS-END-DIRECTED MICROTUBULE MOTOR'	1	0.00581299	1.12976	0.429584	1.04093		3.8683	3.91294	3.93253		3.66341	3.77201	3.75029		3.89444	3.72266	3.74222
245500_at	---	AT4G15590	non-LTR retrotransposon family (LINE)	1	0.0440121	1.17302	0.171499	1.10887		4.46559	4.58116	4.60076		4.40843	4.17055	4.37785		4.55788	4.46385	4.38237
245511_at	MO1	AT4G15760	MONOOXYGENASE 1'	1	0.0372492	1.07474	0.521421	1.02226		3.99374	3.97391	4.07745		3.88075	3.94656	3.90583		3.9891	3.97391	3.86541
245525_at	---	AT4G15930	Dynein light chain type 1 family protein;	1	0.0407279	1.05237	0.576911	1.08347		8.55163	8.55163	8.62061		8.47337	8.5118	8.51776		8.26004	8.85864	8.73121
245657_at	---	AT1G56720	Protein kinase superfamily protein;	1	0.0309719	1.15642	0.62736	0.964342		4.57379	4.54005	4.38988		4.33461	4.20551	4.33461		4.33461	4.31404	4.06892
245674_at	---	AT1G56680	Chitinase family protein;	1	0.0198605	1.0672	0.637489	0.986459		4.01447	4.05263	3.97248		3.9354	3.8873	3.9354		3.9407	3.8338	3.9246
245688_at	AGP31	AT1G28290	AGP31 (ARABINOGALACTAN-PROTEIN 31)'	1	0.0250044	1.82249	0.945335	1.04799		7.26386	7.9059	7.30925		6.37315	6.52519	6.98295		6.28677	8.35612	5.44127
245694_at	---	AT5G04170	Calcium-binding EF-hand family protein	1	0.00739385	1.06171	0.566961	1.05821		9.72627	9.71654	9.76867		9.66501	9.62694	9.66036		9.73556	9.94731	9.5143
246109_at	---	AT5G20120	unknown protein	1	0.0403947	1.03878	0.794149	1.00988		7.74677	7.71009	7.75728		7.65943	7.70772	7.68234		7.61057	7.71009	7.77137
246265_at	AT-IE	AT1G31860	AT-IE; PHOSPHORIBOSYL-AMP CYCLOHYDROLASE/ PHOSPHORIBOSYL-ATP DIPHOSPHATASE'	1	0.000959626	1.08312	0.150812	1.18959		6.79211	6.79211	6.79788		6.65183	6.67768	6.707		6.92422	7.17874	6.68494
246458_at	---	AT5G16860	Tetratricopeptide repeat (TPR)-like superfamily protein	1	0.0469608	1.10429	0.736292	1.03005		4.32611	4.31618	4.16597		4.09349	4.14271	4.14271		4.17531	4.35959	3.97214
246485_at	ATCXE17	AT5G16080	ATCXE17 (ARABIDOPSIS THALIANA CARBOXYESTERASE 17); HYDROLASE'	1	0.000261868	1.25084	0.698692	0.888274		7.60708	7.57873	7.63		7.22736	7.33211	7.28765		7.48029	7.52562	6.32844
246516_at	---	AT5G15740	O-fucosyltransferase family protein	1	0.000827458	1.24845	0.970224	1.00482		5.09716	5.08333	5.09182		4.84739	4.76476	4.69973		4.53738	5.08108	4.71422
246526_at	GLIP7	AT5G15720	GLIP7; CARBOXYLESTERASE/ LIPASE'	1	0.0288023	1.10681	0.351967	0.974666		4.33668	4.27438	4.39937		4.18335	4.13781	4.25006		4.1534	4.17183	4.13493
246679_at	---	AT5G33240	unknown protein	1	0.0145264	1.10223	0.896306	0.994751		3.74109	3.72394	3.79917		3.5555	3.62416	3.66326		3.63687	3.52395	3.65933
246904_at	DNMT2	AT5G25480	DNMT2 (DNA METHYLTRANSFERASE-2); DNA BINDING'	1	0.00726418	1.09347	0.0520812	1.10008		4.80565	4.76114	4.83074		4.63961	4.65914	4.71202		4.75295	4.76114	4.90952
247080_at	PAD2	AT5G66140	PAD2 (PROTEASOME ALPHA SUBUNIT D 2); ENDOPEPTIDASE/ PEPTIDASE/ THREONINE-TYPE ENDOPEPTIDASE'	1	0.0340947	1.18386	0.172652	1.22717		9.69689	9.62475	9.78448		9.41856	9.36047	9.59659		9.46888	10.0397	9.75308
247150_at	---	AT5G65650	unknown protein	1	0.017612	1.15918	0.209425	1.1438		7.51714	7.66736	7.48164		7.36942	7.36386	7.29355		7.29651	7.58234	7.72948
247174_at	---	AT5G65250	unknown protein	1	0.0348752	1.11235	0.440083	1.08154		8.43983	8.47853	8.3106		8.22522	8.25617	8.28672		8.18607	8.61071	8.3106
247441_at	---	AT5G62710	Leucine-rich repeat protein kinase family protein;	1	0.0473504	1.14107	0.654801	1.03221		4.3995	4.28154	4.41201		4.17653	4.27543	4.06991		4.27543	4.30021	4.08343
247558_at	HDA05	AT5G61060	HDA05 (HISTONE DEACETYLASE 5); HISTONE DEACETYLASE'	1	0.00867756	1.12215	0.122738	1.1817		7.80978	7.91425	7.88233		7.67628	7.67813	7.75315		7.7707	8.18497	7.87446
247673_at	SEN2	AT5G60230	SEN2 (SPLICING ENDONUCLEASE 2); NUCLEASE/ TRNA-INTRON ENDONUCLEASE'	1	0.0275148	1.20385	0.578413	1.10143		5.92253	5.98798	5.98976		5.7274	5.82997	5.53992		5.48948	6.19598	5.82997
247926_at	RID2	AT5G57280	ROOT INITIATION DEFECTIVE 2'	1	0.0134846	1.32596	0.211405	1.32931		8.2032	8.14346	8.39521		7.6859	7.88162	7.95324		7.83689	8.74079	8.1751
247983_at	PFK7	AT5G56630	PFK7 (PHOSPHOFRUCTOKINASE 7); 6-PHOSPHOFRUCTOKINASE'	1	0.000174702	1.11037	0.195378	1.2155		8.81433	8.82992	8.81608		8.65137	8.6605	8.69533		8.62971	8.96597	9.25617
248036_at	OLI2	AT5G55915	NUCLEOLAR PROTEIN, PUTATIVE'	1	0.0299306	1.17421	0.420622	1.12853		8.57902	8.4779	8.40901		8.18232	8.3757	8.21284		8.40901	8.75025	8.13493
248041_at	EMB2731	AT5G55940	EMB2731 (EMBRYO DEFECTIVE 2731)'	1	0.00702266	1.09482	0.125562	1.21248		9.31957	9.27384	9.30144		9.18325	9.11553	9.20398		9.27384	9.73471	9.3281
248110_at	---	AT5G55320	MBOAT (membrane bound O-acyl transferase) family protein	1	0.000854675	1.05339	0.33985	1.08766		4.31088	4.31088	4.33715		4.24055	4.23855	4.2547		4.57436	4.31809	4.20503
248161_at	---	AT5G54480	unknown protein	1	0.0209608	1.09284	0.605993	1.02983		3.95858	3.92857	3.99606		3.79771	3.90059	3.80068		3.99094	3.86645	3.76883
248356_at	ATEXO70A3	AT5G52350	ATEXO70A3 (EXOCYST SUBUNIT EXO70 FAMILY PROTEIN A3); PROTEIN BINDING'	1	2.57757e-05	1.12701	0.853296	0.99737		3.84438	3.867	3.84341		3.68213	3.66392	3.69124		3.6631	3.7083	3.65449
248381_at	---	AT5G51830	pfkB-like carbohydrate kinase family protein	1	0.0391336	1.66365	0.126355	1.58562		9.75304	9.8975	10.2022		9.2756	8.79202	9.58204		9.4507	10.3795	9.81459
248513_at	---	AT5G50500	unknown protein	1	0.0412826	1.09286	0.996649	0.999816		3.83604	3.82295	3.86428		3.8004	3.64874	3.68979		3.69458	3.64512	3.79843
248527_at	---	AT5G50740	Heavy metal transport/detoxification superfamily protein ;	1	0.0152283	1.24875	0.389656	1.05055		4.28102	3.99226	4.10448		3.85564	3.81342	3.74727		3.93351	3.94768	3.7486
248835_at	---	AT5G47250	LRR and NB-ARC domains-containing disease resistance protein;	1	0.0441141	1.15934	0.0527164	1.21786		6.02625	6.19489	6.1392		6.02198	5.89001	5.80842		6.00201	6.25436	6.31709
248861_at	TRN2	AT5G46700	TRN2 (TORNADO 2)'	1	0.00425094	1.17826	0.917557	0.977957		6.83206	6.84498	6.77785		6.63329	6.4975	6.61412		6.39139	7.08566	6.1714
248923_at	ATNUDT11	AT5G45940	ATNUDT11 (ARABIDOPSIS THALIANA NUDIX HYDROLASE HOMOLOG 11); HYDROLASE'	1	0.0449941	1.08529	0.837349	0.984587		4.73618	4.71287	4.64893		4.60995	4.51005	4.62373		4.52345	4.7318	4.42126
249119_at	---	AT5G43720	unknown protein	1	0.00408544	1.2336	0.128985	1.22586		7.42946	7.53479	7.33287		7.10233	7.14281	7.14337		7.33287	7.72968	7.20733
249198_s_at	---	AT5G42360	Galactose oxidase/kelch repeat superfamily protein	1	0.0440503	1.10774	0.427152	1.02255		7.37285	7.5217	7.45184		7.32985	7.23278	7.34091		7.34091	7.31826	7.34091
249338_at	ANAC095	AT5G41090	ANAC095 (ARABIDOPSIS NAC DOMAIN CONTAINING PROTEIN 95); TRANSCRIPTION FACTOR'	1	0.0256486	1.09601	0.073335	1.1689		4.19145	4.2081	4.14758		4.09332	4.08371	3.97331		4.14252	4.45252	4.23075
249362_at	SGF29B	AT5G40550	SAGA ASSOCIATED FACTOR 29 B'	1	0.0309638	1.15169	0.361655	1.07134		4.36663	4.39345	4.49216		4.3153	4.11615	4.20954		4.44089	4.18303	4.3153
249465_at	AIG2L	AT5G39720	AIG2L (AVIRULENCE INDUCED GENE 2 LIKE PROTEIN)'	1	0.0311916	1.15145	0.836058	0.977525		4.91977	4.75553	4.90733		4.73298	4.66041	4.57888		4.89091	4.53405	4.44893
249650_at	SEF	AT5G37055	SEF (SERRATED LEAVES AND EARLY FLOWERING)'	1	0.0238846	1.12553	0.0946775	1.23148		6.46114	6.6197	6.47355		6.38174	6.33574	6.32511		6.41617	6.91046	6.61713
249659_s_at	---	AT5G36710	unknown protein	1	0.00598626	1.22828	0.696548	1.02763		4.75802	4.7833	4.77554		4.37971	4.59806	4.44919		4.62939	4.50135	4.41419
249660_at	---	AT5G36720	Plant thionin family protein	1	0.0414508	1.05782	0.434166	1.02295		3.96695	3.94333	3.90476		3.88471	3.8767	3.81037		3.94035	3.84492	3.88471
249816_at	CPSF100	AT5G23880	CPSF100 (CLEAVAGE AND POLYADENYLATION SPECIFICITY FACTOR 100); DNA BINDING / PROTEIN BINDING'	1	0.0247787	1.1741	0.379396	1.15677		7.20051	7.36961	7.30893		6.96723	7.1566	7.06054		6.88124	7.5376	7.39582
249832_at	---	AT5G23400	Leucine-rich repeat (LRR) family protein;	1	0.0264479	1.12695	0.750032	1.01099		4.06827	4.17334	4.04151		3.98262	3.84969	3.93356		3.89707	3.94742	3.96868
250198_at	NAP14	AT5G14100	ATNAP14; TRANSPORTER'	1	0.00474073	1.08353	0.13499	1.07098		4.44046	4.42207	4.48232		4.30253	4.33951	4.35558		4.35733	4.53139	4.4057
250396_at	---	AT5G10970	C2H2 and C2HC zinc fingers superfamily protein;	1	0.0205898	1.10661	0.0554854	1.13633		4.27231	4.37073	4.27231		4.17294	4.20226	4.10172		4.28822	4.48099	4.26085
250433_at	H3.1	AT5G10400	Histone superfamily protein;	1	0.0462018	1.40564	0.563349	1.07308		5.71062	6.18095	6.15748		5.37426	5.47376	5.72733		5.40147	5.76855	5.71062
250640_at	---	AT5G07150	Leucine-rich repeat protein kinase family protein	1	0.000501225	1.14686	0.21697	1.21607		3.88139	3.92519	3.9481		3.69932	3.7462	3.71608		3.85554	3.76998	4.38278
250700_at	---	AT5G06830	unknown protein	1	0.00631926	1.19451	0.301165	1.06933		6.51744	6.60126	6.67041		6.32956	6.28395	6.40636		6.37008	6.35993	6.57999
250758_at	EIF3G2	AT5G06000	EIF3G2; RNA BINDING / TRANSLATION INITIATION FACTOR'	1	0.0428656	1.10133	0.0695448	1.2991		5.43959	5.47167	5.48062		5.23949	5.32207	5.4126		5.63262	6.00241	5.47167
250792_at	---	AT5G05520	Outer membrane OMP85 family protein;	1	0.0197177	1.11173	0.263941	1.10505		8.54304	8.56624	8.60933		8.45619	8.33737	8.46662		8.57155	8.73611	8.38486
250929_at	IDH-V	AT5G03290	ISOCITRATE DEHYDROGENASE V'	1	0.0464665	1.14249	0.0836931	1.18781		11.3887	11.5526	11.6043		11.3586	11.2577	11.3526		11.3846	11.7658	11.5635
251030_at	NDP1	AT5G02130	NDP1 (RANDOM POTATO CDNA CLONE); BINDING'	1	0.0244156	1.08637	0.353259	1.07172		7.33916	7.26727	7.23784		7.14883	7.13014	7.20674		7.09016	7.39425	7.3011
251046_at	---	AT5G02370	ATP binding microtubule motor family protein	1	0.00320916	1.23378	0.961221	0.995354		4.3537	4.38235	4.21356		3.99714	4.05459	3.98862		4.00932	4.2151	3.79578
251174_at	PLP9	AT3G63200	PLP9 (PATATIN-LIKE PROTEIN 9); NUTRIENT RESERVOIR'	1	0.0439126	1.16873	0.819737	0.974212		4.89391	4.77569	4.69277		4.51463	4.68193	4.49101		4.26068	4.71442	4.59938
251424_at	---	AT3G60560	unknown protein	1	0.0453403	1.10086	0.896952	0.995924		3.89492	3.89915	3.75136		3.67211	3.73098	3.72645		3.73764	3.63147	3.74275
251560_at	SPL15	AT3G57920	SPL15 (SQUAMOSA PROMOTER BINDING PROTEIN-LIKE 15); DNA BINDING / TRANSCRIPTION FACTOR'	1	0.0134423	1.12084	0.631647	1.02672		4.24253	4.36567	4.27272		4.12804	4.17234	4.08681		4.27863	4.17183	4.05088
251612_at	---	AT3G57950	unknown protein	1	0.0475469	1.14273	0.150297	1.24145		4.08229	3.89677	4.03003		3.77888	3.74746	3.9053		3.90587	3.99994	4.46188
251628_at	EIF3E	AT3G57290	EIF3E (EUKARYOTIC TRANSLATION INITIATION FACTOR 3E); TRANSLATION INITIATION FACTOR'	1	0.0107268	1.1022	0.387362	1.07699		10.6732	10.5557	10.6237		10.4782	10.4577	10.4955		10.5557	10.7812	10.4155
251761_at	---	AT3G55700	UDP-Glycosyltransferase superfamily protein	1	0.0217052	1.13423	0.806762	1.01076		4.46847	4.35528	4.34948		4.1887	4.15239	4.28699		4.23773	4.14969	4.28699
251846_at	HTA11	AT3G54560	HTA11; DNA BINDING'	1	0.0171501	1.52175	0.789326	1.08837		5.99342	6.59454	6.32712		5.72924	5.66372	5.70493		5.54051	6.63077	5.29313
251852_at	---	AT3G54750	unknown protein	1	0.0465034	1.21442	0.462444	1.05349		5.29291	5.46275	5.50854		4.97436	5.22452	5.22452		5.185	5.18499	5.27893
251974_at	ATMYB27	AT3G53200	ATMYB27 (MYB DOMAIN PROTEIN 27); DNA BINDING / TRANSCRIPTION FACTOR'	1	0.0192872	1.08477	0.572962	1.04696		3.82728	3.89676	3.91781		3.79412	3.77436	3.72122		4.00329	3.65286	3.83215
252007_at	---	AT3G52830	unknown protein	1	0.0327801	1.17215	0.762203	1.02236		3.97959	3.95488	3.99357		3.89793	3.6374	3.70525		3.68261	3.78722	3.86646
252123_at	F3H	AT3G51240	F3H (FLAVANONE 3-HYDROXYLASE); NARINGENIN 3-DIOXYGENASE'	1	0.0274772	1.10581	0.219632	1.06904		4.33532	4.26806	4.20316		4.09958	4.09136	4.18028		4.1234	4.32867	4.20809
252145_at	---	AT3G51200	SAUR-like auxin-responsive protein family	1	0.0456235	1.10142	0.853978	1.01232		3.80528	3.83695	3.90152		3.72681	3.77432	3.62451		3.74032	3.59094	3.8474
252355_at	BIR6	AT3G48250	BUTHIONINE SULFOXIMINE-INSENSITIVE ROOTS 6'	1	0.0118961	1.27503	0.371871	1.16808		5.29451	5.47779	5.51987		4.96657	5.102	5.17201		4.9484	5.67007	5.29451
252384_at	ATH7	AT3G47790	ATATH7; ATPASE, COUPLED TO TRANSMEMBRANE MOVEMENT OF SUBSTANCES / TRANSPORTER'	1	0.0280849	1.1387	0.523088	1.03218		3.90254	3.87532	3.95462		3.625	3.72199	3.82333		3.81884	3.73356	3.75501
252538_at	---	AT3G45720	Major facilitator superfamily protein;	1	0.00622061	1.06091	0.31513	1.04101		4.5071	4.49571	4.47035		4.41138	4.42916	4.37672		4.37822	4.47232	4.54068
252835_at	---	AT3G42060	myosin heavy chain-related;	1	0.00797719	1.11006	0.964725	1.00268		4.35459	4.28081	4.34267		4.18551	4.12414	4.21651		4.19061	4.29904	4.04808
252872_at	SNRK2.7	AT4G40010	SNRK2.7 (SNF1-RELATED PROTEIN KINASE 2.7); KINASE'	1	0.0480313	1.13623	0.207448	1.16696		5.82175	5.80484	5.84816		5.58736	5.77806	5.55656		5.61802	5.90746	6.06478
252955_at	RPN10	AT4G38630	RPN10 (REGULATORY PARTICLE NON-ATPASE 10); PEPTIDE RECEPTOR'	1	0.0248535	1.12978	0.17095	1.14834		10.8394	10.9859	10.8648		10.7003	10.676	10.7856		10.7321	11.132	10.8965
253128_at	CPK18	AT4G36070	CPK18; ATP BINDING / CALCIUM ION BINDING / CALMODULIN-DEPENDENT PROTEIN KINASE/ PROTEIN KINASE/ PROTEIN SERINE/THREONINE KINASE'	1	0.0184625	1.11121	0.35119	1.05336		3.69611	3.82796	3.69611		3.60264	3.57275	3.5884		3.61544	3.79856	3.5748
253130_at	---	AT4G35510	unknown protein	1	0.0125597	1.10077	0.460506	1.03062		7.23877	7.25619	7.24331		7.12487	7.03757	7.16027		7.08105	7.20147	7.17073
253582_at	---	AT4G30670	Putative membrane lipoprotein;	1	0.00255026	1.26573	0.507895	1.23638		6.55751	6.60044	6.65015		6.23279	6.18908	6.36633		7.11892	5.78682	6.80081
253607_at	---	AT4G30330	Small nuclear ribonucleoprotein family protein;	1	0.00959508	1.38209	0.0638255	1.21229		5.4687	5.5402	5.46981		5.09911	4.80417	5.17487		5.24734	5.36625	5.29777
253657_at	HMA2	AT4G30110	HMA2; CADMIUM-TRANSPORTING ATPASE'	1	0.0236781	1.11593	0.307483	1.08445		4.31053	4.36397	4.36119		4.09513	4.24669	4.21914		4.21738	4.21738	4.47709
253736_at	---	AT4G28780	GDSL-like Lipase/Acylhydrolase superfamily protein	1	0.0322886	1.10215	0.348844	0.899898		4.14449	4.05922	4.21277		4.03385	3.98959	3.9721		4.12258	3.68392	3.73254
253744_s_at	---	AT4G28960	unknown protein	1	0.0159734	1.0519	0.269812	1.02561		3.63354	3.65637	3.68216		3.57131	3.56708	3.61467		3.66694	3.58841	3.60715
253879_s_at	---	AT4G27570	UDP-Glycosyltransferase superfamily protein;	1	0.0402316	1.28634	0.292688	1.26136		7.52814	7.57006	7.60584		7.35705	6.94574	7.31144		7.06333	7.74053	7.81531
253913_at	VIIIB	AT4G27370	VIIIB; MOTOR'	1	0.0220318	1.0263	0.222683	1.01889		3.97824	3.993	4.00828		3.9688	3.956	3.94237		3.9688	3.96281	4.01656
253996_at	NAP1;1	AT4G26110	NAP1;1 (NUCLEOSOME ASSEMBLY PROTEIN1;1); DNA BINDING'	1	4.86012e-05	1.06909	0.845453	0.971753		9.07637	9.05779	9.06977		8.9634	8.97322	8.97816		8.91168	9.26906	8.61001
254095_at	OLEO1	AT4G25140	OLEO1 (OLEOSIN 1)'	1	0.0099032	1.1683	0.955422	1.00144		4.27287	4.13804	4.1076		3.99548	3.92454	3.92525		3.99548	3.91811	3.93789
254178_at	---	AT4G23880	unknown protein	1	0.0141397	1.30739	0.889808	1.0539		7.87818	8.11924	8.10449		7.51478	7.66438	7.76271		7.15497	7.32123	8.69286
254206_at	TLP1	AT4G24180	THAUMATIN-LIKE PROTEIN 1'	1	0.0188479	1.11762	0.332878	1.08909		5.03804	5.13366	5.0204		4.95617	4.84614	4.90851		4.90851	5.23538	4.93628
254263_at	---	AT4G23493	unknown protein	1	0.0468576	1.09683	0.249253	1.04223		5.36117	5.25362	5.38297		5.17417	5.1627	5.26087		5.20558	5.25823	5.31295
254345_at	---	AT4G22000	unknown protein	1	0.0428716	1.15706	0.147161	1.14345		8.47567	8.44762	8.6368		8.22575	8.30146	8.40149		8.30893	8.59599	8.60394
254449_at	HEN1	AT4G20910	HEN1 (HUA ENHANCER 1); RNA METHYLTRANSFERASE'	1	0.0201785	1.1088	0.623166	1.00843		4.38201	4.28237	4.42381		4.21585	4.1848	4.24055		4.24055	4.19645	4.24055
254469_at	---	AT4G20470	unknown protein	1	0.039292	1.09593	0.379358	1.12229		4.58899	4.6198	4.51455		4.51455	4.40341	4.4089		4.92019	4.39144	4.51455
254482_at	TSF	AT4G20370	TSF (TWIN SISTER OF FT); PHOSPHATIDYLETHANOLAMINE BINDING'	1	0.0225664	1.1563	0.130698	1.08311		4.29452	4.24627	4.43788		4.08975	4.17747	4.08288		4.25207	4.31425	4.12935
254488_at	---	AT4G20790	Leucine-rich repeat protein kinase family protein	1	0.0188773	1.03541	0.60667	0.989822		3.61283	3.57768	3.59907		3.55711	3.55711	3.52477		3.57683	3.50272	3.51516
254684_at	GR-RBP2	AT4G13850	GR-RBP2 (GLYCINE-RICH RNA-BINDING PROTEIN 2); ATP BINDING / RNA BINDING / DOUBLE-STRANDED DNA BINDING / SINGLE-STRANDED DNA BINDING'	1	0.0159939	1.25359	0.148195	1.28834		11.937	11.6456	11.8963		11.4784	11.531	11.4913		11.492	12.2074	11.8978
254856_at	---	AT4G12160	pseudogene, 40S ribosomal protein S9 (RPS9A)	1	0.0100349	1.03987	0.981649	1.0008		3.7205	3.72213	3.68081		3.65714	3.64351	3.65356		3.65714	3.57229	3.72825
255048_at	GASA3	AT4G09600	GASA3 (GAST1 PROTEIN HOMOLOG 3)'	1	0.0144453	1.09436	0.871905	0.995345		3.8519	3.74516	3.76248		3.62846	3.66727	3.67356		3.57978	3.68466	3.68466
255146_at	---	AT4G08450	Disease resistance protein (TIR-NBS-LRR class) family	1	0.00791086	1.04684	0.107249	1.02254		3.68303	3.71531	3.69157		3.621	3.65478	3.61601		3.65707	3.64792	3.68326
255466_at	---	AT4G03000	RING/U-box superfamily protein;	1	0.0397245	1.04472	0.0903131	1.0499		5.32629	5.36862	5.30301		5.28418	5.24478	5.27964		5.40112	5.31522	5.30301
255548_at	---	AT4G01930	Cysteine/Histidine-rich C1 domain family protein;	1	0.048765	1.08063	0.215167	1.08621		4.13266	4.11362	4.16992		4.10552	3.99606	3.97901		4.04377	4.11362	4.28113
255569_at	ATSTE24	AT4G01320	ATSTE24; ENDOPEPTIDASE/ METALLOENDOPEPTIDASE'	1	0.0469142	1.13229	0.181839	1.18824		10.5058	10.4233	10.5533		10.2335	10.2878	10.4234		10.4693	10.847	10.3748
255744_at	---	AT1G32040	unknown protein	1	0.0374943	1.14112	0.132221	1.08471		4.08336	4.22191	4.30452		4.05089	4.01124	3.97629		4.24605	4.04552	4.09878
255847_at	ACHT3	AT2G33270	ACHT3 (ATYPICAL CYS HIS RICH THIOREDOXIN 3)'	1	0.00924157	1.08524	0.336137	0.944069		3.9968	4.03431	3.99985		3.87196	3.86064	3.94433		3.94433	3.71321	3.77029
256107_at	---	AT1G16830	Pentatricopeptide repeat (PPR) superfamily protein	1	0.0105993	1.08353	0.183331	1.19118		4.58011	4.52985	4.53352		4.38295	4.45666	4.45667		4.46784	4.98692	4.59868
256348_at	---	AT1G54880	unknown protein	1	0.0451446	1.10561	0.373541	1.04184		3.73763	3.70068	3.73191		3.68392	3.53845	3.51331		3.67631	3.63554	3.60123
256361_at	PDE194	AT1G66520	PDE194 (PIGMENT DEFECTIVE 194); CATALYTIC/ FORMYLTETRAHYDROFOLATE DEFORMYLASE/ HYDROXYMETHYL-, FORMYL- AND RELATED TRANSFERASE'	1	0.0458819	1.14652	0.258426	1.04571		5.1339	5.00603	5.21316		5.00603	4.89139	4.86386		4.94268	5.00603	5.00603
256420_at	---	AT1G33480	RING/U-box superfamily protein;	1	0.0467818	1.09616	0.698848	1.0196		4.92156	4.98882	4.82302		4.75252	4.78182	4.80168		4.69765	4.91524	4.80714
256465_at	---	AT1G32570	unknown protein	1	0.0438303	1.14817	0.717455	0.990923		5.11979	4.87663	5.00987		4.8265	4.8265	4.75526		4.82102	4.74712	4.80066
256505_at	---	AT1G75200	flavodoxin family protein / radical SAM domain-containing protein	1	0.0381399	1.0979	0.0602748	1.23997		7.5717	7.52588	7.66478		7.4053	7.49417	7.45864		7.50954	7.91056	7.86892
256628_at	TOM40	AT3G20000	TOM40; P-P-BOND-HYDROLYSIS-DRIVEN PROTEIN TRANSMEMBRANE TRANSPORTER/ VOLTAGE-GATED ANION CHANNEL'	1	0.0264329	1.13623	0.457708	1.13366		10.1297	10.181	10.1497		9.86817	10.0684	9.97093		9.9691	10.5575	9.92388
256739_s_at	---	AT3G29460	copia-like retrotransposon family,	1	0.0491357	1.02889	0.538728	1.01961		3.57011	3.59443	3.60633		3.52976	3.54774	3.57011		3.54354	3.53461	3.65353
256857_at	CUC1	AT3G15170	CUC1 (CUP-SHAPED COTYLEDON1); TRANSCRIPTION FACTOR'	1	0.0233259	1.16387	0.718453	1.01293		4.37259	4.39073	4.19998		4.15377	4.04433	4.10841		4.05459	4.15377	4.15377
256905_at	HSP60	AT3G23990	HSP60 (HEAT SHOCK PROTEIN 60); ATP BINDING'	1	0.00553196	1.23855	0.292325	1.22674		9.49009	9.47098	9.49525		9.15809	9.29871	9.07357		9.16865	9.92344	9.32277
256921_at	---	AT3G18940	clast3-related	1	0.042627	1.22325	0.246991	1.13986		8.0577	8.17266	8.0456		7.67504	7.73128	7.99748		7.86961	8.17925	7.92149
256972_at	---	AT3G21140	Pyridoxamine 5'-phosphate oxidase family protein;	1	0.0468601	1.13664	0.205076	1.14612		9.22483	9.14531	9.015		8.87715	8.96243	8.99123		9.015	9.39109	9.015
256978_at	PUR7	AT3G21110	PUR7 (PURIN 7); PHOSPHORIBOSYLAMINOIMIDAZOLESUCCINOCARBOXAMIDE SYNTHASE'	1	0.0180127	1.16456	0.101877	1.31553		7.07215	7.05868	7.17257		6.92682	6.94222	6.775		7.14395	7.64741	7.03961
257023_at	EIF4A-III	AT3G19760	EUKARYOTIC INITIATION FACTOR 4A-III'	1	0.0239387	1.08805	0.0896566	1.05696		10.9811	10.9847	11.0778		10.8817	10.8619	10.9348		10.9119	11.0123	10.994
257050_at	---	AT3G15260	Protein phosphatase 2C family protein	1	0.029846	1.15073	0.119193	1.18027		9.09362	9.11997	9.28149		8.92921	8.92764	9.03061		8.9727	9.37825	9.25386
257099_s_at	RLP40	AT3G24982	RECEPTOR LIKE PROTEIN 40'	1	0.0263343	1.09213	0.227424	1.09165		3.92307	3.98574	3.92475		3.74758	3.83991	3.86463		3.81252	3.92775	4.09137
257125_at	ATTCP-1	AT3G20050	ATTCP-1; ATP BINDING / PROTEIN BINDING / UNFOLDED PROTEIN BINDING'	1	0.0381405	1.08708	0.416135	1.12612		9.46821	9.48726	9.44858		9.2755	9.42012	9.34704		9.36637	9.87343	9.31693
257134_at	---	AT3G12870	unknown protein	1	0.0254963	1.18666	0.1174	0.916107		4.90147	4.68329	4.83067		4.59393	4.61444	4.46633		4.45866	4.49528	4.34153
257145_at	---	AT3G27320	alpha/beta-Hydrolases superfamily protein;	1	0.0115294	1.10095	0.206364	1.14174		6.73955	6.81573	6.70982		6.649	6.58944	6.6104		6.73955	7.05086	6.63214
257281_s_at	---	AT3G29720	HXXXD-type acyl-transferase family protein;	1	0.014135	1.08725	0.738572	0.978248		4.17808	4.23574	4.27044		4.06878	4.12672	4.12672		3.99137	3.99488	4.2408
257757_at	PGSIP1	AT3G18660	PGSIP1 (PLANT GLYCOGENIN-LIKE STARCH INITIATION PROTEIN 1); TRANSFERASE, TRANSFERRING GLYCOSYL GROUPS'	1	0.0278654	1.10444	0.70488	0.977075		4.33397	4.33536	4.47604		4.24055	4.23434	4.24055		4.35472	4.08825	4.17209
257853_at	SMP1	AT3G12960	SEED MATURATION PROTEIN 1'	1	0.0165911	1.04939	0.409621	1.06736		3.76513	3.76513	3.79648		3.6746	3.73274	3.71074		3.61627	3.94751	3.83643
257941_at	UGT71B8	AT3G21800	UGT71B8 (UDP-GLUCOSYL TRANSFERASE 71B8); UDP-GLYCOSYLTRANSFERASE/ QUERCETIN 3-O-GLUCOSYL TRANSFERASE / QUERCETIN 4''-O-GLUCOSYLTRANSFERASE/ TRANSFERASE, TRANSFERRING GLYCOSYL GROUPS'	1	0.0404323	1.26007	0.0996018	1.1432		4.69341	4.38526	4.473		4.12498	4.08489	4.3413		4.47852	4.3237	4.32818
258096_at	---	AT3G23650	protein kinase-related;	1	0.0339876	1.06494	0.478607	1.01658		3.61577	3.6385	3.59378		3.55404	3.55404	3.46766		3.53883	3.55404	3.55404
258165_at	---	AT3G17900	unknown protein	1	0.0496392	1.06651	0.486034	1.02164		8.08622	8.17833	8.07692		8.0505	7.99842	8.01388		7.99768	8.11873	8.03903
258218_at	XPL1	AT3G18000	XPL1 (XIPOTL 1); METHYLTRANSFERASE/ PHOSPHOETHANOLAMINE N-METHYLTRANSFERASE'	1	0.0467864	1.13829	0.638857	1.04953		5.07937	5.06058	4.94574		4.95368	4.76522	4.80619		4.76222	5.14528	4.82683
258260_at	---	AT3G26850	histone-lysine N-methyltransferases;	1	0.0284245	1.05153	0.200417	1.00808		4.73497	4.65581	4.71627		4.62679	4.62855	4.63423		4.65595	4.63423	4.63423
258270_at	---	AT3G15650	alpha/beta-Hydrolases superfamily protein	1	0.0351642	1.10802	0.251872	2.24725		5.08501	5.06686	4.95483		4.93216	4.90568	4.82492		4.97968	5.42596	7.7616
258273_at	GRX4	AT3G15660	GRX4 (GLUTAREDOXIN 4); METAL ION BINDING'	1	0.0157818	1.10327	0.325654	1.08185		10.4892	10.385	10.5079		10.3132	10.3017	10.3418		10.2896	10.6215	10.3861
258274_at	---	AT3G15640	Rubredoxin-like superfamily protein;	1	0.00420348	1.22694	0.126863	1.12948		10.1729	10.0963	10.2788		9.93717	9.87132	9.85422		9.89382	10.2026	10.0933
258341_at	NET1A	AT3G22790	NETWORKED 1A'	1	0.00450941	1.09004	0.461661	0.97782		3.91234	3.90043	3.94205		3.8235	3.8072	3.75098		3.81718	3.75867	3.70875
258478_at	---	AT3G02710	Encodes a protein with a putative role in mRNA splicing.	1	0.00329201	1.16147	0.161897	1.19944		7.33705	7.23464	7.36755		7.09114	7.10013	7.10011		7.06632	7.41902	7.59311
258502_at	---	AT3G02490	Pentatricopeptide repeat (PPR) superfamily protein;	1	0.0437824	1.20852	0.069249	1.15896		6.51456	6.23576	6.3684		6.11095	5.98687	6.20118		6.21378	6.44524	6.27847
258678_at	UBC11	AT3G08690	UBC11 (UBIQUITIN-CONJUGATING ENZYME 11); UBIQUITIN-PROTEIN LIGASE'	1	0.00424632	1.14683	0.14978	1.19067		10.543	10.5469	10.6222		10.3141	10.395	10.41		10.3688	10.854	10.6517
258871_at	---	AT3G03060	P-loop containing nucleoside triphosphate hydrolases superfamily protein;	1	0.0427876	1.40242	0.27049	1.24197		6.58555	6.53227	6.98226		6.03628	6.41839	6.18165		6.12358	6.85615	6.59449
258911_at	---	AT3G06470	GNS1/SUR4 membrane protein family	1	0.0196818	1.13284	0.190103	1.09432		9.03374	9.05418	8.9715		8.92857	8.7647	8.82633		8.99085	9.07491	8.84393
259064_at	AGD11	AT3G07490	AGD11 (ARF-GAP DOMAIN 11); CALCIUM ION BINDING'	1	0.0359021	1.05344	0.735669	1.02052		4.0746	4.04769	4.09948		3.96019	4.03594	4.00032		4.03594	4.15265	3.89579
259206_at	---	AT3G09040	Pentatricopeptide repeat (PPR) superfamily protein;	1	0.00809638	1.084	0.589112	0.979575		4.34888	4.27321	4.32253		4.20671	4.2217	4.16714		4.15798	4.09531	4.25294
259377_at	PAB6	AT3G16380	PAB6 (POLY(A) BINDING PROTEIN 6); RNA BINDING / TRANSLATION INITIATION FACTOR'	1	0.0420997	1.2112	0.964756	0.995816		4.96879	4.79947	4.94941		4.55984	4.80154	4.52697		4.78942	4.57709	4.50368
259621_at	---	AT1G42710	General transcription factor 2-related zinc finger protein	1	0.0206803	1.05627	0.182466	1.05485		3.91234	3.91781	3.86054		3.84706	3.81292	3.79376		3.8437	3.85558	3.98559
259780_at	---	AT1G29630	5'-3' exonuclease family protein;	1	0.0041857	1.22103	0.0528243	1.10642		3.92309	3.98959	3.82456		3.56991	3.62491	3.67813		3.85746	3.68475	3.76844
259820_at	---	AT1G66210	Subtilisin-like serine endopeptidase family protein	1	0.0312393	1.07773	0.966559	1.0011		4.02445	3.97706	3.91537		3.88504	3.8271	3.88075		3.86389	3.91537	3.81837
259821_at	---	AT1G66220	Subtilase family protein;	1	0.0402799	1.08591	0.792919	0.981523		4.18905	4.28338	4.27861		4.08537	4.11992	4.18905		4.17873	4.20378	3.93111
259836_at	ROPGEF11	AT1G52240	ROPGEF11 (RHO GUANYL-NUCLEOTIDE EXCHANGE FACTOR 11); RHO GUANYL-NUCLEOTIDE EXCHANGE FACTOR'	1	0.0470146	1.0912	0.671189	1.04613		4.0836	4.08417	4.17589		3.93856	3.96718	4.06017		3.7987	4.12915	4.23325
259992_at	HSFA8	AT1G67970	AT-HSFA8; DNA BINDING / TRANSCRIPTION FACTOR'	1	0.0318438	1.15397	0.840725	1.03076		8.96007	9.09941	8.93001		8.73816	8.74695	8.88457		8.59576	8.69665	9.2084
259999_at	---	AT1G68080	2-oxoglutarate (2OG) and Fe(II)-dependent oxygenase superfamily protein	1	0.0442747	1.09016	0.328566	1.02836		5.77556	5.83175	5.92376		5.70997	5.75254	5.69493		5.7095	5.81644	5.75254
260095_at	---	AT1G73230	Nascent polypeptide-associated complex NAC	1	0.00950676	1.11001	0.787179	1.03983		11.1633	11.1542	11.1828		10.9443	11.058	11.0464		10.9731	11.4293	10.8152
260118_s_at	---	AT1G33940	Protein kinase family protein with ARM repeat domain	1	0.0134153	1.28101	0.51193	1.06143		4.70418	4.81736	4.76101		4.24493	4.55991	4.40584		4.55991	4.55991	4.34888
260301_at	---	AT1G80290	a member of the Glycosyltransferase Family 64	1	0.00476641	1.11599	0.113931	1.21873		7.01013	7.01289	7.07836		6.84736	6.92254	6.85652		6.90778	7.16721	7.40757
260326_at	ATMYB103	AT1G63910	ATMYB103 (MYB DOMAIN PROTEIN 103); DNA BINDING / TRANSCRIPTION ACTIVATOR/ TRANSCRIPTION FACTOR'	1	0.0394051	1.06978	0.276472	1.04486		4.04932	4.04352	4.08472		4.02275	3.91037	3.95252		3.95283	4.07658	4.04615
260443_at	---	AT1G68185	Ubiquitin-like superfamily protein;	1	0.0340785	1.32079	0.167008	1.14354		6.44171	6.20025	6.47066		5.78504	5.95705	6.16633		6.13122	6.23417	6.12354
260479_at	---	AT1G11020	RING/FYVE/PHD zinc finger superfamily protein;	1	0.0462648	1.13791	0.18035	1.11717		8.226	8.34639	8.17876		8.01727	8.01129	8.16343		8.05406	8.32917	8.28831
260506_at	CYCA3;2	AT1G47210	CYCLIN FAMILY PROTEIN'	1	0.0157849	1.20408	0.224067	1.24856		5.44356	5.46438	5.33022		5.1663	5.24192	5.02615		5.33022	5.88194	5.183
260658_at	---	AT1G19410	FBD / Leucine Rich Repeat domains containing protein	1	0.032203	1.11394	0.260412	1.1281		4.39765	4.39765	4.49428		4.33609	4.29356	4.19291		4.41664	4.25071	4.6769
260683_at	HLL	AT1G17560	HLL (HUELLENLOS); STRUCTURAL CONSTITUENT OF RIBOSOME'	1	0.0463925	1.25781	0.127116	1.10978		4.86858	4.64328	4.97342		4.43455	4.40414	4.65385		4.67275	4.61677	4.65385
260761_at	---	AT1G49150	unknown protein	1	0.0120942	1.19142	0.0858252	1.23657		4.4546	4.66019	4.48957		4.2921	4.24401	4.31022		4.4546	4.87108	4.4397
260940_at	---	AT1G45000	AAA-type ATPase family protein	1	0.0146744	1.07632	0.149505	1.06225		10.1966	10.2227	10.2894		10.1127	10.1478	10.1299		10.1442	10.3095	10.1981
260982_at	FAP3	AT1G53520	FATTY-ACID-BINDING PROTEIN 3'	1	0.0046049	1.1121	0.219478	0.928033		4.60935	4.65243	4.56747		4.48437	4.41956	4.46548		4.3064	4.48768	4.25208
260996_at	RFL1	AT1G12210	RFL1 (RPS5-LIKE 1); ATP BINDING / PROTEIN BINDING'	1	0.0435153	1.15726	0.363854	1.35342		5.10032	5.1958	5.36674		5.00039	5.00551	5.02483		4.84285	5.25559	6.24212
261055_at	---	AT1G01300	Eukaryotic aspartyl protease family protein	1	0.0251458	1.12307	0.296867	0.883955		8.17546	8.20388	8.07748		7.95349	7.94166	8.05932		7.72999	8.08058	7.61003
261082_at	MAC5A	AT1G07360	MOS4-ASSOCIATED COMPLEX SUBUNIT 5A'	1	0.00823441	1.21753	0.304996	1.10784		8.43276	8.46609	8.40021		8.07912	8.0898	8.27827		8.21226	8.50591	8.17225
261419_at	---	AT1G07840	Sas10/Utp3/C1D family	1	0.0359463	1.09529	0.35184	1.08707		7.91775	7.91015	8.0117		7.75234	7.82998	7.86335		7.75777	8.12634	7.9229
261430_at	---	AT1G18830	Transducin/WD40 repeat-like superfamily protein	1	0.0288495	1.54521	0.23615	1.19664		5.10138	4.54885	5.00863		4.49684	4.11896	4.15964		4.28484	4.77071	4.49684
261502_at	ATHB31	AT1G14440	ATHB31 (ARABIDOPSIS THALIANA HOMEOBOX PROTEIN 31); DNA BINDING / TRANSCRIPTION FACTOR'	1	0.0450751	1.18763	0.612952	0.940866		4.40839	4.50278	4.48177		4.36819	4.21928	4.06121		3.91234	4.34727	4.12524
261902_at	PLMT	AT1G80860	PLMT (PHOSPHOLIPID N-METHYLTRANSFERASE); PHOSPHATIDYL-N-DIMETHYLETHANOLAMINE N-METHYLTRANSFERASE/ PHOSPHATIDYL-N-METHYLETHANOLAMINE N-METHYLTRANSFERASE'	1	0.00780781	1.07777	0.174778	1.04718		8.09751	8.03892	8.08021		7.94437	8.00105	7.94707		8.04867	8.08243	7.96093
261956_at	---	AT1G64590	NAD(P)-binding Rossmann-fold superfamily protein	1	0.0367806	1.10009	0.811085	0.989573		3.98757	4.0588	4.09881		3.86476	3.98279	3.88478		3.98279	3.84603	3.85814
262015_at	---	AT1G35663	similar to DNA binding / transposase	1	0.0388362	1.11912	0.118406	1.03533		3.94702	4.01803	3.83558		3.81294	3.77312	3.72748		3.81294	3.81294	3.83794
262069_at	CBSX4	AT1G80090	CBS DOMAIN CONTAINING PROTEIN 4'	1	0.00111055	1.20802	0.2786	1.05706		4.37023	4.36933	4.40508		4.03613	4.16028	4.13032		4.24544	4.08781	4.23363
262140_at	---	AT1G52470	alpha/beta-Hydrolases superfamily protein;	1	0.00847957	1.07153	0.982576	1.00108		3.91094	3.86095	3.90446		3.75686	3.80634	3.81412		3.80634	3.68127	3.8944
262210_at	IQD31	AT1G74690	IQD31 (IQ-DOMAIN 31); CALMODULIN BINDING'	1	0.00951134	1.23083	0.487174	0.936869		7.01296	7.19352	6.94797		6.767	6.74614	6.74241		6.53585	6.89381	6.54365
262224_at	OTP43	AT1G74900	OTP43 (ORGANELLE TRANSCRIPT PROCESSING DEFECT 43)'	1	0.03207	1.17621	0.255375	1.10671		4.80204	4.68978	4.63993		4.57931	4.49128	4.35871		4.53659	4.79892	4.53263
262272_at	---	AT1G42440	unknown protein	1	0.0198058	1.14795	0.104705	1.20264		8.49454	8.59261	8.50446		8.32224	8.42394	8.24825		8.47035	8.84218	8.48052
262435_at	CYP96A8	AT1G47620	CYP96A8; ELECTRON CARRIER/ HEME BINDING / IRON ION BINDING / MONOOXYGENASE/ OXYGEN BINDING'	1	0.0423546	1.10623	0.642559	0.980257		3.77152	3.69347	3.61575		3.53247	3.6047	3.50663		3.50352	3.44788	3.60608
262438_at	---	AT1G47410	unknown protein	1	0.0445522	1.15624	0.671969	0.953779		4.67236	4.57357	4.80047		4.51539	4.38729	4.51539		4.6151	4.14859	4.44956
262545_at	---	AT1G31250	proline-rich family protein;	1	0.000117253	1.06926	0.233666	0.96377		4.26266	4.24044	4.26287		4.15313	4.16657	4.15641		4.11267	4.16657	4.03715
262624_at	---	AT1G06450	Polynucleotidyl transferase, ribonuclease H-like superfamily protein;	1	0.00570627	1.23293	0.175411	1.35931		6.54996	6.65116	6.56117		6.39528	6.20451	6.25624		6.46724	7.25812	6.45928
262713_at	---	AT1G16520	unknown protein	1	0.0171514	1.24497	0.223412	1.26817		5.56938	5.69755	5.56302		5.45313	5.22901	5.19947		5.37506	6.08065	5.45416
262761_at	---	AT1G10720	BSD domain-containing protein;	1	0.0436014	1.10204	0.185404	1.14756		7.65101	7.76904	7.65101		7.52671	7.50631	7.61752		7.51723	7.91966	7.80937
262909_at	PP2A-1	AT1G59830	PP2A-1; PROTEIN SERINE/THREONINE PHOSPHATASE'	1	0.00445446	1.06051	0.429334	1.02609		9.08865	9.12769	9.10652		9.00208	9.02005	9.04644		9.08297	9.11262	8.98444
263070_at	---	AT2G17600	Cysteine/Histidine-rich C1 domain family protein;	1	0.00739551	1.10422	0.813854	1.00462		3.85106	3.85854	3.93781		3.70533	3.7462	3.76678		3.7107	3.7682	3.75936
263083_at	PAP12	AT2G27190	PAP12 (PURPLE ACID PHOSPHATASE 12); ACID PHOSPHATASE/ PROTEIN SERINE/THREONINE PHOSPHATASE'	1	0.0179502	1.14961	0.0743261	1.22498		10.0732	10.0193	10.2016		9.93191	9.85329	9.90538		9.93593	10.2811	10.3518
263214_at	---	AT1G30660	nucleic acid binding	1	0.0283715	1.17072	0.440739	1.09215		4.29993	4.42128	4.53081		4.16129	4.14931	4.25922		4.55553	4.32186	4.07393
263287_at	---	AT2G36145	unknown protein	1	0.0375415	1.23718	0.326062	1.09904		5.34633	5.26033	5.37131		5.22781	4.91089	4.9181		5.2153	5.03992	5.2103
263303_at	---	AT2G15240	UNC-50 family protein;	1	0.0371827	1.12726	0.467194	1.05836		8.81554	8.94639	8.89933		8.80741	8.68954	8.64587		8.74267	8.96325	8.68238
263327_at	---	AT2G15300	Leucine-rich repeat protein kinase family protein;	1	0.0191199	1.11748	0.269256	1.04166		4.24358	4.08975	4.17677		4.04219	4.00126	3.98593		4.12883	3.98745	4.08975
263415_at	EMB2762	AT2G17250	EMB2762 (EMBRYO DEFECTIVE 2762)'	1	0.00413948	1.23791	0.0913324	1.2313		7.67943	7.73392	7.54953		7.30242	7.34071	7.39603		7.59653	7.91049	7.43271
263551_at	---	AT2G17110	unknown protein	1	0.0472252	1.09684	0.761224	0.977026		6.96507	7.11544	7.06945		6.88808	6.96507	6.89675		6.92752	7.02221	6.69958
263589_at	---	AT2G25280	UPF0103/Mediator of ErbB2-driven cell motility	1	0.0365417	1.09133	0.0698599	1.09077		8.85191	8.91569	8.79959		8.78411	8.72217	8.68265		8.80727	8.81038	8.94732
263686_at	RPL10B	AT1G26910	RIBOSOMAL PROTEIN L10 B'	1	0.0427069	1.22908	0.339384	1.15746		8.71702	9.04509	9.01082		8.6132	8.57328	8.69371		8.85159	9.154	8.50749
263848_at	---	AT2G04580	unknown protein	1	0.0368137	1.08995	0.16886	1.08745		3.97628	3.97628	4.00392		3.77933	3.92584	3.87851		3.87157	4.00388	4.0711
263861_at	LPXB	AT2G04560	LIPID X B'	1	0.0198501	1.20683	0.157089	1.10191		4.68058	4.543	4.56783		4.22233	4.45801	4.2974		4.50496	4.51238	4.3804
263879_at	---	AT2G22030	Galactose oxidase/kelch repeat superfamily protein;	1	0.0187873	1.0501	0.761517	0.988399		4.02934	4.04729	4.07505		3.95705	4.01096	3.9721		4.0102	3.8692	4.0102
263942_at	FLA16	AT2G35860	FLA16 (FASCICLIN-LIKE ARABINOGALACTAN PROTEIN 16 PRECURSOR)'	1	0.0425431	1.1771	0.476966	0.900765		6.01779	5.91502	6.11269		5.88363	5.659	5.79714		5.74843	5.85107	5.28793
263971_at	ATRLP29	AT2G42800	ATRLP29 (RECEPTOR LIKE PROTEIN 29); PROTEIN BINDING'	1	0.0386306	1.08329	0.745107	1.04658		4.65805	4.59454	4.73246		4.56307	4.55215	4.52358		4.56307	4.94542	4.32736
264011_at	---	AT2G21090	Pentatricopeptide repeat (PPR-like) superfamily protein;	1	0.0476421	1.08946	0.246575	1.14947		5.58178	5.59628	5.56757		5.52702	5.47782	5.36995		5.4135	5.66881	5.8954
264152_at	MAGO	AT1G02140	MAGO (MAGO NASHI); PROTEIN BINDING'	1	0.0299072	1.09954	0.200796	1.10655		10.4637	10.4462	10.5865		10.3821	10.365	10.3386		10.4263	10.6966	10.401
264160_at	GLC	AT1G65450	GLAUCE'	1	0.0137603	1.27204	0.193352	1.11563		4.70445	4.74989	4.62602		4.17597	4.46582	4.39715		4.60612	4.45594	4.45045
264162_at	MTACP2	AT1G65290	MTACP2 (MITOCHONDRIAL ACYL CARRIER PROTEIN 2); ACYL CARRIER/ METAL ION BINDING'	1	0.0292046	1.21907	0.0661679	1.2066		11.0239	10.9636	11.2388		10.8383	10.6982	10.8326		10.9468	11.2747	10.9603
264188_at	GAMMA-H2AX	AT1G54690	GAMMA-H2AX (GAMMA HISTONE VARIANT H2AX); DNA BINDING'	1	0.028997	1.23971	0.293578	1.24579		8.746	8.42065	8.6639		8.23603	8.34635	8.31817		8.27496	9.11833	8.45846
264204_at	SUC2	AT1G22710	SUC2 (SUCROSE-PROTON SYMPORTER 2); CARBOHYDRATE TRANSMEMBRANE TRANSPORTER/ SUCROSE TRANSMEMBRANE TRANSPORTER/ SUCROSE:HYDROGEN SYMPORTER/ SUGAR:HYDROGEN SYMPORTER'	1	0.0300799	1.17597	0.216743	1.23398		10.209	10.1585	10.1266		9.95123	9.7923	10.0491		9.86865	10.3134	10.5205
264239_at	---	AT1G54770	Fcf2 pre-rRNA processing protein;	1	0.0101603	1.18829	0.0868139	1.27204		8.04657	7.89735	7.92161		7.78998	7.65763	7.67125		7.89735	8.36724	7.89571
264311_at	---	AT1G70400	putative protein	1	0.0424065	1.03837	0.731936	1.01517		3.94767	3.94819	3.95462		3.92389	3.85734	3.90627		3.92389	3.82285	4.00595
264556_at	MYB61	AT1G09540	MYB61 (MYB DOMAIN PROTEIN 61); DNA BINDING / TRANSCRIPTION FACTOR'	1	0.0349649	1.11235	0.878828	1.01665		4.56678	4.53197	4.55822		4.29771	4.4759	4.42255		4.33186	4.25517	4.68059
264560_at	---	AT1G55820	unknown protein	1	0.0426335	1.14381	0.29825	1.08791		5.93822	6.007	6.13913		5.88478	5.75389	5.86412		5.97451	6.10404	5.78891
264802_at	SYP111	AT1G08560	SYP111 (SYNTAXIN OF PLANTS 111); SNAP RECEPTOR'	1	0.00473187	1.30217	0.47848	0.968934		5.38268	5.14801	5.27974		4.81294	4.93865	4.91608		4.7756	4.91608	4.83941
265050_at	---	AT1G52070	Mannose-binding lectin superfamily protein	1	0.022646	1.08887	0.646286	0.97484		4.19174	4.28458	4.2102		4.05507	4.12762	4.13535		3.93705	4.13535	4.13535
265078_at	ECT4	AT1G55500	ECT4'	1	0.0400865	1.1479	0.376166	1.15662		7.69987	7.58495	7.81329		7.55812	7.48394	7.45906		7.3653	8.06786	7.69768
265157_at	---	AT1G31030	non-LTR retrotransposon family (LINE),	1	0.0463237	1.07548	0.643968	0.964297		4.28623	4.22381	4.32653		4.1355	4.22381	4.16232		4.15103	3.94066	4.27259
265257_at	---	AT2G20420	ATP citrate lyase (ACL) family protein;	1	0.0253922	1.23429	0.0568461	1.22398		11.2388	11.275	11.4601		10.9749	10.9312	11.1568		11.1229	11.3624	11.4522
265432_at	---	AT2G20650	Encodes a putative RING E3 ubiquitin ligase	1	0.00532996	1.109	0.055873	1.28973		5.57732	5.64978	5.65078		5.51103	5.44127	5.4778		5.77693	5.62543	6.12892
265656_at	XYP2	AT2G13820	XYLOGEN PROTEIN 2'	1	0.0110188	1.31087	0.222215	0.884532		5.74769	5.79854	5.76954		5.45424	5.1851	5.50485		5.2992	5.24866	5.06529
265685_at	ANAC038	AT2G24430	ANAC038 (ARABIDOPSIS NAC DOMAIN CONTAINING PROTEIN 38); TRANSCRIPTION FACTOR'	1	0.0393215	1.10002	0.0908778	1.06799		4.95	4.88815	4.95288		4.70975	4.80417	4.86454		4.88815	4.88815	4.88684
265780_at	---	AT2G07380	Mutator-like transposase family,	1	0.0486224	1.10252	0.157746	1.05442		4.02375	4.14695	4.07989		3.89765	3.90676	4.02375		4.01265	3.99072	4.05414
266004_at	ALS3	AT2G37330	ALS3 (ALUMINUM SENSITIVE 3)'	1	0.0109407	1.23557	0.22663	1.18926		7.18473	7.16922	7.09239		6.92084	6.91199	6.69797		6.80219	7.13161	7.34719
266006_at	ABCG2	AT2G37360	ATP-BINDING CASSETTE G2'	1	0.0206415	1.14118	0.992472	0.999595		4.64172	4.72739	4.80382		4.49314	4.50686	4.60136		4.50664	4.4694	4.62357
266223_at	---	AT2G28790	Pathogenesis-related thaumatin	1	0.0191278	1.45501	0.949578	1.03851		7.33253	7.37836	7.63553		6.99665	7.0752	6.65146		6.44192	8.45955	5.98539
266597_at	WRKY43	AT2G46130	WRKY43; TRANSCRIPTION FACTOR'	1	0.0343237	1.06258	0.152489	1.10831		3.90721	3.95054	3.91533		3.88442	3.83667	3.78925		3.88849	4.14572	3.92122
266655_at	ATAUR2	AT2G25880	ATAUR2 (ATAURORA2); HISTONE KINASE(H3-S10 SPECIFIC) / KINASE'	1	0.0255564	1.07304	0.226361	1.05665		4.47792	4.44723	4.44723		4.38155	4.39171	4.29399		4.44723	4.5081	4.3504
266738_at	---	AT2G47010	unknown protein	1	0.0307797	1.19258	0.830406	1.0086		4.3528	4.20106	4.07615		3.9556	4.01055	3.90159		4.00955	4.00955	3.88569
266908_at	PID	AT2G34650	PID (PINOID); KINASE/ PROTEIN KINASE/ PROTEIN SERINE/THREONINE KINASE'	1	0.041118	1.18503	0.974562	1.00223		7.37473	7.44624	7.18148		7.16818	7.07511	7.02438		7.21877	6.94233	7.11622
266949_s_at	---	AT2G18840	Encodes one of the two YPT/RAB GTPase Interacting Protein 4a (YIP4a) and YIP4b (formerly YIP2),	1	0.0280138	1.11128	0.174634	1.08732		7.99892	8.10602	8.09652		7.92683	7.84623	7.97171		7.97171	8.16369	7.97171
267164_at	---	AT2G37700	Fatty acid hydroxylase superfamily;	1	0.0358875	1.12932	0.121941	1.19391		4.54261	4.51304	4.6874		4.46475	4.36331	4.38863		4.91007	4.46554	4.60818
267210_at	ATCOQ3	AT2G30920	ATCOQ3 (ARABDIOPSIS THALIANA COENZYME Q 3); HEXAPRENYLDIHYDROXYBENZOATE METHYLTRANSFERASE/ POLYPRENYLDIHYDROXYBENZOATE METHYLTRANSFERASE'	1	0.0249044	1.19185	0.0661413	1.17932		6.63443	6.52838	6.58067		6.45733	6.1986	6.32796		6.45019	6.69173	6.55584
267213_at	---	AT2G44120	Ribosomal protein L30/L7 family protein;	1	0.0413211	1.14539	0.422431	1.1399		11.8813	11.8037	11.8733		11.5588	11.7859	11.6261		11.7555	12.2157	11.5664
267217_at	---	AT2G02610	Cysteine/Histidine-rich C1 domain family protein;	1	0.00707013	1.11617	0.202732	1.01641		3.68818	3.7397	3.62616		3.53169	3.49708	3.5496		3.5496	3.5496	3.5496
267274_at	---	AT2G30160	Mitochondrial substrate carrier family protein;	1	0.00406078	1.14602	0.126458	1.11091		7.43873	7.48412	7.45186		7.26215	7.19837	7.3243		7.48515	7.48629	7.26862
267427_at	WRKY35	AT2G34830	WRKY35 (WRKY DNA-BINDING PROTEIN 35); TRANSCRIPTION FACTOR'	1	0.0330816	1.05713	0.253959	1.03288		4.51235	4.50912	4.51906		4.38754	4.48258	4.42997		4.48258	4.44223	4.5153
267567_at	CYP71A13	AT2G30770	CYP71A13 (CYTOCHROME P450, FAMILY 71, SUBFAMILY A, POLYPEPTIDE 13); INDOLEACETALDOXIME DEHYDRATASE/ OXYGEN BINDING'	1	0.0485899	2.64948	0.198102	1.96286		7.82744	9.27809	7.9202		7.37693	6.45789	6.9738		7.25367	9.05033	7.42349
267639_at	SPL9	AT2G42200	SPL9 (SQUAMOSA PROMOTER BINDING PROTEIN-LIKE 9); TRANSCRIPTION FACTOR'	1	0.00280269	1.08948	0.178257	0.929475		5.11204	5.04977	5.11974		4.97021	4.97021	4.97021		4.78346	4.99332	4.81732
245243_at	---	AT1G44414	unknown protein	2	0.0187469	1.15848	0.0287328	1.18769		5.1264	5.26449	5.28063		4.93328	5.04808	5.05346		5.19761	5.40848	5.17321
245737_at	---	AT1G44160	HSP40/DnaJ peptide-binding protein;	2	0.00148059	1.18383	0.0292752	1.22565		6.8563	6.97047	6.9257		6.65162	6.70764	6.66283		6.88145	6.8563	7.16498
246201_at	---	AT4G36750	Quinone reductase family protein	2	0.0158589	1.09508	0.00379268	1.16608		8.89649	9.01357	8.92767		8.8253	8.79058	8.82875		8.97313	9.11673	9.0198
246309_at	ATG1	AT3G51790	ATG1 (ARABIDOPSIS TRANSMEMBRANE PROTEIN G1P-RELATED 1)'	2	0.0279916	1.1672	0.0223624	1.19011		8.59958	8.51994	8.65475		8.33599	8.28046	8.48866		8.52913	8.69846	8.63081
247056_at	CHR1	AT5G66750	CHR1 (CHROMATIN REMODELING 1); ATPASE/ HELICASE'	2	0.0457638	1.19371	0.0473988	1.10566		4.44009	4.31618	4.15163		4.0787	4.10968	3.95319		4.15163	4.25154	4.17313
247361_at	---	AT5G63480	unknown protein	2	0.0164684	1.18663	0.0130785	1.21089		7.09407	7.30752	7.20895		6.98308	6.88868	6.99818		7.09835	7.29678	7.30302
247559_at	HDA18	AT5G61070	HDA18; H3/H4 HISTONE ACETYLTRANSFERASE/ HISTONE DEACETYLASE'	2	0.00301684	1.13228	0.0154828	1.18407		4.27975	4.22609	4.20325		4.09835	4.01668	4.05637		4.42933	4.259	4.21434
248433_at	---	AT5G51400	PLAC8 family protein;	2	0.0165325	1.04356	0.0236412	1.05366		10.5114	10.5655	10.5212		10.4605	10.4799	10.4731		10.5212	10.5936	10.525
249276_at	POLA3	AT5G41880	POLA3; DNA PRIMASE'	2	0.0353426	1.28097	0.0148124	1.29076		5.21119	5.13445	5.47762		4.90088	4.80429	5.04639		5.38426	5.13445	5.33751
249499_at	---	AT5G39250	F-box family protein	2	0.0484068	1.11377	0.0159374	1.18395		7.4771	7.59965	7.51602		7.43868	7.40481	7.28291		7.51602	7.68164	7.65959
249647_at	---	AT5G37040	F-box family protein	2	0.018237	1.13173	0.0394245	1.07073		4.63585	4.76646	4.80802		4.5669	4.56425	4.54359		4.68434	4.58567	4.70051
250143_at	ATARFA1B	AT5G14670	ATARFA1B (ADP-RIBOSYLATION FACTOR A1B); GTP BINDING / PHOSPHOLIPASE ACTIVATOR/ PROTEIN BINDING'	2	0.0391506	1.14676	0.0454812	1.14947		4.32819	4.25578	4.34399		4.01167	4.2364	4.0872		4.25578	4.29038	4.39201
252122_at	---	AT3G51140	unknown protein	2	0.0410194	1.19064	0.0192237	1.12893		8.51493	8.31876	8.56765		8.32001	8.16327	8.16285		8.37374	8.40355	8.39372
252834_at	---	AT4G40070	RING/U-box superfamily protein	2	0.0256745	1.16509	0.00608736	1.47972		7.16189	7.16125	7.12442		6.98814	7.00846	6.78962		7.54931	7.29021	7.64268
253313_at	---	AT4G33870	Peroxidase superfamily protein	2	0.0269967	1.0726	0.0281074	1.14316		4.17013	4.20791	4.23935		4.05235	4.1328	4.1289		4.27895	4.40924	4.20495
253596_s_at	---	AT4G30750	unknown protein	2	0.038606	1.12252	0.000774974	1.12739		8.265	8.44471	8.27763		8.1315	8.18353	8.1721		8.31334	8.36618	8.32659
253988_at	---	AT4G26310	elongation factor P (EF-P) family protein;	2	0.0317206	1.19693	0.0296598	1.23488		8.03519	8.0855	8.2817		7.79311	7.8773	7.95398		8.0855	8.0855	8.3665
254077_at	FFT	AT4G25640	Encodes a multidrug and toxin efflux family transporter.	2	0.0457167	1.14633	0.0248985	1.26302		10.0087	10.096	10.0545		9.98226	9.74119	9.84472		10.0545	10.3471	10.1772
255797_at	---	AT2G33630	NAD(P)-binding Rossmann-fold superfamily protein;	2	0.0255574	1.06505	0.00301672	1.16537		9.91579	9.92561	9.92506		9.88925	9.80397	9.80049		9.99658	10.0976	10.0619
256035_at	SIRANBP	AT1G07140	SIRANBP; RAN GTPASE BINDING'	2	0.0203597	1.09609	0.0326071	1.09536		10.9502	11.0045	11.0397		10.8083	10.8772	10.9119		10.9757	11.0657	10.9502
256378_at	---	AT1G66830	Leucine-rich repeat protein kinase family protein;	2	0.0149762	1.16069	0.0191056	1.36707		7.14539	7.14539	7.0723		6.93381	6.80031	6.98402		7.31027	7.16779	7.59334
256460_at	---	AT1G36240	Ribosomal protein L7Ae/L30e/S12e/Gadd45 family protein;	2	0.0214517	1.09955	0.0320801	1.07857		4.46787	4.41366	4.54045		4.30117	4.37128	4.33879		4.41366	4.51127	4.41366
256551_at	---	AT3G31320	unknown protein	2	0.0114247	1.13916	0.0168975	1.10573		4.34808	4.25292	4.35359		4.11112	4.20006	4.07949		4.25292	4.31984	4.25292
256804_at	---	AT3G20920	translocation protein-related;	2	0.0206011	1.10073	0.0139858	1.12538		10.0999	10.1186	10.1643		10.0063	10.0436	9.91747		10.2179	10.1318	10.129
257572_at	---	AT3G16880	F-box and associated interaction domains-containing protein	2	0.00564195	1.14983	0.0245316	1.16234		4.11804	4.05481	4.08557		3.80711	3.91171	3.93533		4.10689	4.20017	3.99818
257711_at	PBB1	AT3G27430	PBB1; ENDOPEPTIDASE/ PEPTIDASE/ THREONINE-TYPE ENDOPEPTIDASE'	2	0.028303	1.19984	0.0282413	1.2152		10.2668	10.2669	10.388		10.0724	9.89938	10.1614		10.2296	10.4234	10.3238
257836_at	---	AT3G25185	transposable element gene; transposase, putative	2	0.0287993	1.09474	0.00383072	1.08799		3.83349	3.75224	3.88226		3.65684	3.72966	3.68973		3.81599	3.79212	3.83312
258425_at	---	AT3G16760	Tetratricopeptide repeat (TPR)-like superfamily protein;	2	0.00442506	1.10861	0.0323994	1.15947		8.34586	8.37398	8.34586		8.25279	8.21214	8.15453		8.55903	8.35497	8.34586
258808_at	---	AT3G04050	Pyruvate kinase family protein	2	0.00241948	1.09365	0.0032227	1.11653		4.5164	4.48608	4.53672		4.39852	4.40297	4.35027		4.58941	4.53672	4.50269
258895_at	---	AT3G05600	alpha/beta-Hydrolases superfamily protein;	2	0.0350394	1.04581	0.0307382	1.04961		3.99919	3.97391	3.97675		3.91245	3.95808	3.88545		3.97675	4.01206	3.97675
259930_at	PS1	AT1G34355	PARALLEL SPINDLE 1'	2	0.0220722	1.13456	0.0112511	1.08914		4.14577	4.01244	4.17451		3.97568	3.92418	3.88644		4.05091	4.08635	4.0186
259959_at	CYP59	AT1G53720	CYP59 (CYCLOPHILIN 59); RNA BINDING / NUCLEIC ACID BINDING / PEPTIDYL-PROLYL CIS-TRANS ISOMERASE'	2	0.0221346	1.11417	0.0215173	1.08627		5.98345	6.11653	5.98345		5.84787	5.90894	5.85872		5.98345	6.0505	5.93972
260462_at	ZIP4	AT1G10970	ZIP4 (ZINC TRANSPORTER 4 PRECURSOR); CATION TRANSMEMBRANE TRANSPORTER/ COPPER ION TRANSMEMBRANE TRANSPORTER'	2	0.0232148	1.21142	0.0088039	1.31502		5.1908	5.35988	5.20534		5.08108	4.9954	4.84943		5.25526	5.49797	5.35792
260509_at	NRAMP2	AT1G47240	NRAMP2; INORGANIC ANION TRANSMEMBRANE TRANSPORTER/ METAL ION TRANSMEMBRANE TRANSPORTER'	2	0.0267547	1.07276	0.00713465	1.20177		7.7584	7.72752	7.72752		7.69882	7.60046	7.61017		7.80249	7.91595	7.98651
261001_at	---	AT1G26530	PIN domain-like family protein;	2	0.024253	1.12136	0.0179518	1.13248		3.93674	3.96952	4.08489		3.8802	3.78767	3.82752		3.93674	4.096	4.00111
261237_at	---	AT1G32980	Subtilisin-like serine endopeptidase family protein;	2	0.0253948	1.26346	0.021398	1.1198		4.44128	4.23029	4.58263		4.14621	4.06818	4.02766		4.27502	4.28699	4.16978
261939_at	COX6B	AT1G22450	COX6B (CYTOCHROME C OXIDASE 6B); CYTOCHROME-C OXIDASE'	2	0.0385438	1.13341	0.00388948	1.18189		9.76137	9.5868	9.67914		9.51906	9.4151	9.55113		9.68634	9.75824	9.76398
262393_at	---	AT1G49490	Leucine-rich repeat (LRR) family protein;	2	0.0234484	1.0892	0.026194	1.13078		3.96295	3.96752	3.93275		3.89707	3.76876	3.82758		3.96295	4.09948	3.96295
262766_at	---	AT1G13160	ARM repeat superfamily protein;	2	0.00394517	1.24975	0.0129712	1.17942		6.78855	6.93743	6.99617		6.60985	6.57244	6.57494		6.78175	6.94911	6.74061
263257_at	POL{LAMBDA}	AT1G10520	DNA POLYMERASE {LAMBDA}'	2	0.044507	1.06974	0.0222381	1.05112		4.06211	3.97628	3.97628		3.91717	3.94085	3.86484		3.97628	3.98608	3.97628
263716_at	RPN1A	AT2G20580	RPN1A (26S PROTEASOME REGULATORY SUBUNIT S2 1A); BINDING / ENZYME REGULATOR'	2	0.0422946	1.1162	0.0408114	1.17284		9.5441	9.62859	9.63764		9.4387	9.361	9.53487		9.57028	9.80801	9.6463
264252_at	ATSARA1A	AT1G09180	ATSARA1A (ARABIDOPSIS THALIANA SECRETION-ASSOCIATED RAS SUPER FAMILY 1); GTP BINDING'	2	0.00616035	1.23421	0.0452735	1.26178		4.8601	4.78861	4.99609		4.57276	4.62855	4.53272		5.0972	4.67107	4.97213
264581_at	---	AT1G05210	Transmembrane protein 97, predicted;	2	0.0225505	1.22058	0.0119471	1.10872		5.59179	5.33884	5.57394		5.1653	5.19104	5.28553		5.39233	5.33884	5.35738
265431_at	MAN2	AT2G20680	ENDO-BETA-MANNASE 2'	2	0.00892859	1.1819	0.0236683	1.12442		4.71942	4.58852	4.7072		4.49962	4.43375	4.35843		4.64179	4.62917	4.52836
266829_at	---	AT2G22940	zinc finger (C3HC4-type RING finger) family protein	2	0.00838747	1.07468	0.0163344	1.14604		3.59045	3.6218	3.64602		3.48258	3.51605	3.54791		3.63248	3.81474	3.68928
266885_at	RAB6A	AT2G44610	RAB6A; GTP BINDING / PROTEIN BINDING'	2	0.0201154	1.08986	0.0091563	1.12084		10.1856	10.1818	10.2675		10.0851	10.0456	10.1317		10.302	10.1905	10.2637
266902_at	---	AT2G34580	unknown protein	2	0.00481007	1.05647	0.030609	1.125		3.81042	3.81042	3.85098		3.75534	3.72641	3.7523		4.01161	3.92182	3.81042
267255_at	ACA7	AT2G22950	AUTO-REGULATED CA2+-ATPASE 7'	2	0.044393	1.10064	0.0324461	1.17054		4.23552	4.25016	4.23552		4.03087	4.20205	4.07326		4.20657	4.39144	4.38971
267474_at	WHY3	AT2G02740	WHY3 (WHIRLY 3); DNA BINDING'	2	0.00353274	1.20231	0.00183726	1.15246		5.3617	5.25276	5.23822		5.06299	4.95562	5.03667		5.21918	5.20949	5.24077
245090_at	UMAMIT11	AT2G40900	USUALLY MULTIPLE ACIDS MOVE IN AND OUT TRANSPORTERS 11'	3	0.872439	1.03321	0.0246101	1.45183		6.05312	5.52457	6.44099		5.81231	5.94759	6.11736		6.29149	6.40859	6.79079
245206_at	DGS1	AT5G12290	DGS1 (DGD1 SUPPRESSOR 1)'	3	0.576035	1.02521	0.04753	1.11991		8.54416	8.4636	8.34748		8.41176	8.44155	8.39417		8.4636	8.6779	8.59615
245226_at	---	AT3G29970	B12D protein;	3	0.753747	1.15914	0.0356705	3.86037		7.24824	5.36122	7.26426		6.20684	6.48889	6.53882		8.94004	9.16965	6.97107
245266_at	---	AT4G17070	peptidyl-prolyl cis-trans isomerases;	3	0.407724	1.15634	0.0330674	1.3138		9.28748	9.23399	9.84621		9.1552	9.12769	9.4561		9.46736	9.67239	9.78047
245296_at	ATOPT3	AT4G16370	ATOPT3 (OLIGOPEPTIDE TRANSPORTER); OLIGOPEPTIDE TRANSPORTER'	3	0.675999	0.972731	0.0342506	1.30607		8.20562	8.26473	8.03259		8.26572	8.26021	8.09667		8.49374	8.84326	8.4413
245297_at	---	AT4G16510	YbaK/aminoacyl-tRNA synthetase-associated domain;	3	0.674213	1.05724	0.0366545	1.21293		5.89678	5.59015	6.18495		5.76348	5.90479	5.76268		5.91601	6.21814	6.13228
245320_at	---	AT4G16444	unknown protein	3	0.272092	1.08189	0.0100721	1.17589		8.72537	8.59505	8.82673		8.52101	8.57625	8.70922		8.82659	8.80444	8.87672
245337_at	HINT4	AT4G16566	HISTIDINE TRIAD NUCLEOTIDE-BINDING 4'	3	0.803859	1.01927	0.04523	1.11807		7.15696	7.5045	7.37256		7.26385	7.35539	7.33218		7.54325	7.52392	7.36726
245470_at	---	AT4G16020	copia-like retrotransposon family	3	0.153725	1.06876	0.0362104	1.10075		4.12393	4.14344	4.26066		4.02962	4.06715	4.14344		4.14344	4.25686	4.25535
245484_at	ECHIA	AT4G16210	ECHIA (ENOYL-COA HYDRATASE/ISOMERASE A); CATALYTIC'	3	0.260408	1.11338	0.0409276	1.19561		9.68524	9.75834	10.0553		9.63875	9.72171	9.67362		9.7559	9.98007	10.0714
245541_at	---	AT4G15240	unknown protein	3	0.799962	0.982973	0.0365876	1.14369		5.68627	6.00286	5.86557		5.8507	5.88917	5.88917		5.98791	6.20802	6.0142
245543_at	---	AT4G15260	UDP-Glycosyltransferase superfamily protein;	3	0.590079	1.06789	0.0412803	1.08294		7.30632	7.77866	7.29251		7.38396	7.32015	7.38908		7.43838	7.55345	7.4462
245693_at	WCRKC2	AT5G04260	WCRKC2 (WCRKC THIOREDOXIN 2)'	3	0.477875	0.964793	0.0213787	1.18256		9.23804	9.14723	9.36811		9.32441	9.30171	9.28239		9.46035	9.48057	9.69334
245717_at	---	AT5G33390	glycine-rich protein	3	0.420321	1.0873	0.012539	1.13652		4.92209	5.1116	5.36625		4.95366	5.04835	5.03567		5.24828	5.11807	5.22521
245788_at	---	AT1G32120	unknown protein	3	0.137605	1.06567	0.0369587	1.15513		7.98652	7.93638	8.06989		7.92755	7.84578	7.94418		7.97812	8.15465	8.20891
245870_at	---	AT1G26300	BSD domain-containing protein;	3	0.0678771	1.16264	0.0330583	1.22093		8.04568	8.05534	8.06935		7.91387	7.65701	7.94728		8.13578	8.04568	8.20065
245872_at	---	AT1G26280	putative protein	3	0.590535	1.05825	0.0192455	1.12397		6.50343	6.43986	6.87323		6.48957	6.49072	6.59118		6.72103	6.61626	6.73998
245951_at	ASP2	AT5G19550	ASP2 (ASPARTATE AMINOTRANSFERASE 2); L-ASPARTATE:2-OXOGLUTARATE AMINOTRANSFERASE'	3	0.162487	1.07662	0.016973	1.33282		11.9319	11.8241	12.02		11.8618	11.8174	11.7773		12.1767	12.4617	12.0615
245989_s_at	UBQ4	AT5G20620	UBQ4; PROTEIN BINDING'	3	0.572514	1.0612	0.020549	1.19696		9.48372	9.92236	9.64174		9.69787	9.51855	9.57432		9.75412	9.96217	9.85257
246143_at	GONST4	AT5G19980	GOLGI NUCLEOTIDE SUGAR TRANSPORTER 4'	3	0.390581	1.10527	0.0325778	1.24065		9.77736	9.55735	10.0336		9.57568	9.61356	9.74582		9.77736	9.98046	10.1105
246185_at	ATMS3	AT5G20980	ATMS3 (METHIONINE SYNTHASE 3); 5-METHYLTETRAHYDROPTEROYLTRIGLUTAMATE-HOMOCYSTEINE S-METHYLTRANSFERASE/ METHIONINE SYNTHASE'	3	0.0502322	1.10109	0.0312708	1.11043		5.77095	5.72853	5.75856		5.69879	5.62399	5.51845		5.77748	5.75856	5.75856
246218_at	RCE1	AT4G36800	RCE1 (RUB1 CONJUGATING ENZYME 1); NEDD8 LIGASE/ SMALL CONJUGATING PROTEIN LIGASE'	3	0.985266	0.997041	0.0424131	1.15337		7.55286	8.209	8.19232		7.94969	7.88428	8.13305		8.15006	8.22845	8.20609
246266_at	NFD3	AT1G31817	NFD3 (NUCLEAR FUSION DEFECTIVE 3); STRUCTURAL CONSTITUENT OF RIBOSOME'	3	0.277694	1.17543	0.0344403	1.16218		7.28977	7.2799	7.81049		7.13168	7.28055	7.26838		7.33052	7.45946	7.54112
246282_at	---	AT4G36580	AAA-type ATPase family protein	3	0.18767	1.20959	0.0460997	1.16387		5.25492	4.8892	5.41845		4.85423	4.83646	5.04834		5.14349	5.21404	5.03829
246315_at	---	AT3G56870	unknown protein	3	0.348401	1.10328	0.0162261	1.15727		4.11526	3.75723	4.10308		3.77966	3.96417	3.80634		4.09547	4.02511	4.06179
246320_at	---	AT1G16560	Per1-like family protein;	3	0.0511023	1.21182	0.00890271	1.3152		8.88633	8.80681	9.01506		8.69647	8.44841	8.73179		8.94232	9.04384	9.07635
246345_at	---	AT3G56760	Protein kinase superfamily protein	3	0.549239	1.02549	0.023889	1.08865		5.77706	5.72682	5.90398		5.7603	5.74158	5.79706		5.83392	5.95645	5.87618
246348_at	---	AT3G56840	FAD-dependent oxidoreductase family protein	3	0.643984	1.06534	0.0454768	1.34731		7.4953	7.63288	7.10813		7.50847	7.23905	7.21484		7.76151	7.98262	7.50847
246376_at	IAA18	AT1G51950	IAA18 (INDOLE-3-ACETIC ACID INDUCIBLE 18); TRANSCRIPTION FACTOR'	3	0.390988	1.03109	0.029898	1.15457		9.60644	9.67903	9.74531		9.66098	9.59309	9.64419		9.82669	9.72889	9.96475
246486_at	---	AT5G15910	NAD(P)-binding Rossmann-fold superfamily protein;	3	0.103743	0.97416	0.0110492	1.08978		7.54853	7.57686	7.5871		7.6195	7.58054	7.62576		7.72861	7.68409	7.7852
246490_at	CPUORF10	AT5G15950	CPUORF10 (CONSERVED PEPTIDE UPSTREAM OPEN READING FRAME 10)'	3	0.551094	0.881885	0.0112183	1.51835		5.69149	5.72034	6.50191		6.02121	6.1434	6.29315		6.56606	6.67632	7.02288
246522_at	ATBZIP3	AT5G15830	ATBZIP3 (ARABIDOPSIS THALIANA BASIC LEUCINE-ZIPPER 3); DNA BINDING / TRANSCRIPTION FACTOR'	3	0.423793	1.05561	0.0195639	1.25767		4.35905	4.35294	4.20659		4.32955	4.26146	4.09332		4.4176	4.65626	4.60276
246599_at	---	AT5G14900	helicase associated (HA2) domain-containing protein;	3	0.585209	1.01709	0.0320215	1.09033		4.11362	4.11502	4.10093		4.06296	4.16454	4.02872		4.17821	4.22626	4.22605
246670_at	---	AT5G29584	putative protein	3	0.458485	1.04357	0.0180656	1.03246		3.43635	3.67192	3.63685		3.5294	3.5294	3.50174		3.55643	3.55573	3.58665
246742_at	TOPP8	AT5G27840	TOPP8; PROTEIN SERINE/THREONINE PHOSPHATASE'	3	0.453781	1.01985	0.0439379	1.07668		9.40689	9.49943	9.43058		9.4545	9.40599	9.39133		9.45547	9.57775	9.53836
246746_at	---	AT5G27820	Ribosomal L18p/L5e family protein;	3	0.108188	1.20599	0.0458634	1.20667		7.44853	7.11474	7.50858		7.00945	7.06874	7.18302		7.17519	7.46304	7.43605
246824_at	---	AT5G26990	Drought-responsive family protein;	3	0.456716	1.08307	0.0480354	1.20048		8.16795	8.33657	8.54525		8.38153	8.09042	8.23246		8.60338	8.39358	8.49828
246855_at	---	AT5G26280	TRAF-like family protein;	3	0.12971	1.54668	0.0319126	2.17368		8.02038	9.1199	8.3123		7.92849	7.82787	7.80869		9.61695	9.0416	8.26691
246861_at	IAA28	AT5G25890	IAA28 (INDOLE-3-ACETIC ACID INDUCIBLE 28); TRANSCRIPTION FACTOR'	3	0.492201	1.08508	0.0365264	1.41144		7.5392	7.68793	7.69754		7.61803	7.7149	7.23833		7.87832	8.23243	7.95202
246921_at	---	AT5G25080	Sas10/Utp3/C1D family;	3	0.0592295	1.34048	0.0301342	1.31815		7.08412	6.94948	7.33251		6.70317	6.47244	6.92225		7.05699	7.18804	7.04836
246996_at	LBD37	AT5G67420	LBD37 (LOB DOMAIN-CONTAINING PROTEIN 37)'	3	0.504673	1.15198	0.0464823	1.64863		8.01038	8.67277	8.12188		8.17552	8.31338	7.70376		8.42098	9.15205	8.78344
247003_at	---	AT5G67550	unknown protein	3	0.852615	0.989284	0.0073424	1.06193		4.30997	4.31618	4.08175		4.28621	4.24942	4.2189		4.32891	4.35011	4.33558
247010_at	---	AT5G67510	Translation protein SH3-like family protein;	3	0.477116	1.12466	0.0283556	1.33925		11.5496	11.1456	11.713		11.3337	11.0583	11.5078		11.6073	11.7801	11.7767
247119_at	---	AT5G65900	DEA(D/H)-box RNA helicase family protein	3	0.323537	1.12234	0.0450581	1.24776		5.54431	5.23782	5.72446		5.38812	5.32603	5.29291		5.49408	5.58154	5.88948
247158_at	ATBCAT-5	AT5G65780	ATBCAT-5; BRANCHED-CHAIN-AMINO-ACID TRANSAMINASE/ CATALYTIC'	3	0.162136	1.12137	0.0435759	1.22101		8.14483	8.14543	8.39006		8.02831	7.99688	8.15932		8.15932	8.4033	8.48612
247292_at	---	AT5G64490	ARM repeat superfamily protein;	3	0.389788	1.07134	0.0221214	1.22944		4.84318	4.64912	4.60178		4.71238	4.60899	4.47447		4.96197	4.76895	4.95892
247298_at	RSW3	AT5G63840	RSW3 (RADIAL SWELLING 3); GLUCOSIDASE/ HYDROLASE, HYDROLYZING O-GLYCOSYL COMPOUNDS'	3	0.17532	1.04163	0.0192652	1.0769		9.716	9.72769	9.81431		9.70064	9.71929	9.66153		9.7676	9.77901	9.8555
247403_at	HIR4	AT5G62740	HYPERSENSITIVE INDUCED REACTION 4'	3	0.108887	1.2596	0.0408365	1.22957		10.8716	11.3067	10.9251		10.5397	10.714	10.8508		10.8816	11.1111	11.0062
247459_at	---	AT5G62200	Embryo-specific protein 3, (ATS3);	3	0.601874	1.02006	0.038943	1.12933		10.0492	10.0041	10.1034		10.1042	10.001	9.9656		10.0997	10.2576	10.24
247644_s_at	---	AT5G60390	GTP binding Elongation factor Tu family protein;	3	0.130296	1.0605	0.0436048	1.08595		14.0973	14.0366	14.0775		13.999	13.9092	14.0491		14.0935	14.143	14.0775
247763_at	NRPB7	AT5G59180	NRPB7; DNA-DIRECTED RNA POLYMERASE/ RNA BINDING'	3	0.136492	1.20402	0.0450131	1.2844		7.72815	7.82353	7.97478		7.46088	7.43901	7.82299		7.82353	7.9443	8.03835
247900_at	---	AT5G57290	60S acidic ribosomal protein family;	3	0.297321	1.21851	0.0450723	1.25988		10.6062	10.2556	10.957		10.2653	10.155	10.5431		10.5431	10.6945	10.7257
247907_at	---	AT5G57460	unknown protein	3	0.662606	1.03296	0.0495057	1.12811		8.30082	8.49402	8.59776		8.37551	8.3622	8.51452		8.49402	8.64483	8.63509
247927_at	---	AT5G57310	unknown protein	3	0.818749	1.00447	0.00553177	1.099		3.93659	3.89503	3.8797		3.8883	3.86712	3.93659		3.99084	4.04909	4.06065
247984_s_at	ILL1	AT5G56650	ILL1; IAA-AMINO ACID CONJUGATE HYDROLASE/ METALLOPEPTIDASE'	3	0.889179	1.01087	0.0267498	1.18566		6.67241	6.80885	7.02557		6.83189	6.76438	6.86377		7.01021	6.97018	7.21671
248020_at	GULLO4	AT5G56490	L -GULONO-1,4-LACTONE ( L -GULL) OXIDASE 4'	3	0.0615713	1.11538	0.00435032	1.08601		3.97861	3.79507	3.79507		3.65686	3.7241	3.7152		3.83741	3.82078	3.79507
248088_at	---	AT5G55070	Dihydrolipoamide succinyltransferase	3	0.143112	1.22556	0.043268	1.28677		10.8324	10.6748	11.0847		10.7243	10.3636	10.6237		10.7634	10.9869	11.0526
248182_at	---	AT5G54030	Cysteine/Histidine-rich C1 domain family protein;	3	0.0631029	1.07564	0.0298102	1.08723		3.81955	3.83349	3.87713		3.65985	3.7642	3.79053		3.87548	3.83689	3.8642
248263_at	PMEPCRF	AT5G53370	PMEPCRF (PECTIN METHYLESTERASE PCR FRAGMENT F); PECTINESTERASE'	3	0.453666	1.02749	0.0455661	1.20294		9.86581	9.96039	9.90345		9.83918	9.94537	9.82771		9.94537	10.2373	10.2293
248276_at	YSL3	AT5G53550	YSL3 (YELLOW STRIPE LIKE 3); OLIGOPEPTIDE TRANSPORTER'	3	0.115345	1.0818	0.000891855	1.32277		10.8444	10.9993	11.0128		10.8737	10.8125	10.8301		11.2337	11.3341	11.1592
248278_at	---	AT5G52890	AT hook motif-containing protein;	3	0.929242	0.999505	0.0113475	1.06161		4.4554	4.46896	4.44485		4.4554	4.46354	4.45241		4.58526	4.50813	4.53671
248292_at	---	AT5G53030	unknown protein	3	0.424359	1.12092	0.0382721	1.24277		5.94238	5.70707	6.27545		5.90286	5.65827	5.86971		6.29583	6.05617	6.01954
248533_at	---	AT5G50020	DHHC-type zinc finger family protein;	3	0.542879	1.05491	0.0427543	1.05926		6.14313	6.37652	5.99025		6.05913	6.07626	6.14313		6.14313	6.17777	6.20681
248574_at	EXO84B	AT5G49830	EXOCYST COMPLEX COMPONENT 84B'	3	0.274678	1.09941	0.0484676	1.13224		9.20771	9.4828	9.22044		9.06711	9.17262	9.26102		9.26102	9.39795	9.37933
248587_at	BLOS2	AT5G49550	BLOC SUBUNIT 2'	3	0.125314	1.1057	0.0360748	1.18688		7.87335	7.87335	7.87881		7.87335	7.6988	7.61848		7.88152	8.00874	8.04188
248632_at	SLD5	AT5G49010	SLD5 (SYNTHETIC LETHALITY WITH DPB11-1 5)'	3	0.244156	1.11298	0.0359676	1.1222		5.18531	5.55424	5.39444		5.2632	5.24312	5.16438		5.38738	5.48163	5.30067
248676_at	ATSDI1	AT5G48850	ATSDI1 (SULPHUR DEFICIENCY-INDUCED 1); BINDING'	3	0.567135	1.02812	0.0465357	1.07084		4.25259	4.17108	4.38511		4.25259	4.23116	4.20499		4.26032	4.38199	4.34267
248749_at	ERF1-1	AT5G47880	ERF1-1 (EUKARYOTIC RELEASE FACTOR 1-1); TRANSLATION RELEASE FACTOR'	3	0.361758	1.08013	0.0296199	1.12797		8.65379	8.94457	8.91096		8.62169	8.7629	8.79112		8.86232	8.87947	8.95511
248929_at	---	AT5G46000	Mannose-binding lectin superfamily protein	3	0.0551224	1.04952	0.0362674	1.04991		3.75533	3.69718	3.705		3.60769	3.66948	3.67116		3.705	3.705	3.74911
248930_at	---	AT5G46010	Homeodomain-like superfamily protein;	3	0.957773	1.00437	0.0151053	1.04356		3.665	3.7277	4.03208		3.82101	3.79587	3.78904		3.83929	3.86164	3.88949
248948_at	---	AT5G45560	Pleckstrin homology (PH) domain-containing protein / lipid-binding START domain-containing protein;	3	0.166405	1.14377	0.0357244	1.14005		4.9849	4.91108	5.27454		4.88421	4.81449	4.89044		4.99145	5.18008	4.9849
248955_at	GAS41	AT5G45600	GAS41; PROTEIN BINDING'	3	0.225624	1.23425	0.0460525	1.39697		7.17366	7.09555	7.52152		6.96793	6.67454	7.23735		7.30383	7.40499	7.6179
248960_at	---	AT5G45640	Subtilisin-like serine endopeptidase family protein	3	0.0701983	1.07564	0.0301054	1.06827		4.6027	4.6027	4.7035		4.51849	4.48679	4.58804		4.64996	4.6027	4.6265
249037_at	FLA13	AT5G44130	FLA13 (FASCICLIN-LIKE ARABINOGALACTAN PROTEIN 13 PRECURSOR)'	3	0.353769	1.09168	0.0165068	1.42019		11.2734	11.4273	11.2445		11.389	11.1335	11.043		11.9027	11.5717	11.6095
249063_at	POP1	AT5G44110	POP1; TRANSPORTER'	3	0.282208	1.10394	0.0234262	1.25313		5.60916	5.74989	5.94589		5.69952	5.51682	5.66063		6.03167	6.04691	5.77499
249147_at	C-NAD-MDH2	AT5G43330	CYTOSOLIC-NAD-DEPENDENT MALATE DEHYDROGENASE 2'	3	0.616333	1.04556	0.0451857	1.14228		8.46446	8.12301	8.36994		8.36994	8.22859	8.16606		8.36994	8.51846	8.45193
249183_at	UBC18	AT5G42990	UBC18 (UBIQUITIN-CONJUGATING ENZYME 18); SMALL CONJUGATING PROTEIN LIGASE/ UBIQUITIN-PROTEIN LIGASE'	3	0.154698	1.06192	0.0131615	1.18198		8.05017	8.1119	8.11961		8.06523	7.921	8.03544		8.16068	8.33117	8.25343
249214_at	---	AT5G42720	Glycosyl hydrolase family 17 protein;	3	0.877407	1.01468	0.0454791	1.29042		4.83848	5.05281	4.94994		5.10004	4.96665	4.71146		5.12413	5.38245	5.3751
249220_at	---	AT5G42420	Nucleotide-sugar transporter family protein;	3	0.0672445	1.13289	0.0105942	1.17812		9.07859	9.25759	9.30277		9.09817	9.00693	8.99384		9.36955	9.24312	9.19571
249353_at	OLEO2	AT5G40420	OLEO2 (OLEOSIN 2)'	3	0.310233	1.04554	0.0440296	1.14246		4.30407	4.16066	4.24037		4.13788	4.13411	4.24037		4.27856	4.49035	4.31986
249360_at	---	AT5G40530	S-adenosyl-L-methionine-dependent methyltransferases superfamily protein	3	0.16431	1.17382	0.0279321	1.21848		7.21612	7.1347	7.51666		7.04291	6.94826	7.18267		7.38971	7.20933	7.43004
249370_at	---	AT5G40710	zinc finger (C2H2 type) family protein;	3	0.074922	1.19977	0.0471784	1.2375		6.98851	7.21731	7.13633		7.03607	6.77738	6.74042		7.04756	7.30375	7.12484
249414_at	MYB89	AT5G39700	MYB89 (MYB DOMAIN PROTEIN 89); DNA BINDING / TRANSCRIPTION FACTOR'	3	0.188417	1.05515	0.0483159	1.07194		3.64822	3.57678	3.69799		3.61577	3.50263	3.57225		3.66519	3.70059	3.62553
249533_at	---	AT5G38790	unknown protein	3	0.0121758	0.955254	0.0444131	1.0593		3.73887	3.70379	3.76341		3.80449	3.79762	3.80209		3.93094	3.89908	3.82351
249608_at	---	AT5G37310	Endomembrane protein 70 protein family;	3	0.935002	1.00432	0.0335414	1.17543		7.63845	7.78788	7.80869		7.77934	7.79688	7.64013		7.86425	8.09348	7.95818
249652_at	---	AT5G37070	unknown protein	3	0.214615	1.08813	0.046076	1.15412		10.4804	10.5931	10.5991		10.4515	10.3044	10.5511		10.6294	10.7104	10.5876
249688_at	---	AT5G36160	Encodes an L-tyrosine aminotransferase.	3	0.696449	0.983088	0.0166216	1.13544		9.94749	9.98112	10.0942		10.1094	10.003	9.98416		10.2296	10.1463	10.2704
249848_at	NIC3	AT5G23220	NIC3 (NICOTINAMIDASE 3); CATALYTIC/ NICOTINAMIDASE'	3	0.210989	1.06247	0.049928	1.08798		3.73615	3.85015	3.81938		3.79705	3.63517	3.71121		3.81819	3.83096	3.85925
249882_at	---	AT5G22890	An unique homologue of STOP1 (AT1G34370) in	3	0.710561	1.05275	0.0293399	1.32376		4.65068	5.11667	4.76802		5.00202	4.73567	4.57521		5.06004	5.2001	5.2667
249933_at	---	AT5G22400	Rho GTPase activating protein with PAK-box/P21-Rho-binding domain;	3	0.347138	0.934419	0.0247233	1.14791		6.08432	5.77359	5.94889		6.03346	6.03346	6.03346		6.32448	6.10762	6.26533
249981_at	---	AT5G18510	Aminotransferase-like, plant mobile domain family protein;	3	0.130429	1.10926	0.0499332	1.11368		4.1748	4.10029	4.28839		3.93091	4.12415	4.05964		4.24055	4.1612	4.17894
250152_at	---	AT5G15120	unknown protein	3	0.539129	1.11345	0.00267566	1.36029		8.71135	9.43999	9.31865		8.96319	8.95686	9.08483		9.30756	9.52157	9.50749
250160_at	ATHB30	AT5G15210	ATHB30 (ARABIDOPSIS THALIANA HOMEOBOX PROTEIN 30); DNA BINDING / TRANSCRIPTION FACTOR'	3	0.278183	1.1041	0.0417913	1.30325		7.24895	7.17821	7.48628		7.11674	7.08559	7.28249		7.28249	7.67382	7.67484
250291_at	AK-LYS1	AT5G13280	AK-LYS1 (ASPARTATE KINASE 1); ASPARTATE KINASE'	3	0.344189	1.0712	0.00427257	1.09589		8.57578	8.7291	8.883		8.64465	8.59344	8.65209		8.7291	8.79726	8.76013
250298_at	SSP5	AT5G11860	SCP1-LIKE SMALL PHOSPHATASE 5'	3	0.239439	1.09238	0.00867344	1.13417		9.06795	9.34941	9.30394		9.13878	9.06357	9.13651		9.25733	9.36913	9.25733
250379_at	TINY2	AT5G11590	TINY2 (TINY2); DNA BINDING / TRANSCRIPTION FACTOR'	3	0.513129	1.01791	0.0492592	1.02251		4.02423	4.1401	4.07245		4.05009	4.07361	4.03625		4.07245	4.09286	4.09099
250463_at	TGA4	AT5G10030	TGA4 (TGACG MOTIF-BINDING FACTOR 4); DNA BINDING / CALMODULIN BINDING / TRANSCRIPTION FACTOR'	3	0.436418	1.12693	0.0264606	1.22899		7.08221	7.74936	7.44157		7.19827	7.23784	7.31983		7.37399	7.5892	7.68516
250510_at	NRPB4	AT5G09920	NRPB4; DNA-DIRECTED RNA POLYMERASE'	3	0.403322	1.0555	0.0264545	1.20375		9.09239	9.28741	9.22019		9.02645	9.11167	9.22809		9.2622	9.41834	9.4883
250551_at	SNAP29	AT5G07880	SNAP29; SNAP RECEPTOR'	3	0.338535	1.0392	0.0354363	1.15859		4.17776	4.26108	4.26648		4.12477	4.15454	4.25959		4.26648	4.48366	4.42588
250577_at	---	AT5G07910	Leucine-rich repeat (LRR) family protein;	3	0.411599	1.06101	0.0255326	1.18466		8.70153	8.49157	8.69631		8.52784	8.45001	8.65526		8.68405	8.86066	8.8218
250652_at	FLA21	AT5G06920	FLA21 (FASCICLIN-LIKE ARABINOGALACTAN PROTEIN 21 PRECURSOR)'	3	0.258651	1.07783	0.0340552	1.06447		4.53721	4.31092	4.29748		4.31092	4.24074	4.26956		4.33208	4.34651	4.41303
250662_at	ST2A	AT5G07010	ST2A (SULFOTRANSFERASE 2A); HYDROXYJASMONATE SULFOTRANSFERASE/ SULFOTRANSFERASE'	3	0.56151	1.04663	0.0204242	1.29957		10.7191	10.9359	10.9176		10.8979	10.6434	10.834		11.0057	11.1963	11.3074
250735_at	---	AT5G06280	unknown protein	3	0.591887	1.06939	0.0483879	1.36987		7.91806	8.11555	8.12601		8.25869	7.81333	7.79724		8.23538	8.56339	8.43259
250754_at	ATE1	AT5G05700	ATE1 (ARGININE-TRNA PROTEIN TRANSFERASE 1); ARGINYLTRANSFERASE'	3	0.731296	1.02798	0.0106967	1.11246		8.67436	9.01559	8.75168		8.80745	8.81028	8.70446		8.94791	8.8885	8.94705
250921_at	---	AT5G03460	unknown protein	3	0.54156	1.02853	0.0255368	1.15246		10.6666	10.5542	10.7238		10.6266	10.5413	10.655		10.6966	10.8667	10.8739
250973_at	---	AT5G02870	Ribosomal protein L4/L1 family;	3	0.17592	1.20147	0.013005	1.25432		11.9492	11.6795	12.2049		11.5869	11.7535	11.6988		11.8585	12.094	12.0674
251209_at	---	AT3G62890	Pentatricopeptide repeat (PPR) superfamily protein	3	0.450588	1.04466	0.0460415	1.14431		4.54873	4.34277	4.46763		4.31123	4.39613	4.46267		4.46267	4.65837	4.63242
251451_s_at	---	AT3G60040	F-box family protein;	3	0.953188	1.00356	0.0181599	1.13474		4.25986	4.16681	4.03133		4.2502	4.09295	4.09948		4.32717	4.29993	4.3626
251578_at	---	AT3G58180	ARM repeat superfamily protein;	3	0.187556	1.1008	0.0448878	1.17371		8.70276	8.6076	8.74723		8.44357	8.50401	8.69434		8.70276	8.86459	8.76782
251581_at	---	AT3G58560	DNAse I-like superfamily protein;	3	0.273602	1.02778	0.02383	1.10823		9.68867	9.72426	9.7052		9.72372	9.63382	9.64202		9.80075	9.88665	9.75692
251585_at	---	AT3G58630	sequence-specific DNA binding transcription factors;	3	0.179796	1.05755	0.0448373	1.14643		5.9589	5.98029	5.98029		5.98029	5.8126	5.88443		6.15035	6.14542	5.97298
251616_at	---	AT3G57990	unknown protein	3	0.499783	0.957852	0.00772172	1.17602		8.2945	8.0464	8.26904		8.2945	8.21455	8.28727		8.40112	8.56164	8.53532
251638_at	---	AT3G57490	Ribosomal protein S5 family protein;	3	0.368718	1.27891	0.0383903	1.4423		8.43488	7.85797	8.89432		7.85265	7.89527	8.37449		8.37449	8.62539	8.70765
251733_at	CCH	AT3G56240	CCH (COPPER CHAPERONE); COPPER CHAPERONE'	3	0.941708	0.994112	0.0174943	1.37708		12.0285	11.663	11.929		11.8733	11.8433	11.9295		12.4315	12.0805	12.519
251746_at	---	AT3G56060	Glucose-methanol-choline (GMC) oxidoreductase family protein;	3	0.257281	1.38361	0.0192809	1.93121		8.9446	9.33759	9.75051		9.09172	8.36265	9.17303		10.0166	9.57995	9.87936
251833_at	---	AT3G55160	unknown protein	3	0.367571	1.08475	0.0126218	1.03643		4.67715	4.95483	5.05217		4.79149	4.79116	4.74943		4.82898	4.82898	4.82898
251877_at	ATVAMP727	AT3G54300	ATVAMP727 (VESICLE-ASSOCIATED MEMBRANE PROTEIN 727)'	3	0.0952911	1.10494	0.00218455	1.11198		9.86063	10.0044	10.0759		9.87768	9.83627	9.7951		9.9821	10.0117	9.97461
251921_at	---	AT3G53890	Ribosomal protein S21e ;	3	0.254273	1.14951	0.0352979	1.26726		11.6315	11.6497	12.0027		11.4409	11.5143	11.7257		11.7313	12.0308	11.9439
251938_at	---	AT3G53430	Ribosomal protein L11 family protein;	3	0.146162	1.17357	0.0143836	1.18549		12.1788	11.9434	12.3562		11.8838	11.8839	12.018		12.0868	12.2677	12.1676
252048_at	---	AT3G52500	Eukaryotic aspartyl protease family protein;	3	0.642237	1.07353	0.0431454	1.20763		9.60201	9.11853	9.70856		9.54426	9.22316	9.3546		9.59966	9.60217	9.73672
252267_at	---	AT3G49640	Aldolase-type TIM barrel family protein;	3	0.0544781	1.16152	0.0095219	1.21489		6.45597	6.39264	6.63278		6.37043	6.23737	6.22556		6.45254	6.59958	6.62372
252271_s_at	---	AT3G49420	Got1/Sft2-like vescicle transport protein family;	3	0.211546	1.12635	0.0378211	1.15063		9.03891	9.18514	9.37593		8.99467	8.94823	9.14213		9.25329	9.29689	9.14213
252313_at	CID10	AT3G49390	CID10; RNA BINDING / PROTEIN BINDING'	3	0.0522405	1.20572	0.0332632	1.32843		8.16985	8.04032	8.01924		7.92052	7.61891	7.88031		8.0237	8.40671	8.21851
252316_at	ATCXE13	AT3G48700	ATCXE13 (ARABIDOPSIS THALIANA CARBOXYESTERASE 13); HYDROLASE'	3	0.428929	1.02239	0.0321603	1.11957		4.10509	4.17604	4.17604		4.12341	4.16518	4.07273		4.38094	4.25837	4.21085
252340_at	ATMYB45	AT3G48920	ATMYB45 (MYB DOMAIN PROTEIN 45); DNA BINDING / TRANSCRIPTION FACTOR'	3	0.242846	1.414	0.0419342	2.31347		5.45387	6.19288	5.33884		5.51405	5.26413	4.70805		5.6261	6.94391	6.5464
252406_at	---	AT3G47670	Plant invertase/pectin methylesterase inhibitor superfamily protein;	3	0.0992759	1.1211	0.0204969	1.20139		8.81193	8.99226	8.96799		8.73066	8.68215	8.86462		9.06458	9.10276	8.90422
252414_at	PS3	AT3G47420	PHOSPHATE STARVATION-INDUCED GENE 3'	3	0.729585	1.06968	0.0481928	1.45617		9.44835	9.92573	10.2692		10.0132	9.67496	9.66353		9.97465	10.4362	10.5674
252471_at	TOPP5	AT3G46820	TOPP5; PROTEIN SERINE/THREONINE PHOSPHATASE'	3	0.973703	0.998359	0.0150408	1.13238		9.19476	9.40751	9.30603		9.36182	9.24184	9.31175		9.441	9.55848	9.45401
253005_at	---	AT4G38100	unknown protein	3	0.334599	1.14974	0.00780984	1.2129		8.52154	8.18392	8.78144		8.31141	8.2028	8.36877		8.49096	8.5788	8.6486
253019_at	---	AT4G38010	Pentatricopeptide repeat (PPR-like) superfamily protein	3	0.262293	1.02855	0.048463	1.08713		4.45819	4.44391	4.46306		4.36532	4.40951	4.46853		4.48118	4.5182	4.60554
253041_at	PCK1	AT4G37870	PCK1 (PHOSPHOENOLPYRUVATE CARBOXYKINASE 1); ATP BINDING / PHOSPHOENOLPYRUVATE CARBOXYKINASE (ATP)/ PHOSPHOENOLPYRUVATE CARBOXYKINASE/ PURINE NUCLEOTIDE BINDING'	3	0.199281	1.06479	0.0190113	1.15141		12.8858	12.9809	12.9638		12.7638	12.8574	12.9376		13.1271	13.0159	13.026
253069_at	HKL3	AT4G37840	HKL3 (HEXOKINASE-LIKE 3); ATP BINDING / FRUCTOKINASE/ GLUCOKINASE/ HEXOKINASE'	3	0.150041	0.942367	0.0455362	1.06136		3.70965	3.87532	3.78407		3.87532	3.87532	3.87532		3.96848	3.90043	4.01478
253088_at	FAH1	AT4G36220	FAH1 (FERULIC ACID 5-HYDROXYLASE 1); FERULATE 5-HYDROXYLASE/ MONOOXYGENASE'	3	0.895626	0.986547	0.033842	1.33044		9.94811	9.89168	10.1134		10.2505	9.83953	9.92179		10.2742	10.4375	10.5358
253102_at	---	AT4G36105	unknown protein	3	0.537014	1.03599	0.0208839	1.17527		4.52412	4.60129	4.52956		4.53649	4.36417	4.60129		4.74421	4.75185	4.70488
253119_at	---	AT4G35980	unknown protein	3	0.239202	1.08818	0.0475917	1.15818		8.0837	7.88657	8.10624		7.85896	7.84567	8.00611		7.98942	8.14999	8.20691
253122_at	---	AT4G35990	putative protein	3	0.581865	1.03803	0.0297844	1.14078		6.10606	6.31794	6.29281		6.17512	6.08734	6.29281		6.34815	6.34809	6.4291
253198_at	---	AT4G35360	Uncharacterised conserved protein	3	0.232123	1.08512	0.0412201	1.25373		8.77414	8.70782	8.8672		8.78837	8.65441	8.55283		9.07645	8.78837	9.10948
253216_at	---	AT4G34960	Cyclophilin-like peptidyl-prolyl cis-trans isomerase family protein;	3	0.0568122	1.17594	0.0320323	1.28278		7.74335	7.6769	7.85793		7.43518	7.46193	7.67964		7.69337	8.02813	7.93307
253298_at	---	AT4G33560	Wound-responsive family protein;	3	0.339796	0.649319	0.0458974	1.55915		6.8241	5.03851	6.34833		6.34141	6.92479	6.81375		7.52617	7.4855	6.99056
253427_at	---	AT4G32390	Nucleotide-sugar transporter family protein	3	0.203439	1.10518	0.00605174	1.12839		9.92603	9.98739	10.2306		9.91308	9.88264	9.91544		10.0861	10.1385	10.0094
253611_at	NAP15	AT4G30300	ATNAP15; TRANSPORTER'	3	0.532212	0.984761	0.0236067	1.08719		3.82772	3.76852	3.72703		3.76974	3.81135	3.80865		3.9701	3.93379	3.84768
253642_at	---	AT4G29960	unknown protein	3	0.20069	1.11201	0.0391417	1.11954		8.93492	8.90836	9.19162		8.8198	8.81787	8.93774		8.99913	8.95589	9.10912
253873_at	PRA1.H	AT4G27540	PRA1.H (PRENYLATED RAB ACCEPTOR 1.H)'	3	0.285954	1.0916	0.03775	1.21293		7.68118	7.65084	7.92684		7.57595	7.57773	7.72585		7.7839	7.85146	8.07966
253887_at	OPT6	AT4G27730	OPT6 (OLIGOPEPTIDE TRANSPORTER 1); OLIGOPEPTIDE TRANSPORTER'	3	0.553638	0.924325	0.0312523	1.2707		8.38243	8.14543	8.68995		8.37797	8.54799	8.63244		8.79119	9.05255	8.75155
253948_at	---	AT4G26940	Galactosyltransferase family protein;	3	0.0618612	1.11166	0.0461544	1.1707		9.20278	9.27177	9.2701		9.1184	8.9846	9.18352		9.20073	9.34065	9.42725
254004_at	EMB1027	AT4G26300	EMB1027 (EMBRYO DEFECTIVE 1027); ATP BINDING / AMINOACYL-TRNA LIGASE/ ARGININE-TRNA LIGASE/ NUCLEOTIDE BINDING'	3	0.399049	1.07625	0.0418728	1.15026		8.7948	8.63456	8.95767		8.63643	8.62612	8.80643		8.7948	8.95269	8.92739
254037_at	ATGDU2	AT4G25760	ATGDU2 (ARABIDOPSIS THALIANA GLUTAMINE DUMPER 2)'	3	0.0959692	1.01816	0.0451657	1.13398		4.31903	4.30721	4.31903		4.26596	4.30077	4.30063		4.39033	4.41334	4.60789
254087_at	---	AT4G24840	unknown protein	3	0.552991	1.03492	0.036249	1.04258		8.79849	9.02477	8.80621		8.80892	8.85987	8.81212		8.89284	8.85987	8.90866
254093_at	ATMC2	AT4G25110	ATMC2 (METACASPASE 2); CYSTEINE-TYPE ENDOPEPTIDASE'	3	0.974924	1.00242	0.0120848	1.25445		9.29403	9.23349	9.53392		9.35353	9.24363	9.45381		9.74162	9.55122	9.7393
254111_at	PAP24	AT4G24890	PAP24 (PURPLE ACID PHOSPHATASE 24); ACID PHOSPHATASE/ PROTEIN SERINE/THREONINE PHOSPHATASE'	3	0.303747	1.09043	0.0406324	1.08655		4.21109	3.95906	4.2754		4.04479	4.07603	3.95004		4.19145	4.11832	4.12036
254156_at	RGTA1	AT4G24490	RAB GERANYLGERANYL TRANSFERASE ALPHA SUBUNIT 1'	3	0.32503	1.08443	0.0411007	1.19519		7.26699	7.39227	7.55267		7.37944	7.17522	7.30646		7.6204	7.39227	7.62019
254159_at	WRKY7	AT4G24240	WRKY7; CALMODULIN BINDING / TRANSCRIPTION FACTOR'	3	0.27125	1.05679	0.0191158	1.23046		9.33322	9.43988	9.28558		9.30748	9.19215	9.32001		9.58578	9.70541	9.42603
254162_at	---	AT4G24440	transcription initiation factor IIA gamma chain / TFIIA-gamma (TFIIA-S)	3	0.322991	1.10242	0.00651115	1.20903		9.5191	9.25864	9.63853		9.31141	9.25945	9.42337		9.61221	9.66987	9.53371
254272_at	---	AT4G22850	SNARE associated Golgi protein family;	3	0.137918	1.09873	0.0360493	1.26261		4.78011	4.78863	4.87352		4.8107	4.62789	4.59617		5.12695	4.8107	5.10633
254337_at	---	AT4G22060	F-box domain, cyclin-lik	3	0.26131	1.02918	0.0146721	1.07534		4.16107	4.06156	4.10079		4.0442	4.07372	4.08099		4.12474	4.21932	4.16922
254346_at	APG8A	AT4G21980	APG8A (AUTOPHAGY 8A); APG8 ACTIVATING ENZYME/ APG8-SPECIFIC PROTEASE/ ATG8 LIGASE'	3	0.483009	1.06912	0.0493189	1.18687		10.488	10.9034	10.6442		10.5403	10.5863	10.6197		10.6442	10.9596	10.884
254354_at	---	AT4G22370	unknown protein	3	0.310687	1.0249	0.0443532	1.05952		3.59709	3.6731	3.63328		3.56285	3.63328	3.6009		3.71175	3.63328	3.70224
254355_at	---	AT4G22380	Ribosomal protein L7Ae/L30e/S12e/Gadd45 family protein;	3	0.595985	1.06734	0.0328185	1.34141		7.73134	7.55363	7.99731		7.47511	7.71678	7.80832		7.9391	8.30981	8.02255
254428_at	ZAC	AT4G21160	ZAC; ARF GTPASE ACTIVATOR/ PHOSPHOLIPID BINDING'	3	0.993617	1.0005	0.0255335	1.11681		9.74475	10.0134	9.995		9.995	9.89919	9.85678		10.1154	10.1024	10.0114
254450_at	DOF4.5	AT4G21080	DNA-BINDING WITH ONE FINGER 4.5'	3	0.250033	1.04643	0.003856	1.1405		3.82703	3.72257	3.68837		3.70714	3.63436	3.70004		3.85211	3.83004	3.92838
254456_at	HAP6	AT4G21150	HAP6 (HAPLESS 6); DOLICHYL-DIPHOSPHOOLIGOSACCHARIDE-PROTEIN GLYCOTRANSFERASE'	3	0.594819	1.06635	0.0348049	1.17686		9.86267	9.64042	10.1364		9.70448	9.72905	9.92789		9.97069	10.1141	9.98148
254530_at	ARA7	AT4G19640	ARA7; GTP BINDING'	3	0.68448	1.00937	0.0119256	1.08312		12.0369	11.9616	12.0409		12.0241	12.0081	11.9669		12.0641	12.1462	12.1343
254705_at	RCAR11	AT4G17870	REGULATORY COMPONENT OF ABA RECEPTOR 11'	3	0.654204	1.03875	0.0441727	1.27965		9.96852	10.1429	10.2481		10.1818	9.91356	10.0996		10.34	10.64	10.2822
254751_at	---	AT4G13150	unknown protein	3	0.8921	0.9929	0.0171542	1.12855		3.94123	4.11016	4.1848		4.07913	4.10307	4.08483		4.18138	4.35622	4.25283
254752_at	---	AT4G13160	unknown protein	3	0.225632	1.24239	0.0061845	1.24439		5.81145	6.38445	5.68913		5.62931	5.68795	5.62841		5.85804	6.091	5.94294
254834_at	CYP706A4	AT4G12300	CYP706A4; ELECTRON CARRIER/ HEME BINDING / IRON ION BINDING / MONOOXYGENASE/ OXYGEN BINDING'	3	0.523668	1.07867	0.0268358	1.22001		8.80688	9.27299	9.15336		8.90794	9.10192	8.89558		9.17244	9.39107	9.20262
254947_at	---	AT4G10990	copia-like retrotransposon family,	3	0.0658276	1.1157	0.0112031	1.03511		4.41527	4.19145	4.2868		4.16451	4.13471	4.12047		4.19145	4.19145	4.18613
254973_at	---	AT4G10460	copia-like retrotransposon famil	3	0.780676	0.992559	0.0321984	1.10291		3.90823	3.81042	3.83623		3.82401	3.89986	3.86334		3.98242	4.08942	3.93933
255017_at	CNX7	AT4G10100	CNX7; CATALYTIC'	3	0.780424	1.02211	0.0208896	1.10973		10.8558	10.9457	10.6107		10.7387	10.8473	10.7315		10.8805	10.9748	10.9129
255061_at	ATAPRL6	AT4G08930	ATAPRL6 (APR-LIKE 6)'	3	0.917558	1.02115	0.0431792	1.18264		9.14028	8.96379	9.84295		9.17043	9.25468	9.43133		9.48598	9.46789	9.62862
255131_at	---	AT4G08280	Thioredoxin superfamily protein;	3	0.442534	1.06234	0.0432538	1.19007		9.22908	9.00894	9.134		9.05987	8.89171	9.15872		9.17712	9.33716	9.34914
255201_at	---	AT4G07490	transposon protein -related	3	0.021615	0.961661	0.0218359	1.04741		3.53947	3.53327	3.50719		3.55933	3.58134	3.60846		3.6191	3.66327	3.66723
255299_at	---	AT4G04880	adenosine/AMP deaminase family protein;	3	0.0855473	1.05576	0.0307741	1.08115		7.80695	7.81176	7.81176		7.78721	7.6657	7.74272		7.86211	7.81176	7.85944
255496_at	BZO2H1	AT4G02640	BZO2H1; DNA BINDING / PROTEIN HETERODIMERIZATION/ SEQUENCE-SPECIFIC DNA BINDING / TRANSCRIPTION FACTOR'	3	0.191877	1.07131	0.0114881	1.18954		8.27412	8.43619	8.39779		8.21252	8.25334	8.3441		8.41878	8.54149	8.60092
255499_at	WDR5B	AT4G02730	HUMAN WDR5 (WD40 REPEAT) HOMOLOG B'	3	0.0509052	1.21308	0.0326483	1.196		6.97508	7.18426	7.00296		6.86948	6.85353	6.60327		7.05353	6.97508	7.07234
255515_at	---	AT4G02250	Plant invertase/pectin methylesterase inhibitor superfamily protein;	3	0.178333	1.201	0.0476771	1.22038		4.27054	3.86302	4.3276		3.80956	3.84029	4.0186		4.28357	3.99396	4.25292
255523_at	---	AT4G02320	Plant invertase/pectin methylesterase inhibitor superfamily;	3	0.252692	1.0695	0.0067438	1.1347		4.42631	4.47408	4.26811		4.22869	4.34626	4.30273		4.51847	4.43448	4.47168
255596_at	WRKY47	AT4G01720	WRKY47; TRANSCRIPTION FACTOR'	3	0.574539	1.05709	0.0283017	1.23099		9.43264	9.78198	9.51236		9.47117	9.63854	9.37696		9.6769	9.9077	9.80153
255619_s_at	---	AT4G01350	Cysteine/Histidine-rich C1 domain family protein;	3	0.339644	0.901425	0.000275263	1.11582		5.42164	5.58279	5.88071		5.79266	5.74898	5.79266		5.92529	5.93404	5.94929
255688_at	RH8	AT4G00660	RNAHELICASE-LIKE 8'	3	0.0803346	1.15073	0.0296344	1.20222		8.33065	8.50514	8.28852		8.27281	8.06143	8.18244		8.40396	8.56834	8.34146
255696_at	GAE3	AT4G00110	GAE3 (UDP-D-GLUCURONATE 4-EPIMERASE 3); UDP-GLUCURONATE 4-EPIMERASE/ CATALYTIC'	3	0.436625	1.03505	0.0357259	1.08711		7.27852	7.17113	7.29963		7.27852	7.14564	7.17602		7.28673	7.33525	7.33969
255711_at	---	AT4G00090	Transducin/WD40 repeat-like superfamily protein;	3	0.165676	1.11548	0.0476681	1.16455		8.4213	8.61531	8.47939		8.21721	8.46585	8.35993		8.47939	8.58188	8.64106
255778_at	PSP	AT1G18640	PSP (3-PHOSPHOSERINE PHOSPHATASE); PHOSPHOSERINE PHOSPHATASE'	3	0.401735	1.06024	0.0374927	1.14101		7.73622	7.96956	7.92573		7.71255	7.77687	7.88892		7.88892	8.03362	8.02672
255883_at	---	AT1G20270	2-oxoglutarate (2OG) and Fe(II)-dependent oxygenase superfamily protein;	3	0.296725	1.10556	0.00819822	1.311		6.77261	6.44413	6.73527		6.46642	6.43403	6.61723		7.03961	6.78021	6.86985
255951_at	MUB6	AT1G22050	MUB6 (MEMBRANE-ANCHORED UBIQUITIN-FOLD PROTEIN 6 PRECURSOR)'	3	0.377338	1.07069	0.0297869	1.25289		7.34033	7.45686	7.15174		7.13913	7.24652	7.26764		7.33541	7.66861	7.62506
255960_at	---	AT1G22140	unknown protein	3	0.975468	1.003	0.041038	1.15691		9.36258	9.50922	9.75896		9.6176	9.38457	9.61564		9.72535	9.7434	9.7799
256102_at	---	AT1G13680	PLC-like phosphodiesterases superfamily protein;	3	0.200371	1.05367	0.0416567	1.10858		3.95105	3.97339	3.89221		3.81913	3.82373	3.94753		3.9901	3.96189	4.08454
256214_x_at	---	AT1G51000	unknown protein	3	0.0564373	1.06597	0.0171306	1.09231		3.47872	3.47872	3.5858		3.40906	3.4175	3.44019		3.47872	3.57215	3.59804
256373_at	SGA2	AT1G66740	SGA2'	3	0.0722637	1.18635	0.0482221	1.25513		7.84186	8.05476	8.01656		7.62843	7.65392	7.89124		7.92281	8.24483	7.98948
256391_at	---	AT3G06090	unknown protein	3	0.712774	1.02286	0.0367583	1.04042		4.05459	4.19767	3.91511		4.01205	4.0029	4.05459		4.05459	4.08635	4.10011
256409_at	---	AT1G66620	Protein with RING/U-box and TRAF-like domains;	3	0.058524	1.21713	0.0239855	1.32958		5.26897	5.24211	5.40425		4.82575	5.17557	5.06354		5.33891	5.5985	5.36038
256512_at	---	AT1G33265	Transmembrane proteins 14C;	3	0.223488	1.13126	0.0167034	1.21633		6.61643	6.32949	6.69291		6.4474	6.38343	6.27419		6.52312	6.69291	6.7366
256677_at	PHF1	AT3G52190	PHF1 (PHOSPHATE TRANSPORTER TRAFFIC FACILITATOR1); NUCLEOTIDE BINDING'	3	0.452147	1.08288	0.0486091	1.25247		9.39828	9.49372	9.71654		9.4463	9.24081	9.57681		9.61862	9.7188	9.90085
256682_at	LTA3	AT3G52200	LTA3; ATP BINDING / DIHYDROLIPOYLLYSINE-RESIDUE ACETYLTRANSFERASE'	3	0.318563	1.04736	0.00302431	1.09986		9.29836	9.3865	9.19593		9.24904	9.19589	9.2356		9.34208	9.40462	9.3458
256722_at	---	AT2G34050	INVOLVED IN: protein complex assembly;	3	0.830731	1.01538	0.0479962	1.15115		6.87038	6.8446	7.08542		6.86025	6.84055	7.03353		7.0147	7.18291	7.14594
256889_at	ING1	AT3G24010	ING1 (INHIBITOR OF GROWTH 1); DNA BINDING / METHYLATED HISTONE RESIDUE BINDING'	3	0.85205	1.03222	0.0262423	1.12142		8.21745	9.00741	8.64066		8.48242	8.64066	8.60518		8.70355	8.72832	8.79236
257031_at	FUT11	AT3G19280	FUT11 (FUCOSYLTRANSFERASE 11); 4-GALACTOSYL-N-ACETYLGLUCOSAMINIDE 3-ALPHA-L-FUCOSYLTRANSFERASE/ FUCOSYLTRANSFERASE/ TRANSFERASE, TRANSFERRING GLYCOSYL GROUPS'	3	0.565358	0.977126	0.0343184	1.18888		5.30862	5.43829	5.32528		5.43829	5.32511	5.40895		5.47518	5.72764	5.71835
257152_at	PUX1	AT3G27310	PUX1 (PLANT UBX DOMAIN-CONTAINING PROTEIN 1)'	3	0.79207	1.01555	0.011847	1.13644		8.2698	8.37375	8.49894		8.26932	8.40302	8.40338		8.53957	8.50919	8.58052
257231_at	DEGP12	AT3G16550	DEGP12 (DEGP PROTEASE 12); CATALYTIC/ PROTEIN BINDING / SERINE-TYPE ENDOPEPTIDASE/ SERINE-TYPE PEPTIDASE'	3	0.273705	1.09305	0.0488683	1.06099		3.92897	3.60507	3.81896		3.71121	3.62949	3.62721		3.71121	3.77741	3.73552
257389_at	---	AT2G17970	2-oxoglutarate (2OG) and Fe(II)-dependent oxygenase superfami	3	0.840441	1.01058	0.0296973	1.11695		5.35791	5.54902	5.55231		5.50905	5.49564	5.40898		5.70808	5.55231	5.63198
257475_at	---	AT1G80880	Tetratricopeptide repeat (TPR)-like superfamily protein;	3	0.498472	1.07086	0.0149639	1.14554		4.66912	4.24273	4.39033		4.35839	4.39033	4.25717		4.49091	4.49489	4.60816
257492_at	ARR19	AT1G49190	ARR19 (ARABIDOPSIS RESPONSE REGULATOR 19); TRANSCRIPTION FACTOR/ TWO-COMPONENT RESPONSE REGULATOR'	3	0.403289	1.05331	0.0110927	1.04654		4.2457	4.11044	4.37852		4.15915	4.15314	4.19758		4.2457	4.21534	4.2457
257605_at	---	AT3G13840	scarecrow transcription factor family protein; GRAS family transcription factor;	3	0.386665	1.04369	0.0333951	1.10428		3.85237	3.73945	3.92059		3.84142	3.7462	3.7397		3.96203	3.84142	3.95317
257620_at	---	AT3G24850	unknown protein	3	0.359273	1.10899	0.0383625	1.09338		4.52449	4.42472	4.87637		4.52449	4.44181	4.41155		4.63793	4.52449	4.60183
257657_at	DDI1	AT3G13235	DNA-DAMAGE INDUCIBLE 1'	3	0.311686	1.07863	0.0207347	1.21011		9.77222	9.63767	9.65778		9.74334	9.48066	9.51607		9.82796	9.89863	9.83888
257678_at	RTL2	AT3G20420	RTL2 (RNASE THREE-LIKE PROTEIN 2); DOUBLE-STRANDED RNA BINDING / RIBONUCLEASE III'	3	0.765769	0.984131	0.0451887	1.12243		4.64893	4.48608	4.46424		4.61638	4.46997	4.58213		4.74711	4.6326	4.78864
257686_at	SDRB	AT3G12790	SDRB (SHORT-CHAIN DEHYDROGENASE-REDUCTASE B); BINDING / CATALYTIC/ OXIDOREDUCTASE'	3	0.401201	1.07451	0.021376	1.21993		10.4623	10.4701	10.7527		10.5595	10.4	10.4145		10.6052	10.7741	10.8551
257844_at	---	AT3G28480	Oxoglutarate/iron-dependent oxygenase;	3	0.471901	1.15386	0.0378588	1.46402		10.0055	9.42992	10.0512		9.575	9.37043	9.92175		10.0773	10.0242	10.4154
257913_at	LAG1	AT3G25540	LAG1'	3	0.158132	1.17397	0.0142525	1.3412		8.50454	8.50571	8.83389		8.49764	8.24361	8.40872		8.71885	8.99116	8.71051
258019_at	---	AT3G19470	F-box and associated interaction domains-containing protein;	3	0.331637	1.07907	0.0489892	1.22831		5.05482	5.09981	4.9763		5.10627	4.89465	4.80065		5.23359	5.35818	5.09981
258064_at	CYP72A14	AT3G14680	CYP72A14; ELECTRON CARRIER/ HEME BINDING / IRON ION BINDING / MONOOXYGENASE/ OXYGEN BINDING'	3	0.669659	1.05136	0.0305906	1.12939		8.35482	8.79113	8.30513		8.41676	8.46406	8.35347		8.64515	8.4838	8.632
258155_at	RACK1C_AT	AT3G18130	RACK1C_AT (RECEPTOR FOR ACTIVATED C KINASE 1 C); NUCLEOTIDE BINDING'	3	0.236622	1.28309	0.0274438	1.35984		9.61842	9.11875	9.93228		9.10046	9.10846	9.38167		9.46157	9.85912	9.60023
258193_at	PME31	AT3G29090	PECTINESTERASE FAMILY PROTEIN'	3	0.0506802	1.16104	0.0293401	1.15421		8.19097	8.01189	8.28725		7.91468	7.93939	7.98979		8.02123	8.20746	8.23588
258272_at	---	AT3G15610	Transducin/WD40 repeat-like superfamily protein;	3	0.976977	1.00183	0.0220976	1.11742		9.36165	9.65262	9.48885		9.43404	9.54423	9.51694		9.62088	9.73469	9.62016
258290_at	---	AT3G23460	S-adenosyl-L-methionine-dependent methyltransferases superfamily protein;	3	0.497222	1.02732	0.0229843	1.11096		3.39509	3.51976	3.5341		3.39958	3.44116	3.49154		3.64673	3.51622	3.62475
258329_at	ATPDIL1-6	AT3G16110	ATPDIL1-6 (PDI-LIKE 1-6); PROTEIN DISULFIDE ISOMERASE'	3	0.0776855	1.0658	0.0145088	1.11941		7.99041	7.9123	8.04898		7.87687	7.90747	7.89156		8.0045	8.01541	8.14422
258362_at	---	AT3G14280	unknown protein	3	0.549363	1.10369	0.043305	1.37415		6.94105	7.63203	7.44075		7.31093	7.08153	7.19436		7.34159	7.73813	7.88273
258363_at	ATPMEPCRC	AT3G14300	ATPMEPCRC; PECTINESTERASE'	3	0.646519	0.995895	0.0427988	1.00512		4.15103	4.1581	4.11927		4.15103	4.14804	4.14714		4.1584	4.15103	4.15889
258406_at	ATRBL14	AT3G17615	ATRBL14 (ARABIDOPSIS RHOMBOID-LIKE PROTEIN 14); ZINC ION BINDING'	3	0.304363	1.10555	0.024236	1.2462		7.45285	7.50743	7.72487		7.53887	7.24823	7.46374		7.75228	7.63279	7.81837
258489_at	GRF7	AT3G02520	GRF7 (GENERAL REGULATORY FACTOR 7); PROTEIN BINDING / PROTEIN PHOSPHORYLATED AMINO ACID BINDING'	3	0.27754	1.05951	0.0394759	1.09212		11.1055	10.9163	10.9953		10.9901	10.8752	10.9017		10.9901	11.1002	11.0581
258571_at	ANAC048	AT3G04420	ANAC048 (ARABIDOPSIS NAC DOMAIN CONTAINING PROTEIN 48); TRANSCRIPTION FACTOR'	3	0.271658	1.1417	0.028651	1.38783		5.20913	5.17958	5.11319		4.69905	5.18292	5.04639		5.30729	5.52675	5.51282
258584_at	SIP1A	AT3G04090	SIP1A (SMALL AND BASIC INTRINSIC PROTEIN 1A); WATER CHANNEL'	3	0.496247	1.06402	0.0400032	1.16594		10.6033	10.6179	10.8822		10.6516	10.4644	10.7189		10.873	10.7693	10.8569
258593_at	---	AT3G04480	endoribonucleases	3	0.0855065	1.06328	0.0395884	1.25491		9.01005	9.01005	9.01005		9.00184	8.88311	8.87964		9.01981	9.34613	9.3814
258604_at	MCC1	AT3G02980	MEIOTIC CONTROL OF CROSSOVERS1'	3	0.986148	0.998765	0.00429251	1.28443		4.92156	5.18241	5.18241		5.00179	5.18241	5.10752		5.56251	5.40698	5.4056
258615_at	---	AT3G02740	Eukaryotic aspartyl protease family protein;	3	0.388031	1.10662	0.0301527	1.18779		9.71824	10.1935	10.089		9.79499	9.85906	9.90825		9.95236	10.1336	10.2212
258657_at	---	AT3G09890	Ankyrin repeat family protein	3	0.274069	1.14226	0.0461159	1.20734		7.51319	7.41731	7.90098		7.40691	7.4118	7.43708		7.51319	7.68137	7.87671
258668_at	---	AT3G08780	unknown protein	3	0.77708	1.02282	0.0221333	1.10702		7.17033	7.52789	7.42353		7.38467	7.30598	7.33343		7.45643	7.56762	7.44007
258710_s_at	---	AT3G09800	SNARE-like superfamily protein;	3	0.357192	1.1092	0.0274926	1.18758		7.65833	7.59439	7.97059		7.64409	7.43575	7.69494		7.80922	7.81987	7.88974
258838_at	---	AT3G07140	GPI transamidase component Gpi16 subunit family protein;	3	0.0916801	1.06982	0.00221542	1.14998		8.46532	8.3417	8.36527		8.33642	8.29242	8.25137		8.49455	8.53815	8.45234
258862_at	MPPBETA	AT3G02090	MITOCHONDRIAL PROCESSING PEPTIDASE BETA SUBUNIT, PUTATIVE'	3	0.0741997	1.0602	0.0358619	1.18686		11.891	11.9009	11.8615		11.8693	11.7607	11.7704		11.8821	12.1312	12.1286
258879_at	---	AT3G03270	Adenine nucleotide alpha hydrolases-like superfamily protein;	3	0.940118	1.01187	0.00749634	1.63748		8.99918	8.44991	8.99918		8.59253	8.99918	8.8055		9.4001	9.75248	9.37905
258978_at	---	AT3G09320	DHHC-type zinc finger family protein;	3	0.500194	1.09474	0.0186519	1.13195		7.90708	8.5045	8.24991		8.12088	8.09847	8.05037		8.19258	8.36193	8.25163
259027_at	---	AT3G09280	unknown protein	3	0.7753	0.980129	0.0317499	1.05597		4.66399	4.43847	4.76107		4.66399	4.64544	4.64096		4.67695	4.76527	4.74388
259041_at	ATCSLC6	AT3G07330	ATCSLC6 (CELLULOSE-SYNTHASE LIKE C6); CELLULOSE SYNTHASE/ TRANSFERASE, TRANSFERRING GLYCOSYL GROUPS'	3	0.786139	1.01531	0.0306355	1.12744		7.42642	7.58619	7.58619		7.48806	7.61519	7.42978		7.63563	7.70102	7.71553
259152_at	---	AT3G10210	SEC14 cytosolic factor family protein / phosphoglyceride transfer family protein;	3	0.545153	1.03913	0.035055	1.24829		7.51795	7.78987	7.71697		7.6461	7.62709	7.58548		7.71208	8.06366	8.04279
259200_at	OPS	AT3G09070	glycine-rich protein	3	0.0500106	1.11213	0.035616	1.05546		4.64566	4.74287	4.55915		4.54844	4.46375	4.47551		4.56417	4.59294	4.56417
259209_at	---	AT3G09160	RNA-binding (RRM/RBD/RNP motifs) family protein	3	0.561907	1.01865	0.0259664	1.05783		4.03336	4.12474	4.17129		4.06231	4.09808	4.08902		4.12474	4.15873	4.20928
259369_s_at	---	AT1G69150	Cysteine/Histidine-rich C1 domain family protein;	3	0.706718	1.01587	0.0289038	1.13307		3.99418	4.02405	4.02405		3.96143	3.91339	4.09931		4.21814	4.16721	4.12949
259411_at	---	AT1G13410	Tetratricopeptide repeat (TPR)-like superfamily protein;	3	0.0775407	1.1083	0.0448266	1.09484		4.98425	4.80677	5.00285		4.81964	4.77515	4.75403		4.90018	5.00001	4.84078
259421_at	---	AT1G13910	Leucine-rich repeat (LRR) family protein;	3	0.437106	1.07671	0.0479225	1.11921		6.92578	7.31899	7.06892		6.99236	6.93252	7.06892		7.2309	7.0635	7.18685
259497_at	---	AT1G15860	Defective-in-cullin neddylation protein	3	0.23383	1.11253	0.00606814	1.25765		8.83606	9.11248	9.14819		8.82634	8.84297	8.96587		9.11934	9.18656	9.32148
259520_at	---	AT1G12320	unknown protein	3	0.194757	1.55783	0.0308921	1.5808		5.45186	6.77117	6.13277		5.5679	5.20758	5.66171		6.02485	6.49833	5.89597
259536_s_at	ATCOAB	AT5G02080	ATCOAB (4-PHOSPHO-PANTO-THENOYLCYSTEINE SYNTHETASE); CATALYTIC/ PHOSPHOPANTOTHENATE--CYSTEINE LIGASE'	3	0.522422	1.13551	0.0413888	1.18778		6.92584	7.57328	6.74858		6.84742	7.02948	6.82078		7.26534	7.1423	7.03484
259588_at	---	AT1G27930	unknown protein	3	0.290996	1.07645	0.000376188	1.16844		9.92132	9.82444	10.105		9.83606	9.80789	9.88791		10.0655	10.0829	10.0573
259608_at	ECT9	AT1G27960	ECT9 (EVOLUTIONARILY CONSERVED C-TERMINAL REGION 9)'	3	0.475516	1.03315	0.0399674	1.23872		5.73869	5.56219	5.73869		5.6331	5.62491	5.64042		5.73869	5.94884	6.13744
259675_at	CCP2	AT1G77710	CONSERVED IN CILIATED SPECIES AND IN THE LAND PLANTS 2'	3	0.220814	1.05194	0.0401496	1.17289		10.9957	11.1135	11.1342		11.0376	10.9596	11.0271		11.0739	11.3319	11.3087
259692_at	---	AT1G63080	Transacting siRNA generating locus. Is targeted by TAS2-derived	3	0.372965	1.02484	0.0474568	1.09432		3.8919	3.83349	3.92307		3.8919	3.81893	3.83144		3.99289	4.0476	3.8919
259706_at	---	AT1G77540	Encodes a H3/H4 histone acetyltransferase. Belongs to the GNAT family,	3	0.591013	1.11693	0.00110264	1.2784		7.75898	8.26599	8.69622		8.03089	8.08253	8.12914		8.43095	8.36515	8.50949
259709_at	---	AT1G77655	unknown protein	3	0.0632342	1.11579	0.0163876	1.07208		4.6733	4.49262	4.49807		4.39032	4.44711	4.35239		4.51547	4.49262	4.48298
259716_at	---	AT1G61000	unknown protein	3	0.56356	0.971452	0.0392992	1.09197		6.97323	7.12879	7.0003		7.00269	7.15881	7.06617		7.17942	7.22406	7.205
259787_at	---	AT1G29460	SAUR-like auxin-responsive protein family ;	3	0.123796	1.03413	0.00474934	1.08004		3.70913	3.63863	3.70913		3.63623	3.62289	3.65251		3.75138	3.70913	3.78439
259853_at	PSY1R	AT1G72300	PSY1 RECEPTOR'	3	0.950221	0.995454	0.0452018	1.22162		7.15005	7.43984	7.29058		7.29053	7.20664	7.40303		7.46411	7.77718	7.5253
259883_at	---	AT1G76400	Ribophorin I;	3	0.114212	1.18966	0.0404411	1.23777		9.22606	8.94103	9.15324		8.85806	8.69628	9.01435		9.02494	9.23126	9.23572
259899_at	---	AT1G71210	Pentatricopeptide repeat (PPR) superfamily protein;	3	0.409304	1.13107	0.0204813	1.30769		6.09152	6.66647	6.28186		6.17129	6.31429	6.02118		6.39319	6.67545	6.59917
260076_at	---	AT1G73630	EF hand calcium-binding protein family	3	0.324449	1.19889	0.0462168	1.4587		8.96445	8.24061	8.86415		8.47857	8.38744	8.41812		8.65026	8.90166	9.36625
260078_at	GIP2	AT1G73790	GCP3-INTERACTING PROTEIN 2'	3	0.342467	1.06769	0.00457284	1.16838		7.93566	7.85871	8.10729		7.90279	7.78515	7.93026		8.06936	8.11659	8.10577
260085_at	---	AT1G63290	Aldolase-type TIM	3	0.0831561	1.11774	0.00961125	1.25914		9.28968	9.44885	9.44885		9.3234	9.15357	9.22866		9.50076	9.70397	9.49821
260122_at	---	AT1G33900	P-loop containing nucleoside triphosphate hydrolases superfamily protein;	3	0.397218	1.05438	0.0346523	1.36611		4.81716	4.83941	4.86099		4.81857	4.60883	4.86099		5.49421	5.0984	5.04601
260201_at	---	AT1G67600	Acid phosphatase/vanadium-dependent haloperoxidase-related protein;	3	0.278779	1.211	0.00964247	1.14775		4.94332	5.1127	5.64458		4.91704	4.91043	5.04454		5.15448	5.11369	5.20028
260281_at	---	AT1G80500	SNARE-like superfamily protein;	3	0.194637	1.06812	0.0325075	1.08965		9.11148	9.03455	9.20193		9.07941	8.95564	9.02769		9.11148	9.12933	9.19352
260322_at	---	AT1G63890	unknown protein	3	0.063976	1.06533	0.0487404	1.10181		8.63618	8.52651	8.60065		8.48195	8.53574	8.47174		8.58787	8.73926	8.58191
260351_at	RRG	AT1G69380	RETARDED ROOT GROWTH'	3	0.256369	1.1237	0.0343319	1.22625		5.78844	5.54902	5.94019		5.60613	5.4975	5.66927		5.84754	5.747	6.06113
260545_at	ATGPX3	AT2G43350	ATGPX3 (GLUTATHIONE PEROXIDASE 3); GLUTATHIONE PEROXIDASE'	3	0.737172	1.01462	0.0405085	1.12222		8.91799	8.98621	8.80633		8.91444	8.90334	8.82991		8.9843	9.16122	9.00125
260582_at	---	AT2G47200	unknown protein	3	0.195992	1.17259	0.00445637	1.12219		3.99822	4.48499	4.16736		4.00022	4.0336	3.92764		4.13923	4.18197	4.13923
260680_s_at	GATA10	AT1G08000	GATA TRANSCRIPTION FACTOR 10'	3	0.0753244	1.04831	0.0345988	1.12756		4.86811	4.90333	4.85488		4.83814	4.82828	4.7557		5.04532	5.02831	4.86811
260823_at	DRIP1	AT1G06770	DRIP1 (DREB2A-INTERACTING PROTEIN 1); PROTEIN BINDING / UBIQUITIN-PROTEIN LIGASE/ ZINC ION BINDING'	3	0.326841	1.05706	0.0338999	1.14672		6.88546	6.95494	6.87772		6.72023	6.81134	6.94638		6.9872	7.01066	7.07265
260864_at	---	AT1G43880	unknown protein	3	0.975622	0.998663	0.0213999	1.05971		3.4716	3.48485	3.65932		3.54406	3.51065	3.56685		3.66191	3.61876	3.59189
261132_at	TGD1	AT1G19800	TGD1 (TRIGALACTOSYLDIACYLGLYCEROL 1); LIPID TRANSPORTER'	3	0.673541	1.03296	0.0494214	1.08586		8.25689	7.91798	8.06674		8.08752	7.97363	8.04012		8.08593	8.17987	8.192
261289_at	---	AT1G37000	Beta-galactosidase related protein	3	0.553365	0.985744	0.0215868	1.09192		3.9806	3.95341	3.97086		4.0157	4.02375	3.92757		4.07106	4.15759	4.11897
261313_at	DD11	AT1G52970	DOWNREGULATED IN DIF1 11'	3	0.658693	1.01654	0.0207622	1.10157		4.04506	4.21362	4.10037		4.10037	4.08729	4.10037		4.15003	4.28597	4.27073
261334_at	---	AT1G44960	SNARE associated Golgi protein family	3	0.971152	0.997216	0.0312336	1.09481		7.44561	7.61939	7.8036		7.58822	7.59813	7.69431		7.81823	7.72188	7.73261
261348_at	TED3	AT1G79810	TED3 (REVERSAL OF THE DET PHENOTYPE 3); PROTEIN BINDING / ZINC ION BINDING'	3	0.18271	1.05804	0.0109454	1.166		7.59538	7.59538	7.46064		7.51042	7.45994	7.43683		7.61154	7.79313	7.66723
261676_at	SLP2	AT1G18480	SHEWENELLA-LIKE PROTEIN PHOSPHATASE 2'	3	0.182808	1.10246	0.0102984	1.20542		8.59311	8.74696	8.80711		8.62656	8.45889	8.63955		8.89972	8.86221	8.77166
261729_s_at	HXK3	AT1G47840	HXK3 (HEXOKINASE 3); ATP BINDING / FRUCTOKINASE/ GLUCOKINASE/ HEXOKINASE'	3	0.202377	1.17435	0.00672581	1.52207		4.44721	4.20992	4.71853		4.19806	4.19502	4.28699		4.63933	4.76302	5.09582
261808_at	DRT111	AT1G30480	DRT111; NUCLEIC ACID BINDING / NUCLEOTIDE BINDING'	3	0.0805	1.12554	0.0471617	1.22154		7.50459	7.65099	7.59334		7.38335	7.32058	7.53314		7.53762	7.8612	7.70438
261839_at	---	AT1G16040	unknown protein	3	0.603633	1.03951	0.0198714	1.21598		7.41169	7.62726	7.48066		7.43096	7.59097	7.32998		7.70841	7.67701	7.81283
261911_at	---	AT1G80750	Ribosomal protein L30/L7 family protein;	3	0.140111	1.18177	0.0383227	1.19475		8.82751	8.78915	9.11866		8.55877	8.63009	8.8236		8.8236	8.98487	8.97412
262028_at	AtTCP23	AT1G35560	Encodes a member of the TCP-P subfamily	3	0.721055	1.03243	0.0399406	1.24779		6.27206	6.05119	6.41921		6.30465	6.10862	6.19106		6.31289	6.60265	6.64689
262093_at	---	AT1G56145	Leucine-rich repeat transmembrane protein kinase	3	0.329982	1.18325	0.0497401	1.1824		7.72296	8.42838	8.05945		7.70666	7.83945	7.93642		7.93642	8.10324	8.16801
262134_at	AST56	AT1G77990	AST56; SULFATE TRANSMEMBRANE TRANSPORTER'	3	0.726193	0.979709	0.0135713	1.22058		7.10488	7.29216	7.16072		7.1022	7.27214	7.27214		7.47067	7.61126	7.42726
262158_at	---	AT1G52540	Protein kinase superfamily protein;	3	0.493059	1.07179	0.0239773	1.18699		6.81291	7.06451	7.22775		7.02301	6.93755	6.84455		7.15544	7.09304	7.29856
262241_at	---	AT1G48390	RNI-like superfamily protein;	3	0.477446	1.01591	0.0037052	1.18542		4.04899	4.06998	4.02796		4.02036	3.98436	4.07389		4.31095	4.31404	4.1898
262328_at	---	AT1G64100	pentatricopeptide (PPR) repeat-containing protein;	3	0.887736	1.00546	0.0483948	1.12169		4.15889	4.15889	4.04036		4.04205	4.15889	4.13363		4.38552	4.23659	4.20948
262340_at	ANAC027	AT1G64105	ANAC027 (ARABIDOPSIS NAC DOMAIN CONTAINING PROTEIN 27); TRANSCRIPTION FACTOR'	3	0.231723	1.13704	0.0170876	1.30446		7.53749	7.34893	7.75537		7.46513	7.33993	7.28089		7.63487	7.94206	7.65938
262410_at	---	AT1G34770	MAGE protein	3	0.322939	1.06208	0.0237922	1.11103		4.7828	4.91053	5.00238		4.81312	4.88101	4.74089		4.91001	4.9805	5.00019
262417_at	ATSIRB	AT1G50170	ATSIRB (ARABIDOPSIS THALIANA SIROHYDROCHLORIN FERROCHELATASE B); SIROHYDROCHLORIN FERROCHELATASE'	3	0.652405	1.02851	0.0434048	1.11191		8.86319	8.71421	8.97929		8.83792	8.74568	8.85143		8.89783	9.0578	8.93852
262583_at	PSS1	AT1G15110	PHOSPHATIDYLSERINE SYNTHASE 1'	3	0.444515	1.08225	0.0283642	1.13616		7.86613	8.26501	8.21797		8.08311	7.97033	7.95358		8.14592	8.13279	8.28081
262602_at	---	AT1G15270	Translation machinery associated TMA7;	3	0.193656	1.13099	0.0123718	1.19867		10.3045	10.6049	10.5086		10.3799	10.1586	10.3466		10.5845	10.5344	10.5506
262647_at	---	AT1G14020	O-fucosyltransferase family protein;	3	0.533475	0.963075	0.011422	1.09705		6.76138	6.90602	6.6482		6.87752	6.8092	6.79172		6.99666	6.96703	6.91561
262751_at	---	AT1G16310	Cation efflux family protein	3	0.407455	0.927465	0.02552	1.2091		5.56938	5.83986	5.4668		5.76447	5.76263	5.67484		6.12881	6.0509	5.84404
262821_at	---	AT1G11800	endonuclease/exonuclease/phosphatase family protein;	3	0.767953	1.03721	0.0256663	1.19922		7.22562	6.72944	7.22782		6.96641	7.06916	6.98918		7.11071	7.36763	7.33267
262826_at	CYP71B2	AT1G13080	CYP71B2 (CYTOCHROME P450 71B2); ELECTRON CARRIER/ HEME BINDING / IRON ION BINDING / MONOOXYGENASE/ OXYGEN BINDING'	3	0.551884	0.93967	0.0355668	1.15894		8.76434	9.05588	9.14638		8.94543	9.08685	9.20364		9.31446	9.30556	9.25434
262916_at	ATGSTU16	AT1G59700	ATGSTU16 (GLUTATHIONE S-TRANSFERASE TAU 16); GLUTATHIONE TRANSFERASE'	3	0.966486	0.996229	0.0276303	1.19394		9.06673	9.33771	9.43432		9.40497	9.21258	9.23755		9.51718	9.44871	9.6564
262946_at	---	AT1G79390	unknown protein	3	0.216152	1.17805	0.0440682	1.22497		8.23112	8.05599	8.57093		7.95379	8.09668	8.09837		8.14288	8.47354	8.41064
263033_s_at	---	AT1G23950	unknown protein	3	0.227152	1.0705	0.0185646	1.1456		9.59523	9.47462	9.6043		9.53101	9.49306	9.35522		9.63337	9.70573	9.62848
263079_at	---	AT2G05390	copia-like retrotransposon family,	3	0.180425	1.02844	0.0291555	1.05219		4.0186	4.01334	4.06626		3.95784	4.0186	4.00038		4.06159	4.09772	4.03768
263130_at	POLD3	AT1G78650	POLD3; DNA-DIRECTED DNA POLYMERASE'	3	0.193376	1.15185	0.0146608	1.28393		5.12027	4.86385	5.13327		4.98067	4.86612	4.65872		5.12027	5.24319	5.22376
263162_at	SPL2	AT1G54150	SP1-LIKE 2'	3	0.266514	1.09226	0.0448205	1.18547		8.67307	8.59911	8.88131		8.51689	8.57777	8.67686		8.6772	8.87846	8.95222
263167_at	---	AT1G03030	P-loop containing nucleoside triphosphate hydrolases superfamily protein;	3	0.910218	0.98825	0.0478772	1.22204		7.81596	7.627	7.98612		7.94991	7.6267	7.90364		8.07151	8.05688	8.21972
263203_at	CHR31	AT1G05490	CHR31 (CHROMATIN REMODELING 31); ATP BINDING / DNA BINDING / HELICASE/ NUCLEIC ACID BINDING'	3	0.10736	1.04832	0.0471092	1.0932		3.70719	3.70458	3.76852		3.70719	3.65045	3.61841		3.85421	3.70719	3.80031
263250_at	---	AT2G31390	pfkB-like carbohydrate kinase	3	0.744417	1.0316	0.0300191	1.29082		10.7355	10.654	10.9184		10.8365	10.5174	10.8193		11.0639	10.9824	11.2317
263276_at	CYP705A13	AT2G14100	CYP705A13; ELECTRON CARRIER/ HEME BINDING / IRON ION BINDING / MONOOXYGENASE/ OXYGEN BINDING'	3	0.94658	1.00332	0.0143949	1.13411		4.09948	4.13411	3.96514		4.13411	3.97792	4.07234		4.23077	4.28759	4.21068
263393_at	---	AT2G10500	unknown protein	3	0.126467	1.03604	0.00730237	1.09308		3.59414	3.59414	3.59045		3.50748	3.59414	3.52386		3.67536	3.69222	3.64311
263484_at	PS2	AT2G29900	PRESENILIN-2'	3	0.704111	1.01726	0.0180092	1.08004		7.74469	7.85483	7.94624		7.82413	7.85483	7.79272		7.93771	7.98174	7.88547
263541_at	---	AT2G24860	DnaJ/Hsp40 cysteine-rich domain superfamily protein;	3	0.342643	1.09373	0.0466524	1.22914		10.3582	10.3256	10.5623		10.3502	10.106	10.4021		10.5356	10.4915	10.7241
263553_at	PAP10	AT2G16430	PAP10 (PURPLE ACID PHOSPHATASE 10); ACID PHOSPHATASE/ PROTEIN SERINE/THREONINE PHOSPHATASE'	3	0.742794	1.02997	0.0437434	1.2499		10.3282	10.114	10.3575		10.3724	10.0463	10.2532		10.5965	10.3931	10.6478
263621_at	NRPB6B	AT2G04630	NRPB6B; DNA BINDING / DNA-DIRECTED RNA POLYMERASE'	3	0.271225	1.14471	0.0490523	1.24023		8.3239	8.44483	8.73276		8.16746	8.28128	8.46783		8.61472	8.46783	8.76583
263631_at	---	AT2G04900	unknown protein	3	0.230867	1.0656	0.00520624	1.17837		10.7015	10.8359	10.904		10.7684	10.6965	10.7015		10.9087	11.0499	10.9181
263663_at	C-NAD-MDH1	AT1G04410	CYTOSOLIC-NAD-DEPENDENT MALATE DEHYDROGENASE 1'	3	0.0775552	1.07414	0.00182179	1.1416		12.9967	13.0549	13.1147		12.9892	12.8924	12.9751		13.1462	13.1277	13.156
263836_at	RCAR9	AT2G40330	REGULATORY COMPONENTS OF ABA RECEPTOR 9'	3	0.0636147	1.33806	0.0083702	1.72044		8.73372	9.0731	9.27854		8.50964	8.5682	8.74711		9.09814	9.71022	9.36493
263892_at	RAX2	AT2G36890	RAX2 (REGULATOR OF AXILLARY MERISTEMS 2); DNA BINDING / TRANSCRIPTION FACTOR'	3	0.770157	0.987284	0.007991	1.11671		3.88876	3.78475	3.94525		3.91734	3.8189	3.9379		4.05797	4.02875	4.06518
263921_at	FBA6	AT2G36460	FRUCTOSE-BISPHOSPHATE ALDOLASE 6'	3	0.643477	1.04516	0.0291718	1.15907		10.3162	10.1554	10.5752		10.2561	10.3575	10.2422		10.5499	10.572	10.3728
263922_s_at	---	AT2G36580	Pyruvate kinase family protein	3	0.0866398	1.10197	0.000713423	1.28227		10.1026	9.91754	10.039		9.94007	9.8241	9.87467		10.2917	10.2389	10.1843
264024_at	---	AT2G21180	unknown protein	3	0.127003	1.21155	0.00963688	1.304		7.92174	8.37758	8.18732		7.85435	7.99834	7.80341		8.14193	8.40868	8.25429
264030_at	---	AT2G03770	Encodes a sulfotransferase with sulfating activity toward flavonoids, specifically kaempferol	3	0.141298	1.08847	0.0259617	1.10217		4.37145	4.14819	4.26022		4.119	4.12308	4.17089		4.32071	4.19145	4.32186
264170_at	---	AT1G02260	Divalent ion symporter;	3	0.995859	1.00066	0.0164852	1.40239		7.79198	7.58176	8.1229		7.9865	7.60974	7.89754		8.17077	8.32191	8.46475
264274_at	---	AT1G60320	Toll-Interleukin-Resistance (TIR) domain family protein;	3	0.121396	1.04756	0.0136912	1.11418		4.18794	4.27308	4.27308		4.2151	4.15038	4.16751		4.4052	4.32267	4.27308
264348_at	NRT1.1	AT1G12110	NRT1.1; NITRATE TRANSMEMBRANE TRANSPORTER/ TRANSPORTER'	3	0.723875	1.08427	0.0268124	1.33607		11.2075	10.7218	11.7908		11.1755	11.1113	11.0831		11.4125	11.3971	11.8143
264428_at	---	AT1G61790	Oligosaccharyltransferase complex/magnesium transporter family protein	3	0.31723	1.11331	0.031662	1.18125		11.4035	11.4862	11.7748		11.3492	11.3121	11.5386		11.5661	11.629	11.7257
264490_at	TOM20-2	AT1G27390	TOM20-2 (TRANSLOCASE OUTER MEMBRANE 20-2); P-P-BOND-HYDROLYSIS-DRIVEN PROTEIN TRANSMEMBRANE TRANSPORTER/ METAL ION BINDING'	3	0.120448	1.32756	0.034538	1.43092		8.75117	8.54461	9.08917		8.61489	8.14557	8.39816		8.74085	9.15205	8.81656
264498_at	DIS2	AT1G30825	DIS2 (DISTORTED TRICHOMES 2); STRUCTURAL MOLECULE'	3	0.223517	1.08768	0.0124503	1.24316		7.69609	7.53802	7.75193		7.44456	7.55195	7.62576		7.81966	7.76144	7.98321
264533_s_at	CAX5	AT1G55730	ATCAX5; CALCIUM:CATION ANTIPORTER/ CATION:CATION ANTIPORTER'	3	0.156711	1.08953	0.035012	1.16441		7.37153	7.60249	7.47059		7.39534	7.31778	7.36039		7.72368	7.46948	7.53915
264607_at	KAB1	AT1G04690	KAB1 (POTASSIUM CHANNEL BETA SUBUNIT); OXIDOREDUCTASE/ POTASSIUM CHANNEL'	3	0.272576	1.07732	0.0403283	1.13044		11.4053	11.233	11.4344		11.3516	11.1688	11.23		11.3516	11.4503	11.4791
264699_at	---	AT1G69980	unknown protein	3	0.231957	1.06316	0.00494768	1.20253		7.66036	7.61845	7.52559		7.60469	7.4475	7.48712		7.83701	7.72913	7.77139
264736_at	PTR6	AT1G62200	PEPTIDE TRANSPORTER 6'	3	0.230626	1.09814	0.0278999	1.27422		9.38936	9.41238	9.65774		9.42776	9.32012	9.30641		9.55885	9.62355	9.92074
264759_at	---	AT1G61480	S-locus lectin protein kinase family protein	3	0.238364	1.08605	0.0372076	1.06459		4.00018	4.00018	4.243		3.96875	3.91716	4.00018		4.05527	4.01195	4.08975
264856_at	HMG2	AT2G17370	HMG2 (3-HYDROXY-3-METHYLGLUTARYL-COA REDUCTASE 2); HYDROXYMETHYLGLUTARYL-COA REDUCTASE'	3	0.198248	1.23589	0.0292699	1.24342		5.82439	6.32644	5.76594		5.78775	5.69984	5.51251		5.93863	6.11873	5.88567
264871_at	IAR4	AT1G24180	IAR4; OXIDOREDUCTASE, ACTING ON THE ALDEHYDE OR OXO GROUP OF DONORS, DISULFIDE AS ACCEPTOR / PYRUVATE DEHYDROGENASE (ACETYL-TRANSFERRING)'	3	0.134601	1.13227	0.0353761	1.16224		9.80183	10.0078	9.96246		9.87066	9.61996	9.74383		9.98783	9.90191	9.99544
265017_at	---	AT1G24390	unknown protein	3	0.934574	1.00557	0.02582	1.17505		4.05459	3.81229	4.09166		4.03977	3.92838	3.96637		4.2876	4.27286	4.07223
265028_at	---	AT1G24530	Transducin/WD40 repeat-like superfamily protein;	3	0.110931	1.05625	0.00981837	1.19509		10.3833	10.459	10.4234		10.309	10.3121	10.4078		10.6758	10.6354	10.489
265067_at	GRXS13	AT1G03850	GLUTAREDOXIN 13'	3	0.136026	1.39182	0.0130441	1.43242		10.8168	11.5287	10.8248		10.689	10.384	10.6664		11.0216	10.9728	11.3004
265099_at	---	AT1G03990	Long-chain fatty alcohol dehydrogenase family protein;	3	0.161526	1.01268	0.0173808	1.09643		4.63165	4.65745	4.65745		4.63165	4.64058	4.61977		4.68606	4.80245	4.80195
265219_at	---	AT2G02050	NADH-ubiquinone oxidoreductase B18 subun	3	0.151406	1.16877	0.0123606	1.2051		10.265	10.283	10.6115		10.2095	10.0476	10.2275		10.3418	10.4781	10.4721
265255_at	GLYI8	AT2G28420	GLYOXYLASE I 8'	3	0.104642	0.927116	0.0334201	1.12962		4.18187	4.15978	4.32549		4.32136	4.32136	4.35195		4.45906	4.62984	4.43327
265320_at	---	AT2G18320	F-box associated ubiquitination effector family protein;	3	0.171535	1.05193	0.0364812	1.11979		3.8235	3.81507	3.79721		3.7068	3.8235	3.68637		3.8235	3.91936	3.96348
265398_at	ATMAK10	AT2G11000	ATMAK10; ACETYLTRANSFERASE'	3	0.282215	0.954453	0.00482561	1.09495		7.59577	7.75482	7.6991		7.76429	7.78553	7.70164		7.89769	7.88743	7.85891
265402_at	---	AT2G10950	BSD domain-containing protein	3	0.463266	1.01818	0.0237674	1.20053		8.81151	8.76154	8.86758		8.79263	8.77213	8.79791		8.89676	9.18741	9.0695
265559_at	---	AT2G05530	Glycine-rich protein family;	3	0.27257	1.10969	0.0333285	1.18866		4.66399	4.95007	4.6501		4.48579	4.6922	4.6357		4.77308	4.97953	4.80909
265646_at	---	AT2G27360	GDSL-like Lipase/Acylhydrolase superfamily protein;	3	0.796367	1.02199	0.0274002	1.23589		8.02142	7.80012	7.96884		7.92589	7.72449	8.04587		8.28101	8.19201	8.13988
265771_at	---	AT2G48030	DNAse I-like superfamily protein;	3	0.232068	1.08898	0.00255761	1.38845		7.52814	7.31937	7.53676		7.36898	7.24367	7.40267		7.67838	7.91462	7.84275
265832_at	---	AT2G14450	unknown protein	3	0.761392	0.991884	0.00690933	1.10286		3.85651	3.90161	3.80225		3.90161	3.87028	3.82376		3.96223	4.04352	4.01366
265871_at	---	AT2G01680	Ankyrin repeat family protein;	3	0.826735	1.01692	0.0283742	1.19382		8.55342	8.7677	8.79318		8.82398	8.62453	8.59317		8.84338	8.96344	9.00162
265886_at	DBP1	AT2G25620	DNA-BINDING PROTEIN PHOSPHATASE 1'	3	0.396184	1.0999	0.0489963	1.26173		5.32503	5.10271	5.15626		5.30647	4.91874	4.94668		5.30647	5.41772	5.45391
266179_at	ATPP2-B5	AT2G02300	ATPP2-B5 (PHLOEM PROTEIN 2-B5); CARBOHYDRATE BINDING'	3	0.0639504	1.06761	0.0405875	1.07579		3.7245	3.8179	3.79225		3.64384	3.73669	3.67097		3.73669	3.83353	3.79745
266184_s_at	ATPT2	AT2G38940	ATPT2 (ARABIDOPSIS THALIANA PHOSPHATE TRANSPORTER 2); CARBOHYDRATE TRANSMEMBRANE TRANSPORTER/ INORGANIC PHOSPHATE TRANSMEMBRANE TRANSPORTER/ PHOSPHATE TRANSMEMBRANE TRANSPORTER/ SUGAR:HYDROGEN SYMPORTER'	3	0.715703	1.06107	0.016394	1.36626		9.55267	8.98606	8.96563		9.26574	8.8927	9.08933		9.6287	9.38703	9.58272
266226_at	HIS4	AT2G28740	Histone 4; DNA BINDING'	3	0.147181	1.34433	0.0312311	1.12033		4.56959	5.23116	5.31371		4.58244	4.6581	4.59326		4.68511	4.86528	4.77518
266249_at	---	AT2G27620	hypothetical protein	3	0.0893077	1.04857	0.0430639	1.05209		3.71318	3.70753	3.78597		3.63473	3.69974	3.66692		3.74567	3.70234	3.77317
266253_at	HDT4	AT2G27840	HDT4; HISTONE DEACETYLASE'	3	0.444644	1.21033	0.0295384	1.43772		6.92811	6.63974	7.60292		6.6763	6.60258	7.06569		7.1043	7.47436	7.33725
266308_at	CYP705A9	AT2G27010	CYP705A9; ELECTRON CARRIER/ HEME BINDING / IRON ION BINDING / MONOOXYGENASE/ OXYGEN BINDING'	3	0.0850931	1.07653	0.0264844	1.17828		3.6067	3.61467	3.56689		3.53789	3.53325	3.39797		3.66978	3.6557	3.85366
266345_at	---	AT2G01410	NHL domain-containing protein;	3	0.70594	0.968511	0.0235285	1.16666		7.67181	7.77878	8.05272		7.88906	7.84782	7.90491		7.97528	8.21328	8.1204
266450_s_at	POP4	AT2G43190	SIMILAR TO YEAST POP4'	3	0.446664	1.05556	0.0401616	1.16906		7.09772	7.37212	7.13201		7.15916	7.06609	7.14257		7.20115	7.36998	7.47273
266467_at	ALG3	AT2G47760	ALG3; ALPHA-1,3-MANNOSYLTRANSFERASE/ CATALYTIC'	3	0.107035	1.12753	0.00716734	1.13994		8.35727	8.62521	8.49609		8.27551	8.38732	8.29626		8.46469	8.50072	8.56055
266504_at	---	AT2G47820	unknown protein	3	0.451161	1.06257	0.0275478	1.12979		4.57243	4.67538	4.9128		4.5992	4.67538	4.62334		4.80751	4.71459	4.90398
266539_at	SUVH5	AT2G35160	SUVH5 (SU(VAR)3-9 HOMOLOG 5); HISTONE METHYLTRANSFERASE'	3	0.860382	1.01279	0.0190079	1.10534		4.68068	4.37697	4.59342		4.51695	4.60935	4.46978		4.64638	4.68956	4.69362
266542_at	ARAD1	AT2G35100	ARAD1 (ARABINAN DEFICIENT 1); CATALYTIC/ TRANSFERASE, TRANSFERRING GLYCOSYL GROUPS'	3	0.269156	1.11436	0.0387578	1.28115		7.04568	6.89465	7.18021		7.04568	6.85443	6.7518		7.04568	7.30086	7.37768
266573_at	---	AT2G23860	pseudogene, similar to VAP27	3	0.213287	0.970837	0.0150652	1.08218		4.03445	3.93792	4.00289		4.03445	4.03445	4.03445		4.08791	4.19856	4.15871
266574_at	---	AT2G23890	HAD-superfamily hydrolase, subfamily IG, 5'-nucleotidase;	3	0.317582	1.03812	0.00900653	1.17724		6.89282	6.95494	7.03191		6.86085	6.92213	6.93477		7.12421	7.05781	7.24194
266626_at	---	AT2G35360	ubiquitin family protein;	3	0.181281	1.09831	0.0169985	1.19379		6.09044	6.37271	6.21005		6.08028	6.07519	6.11189		6.26431	6.49253	6.27719
266641_at	---	AT2G35605	SWIB/MDM2 domain superfamily protein;	3	0.326067	1.22786	0.0246246	1.24413		7.28619	6.83849	7.69267		7.01689	6.82405	7.08798		7.24346	7.21028	7.42059
266726_at	ASK19	AT2G03160	ASK19 (ARABIDOPSIS SKP1-LIKE 19); PROTEIN BINDING / UBIQUITIN-PROTEIN LIGASE'	3	0.200503	1.07697	0.0305716	1.10667		3.95858	3.75574	3.96024		3.79922	3.79245	3.76195		3.90678	3.85982	4.02568
266913_at	ROPGEF4	AT2G45890	ROPGEF4 (RHO GUANYL-NUCLEOTIDE EXCHANGE FACTOR 4); RHO GUANYL-NUCLEOTIDE EXCHANGE FACTOR'	3	0.262363	1.05041	0.0253342	1.04491		3.92017	4.07495	4.08023		3.95689	3.96762	3.93798		4.05239	3.98757	4.01265
266916_at	---	AT2G45860	unknown protein	3	0.210532	1.20626	0.038542	1.26231		7.65453	7.27538	7.68961		7.22649	7.08636	7.49504		7.54658	7.61112	7.65838
266950_at	---	AT2G18910	hydroxyproline-rich glycoprotein family protein;	3	0.47832	1.09274	0.0495428	1.22032		8.42895	8.15834	8.61268		8.14413	8.21828	8.45371		8.42895	8.62381	8.62513
266955_at	RPS14	AT2G34520	RPS14 (MITOCHONDRIAL RIBOSOMAL PROTEIN S14); STRUCTURAL CONSTITUENT OF RIBOSOME'	3	0.292968	1.10418	0.0314648	1.24507		8.9353	9.2867	9.20694		8.94162	9.08922	8.96916		9.13846	9.48723	9.32299
266961_at	---	AT2G07720	gypsy-like retrotransposon family (Athila)	3	0.522948	0.96978	0.0149368	1.07229		3.95865	3.74945	3.84669		3.91234	3.86292	3.91234		3.9563	4.03703	3.99638
266980_at	---	AT2G39390	Ribosomal L29 family protein ;	3	0.369349	1.12047	0.0333513	1.18825		9.57006	9.43173	9.8874		9.39569	9.36802	9.63317		9.73599	9.66057	9.74683
267023_at	---	AT2G34250	SecY protein transport family protein;	3	0.114146	1.05185	0.0127976	1.10491		11.5815	11.58	11.6133		11.5021	11.4683	11.5856		11.6977	11.642	11.6482
267114_at	---	AT2G14835	RING/U-box superfamily protein	3	0.748798	1.03472	0.0405075	1.18326		8.27027	8.67174	8.62745		8.40371	8.61358	8.40444		8.69432	8.82674	8.62897
267125_at	MES4	AT2G23580	MES4 (METHYL ESTERASE 4); HYDROLASE/ HYDROLASE, ACTING ON ESTER BONDS / METHYL SALICYLATE ESTERASE'	3	0.980126	0.998645	0.0246581	1.11797		4.00648	3.87169	4.07222		3.88479	4.04242	4.02904		4.15015	4.12091	4.16783
267174_at	---	AT2G37600	Ribosomal protein L36e family protein;	3	0.578958	1.12896	0.0381722	1.21753		8.37801	7.63368	8.57039		7.97155	7.98511	8.10044		8.23378	8.49336	8.18186
267219_at	---	AT2G02590	unknown protein	3	0.308964	1.1408	0.0154463	1.17135		5.84182	5.68984	5.31244		5.45887	5.44465	5.37043		5.74599	5.54332	5.66915
267273_at	---	AT2G02520	RNA-directed DNA polymerase (reverse transcriptase)-related family protein;	3	0.889494	1.00413	0.00808109	1.11778		4.05208	4.14398	4.14398		4.14398	4.05459	4.12363		4.30288	4.21296	4.28828
267304_at	ZIP6	AT2G30080	ZIP6; CATION TRANSMEMBRANE TRANSPORTER/ METAL ION TRANSMEMBRANE TRANSPORTER'	3	0.287973	1.08867	0.0163949	1.23025		6.76039	6.50221	6.46385		6.50349	6.39894	6.45632		6.90888	6.63616	6.71057
267532_at	---	AT2G42040	unknown protein	3	0.180006	1.07923	0.0265129	1.11238		8.16393	8.1152	8.31792		8.07772	8.14104	8.04828		8.15716	8.27651	8.29433
267600_at	ATP3	AT2G33040	GAMMA SUBUNIT OF MT ATP SYNTHASE'	3	0.259386	1.07767	0.0213714	1.13169		11.5382	11.4733	11.7119		11.4782	11.397	11.5244		11.6249	11.5854	11.7247
267611_at	SPX2	AT2G26660	SPX2 (SPX DOMAIN GENE 2)'	3	0.453719	1.0487	0.0479707	1.28447		8.46614	8.61419	8.70922		8.57098	8.44712	8.56565		8.61718	9.02475	9.02533
267646_at	PHT5	AT2G32830	PHT5; INORGANIC PHOSPHATE TRANSMEMBRANE TRANSPORTER/ PHOSPHATE TRANSMEMBRANE TRANSPORTER'	3	0.605743	1.05102	0.0277904	1.27461		4.51295	4.29522	4.60141		4.35406	4.26881	4.57136		4.8206	4.59626	4.82755
