# Supplementary material for: Altered expression of Arabidopsis genes in response to a multifunctional geminivirus pathogenicity protein
Source: BMC Plant Biol. 2014 Nov 18;14:302. doi: 10.1186/s12870-014-0302-7 (PMC4253603; doi:10.1186/s12870-014-0302-7)
Supplement: Additional file 10: Table S8. — Genes differentially expressed in response to inactivation of Arabidopsis SnRK1.2. Genes that are up- or down-regulated at two dpi, in response to SCTV C2 or antisense SnRK1.2, are shown. [file 12870_2014_302_MOESM10_ESM.xls]

## Sheet: C2 vs asSnRK1 Down @ 2 dpi
Table S7: Genes down-regulated in response to inactivation of Arabidopsis SnRK1.2 at two dpi. Gene expression values for full-length SCTV C2 (C2), antisense SnRK1.2 (asSnRK1), and an empty vector control (530) are derived from raw intensity data of three microarrays as described in materials and methods. Genes differentially expressed between experimental samples and controls (C2 vs 530 and asSnR…
					C2 VS 530		asSnRK1 VS 530			C2				530				asSnRK1
Affymetrix Probe ID	Gene Symbol	Transcipt ID (TAIR)	Gene Description	Label	P-value	Ratio	P-value	Ratio		Gene Expression				Gene Expression				Gene Expression
244924_at	ARTHMP091	ORF107F	HYPOTHETICAL PROTEIN'	1	0.0462395	0.909081	0.318142	1.05405		4.74893	4.83538	4.8899		4.89945	5.01382	4.9735		4.96614	5.14798	5.00048
245092_at	BZIP17	AT2G40950	BZIP17; DNA BINDING / TRANSCRIPTION ACTIVATOR/ TRANSCRIPTION FACTOR'	1	0.0371452	0.914892	0.246086	0.912089		7.92818	7.98934	7.94269		8.11114	7.99759	8.13646		7.89257	7.8348	8.11956
245143_at	ZPR1	AT2G45450	ZPR1 (LITTLE ZIPPER 1); PROTEIN BINDING'	1	0.0144953	0.844278	0.440108	1.03703		6.51897	6.32483	6.48191		6.6486	6.74811	6.66162		6.76429	6.80847	6.64294
245164_at	HSP60-2	AT2G33210	HSP60-2 (HEAT SHOCK PROTEIN 60-2); ATP BINDING'	1	0.037538	0.633667	0.443599	0.79159		6.60985	6.36841	6.79841		7.54068	6.85625	7.35436		6.85625	6.39055	7.49296
245239_at	FWA	AT4G25530	FWA; DNA BINDING / PROTEIN BINDING / PROTEIN HOMODIMERIZATION/ TRANSCRIPTION FACTOR'	1	0.0283569	0.92056	0.954316	1.00203		3.97838	3.88496	3.90943		3.99349	4.09223	4.04529		4.01228	4.01228	4.11526
245387_at	---	AT4G17520	Hyaluronan / mRNA binding family;	1	0.0319075	0.724648	0.142461	0.763244		8.74808	8.41657	8.35384		9.1633	8.80225	8.94687		8.80235	8.19994	8.74079
245405_at	---	AT4G17150	alpha/beta-Hydrolases superfamily protein;	1	0.0225419	0.889487	0.0852511	0.877827		7.68643	7.81017	7.80243		7.95139	7.985	7.86952		7.68808	7.64749	7.90637
245464_at	UGLYAH	AT4G17050	UGLYAH (UREIDOGLYCINE AMINOHYDROLASE); TRANSCRIPTION FACTOR'	1	0.0404383	0.711758	0.0606122	0.802531		4.57685	4.41782	4.13413		4.99107	4.99811	4.61124		4.59026	4.48144	4.57661
245631_at	OVA9	AT1G25350	OVA9 (OVULE ABORTION 9); GLUTAMINE-TRNA LIGASE'	1	0.00344365	0.865126	0.104658	0.853524		8.73325	8.71058	8.7578		9.01441	8.91885	8.89542		8.86476	8.50548	8.77295
245985_at	PNSL5	AT5G13120	PHOTOSYNTHETIC NDH SUBCOMPLEX L 5'	1	0.0344971	0.825466	0.403485	0.894979		9.70229	9.50087	9.40752		9.89655	9.73863	9.80565		9.90389	9.69556	9.36116
246027_at	---	AT5G21060	Glyceraldehyde-3-phosphate dehydrogenase-like family protein;	1	0.0244501	0.815792	0.11121	0.804549		6.386	6.23435	6.14017		6.56363	6.64329	6.43476		6.34818	5.94063	6.41165
246074_at	---	AT5G20130	unknown protein	1	0.0215873	0.836681	0.331927	0.82225		7.13665	7.03908	7.20269		7.32579	7.5098	7.31457		7.21039	7.45329	6.63943
246094_at	---	AT5G19300	unknown protein	1	0.00589885	0.837781	0.0970042	0.900087		4.69638	4.72383	4.68759		5.04517	4.96969	4.85901		4.85622	4.70584	4.85622
246324_at	SR45	AT1G16610	SR45; RNA BINDING / PROTEIN BINDING'	1	0.0446325	0.922356	0.121596	0.886156		8.41664	8.30726	8.40636		8.5297	8.51106	8.43932		8.40636	8.40636	8.14426
246345_at	---	AT3G56760	Protein kinase superfamily protein;	1	0.028555	0.740289	0.361609	0.900411		4.87907	4.61026	4.91675		5.40947	5.26283	5.03531		5.22539	5.11631	4.91187
246428_at	---	AT5G17410	Spc97 / Spc98 family of spindle pole body (SBP) component;	1	0.0305419	0.813997	0.322393	0.878487		5.0039	5.07763	5.12815		5.49112	5.42904	5.18024		5.43297	4.99655	5.11015
246445_at	---	AT5G17630	Nucleotide/sugar transporter family protein;	1	0.0131792	0.817443	0.638173	0.954523		6.33866	6.55116	6.39463		6.80194	6.70851	6.64643		6.46264	6.8633	6.62949
246483_at	NIK1	AT5G16000	NIK1 (NSP-INTERACTING KINASE 1); KINASE'	1	0.039783	0.782268	0.122008	0.796473		3.96108	4.12378	4.15692		4.65717	4.38043	4.26697		4.25396	4.21417	3.85153
246572_at	---	AT5G15010	Tetratricopeptide repeat (TPR)-like superfamily protein	1	0.0398968	0.937132	0.954856	0.997158		4.03515	4.08017	4.12445		4.15052	4.21976	4.15052		4.24208	4.21356	4.05285
246578_at	AGL86	AT1G31630	AGL86 (AGAMOUS-LIKE 86); DNA BINDING / TRANSCRIPTION FACTOR'	1	0.00209535	0.917242	0.747223	0.994013		3.23985	3.2252	3.24617		3.34535	3.40018	3.33958		3.33958	3.33958	3.37995
246594_at	P5CR	AT5G14800	P5CR (PYRROLINE-5- CARBOXYLATE (P5C) REDUCTASE); PYRROLINE-5-CARBOXYLATE REDUCTASE'	1	0.0267701	0.780879	0.197015	0.839124		8.55069	8.23403	8.30286		8.75117	8.81623	8.59067		8.75776	8.26081	8.38037
246623_at	ATNUC-L1	AT1G48920	ATNUC-L1; NUCLEIC ACID BINDING / NUCLEOTIDE BINDING'	1	0.03818	0.653482	0.0633575	0.757572		10.4623	9.81194	10.0426		10.9177	10.7322	10.5084		10.5474	10.275	10.1342
247030_at	IRX15-L	AT5G67210	unknown protein	1	0.0205852	0.884818	0.267028	0.950385		4.0313	4.01564	3.99554		4.22198	4.08818	4.26197		4.15532	4.08818	4.10837
247032_at	SDN3	AT5G67240	SDN3 (SMALL RNA DEGRADING NUCLEASE 3); EXONUCLEASE/ NUCLEIC ACID BINDING'	1	0.0303297	0.769614	0.199497	0.625747		6.479	6.52299	6.42123		7.09371	6.79127	6.67162		7.01235	5.86712	5.6481
247081_at	ATRAD17	AT5G66130	ATRAD17 (ARABIDOPSIS THALIANA RADIATION SENSITIVE)'	1	0.0137517	0.780322	0.138176	0.824367		4.96377	4.96677	4.85788		5.14446	5.26361	5.45392		5.02464	4.78471	5.21672
247168_at	---	AT5G65860	ankyrin repeat family protein;	1	0.00616351	0.644012	0.0974284	0.715537		5.85447	5.52101	5.43521		6.29048	6.29375	6.13098		6.11313	5.8231	5.33029
247428_at	---	AT5G62590	putative protein	1	0.0180843	0.921635	0.286416	0.937602		8.85883	8.85883	8.78171		8.92912	8.92704	8.99641		8.77581	8.79923	8.99867
247525_at	TOC1	AT5G61380	TOC1 (TIMING OF CAB EXPRESSION 1); TRANSCRIPTION REGULATOR/ TWO-COMPONENT RESPONSE REGULATOR'	1	0.00621715	0.879502	0.0746741	0.806008		9.82436	9.80951	9.82436		10.0233	10.0631	9.92751		9.91994	9.46036	9.70026
247555_at	ECT3	AT5G61020	evolutionarily conserved C-terminal region 3 (ECT3);	1	0.0317651	0.643959	0.0833669	0.634293		9.21212	8.54571	8.74079		9.53918	9.58678	9.27754		9.35638	8.38136	8.69542
247572_at	---	AT5G61220	LYR family of Fe/S cluster biogenesis protein;	1	0.0242754	0.752761	0.0711078	0.75389		7.04442	6.72086	7.04861		7.26437	7.49247	7.28626		6.66593	6.92359	7.23086
247589_at	REV	AT5G60690	REV (REVOLUTA); DNA BINDING / LIPID BINDING / TRANSCRIPTION FACTOR'	1	0.0455978	0.610157	0.18385	0.658047		7.14111	6.69502	6.81388		7.77026	7.8939	7.12411		7.57188	6.78398	6.62119
247607_at	PNM1	AT5G60960	PPR PROTEIN LOCALIZED TO THE NUCLEUS AND MITOCHONDRIA 1'	1	0.0037486	0.573301	0.185417	0.637022		5.68367	5.31266	5.29765		6.30992	6.32863	6.06334		6.28472	5.56764	4.89777
247654_at	---	AT5G59850	Ribosomal protein S8 family protein;	1	0.0263171	0.805459	0.0808846	0.867155		10.01	9.78082	9.97571		10.3552	10.1032	10.2444		10.1245	10.0412	9.9202
247698_at	---	AT5G59830	unknown protein	1	0.0280655	0.780014	0.0535698	0.713437		7.84211	7.65055	7.74856		8.03527	8.31395	7.96729		7.84211	7.71638	7.29659
247811_at	ATEXO70B1	AT5G58430	ATEXO70B1 (EXOCYST SUBUNIT EXO70 FAMILY PROTEIN B1); PROTEIN BINDING'	1	0.0372223	0.861255	0.0906703	0.686575		10.859	10.8941	10.8204		11.1637	11.1322	10.9241		10.8402	10.0451	10.7072
247812_at	---	AT5G58390	Peroxidase superfamily protein	1	0.0152312	0.570358	0.388342	0.722062		4.26965	4.49973	4.95323		5.58152	5.23258	5.3387		4.37415	4.54563	5.82359
247900_at	---	AT5G57290	60S acidic ribosomal protein family;	1	0.0419878	0.842303	0.224868	0.942477		9.70005	9.43739	9.66266		9.76912	9.85452	9.91922		9.75647	9.69507	9.83492
247926_at	RID2	AT5G57280	ROOT INITIATION DEFECTIVE 2'	1	0.0152175	0.701045	0.105492	0.738123		6.47609	6.13113	6.53458		6.89224	7.01025	6.77657		6.82521	6.10571	6.43394
247983_at	PFK7	AT5G56630	PFK7 (PHOSPHOFRUCTOKINASE 7); 6-PHOSPHOFRUCTOKINASE'	1	0.0369277	0.856374	0.860835	1.0214		8.0076	7.85713	7.76588		8.1577	8.0239	8.12008		8.17008	7.85793	8.36533
248001_at	CBL2	AT5G55990	CBL2 (CALCINEURIN B-LIKE 2); CALCIUM ION BINDING'	1	0.0119714	0.765614	0.257892	0.905375		8.44579	8.43666	8.33865		8.93476	8.82897	8.61331		8.57149	8.74539	8.62991
248027_at	ATKCO1	AT5G55630	ATKCO1; CALCIUM-ACTIVATED POTASSIUM CHANNEL/ ION CHANNEL/ OUTWARD RECTIFIER POTASSIUM CHANNEL'	1	0.0192298	0.840676	0.549231	0.901687		7.79728	7.82216	7.70855		7.91446	8.14259	8.02207		7.91446	8.21471	7.50204
248045_at	HSP81-2	AT5G56030	HSP81-2 (HEAT SHOCK PROTEIN 81-2); ATP BINDING'	1	0.0277783	0.794624	0.236689	1.1496		10.3343	10.4157	10.2435		10.8431	10.6409	10.5045		11.0038	10.9287	10.6594
248049_at	COX15	AT5G56090	COX15 (CYTOCHROME C OXIDASE 15)'	1	0.00427033	0.832173	0.455805	0.929724		5.0071	5.10502	5.06463		5.39022	5.34093	5.24074		5.1775	5.43251	5.04651
248100_at	---	AT5G55180	O-Glycosyl hydrolases family 17	1	0.039086	0.553407	0.456832	0.813009		7.13959	6.99838	6.95024		7.79023	8.45732	7.40142		7.26945	7.74751	7.73605
248164_at	PBP1	AT5G54490	PBP1 (PINOID-BINDING PROTEIN 1); CALCIUM ION BINDING / PROTEIN BINDING'	1	0.0494692	0.667473	0.271899	0.628015		8.27251	8.21972	8.91988		9.10977	8.96843	9.08357		8.26589	7.55035	9.33215
248173_at	---	AT5G54580	RNA-binding (RRM/RBD/RNP motifs) family protein	1	0.0411135	0.803408	0.063293	0.78428		8.33374	8.09637	8.33374		8.62459	8.6868	8.39984		7.98015	8.34566	8.33374
248208_at	ATHB52	AT5G53980	ATHB52 (ARABIDOPSIS THALIANA HOMEOBOX PROTEIN 52); TRANSCRIPTION FACTOR'	1	0.0101474	0.94156	0.545928	1.03971		3.82766	3.81483	3.87753		3.93099	3.94209	3.90757		3.89411	3.91193	4.14316
248232_at	MLO11	AT5G53760	MLO11 (MILDEW RESISTANCE LOCUS O 11); CALMODULIN BINDING'	1	0.0222689	0.842509	0.13003	0.914567		4.64215	4.5459	4.73514		4.97954	4.79284	4.89252		4.79284	4.67248	4.81306
248240_at	CUC2	AT5G53950	CUC2 (CUP-SHAPED COTYLEDON 2); TRANSCRIPTION FACTOR'	1	0.0206625	0.948889	0.405634	1.01954		4.10859	4.06039	4.13941		4.17849	4.17849	4.17849		4.2591	4.15971	4.2004
248263_at	PMEPCRF	AT5G53370	PMEPCRF (PECTIN METHYLESTERASE PCR FRAGMENT F); PECTINESTERASE'	1	0.0449678	0.644778	0.223834	0.733191		9.43167	8.73923	9.26012		9.92545	9.87221	9.53273		9.5734	8.76121	9.65257
248291_at	---	AT5G53020	Ribonuclease P protein subunit P38-related;	1	0.0124103	0.916897	0.0903566	0.833296		4.59787	4.57678	4.59943		4.78031	4.67701	4.69227		4.59787	4.21449	4.54793
248309_at	---	AT5G52540	unknown protein	1	0.0264111	0.601995	0.928954	0.966943		6.86757	6.34294	6.59394		7.658	7.32806	7.01491		7.3907	6.47303	7.99175
248366_at	SCL8	AT5G52510	SCARECROW-LIKE 8'	1	0.0135133	0.755286	0.844546	0.983525		8.19626	7.91571	7.90772		8.31211	8.4981	8.4242		8.28432	8.30511	8.57308
248485_at	APC2	AT5G51050	ATP/PHOSPHATE CARRIER 2'	1	0.0369025	0.854225	0.382738	1.13124		6.92602	6.70993	6.7678		7.0387	7.11128	6.93571		7.06618	7.01244	7.54077
248526_at	---	AT5G50730	expressed protein	1	0.030575	0.763117	0.188239	0.837124		4.09268	4.16595	4.20821		4.70981	4.2908	4.63631		4.28835	4.1182	4.4609
248646_at	---	AT5G49100	unknown protein	1	0.0431756	0.894388	0.782443	0.980564		4.27264	4.22682	4.1181		4.31909	4.33518	4.44636		4.24426	4.49878	4.27264
248664_at	FKBP15-2	AT5G48580	FKBP15-2; FK506 BINDING / PEPTIDYL-PROLYL CIS-TRANS ISOMERASE'	1	0.0148735	0.718149	0.208352	0.90712		8.21516	8.44991	8.03575		8.76183	8.77235	8.59958		8.43432	8.58323	8.6943
248678_at	SAD1	AT5G48870	SAD1 (SUPERSENSITIVE TO ABA AND DROUGHT 1); RNA BINDING'	1	0.0333133	0.827272	0.542269	0.926912		7.75194	7.8905	7.88277		7.9614	8.13014	8.25438		7.84957	7.90182	8.26604
248773_at	FRA1	AT5G47820	FRA1 (FRAGILE FIBER 1); MICROTUBULE MOTOR'	1	0.00305063	0.734112	0.11484	0.655893		6.05401	6.05747	6.25033		6.65722	6.54226	6.50011		6.56893	5.56764	5.73761
248786_at	---	AT5G47410	unknown protein	1	0.0149548	0.868274	0.0518073	0.662722		6.15196	6.26151	6.11233		6.36141	6.44602	6.32971		6.13225	5.88482	5.3395
248797_at	---	AT5G47210	Hyaluronan / mRNA binding family;	1	0.0351188	0.696683	0.0614787	0.701333		10.1833	9.8526	9.92502		10.6916	10.6372	10.1964		10.2503	9.99524	9.74418
249049_at	TUB4	AT5G44340	TUB4; STRUCTURAL CONSTITUENT OF CYTOSKELETON'	1	0.0407458	0.869048	0.191203	0.868581		11.3835	11.4024	11.5528		11.7069	11.6962	11.5432		11.5073	11.6129	11.2162
249073_at	---	AT5G44020	HAD superfamily, subfamily IIIB acid phosphatase	1	0.0130576	0.523555	0.0803815	0.364572		9.13432	8.70509	9.4123		10.1766	10.1407	9.73519		9.18688	9.23371	7.26472
249167_at	---	AT5G42860	unknown protein	1	0.0284582	0.876271	0.042879	1.34712		4.50327	4.46931	4.58926		4.67839	4.81465	4.64046		5.37249	4.84968	5.20096
249208_at	AOS	AT5G42650	AOS (ALLENE OXIDE SYNTHASE); ALLENE OXIDE SYNTHASE/ HYDRO-LYASE/ OXYGEN BINDING'	1	0.0346891	0.712083	0.256548	0.812724		9.63278	9.45414	9.96856		10.2923	10.2287	10.0041		9.94727	9.48931	10.1911
249216_at	SCPL42	AT5G42240	SCPL42 (SERINE CARBOXYPEPTIDASE-LIKE 42); SERINE-TYPE CARBOXYPEPTIDASE'	1	0.0240633	0.703067	0.099095	0.752274		6.09155	6.15582	6.03715		6.91837	6.42847	6.46248		6.02194	6.43345	6.12191
249246_at	---	AT5G42290	transcription activator-related;	1	0.0395278	0.896794	0.893667	1.01637		3.72714	3.67423	3.62019		3.83087	3.91585	3.74629		3.74629	3.67356	4.14343
249266_at	---	AT5G41670	6-phosphogluconate dehydrogenase family protein	1	0.00205249	0.86501	0.762822	1.02356		8.72982	8.81608	8.74328		8.99986	8.98548	8.93148		8.82158	9.05579	9.14025
249268_at	---	AT5G41685	Mitochondrial outer membrane translocase complex, subunit Tom7;	1	0.0459223	0.856338	0.539622	1.04813		8.37354	8.2354	8.50659		8.66663	8.56455	8.5556		8.49446	8.69855	8.79722
249347_at	---	AT5G40830	S-adenosyl-L-methionine-dependent methyltransferases superfamily protein;	1	0.00512008	0.729069	0.091104	0.791775		4.0935	4.05166	4.07462		4.71292	4.40191	4.47256		4.3757	3.94284	4.25834
249475_at	---	AT5G38890	Nucleic acid-binding, OB-fold-like protein;	1	0.0204989	0.863572	0.429936	0.911025		7.03038	7.01516	7.14971		7.37072	7.21309	7.24628		7.1865	6.88331	7.35696
249690_at	---	AT5G36210	alpha/beta-Hydrolases superfamily protein;	1	0.038825	0.811637	0.0881003	0.863518		7.83485	7.64986	7.7434		8.16389	8.11496	7.85254		7.85254	7.85803	7.78571
249698_at	MIS12	AT5G35520	MIS12 (MINICHROMOSOME INSTABILITY 12 (MIS12)-LIKE)'	1	0.000677656	0.807122	0.922265	0.989257		4.46229	4.49145	4.40281		4.76306	4.71362	4.80728		4.71362	4.52471	4.99889
249906_at	---	AT5G22730	F-box/RNI-like/FBD-like domains-containing protein;	1	0.0418221	0.897803	0.476245	0.892363		6.79127	6.71497	6.71419		6.83567	6.99995	6.85139		6.78236	7.03589	6.37587
250203_at	---	AT5G13980	Glycosyl hydrolase family 38 protein;	1	0.0245202	0.737379	0.0614214	0.598002		7.4693	7.33688	7.47481		7.9699	7.60213	8.02752		7.47427	6.57001	7.32994
250244_at	ABO1	AT5G13680	ABO1 (ABA-OVERLY SENSITIVE 1); TRANSCRIPTION ELONGATION REGULATOR'	1	0.00983466	0.734254	0.0906868	0.672337		6.5822	6.33009	6.43992		7.04868	6.76446	6.87602		6.5822	5.80654	6.5822
250326_at	MSL10	AT5G12080	MSL10 (MECHANOSENSITIVE CHANNEL OF SMALL CONDUCTANCE-LIKE 10); MECHANICALLY-GATED ION CHANNEL'	1	0.00849055	0.924983	0.74287	0.97328		4.46962	4.47686	4.54452		4.62828	4.58684	4.61338		4.76118	4.40558	4.54452
250444_at	---	AT5G10560	Glycosyl hydrolase family protein;	1	0.0283895	0.573551	0.0534315	0.613515		6.41463	5.875	5.85559		7.16911	6.88885	6.49328		6.35035	6.35035	5.73605
250445_at	---	AT5G10760	Eukaryotic aspartyl protease family protein;	1	0.0469507	0.446661	0.895287	0.900943		7.79783	6.64782	7.85346		8.86332	8.76265	8.1614		7.73739	7.21488	10.3836
250547_at	ASPGA1	AT5G08100	ASPARAGINASE A1'	1	0.0223734	0.848332	0.0644238	0.862267		8.55147	8.41558	8.33382		8.74275	8.65483	8.61518		8.29236	8.52755	8.55147
250658_at	---	AT5G07040	RING/U-box superfamily protein;	1	0.0398202	0.903827	0.376984	0.947435		4.34432	4.44157	4.33364		4.58351	4.44157	4.53209		4.44157	4.55089	4.33101
250673_at	CIPK2	AT5G07070	CIPK2 (CBL-INTERACTING PROTEIN KINASE 2); ATP BINDING / KINASE/ PROTEIN KINASE/ PROTEIN SERINE/THREONINE KINASE'	1	0.0305224	0.747918	0.050275	0.562433		6.05757	6.07847	6.11833		6.78767	6.3445	6.37934		6.10263	5.10604	5.81211
250689_at	---	AT5G06610	unknown protein	1	0.0426394	0.68922	0.601068	0.863243		4.8547	5.01291	4.9736		5.42718	5.84926	5.17566		5.15532	4.83178	5.82852
250741_at	---	AT5G05790	Duplicated homeodomain-like superfamily protein;	1	0.0252536	0.706277	0.277736	0.75418		5.27021	5.0373	4.95011		5.79702	5.34732	5.61835		5.68914	4.68046	5.17203
250879_at	---	AT5G04060	S-adenosyl-L-methionine-dependent methyltransferases	1	0.0393114	0.818316	0.357124	0.892961		4.49345	4.57875	4.79997		4.86784	5.0219	4.85024		4.4723	4.83581	4.94188
250923_at	CDC25	AT5G03455	CDC25; ARSENATE REDUCTASE/ PROTEIN TYROSINE PHOSPHATASE'	1	0.00354278	0.900719	0.164798	1.04726		10.1035	10.0077	10.0441		10.1984	10.1984	10.2112		10.1984	10.3349	10.2745
250973_at	---	AT5G02870	Ribosomal protein	1	0.0373426	0.8381	0.126157	0.835949		11.1667	11.1138	10.9233		11.4166	11.3273	11.2243		11.3127	10.903	10.9769
251122_at	---	AT5G01020	Protein kinase superfamily protein;	1	0.0257153	0.834668	0.129261	0.625622		9.80458	9.80458	9.8012		9.96846	10.2328	9.99123		9.48329	9.94771	8.73163
251174_at	PLP9	AT3G63200	PLP9 (PATATIN-LIKE PROTEIN 9); NUTRIENT RESERVOIR'	1	0.0115508	0.822846	0.586541	0.963252		4.43118	4.26587	4.29002		4.68826	4.62885	4.51388		4.59815	4.42031	4.65049
251186_at	---	AT3G62790	NADH-ubiquinone oxidoreductase-related;	1	0.0161433	0.764431	0.481861	0.923132		8.29516	8.29093	8.17714		8.53007	8.84708	8.54871		8.35566	8.69395	8.53007
251254_at	---	AT3G62270	HCO3- transporter family;	1	0.0239002	0.654167	0.652528	0.848516		4.94714	4.54134	4.33808		5.34928	5.08751	5.22658		4.70752	4.37489	5.87001
251340_at	ATARP7	AT3G60830	ATARP7 (ACTIN-RELATED PROTEIN 7); STRUCTURAL CONSTITUENT OF CYTOSKELETON'	1	0.0479926	0.814284	0.0887057	0.927343		6.97852	6.75845	6.62307		7.0016	7.17691	7.07073		6.97569	6.98224	6.96483
251415_at	---	AT3G60380	unknown protein	1	0.0306647	0.815688	0.151144	0.769943		4.56379	4.60003	4.65304		4.99474	4.99891	4.70495		4.45363	4.8866	4.22683
251425_at	---	AT3G60210	GroES-like family protein;	1	0.0236769	0.919611	0.606323	0.923147		8.28108	8.27571	8.27789		8.34599	8.37807	8.47333		8.14599	8.6615	8.0438
251538_at	---	AT3G58660	Ribosomal protein L1p/L10e family;	1	0.0210273	0.700193	0.0524595	0.716172		6.98296	6.48809	6.7222		7.29455	7.11602	7.3252		7.04064	6.82797	6.42229
251539_at	---	AT3G58690	Protein kinase superfamily protein;	1	0.00821915	0.749548	0.106861	0.763964		6.23923	5.99898	6.23521		6.5442	6.68508	6.49186		6.53847	6.10989	5.90752
251567_at	---	AT3G58230	Ubiquitin-specific protease family C19-related protein;	1	0.0351197	0.848483	0.255036	0.950602		3.95755	3.94264	3.72466		4.03638	4.13548	4.16411		4.00992	3.99207	4.11472
251602_at	---	AT3G57785	unknown protein	1	0.0133578	0.834227	0.795223	0.972548		8.37428	8.3473	8.43149		8.57301	8.77719	8.58734		8.39373	8.80449	8.61883
251638_at	---	AT3G57490	Ribosomal protein S5 family protein;	1	0.0182499	0.65109	0.408033	0.864571		7.08225	6.69002	6.87783		7.53248	7.7309	7.24393		7.4859	6.96181	7.42976
251715_at	---	AT3G56390	Homology to WRKY DNA-binding protein 55	1	0.0455666	0.869167	0.227451	0.9329		3.42611	3.55276	3.46375		3.75775	3.74414	3.54762		3.57088	3.61678	3.56123
251830_at	PUR5	AT3G55010	PUR5; ATP BINDING / PHOSPHORIBOSYLFORMYLGLYCINAMIDINE CYCLO-LIGASE'	1	0.0264746	0.670786	0.0866971	0.707635		6.66111	6.31579	6.72746		7.02428	7.42124	6.98707		6.9995	6.36314	6.57318
251890_at	SCR	AT3G54220	SCR (SCARECROW); PROTEIN BINDING / PROTEIN HOMODIMERIZATION/ SEQUENCE-SPECIFIC DNA BINDING / TRANSCRIPTION FACTOR'	1	0.0459739	0.675841	0.311566	0.78796		6.89441	7.1806	6.80534		7.5788	7.81668	7.1806		7.1806	7.56899	6.79507
251892_at	WRI1	AT3G54330	WRI1 (WRINKLED 1); DNA BINDING / TRANSCRIPTION FACTOR'	1	0.0461685	0.680846	0.0501288	0.747568		4.57124	4.38412	5.01052		5.08902	5.12055	5.4201		4.92201	4.53429	4.91421
251900_at	SRS6	AT3G54430	SRS6 (SHI-RELATED SEQUENCE 6)'	1	0.0297488	0.762917	0.272365	0.860597		4.66021	4.41299	4.36441		4.94408	4.9852	4.67954		4.88803	4.66021	4.41081
251938_at	---	AT3G53430	Ribosomal protein L11 family protein;	1	0.0254634	0.814464	0.174355	0.868566		11.3524	11.2088	11.1614		11.59	11.635	11.3859		11.4929	11.1557	11.3524
252183_at	UGT72E1	AT3G50740	UGT72E1 (UDP-GLUCOSYL TRANSFERASE 72E1); UDP-GLYCOSYLTRANSFERASE/ CONIFERYL-ALCOHOL GLUCOSYLTRANSFERASE/ TRANSFERASE, TRANSFERRING GLYCOSYL GROUPS'	1	0.0150936	0.7465	0.387755	1.18825		10.28	10.0841	10.1501		10.3956	10.6468	10.7371		10.4782	11.2561	10.7917
252200_at	---	AT3G50280	HXXXD-type acyl-transferase family protein;	1	0.0462877	0.691704	0.782	1.12124		4.9657	4.57313	5.22595		5.59428	5.32755	5.43828		6.0447	4.58867	6.22201
252246_at	---	AT3G49730	Tetratricopeptide repeat (TPR)-like superfamily protein	1	0.0416473	0.865371	0.244827	0.856168		4.49952	4.59447	4.49837		4.73926	4.86282	4.6161		4.70334	4.22664	4.6161
252287_at	---	AT3G49080	Ribosomal protein S5 domain 2-like superfamily protein;	1	0.0452225	0.784082	0.231847	0.847527		7.43652	7.28394	7.2233		7.84854	7.44402	7.70396		7.65837	7.25666	7.36549
252325_at	CSR1	AT3G48560	CSR1 (CHLORSULFURON/IMIDAZOLINONE RESISTANT 1); ACETOLACTATE SYNTHASE/ PYRUVATE DECARBOXYLASE'	1	0.0291181	0.860549	0.136483	0.688747		10.8737	10.8301	10.7971		11.108	11.1311	10.9118		10.8301	10.769	9.93801
252410_at	NOA1	AT3G47450	NOA1 (NO ASSOCIATED 1); GTPASE/ NITRIC-OXIDE SYNTHASE'	1	0.0416612	0.665272	0.0920112	0.672362		4.38577	4.52594	4.25665		5.20675	5.15859	4.56697		4.69419	4.44294	4.07712
252479_at	TIM9	AT3G46560	TIM9; P-P-BOND-HYDROLYSIS-DRIVEN PROTEIN TRANSMEMBRANE TRANSPORTER'	1	0.0496995	0.768021	0.652939	0.950322		8.62981	8.26557	8.73286		8.84405	8.91405	9.01249		8.76347	8.67349	9.1131
252618_at	LOX2	AT3G45140	LOX2 (LIPOXYGENASE 2); LIPOXYGENASE'	1	0.0292145	0.633422	0.119075	0.625307		9.55679	9.26773	9.10449		10.3209	9.74124	9.84316		9.08388	8.89855	9.89078
252684_at	---	AT3G44400	Disease resistance protein (TIR-NBS-LRR class) family;	1	0.0235698	0.729593	0.865465	0.951625		5.7242	5.57549	5.74682		5.95252	6.06248	6.39602		6.48971	5.37997	6.32674
252698_at	---	AT3G43670	Copper amine oxidase family protein;	1	0.0206324	0.768866	0.859794	0.980134		8.10163	7.80455	7.91397		8.17247	8.4246	8.36066		8.07355	8.29985	8.49748
252808_at	---	AT3G42420	pseudogene, similar to putative helicase,	1	0.0310727	0.971692	0.936907	0.993201		3.76721	3.78727	3.78727		3.81349	3.84676	3.80579		3.78541	3.63937	4.01174
252942_at	---	AT4G39300	unknown protein	1	0.00291179	0.812724	0.255568	0.938035		6.84869	6.81114	6.89165		7.08364	7.24253	7.1228		6.96347	7.13148	7.07716
253013_at	MTHSC70-1	AT4G37910	MTHSC70-1 (MITOCHONDRIAL HEAT SHOCK PROTEIN 70-1); ATP BINDING'	1	0.036952	0.672236	0.134207	0.781859		8.22118	7.93333	8.218		9.00009	8.36433	8.72698		8.40491	8.22023	8.40121
253048_at	---	AT4G37560	Acetamidase/Formamidase family protein;	1	0.0367783	0.666513	0.131699	0.764837		5.96085	5.96204	5.78692		6.53458	6.81572	6.11539		6.20364	6.06116	6.04056
253128_at	CPK18	AT4G36070	CPK18; ATP BINDING / CALCIUM ION BINDING / CALMODULIN-DEPENDENT PROTEIN KINASE/ PROTEIN KINASE/ PROTEIN SERINE/THREONINE KINASE'	1	0.0420144	0.935599	0.0965376	0.956462		3.35691	3.36181	3.41755		3.52073	3.41755	3.48611		3.41755	3.41755	3.39662
253139_at	AKR2	AT4G35450	AKR2 (ANKYRIN REPEAT-CONTAINING PROTEIN 2); PROTEIN BINDING'	1	0.0317646	0.817835	0.0950187	0.765084		9.94933	9.82918	9.83706		10.2779	10.2293	9.97872		9.96276	9.90965	9.45459
253221_at	ROC5	AT4G34870	ROC5 (ROTAMASE CYCLOPHILIN 5); PEPTIDYL-PROLYL CIS-TRANS ISOMERASE'	1	0.0466323	0.732007	0.317395	0.907421		10.7302	10.2927	10.6171		10.9887	11.1982	10.8032		10.9296	10.8277	10.8123
253344_at	---	AT4G33550	Bifunctional inhibitor/lipid-transfer protein/seed storage 2S albumin superfamily protein;	1	0.0214103	0.875448	0.0903927	0.878824		3.99557	4.08336	3.90898		4.24899	4.1597	4.15495		4.08523	3.83598	4.08336
253402_at	ATHB-8	AT4G32880	ATHB-8 (HOMEOBOX GENE 8); DNA BINDING / TRANSCRIPTION FACTOR'	1	0.00606876	0.826016	0.218262	0.740473		5.4151	5.4446	5.34052		5.71297	5.57409	5.74042		5.79501	5.12928	4.80275
253406_at	GATA9	AT4G32890	GATA TRANSCRIPTION FACTOR 9'	1	0.0366733	0.916988	0.351897	0.932538		4.2739	4.30823	4.20164		4.45054	4.36233	4.34598		4.13031	4.43142	4.29482
253490_at	---	AT4G31790	Tetrapyrrole (Corrin/Porphyrin) Methylases;	1	0.0255732	0.741354	0.217739	0.817205		7.18407	6.72699	7.01071		7.38319	7.34573	7.48815		7.38047	6.7361	7.22681
253498_at	---	AT4G31890	ARM repeat superfamily protein;	1	0.00289118	0.838612	0.203354	0.953856		3.84031	3.75347	3.86973		4.04769	4.04574	4.13185		4.07535	3.98386	3.9616
253607_at	---	AT4G30330	Small nuclear ribonucleoprotein family protein;	1	0.033287	0.786506	0.121851	0.855263		4.23528	3.96569	3.9954		4.49249	4.23868	4.50461		4.17096	4.05454	4.33359
253975_at	---	AT4G26600	S-adenosyl-L-methionine-dependent methyltransferases	1	0.0474992	0.835036	0.179602	0.894053		4.06346	4.00524	4.00607		4.47889	4.22411	4.15204		4.1207	4.14857	4.10106
254134_at	---	AT4G24830	arginosuccinate synthase family;	1	0.0358566	0.816402	0.354921	0.891834		7.03199	7.13697	6.99077		7.52358	7.19572	7.31837		7.341	6.94648	7.25473
254147_at	EMB140	AT4G24270	EMBRYO DEFECTIVE 140'	1	0.0490799	0.759034	0.0554167	0.702343		5.50882	5.45487	5.27707		6.01941	5.54654	5.8681		5.45478	4.99515	5.45487
254228_at	---	AT4G23620	Ribosomal protein L25/Gln-tRNA synthetase, anti-codon-binding domain;	1	0.0487838	0.889952	0.157022	0.807385		6.47566	6.36197	6.28201		6.54506	6.599	6.48018		6.44777	5.88189	6.36856
254320_at	---	AT4G22580	Exostosin family protein;	1	0.0226696	0.767286	0.98819	0.998946		5.52906	5.72493	5.32965		5.94988	5.84011	5.94014		5.98093	5.72745	6.01718
254386_at	PRXR1	AT4G21960	PRXR1; ELECTRON CARRIER/ HEME BINDING / PEROXIDASE'	1	0.0196347	0.639367	0.208698	0.72683		12.0982	11.5524	12.1374		12.6539	12.5377	12.5322		11.6233	12.0471	12.6725
254389_s_at	---	AT4G21910	MATE efflux family protein	1	0.0315155	0.761037	0.820888	0.964947		7.67187	7.34818	7.74946		8.02796	7.86808	8.05536		7.98529	7.57833	8.23334
254620_at	---	AT4G18590	Nucleic acid-binding, OB-fold-like protein	1	0.0114878	0.809858	0.204213	0.723963		6.83845	6.9262	7.03447		7.30861	7.27248	7.1308		6.8245	7.26724	6.22212
254625_at	SNI1	AT4G18470	SNI1; TRANSCRIPTION REPRESSOR'	1	0.048306	0.922894	0.715179	0.983855		3.81654	3.82651	3.93631		3.93084	4.01237	3.98344		3.93084	3.87674	4.04862
254630_at	GOX3	AT4G18360	GLYCOLATE OXIDASE 3'	1	0.0294197	0.695384	0.813829	1.12566		6.53089	6.30165	6.44833		6.76026	6.81514	7.27782		6.97789	6.13348	8.25415
254654_at	EIF4E	AT4G18040	EIF4E (EUKARYOTIC TRANSLATION INITATION FACTOR 4E); RNA BINDING / RNA CAP BINDING / PROTEIN BINDING / TRANSLATION INITIATION FACTOR'	1	0.0067752	0.916239	0.164454	1.08915		9.09457	9.14982	9.17236		9.25141	9.24597	9.29798		9.34738	9.29013	9.52748
254721_at	SMAP1	AT4G13520	SMAP1 (SMALL ACIDIC PROTEIN 1)'	1	0.00752786	0.795479	0.0645467	0.843775		10.0293	9.9211	10.0347		10.1922	10.4003	10.383		9.92727	10.1149	10.1981
254761_at	CLE44	AT4G13195	CLE44 (CLAVATA3/ESR-RELATED 44)'	1	0.00106025	0.809853	0.0428609	1.16648		5.63979	5.49878	5.5966		5.88712	5.88712	5.87373		5.93736	6.19926	6.17785
254877_at	ATSR	AT4G11640	ATSR (ARABIDOPSIS THALIANA SERINE RACEMASE); SERINE RACEMASE'	1	0.041983	0.941582	0.363013	0.876258		5.55129	5.55129	5.45622		5.61955	5.59366	5.60611		5.5192	5.66248	5.06593
254915_s_at	---	AT4G11310	cysteine proteinase precursor-like protein	1	0.0342966	0.638964	0.139414	0.736991		3.7345	3.47499	4.03397		4.16444	4.3097	4.70789		3.72337	4.31421	3.82362
254971_at	NIP5;1	AT4G10380	NIP5;1; ARSENITE TRANSMEMBRANE TRANSPORTER/ BORON TRANSPORTER/ WATER CHANNEL'	1	0.0361008	0.797948	0.816483	0.928585		7.96194	7.9648	7.61271		8.18489	8.15986	8.1716		8.13166	7.33327	8.73075
254991_at	---	AT4G10620	P-loop containing nucleoside triphosphate hydrolases superfamily protein;	1	0.0103791	0.835166	0.169795	0.800565		5.63507	5.84926	5.74575		5.96347	6.03321	6.01299		6.01013	5.3424	5.69441
255192_at	---	AT4G07380	unknown protein	1	0.043747	0.942244	0.578089	0.966036		3.85598	3.85598	3.85598		3.89779	3.92231	4.00532		3.78566	4.02649	3.86371
255262_at	---	AT4G05140	Nucleoside transporter family protein;	1	0.0485118	0.915699	0.570605	0.974765		3.79468	3.68262	3.71431		3.85598	3.92211	3.79468		3.79468	3.76272	3.90475
255455_at	---	AT4G02930	GTP binding Elongation factor Tu family protein;	1	0.045913	0.800505	0.195938	0.832243		8.19564	8.03962	8.39958		8.40082	8.60649	8.59057		8.26116	7.99735	8.5446
255586_at	MEE49	AT4G01560	MEE49 (MATERNAL EFFECT EMBRYO ARREST 49)'	1	0.0425237	0.815639	0.287789	0.845333		7.95158	7.57975	7.71019		8.04799	8.07109	8.00442		8.18037	7.66152	7.55439
255600_s_at	---	AT5G10370	helicase domain-containing protein / IBR domain-containing protein / zinc finger protein-related;	1	0.0424593	0.856255	0.145433	0.733344		7.54986	7.65625	7.54727		7.65625	7.89257	7.87623		7.58098	6.87942	7.62233
255603_at	---	AT4G01040	Glycosyl hydrolase superfamily protein;	1	0.0048473	0.870109	0.110242	0.92968		7.81913	7.8012	7.70068		7.95897	7.95382	8.01043		7.78969	7.85596	7.96199
255645_at	---	AT4G00880	SAUR-like auxin-responsive protein family ;	1	0.0069371	0.643163	0.226729	0.856808		4.50467	4.57064	4.36346		5.3616	5.07155	4.91585		4.76301	4.86536	5.05177
255759_at	---	AT1G16790	ribosomal protein-related;	1	0.0121457	0.836341	0.987968	1.00195		5.61213	5.65826	5.77149		6.03271	5.87306	5.90962		5.90928	6.25039	5.66416
255777_at	GR-RBP6	AT1G18630	GR-RBP6 (GLYCINE-RICH RNA-BINDING PROTEIN 6); RNA BINDING / NUCLEIC ACID BINDING / NUCLEOTIDE BINDING'	1	0.0414778	0.923818	0.832326	1.01933		6.42733	6.43391	6.4431		6.48834	6.52808	6.63088		6.37181	6.62836	6.72998
255788_at	IAA13	AT2G33310	IAA13; TRANSCRIPTION FACTOR'	1	0.0387609	0.722685	0.330556	0.659428		8.16675	8.28779	8.35192		8.61828	9.0597	8.53418		8.78789	8.47564	7.14648
255791_at	DAL1	AT2G33430	DAL1 (DIFFERENTIATION AND GREENING-LIKE 1)'	1	0.0482008	0.743502	0.158927	0.676243		7.7107	7.43098	7.39976		8.06026	8.09053	7.67342		7.68363	7.67581	6.77162
255885_at	SMT2	AT1G20330	SMT2 (STEROL METHYLTRANSFERASE 2); S-ADENOSYLMETHIONINE-DEPENDENT METHYLTRANSFERASE'	1	0.034971	0.752114	0.186602	0.771455		10.1056	9.85482	9.88046		10.4536	10.5065	10.1137		10.2495	10.1137	9.5875
255888_at	---	AT1G20300	Pentatricopeptide repeat (PPR) superfamily protein;	1	0.00999043	0.559532	0.12602	0.642877		6.13373	6.02161	5.92755		7.08034	7.04873	6.46694		6.73245	6.16444	5.78697
255912_at	LUP5	AT1G66960	Terpenoid cyclases family protein;	1	0.0219554	0.823807	0.719179	1.16822		4.76043	4.52867	4.55941		4.81969	4.88664	4.98103		4.89975	4.3118	6.14876
255968_at	---	AT1G22270	Encodes SMO2 (Small Organ 2). Modulates progression of cell division during organ growth.	1	0.0122009	0.839573	0.305476	0.914509		8.38351	8.4686	8.58083		8.76182	8.76512	8.66282		8.44636	8.79361	8.56299
255977_at	---	AT1G34030	Ribosomal protein S13/S18 family;	1	0.0350271	0.765337	0.123095	0.912189		9.24356	8.85162	9.22173		9.50132	9.39562	9.57748		9.43982	9.28047	9.35634
256038_at	---	AT1G19170	Pectin lyase-like superfamily protein;	1	0.0262278	0.863508	0.326726	0.915592		6.14633	6.19884	6.34786		6.46233	6.48875	6.37711		6.15883	6.51706	6.27063
256118_at	KU70	AT1G16970	KU70 (ARABIDOPSIS THALIANA KU70 HOMOLOG); DOUBLE-STRANDED DNA BINDING / PROTEIN BINDING'	1	0.0336568	0.89049	0.65874	0.915468		7.15975	7.21623	7.06469		7.38679	7.25326	7.3026		7.44614	6.69017	7.42409
256144_at	RACK1B_AT	AT1G48630	RACK1B_AT (RECEPTOR FOR ACTIVATED C KINASE 1 B); NUCLEOTIDE BINDING'	1	0.0204137	0.657959	0.0714395	0.713182		8.97522	8.62088	8.65041		9.62067	9.3064	9.13124		9.15	8.59946	8.84587
256220_at	---	AT1G56230	unknown protein	1	0.0446625	0.855721	0.245342	0.901407		5.38369	5.48273	5.60078		5.63461	5.67929	5.82766		5.69709	5.3872	5.60803
256322_at	AXR4	AT1G54990	AXR4 (AUXIN RESISTANT 4)'	1	0.00615596	0.738848	0.428041	0.924064		7.2577	7.10373	7.28581		7.55057	7.80282	7.6038		7.46295	7.42141	7.73102
256512_at	---	AT1G33265	Transmembrane proteins 14C;	1	0.0361148	0.825474	0.34084	1.08594		5.66155	5.61326	5.38083		5.75939	5.9232	5.80318		5.75939	6.06692	6.01629
256601_s_at	AT14A	AT3G28290	Encodes a protein with sequence similarity to integrins.	1	0.0332359	0.283037	0.112391	0.294871		5.20837	4.70549	5.91288		8.10653	6.89604	6.28697		5.71646	6.35188	3.93567
256626_at	---	AT3G20015	Eukaryotic aspartyl protease family protein;	1	0.0443974	0.850666	0.477067	0.953506		4.13755	4.1744	4.25399		4.58577	4.34008	4.34008		4.35007	4.32749	4.38232
256706_at	---	AT3G30300	O-fucosyltransferase family protein;	1	0.0261984	0.673631	0.0515423	0.585098		6.2386	6.02805	6.52644		7.04574	6.64095	6.81631		6.60766	5.64932	5.92627
256715_at	MEE18	AT2G34090	MEE18 (MATERNAL EFFECT EMBRYO ARREST 18)'	1	0.00619823	0.748167	0.253517	0.751563		5.94957	5.92892	6.06493		6.41068	6.25389	6.53456		5.76023	5.63042	6.57237
256770_at	---	AT3G13700	RNA-binding (RRM/RBD/RNP motifs) family protein;	1	0.0279953	0.862381	0.102962	0.868463		5.42669	5.21947	5.34612		5.46891	5.57763	5.58655		5.17651	5.49969	5.3465
256775_at	---	AT3G13770	Pentatricopeptide repeat (PPR) superfamily protein	1	0.0437609	0.929083	0.112895	0.954283		3.88493	3.82077	3.81317		3.88493	3.99914	3.95316		3.89037	3.88493	3.8594
256796_at	---	AT3G22210	unknown protein	1	0.0183931	0.579224	0.0915048	0.604791		7.88181	7.36835	7.39439		8.61018	8.34131	8.05648		7.94917	7.88181	7.00051
256856_at	---	AT3G15110	unknown protein	1	0.00134644	0.885471	0.583544	0.937598		6.6726	6.66564	6.69108		6.86756	6.80369	6.88452		6.82388	6.97224	6.48077
256905_at	HSP60	AT3G23990	HSP60 (HEAT SHOCK PROTEIN 60); ATP BINDING'	1	0.0357525	0.699501	0.0747076	0.783709		7.50053	7.13588	7.07513		7.83483	7.92298	7.50053		7.52894	7.44589	7.22868
256907_at	---	AT3G24030	hydroxyethylthiazole kinase family protein;	1	0.0252265	0.837485	0.25054	0.914738		7.19073	6.97888	6.96807		7.29294	7.37417	7.23816		7.03644	7.15107	7.33205
256927_at	---	AT3G22550	unknown protein	1	0.00497612	0.689847	0.328603	0.884154		5.24223	5.1201	4.92778		5.57235	5.56846	5.75625		5.65448	5.17795	5.53173
256941_at	---	AT3G30710	similar to myosin heavy chain-related	1	0.00603436	0.810035	0.128336	0.916574		4.12957	4.12778	4.14761		4.32966	4.55722	4.42992		4.308	4.29103	4.34074
256986_at	---	AT3G28700	unknown protein	1	0.0108325	0.740433	0.131095	0.776423		5.13577	4.94308	5.07555		5.57162	5.58678	5.29668		5.0053	4.89316	5.46136
257125_at	ATTCP-1	AT3G20050	ATTCP-1; ATP BINDING / PROTEIN BINDING / UNFOLDED PROTEIN BINDING'	1	0.0121942	0.764818	0.0506879	0.782713		8.50084	8.36207	8.36455		8.9336	8.82936	8.62493		8.65374	8.36439	8.30942
257140_at	MYB30	AT3G28910	MYB30 (MYB DOMAIN PROTEIN 30); DNA BINDING / TRANSCRIPTION FACTOR'	1	0.0492204	0.608244	0.220796	0.80057		5.10763	4.51832	5.3886		5.9542	5.59366	5.61852		5.70988	5.06207	5.43173
257189_at	GIP1	AT3G13222	GIP1 (GBF-INTERACTING PROTEIN 1); UNFOLDED PROTEIN BINDING'	1	0.00599662	0.834207	0.0754663	0.717589		6.29464	6.16386	6.20691		6.41033	6.55495	6.48469		6.29464	6.12263	5.59639
257211_at	---	AT3G15080	Polynucleotidyl transferase, ribonuclease H-like superfamily protein;	1	0.0094581	0.786646	0.242403	0.814606		6.23816	6.19105	6.15071		6.6682	6.56007	6.39029		6.55169	5.87398	6.30542
257510_at	---	AT1G55360	unknown protein	1	0.02505	0.623276	0.0855857	0.544211		5.75757	6.12508	6.24462		6.99833	6.74231	6.4328		6.197	6.24462	5.09853
257565_at	---	AT3G28620	Zinc finger, C3HC4 type (RING finger) family protein;	1	0.00114457	0.872394	0.0799188	0.76568		4.00992	4.00992	3.96689		4.15122	4.23449	4.19188		4.00992	3.46155	3.95055
257571_at	GATA17	AT3G16870	GATA TRANSCRIPTION FACTOR 17'	1	0.0383476	0.732965	0.144806	0.680616		5.99303	5.96907	6.39637		6.57714	6.71399	6.4119		6.48004	5.45134	6.10638
257631_at	CYP71B17	AT3G26160	CYP71B17; ELECTRON CARRIER/ HEME BINDING / IRON ION BINDING / MONOOXYGENASE/ OXYGEN BINDING'	1	0.0366566	0.901051	0.188551	0.934391		4.46296	4.47337	4.33435		4.55061	4.53602	4.635		4.39657	4.45241	4.57895
257641_s_at	AOC1	AT3G25760	AOC1 (ALLENE OXIDE CYCLASE 1); ALLENE-OXIDE CYCLASE'	1	0.0291158	0.536478	0.106274	0.640753		9.26381	9.43594	9.67127		10.9121	10.0466	10.1075		9.41422	9.7665	9.95904
257643_at	ERF3	AT3G25730	ETHYLENE RESPONSE DNA BINDING FACTOR 3'	1	0.0431352	0.766407	0.962729	0.992854		5.24223	4.91232	5.02366		5.65852	5.3249	5.34624		5.68712	5.13271	5.47879
257724_at	---	AT3G18510	unknown protein	1	0.0237702	0.735643	0.10482	0.767614		4.39531	4.08448	4.41755		4.78524	4.56873	4.87214		4.27262	4.12494	4.6839
257848_at	---	AT3G13030	hAT transposon superfamily protein;	1	0.0466353	0.832084	0.132252	0.875773		3.93084	3.77289	3.79317		4.26363	3.95627	4.0726		3.93084	3.80492	3.98263
258150_at	PEX3-1	AT3G18160	PEROXIN 3-1'	1	0.0111445	0.778079	0.74949	1.05818		4.17202	4.40512	4.25609		4.57696	4.57696	4.76535		4.41521	4.61305	5.13575
258155_at	RACK1C_AT	AT3G18130	RACK1C_AT (RECEPTOR FOR ACTIVATED C KINASE 1 C); NUCLEOTIDE BINDING'	1	0.0212959	0.574843	0.0762608	0.711526		8.06518	7.30601	7.71262		8.487	8.68481	8.30828		8.23112	7.6217	8.15424
258243_at	CARA	AT3G27740	CARA (CARBAMOYL PHOSPHATE SYNTHETASE A); CARBAMOYL-PHOSPHATE SYNTHASE (GLUTAMINE-HYDROLYZING)/ CARBAMOYL-PHOSPHATE SYNTHASE/ CATALYTIC'	1	0.00815445	0.906971	0.0525586	0.81345		8.9589	8.98241	8.9589		9.15748	9.11812	9.04722		8.93294	8.91599	8.58027
258316_at	---	AT3G22660	rRNA processing protein-related;	1	0.0259664	0.708061	0.0967582	0.704129		7.11311	6.66849	6.82434		7.20607	7.35456	7.53947		7.13039	7.03914	6.4123
258317_at	---	AT3G22670	Pentatricopeptide repeat (PPR) superfamily protein;	1	0.0268544	0.881262	0.274952	0.953869		4.12994	4.19378	4.23331		4.28853	4.35006	4.46551		4.32262	4.28853	4.28853
258413_at	EMB2786	AT3G17300	unknown protein	1	0.0166245	0.880283	0.929121	0.99095		7.25137	7.16454	7.26185		7.47777	7.33168	7.42018		7.2244	7.33168	7.63421
258420_at	---	AT3G16680	DNA binding;DNA-directed RNA polymerases;	1	0.00262607	0.957755	0.65902	1.01989		3.45285	3.41589	3.43058		3.49538	3.49538	3.49538		3.45342	3.48324	3.63473
258437_at	---	AT3G16560	Protein phosphatase 2C family protein;	1	0.00710659	0.896421	0.734014	1.05852		6.89262	6.99541	6.93254		7.09315	7.06618	7.13451		7.34568	6.76284	7.43147
258492_at	---	AT3G02390	unknown protein	1	0.0475271	0.908772	0.331005	0.931673		3.87335	3.83407	3.96081		3.99157	3.98664	4.10405		4.05329	3.77412	3.94854
258505_at	---	AT3G06530	ARM repeat superfamily protein;	1	0.0423692	0.657317	0.0634583	0.583652		5.37495	5.02769	5.1571		6.17876	5.48738	5.70962		5.44614	4.55391	5.04526
258521_at	---	AT3G06680	Ribosomal L29e protein family;	1	0.0205828	0.542009	0.265261	0.804199		7.46344	6.76641	7.1159		8.33426	7.73258	7.92974		7.79457	7.36658	7.8923
258559_at	ATCHR12	AT3G06010	ATCHR12; ATP BINDING / DNA BINDING / HELICASE/ NUCLEIC ACID BINDING'	1	0.0480358	0.75685	0.18179	0.857182		6.0772	5.74867	5.80607		6.0772	6.4905	6.27001		6.0772	6.16726	5.92627
258633_at	SCPL27	AT3G07990	SCPL27 (SERINE CARBOXYPEPTIDASE-LIKE 27); SERINE-TYPE CARBOXYPEPTIDASE'	1	0.0086431	0.73011	0.915106	0.983369		6.15196	5.97755	6.00061		6.48692	6.66424	6.3404		6.3404	6.25664	6.82193
258701_at	---	AT3G09720	P-loop containing nucleoside triphosphate hydrolases superfamily	1	0.0141193	0.765841	0.0527417	0.821763		4.9801	5.0456	4.93004		5.31444	5.5638	5.23214		5.14113	5.14113	4.97851
258752_at	ATEXO70H4	AT3G09520	ATEXO70H4 (EXOCYST SUBUNIT EXO70 FAMILY PROTEIN H4); PROTEIN BINDING'	1	0.0122951	0.808277	0.935504	0.975262		7.47173	7.61771	7.50605		7.95243	7.71819	7.8461		7.82454	7.12414	8.45962
258799_at	RPSAB	AT3G04770	RPSAB (40S RIBOSOMAL PROTEIN SA B); STRUCTURAL CONSTITUENT OF RIBOSOME'	1	0.0133651	0.857952	0.155853	0.836763		6.89871	6.85315	6.75821		7.13696	7.0456	6.9906		6.985	6.51812	6.89871
258825_at	---	AT3G07180	GPI transamidase component PIG-S-related;	1	0.0148048	0.951998	0.247246	0.944022		7.79277	7.78003	7.78355		7.84848	7.82773	7.89305		7.82773	7.65807	7.83413
258853_at	---	AT3G06440	Galactosyltransferase family protein;	1	0.0283094	0.754276	0.54332	0.901326		6.51831	6.35978	6.26607		6.91662	6.88802	6.56002		6.98393	6.55944	6.37166
258881_at	---	AT3G06310	Cox19-like CHCH family protein;	1	0.0177187	0.836329	0.542701	0.960093		7.64959	7.66898	7.53808		7.97403	7.75956	7.89662		7.91194	7.82275	7.71927
258884_at	OMR1	AT3G10050	OMR1 (L-O-METHYLTHREONINE RESISTANT 1); L-THREONINE AMMONIA-LYASE'	1	0.0413848	0.797305	0.0714303	0.770712		6.66131	6.82147	6.42351		7.0395	6.91351	6.93368		6.80367	6.6821	6.2737
258965_at	---	AT3G10530	Transducin/WD40 repeat-like superfamily protein;	1	0.0155271	0.623061	0.266198	0.751615		4.54645	4.25323	4.50365		5.40308	4.82123	5.12669		5.21812	4.32668	4.57041
259006_at	---	AT3G09200	Ribosomal protein L10 family protein;	1	0.0316231	0.874139	0.197797	0.899025		12.0577	11.8741	12.0769		12.1757	12.1826	12.2326		12.0981	11.8528	12.1793
259009_at	PYK10	AT3G09260	PYK10; BETA-GLUCOSIDASE/ COPPER ION BINDING / FUCOSIDASE/ HYDROLASE, HYDROLYZING O-GLYCOSYL COMPOUNDS'	1	0.0171223	0.17539	0.11507	0.282399		6.45487	6.48874	7.44906		8.42457	8.9388	10.5634		6.12588	8.05518	8.27311
259013_at	EMB1990	AT3G07430	EMB1990 (EMBRYO DEFECTIVE 1990)'	1	0.0498161	0.775054	0.187576	0.782782		8.65937	8.35866	8.48102		8.95333	9.01009	8.63853		8.74962	8.65786	8.1345
259069_at	ATKRS-1	AT3G11710	ATKRS-1 (ARABIDOPSIS THALIANA LYSYL-TRNA SYNTHETASE 1); ATP BINDING / AMINOACYL-TRNA LIGASE/ LYSINE-TRNA LIGASE/ NUCLEIC ACID BINDING / NUCLEOTIDE BINDING'	1	0.0135601	0.840787	0.082632	0.821038		9.65121	9.51994	9.52711		9.85997	9.71194	9.8769		9.68695	9.29581	9.61262
259196_at	RPS2	AT3G03600	RPS2 (RIBOSOMAL PROTEIN S2); STRUCTURAL CONSTITUENT OF RIBOSOME'	1	0.0390626	0.815133	0.429681	0.863534		8.04111	8.02379	8.18055		8.2033	8.53582	8.39101		7.74852	8.4148	8.33178
259548_at	MLP165	AT1G35260	MLP165 (MLP-LIKE PROTEIN 165)'	1	0.0241797	0.539706	0.308144	0.708116		3.9092	3.99018	3.97262		5.40361	4.6511	4.48655		3.89398	4.21937	4.9341
259655_at	---	AT1G55210	Disease resistance-responsive (dirigent-like protein) family protein;	1	0.00439535	0.523138	0.871689	0.921881		7.02597	6.69351	6.99843		8.07469	7.55512	7.89231		7.53395	6.75777	8.87835
259824_at	ATX1	AT1G66240	ATX1 (ARABIDOPSIS HOMOLOG OF ANTI-OXIDANT 1); METAL ION BINDING'	1	0.0228965	0.949335	0.545892	1.01221		11.205	11.2353	11.2102		11.2836	11.3326	11.2594		11.3187	11.3258	11.2836
259826_at	PUB17	AT1G29340	PUB17 (PLANT U-BOX 17); UBIQUITIN-PROTEIN LIGASE'	1	0.0278502	0.880448	0.16774	0.728673		11.4613	11.4127	11.5117		11.726	11.6678	11.5429		11.2888	10.6811	11.5969
259887_at	---	AT1G76360	Protein kinase superfamily protein;	1	0.0442698	0.901024	0.380399	0.901726		9.77582	9.59877	9.75454		9.83933	9.88244	9.85845		9.69118	9.46863	9.9727
259899_at	---	AT1G71210	Pentatricopeptide repeat (PPR) superfamily protein;	1	0.00337894	0.798922	0.136152	0.845185		5.33221	5.29476	5.16281		5.55331	5.6488	5.55929		5.59383	5.28201	5.15758
259948_at	---	AT1G71350	eukaryotic translation initiation factor SUI1 family protein;	1	0.0345182	0.703501	0.393796	0.886393		6.90671	6.65811	6.56901		7.21212	7.48034	6.96349		7.21681	7.01343	6.90377
259957_at	---	AT1G67890	PAS domain-containing protein tyrosine kinase family protein;	1	0.00963764	0.900416	0.329366	0.840741		7.12106	7.20845	7.20845		7.377	7.30923	7.30573		7.20845	6.65445	7.37826
260002_at	ATNAP3	AT1G67940	ATNAP3; TRANSPORTER'	1	0.0234751	0.810787	0.885289	1.03198		7.04774	6.80875	7.08392		7.23185	7.25282	7.36355		6.94327	7.18407	7.85713
260020_at	PDF6	AT1G29990	PDF6 (PREFOLDIN 6); UNFOLDED PROTEIN BINDING'	1	0.00279301	0.80951	0.153575	0.937834		8.13399	8.0016	8.03909		8.30502	8.42983	8.35446		8.20227	8.33865	8.27061
260053_at	TPR12	AT1G78120	TETRATRICOPEPTIDE REPEAT 12'	1	0.0308313	0.87303	0.330358	0.903503		4.60404	4.79066	4.74018		4.86623	4.98246	4.87387		4.61925	5.00667	4.65745
260099_at	---	AT1G73180	Eukaryotic translation initiation factor eIF2A family protein	1	0.0146775	0.721588	0.157358	0.792839		7.38852	6.99959	7.0498		7.65583	7.66646	7.52788		7.53981	6.90985	7.39581
260141_at	RGL1	AT1G66350	RGL1 (RGA-LIKE 1); TRANSCRIPTION FACTOR'	1	0.00987922	0.742753	0.135803	0.844366		7.75012	7.69768	7.96923		8.36135	8.13794	8.20488		8.18246	7.78017	8.00936
260286_at	WIN1	AT1G80600	WIN1 (HOPW1-1-INTERACTING 1); N2-ACETYL-L-ORNITHINE:2-OXOGLUTARATE 5-AMINOTRANSFERASE/ CATALYTIC/ PYRIDOXAL PHOSPHATE BINDING / TRANSAMINASE'	1	0.0488693	0.81347	0.146233	0.877837		9.60645	9.50999	9.38109		9.89223	9.89512	9.60369		9.69559	9.54753	9.58399
260316_at	---	AT1G63810	unknown protein	1	0.00598663	0.5997	0.0538206	0.628673		4.87236	4.92444	4.74194		5.88504	5.43145	5.4353		5.30104	4.52471	4.91719
260325_at	MDAR6	AT1G63940	MONODEHYDROASCORBATE REDUCTASE, PUTATIVE'	1	0.012854	0.753099	0.831591	1.0639		7.58978	7.65908	7.40492		8.07268	7.81006	7.9983		8.1978	7.36324	8.58809
260363_at	---	AT1G70550	unknown protein	1	0.0192485	0.859204	0.489469	0.937799		4.07434	3.96885	4.07517		4.34945	4.16057	4.26514		4.14547	3.99958	4.35215
260390_at	---	AT1G73940	unknown protein	1	0.0374295	0.579719	0.0526986	0.624835		6.1949	5.66681	6.20754		6.37126	7.10238	6.95534		5.82106	6.28628	6.28628
260579_at	---	AT2G47380	Cytochrome c oxidase subunit Vc family protein;	1	0.0130912	0.964298	0.832835	0.989029		12.1486	12.1935	12.1727		12.2314	12.2272	12.2136		12.1094	12.3336	12.1815
260595_at	---	AT1G55890	Tetratricopeptide repeat (TPR)-like superfamily protein;	1	0.0178285	0.816138	0.121132	0.778068		7.39352	7.23401	7.29694		7.59079	7.7299	7.48314		7.50746	7.30231	6.90795
260596_at	TIM50	AT1G55900	component of a translocase in the mitochondrial inner membrane	1	0.00107767	0.845695	0.0622876	0.800244		7.10856	7.1273	7.05308		7.2898	7.3509	7.37362		7.16399	6.75163	7.13423
260814_at	EMB1075	AT1G43710	EMB1075 (EMBRYO DEFECTIVE 1075); CARBOXY-LYASE/ CATALYTIC/ PYRIDOXAL PHOSPHATE BINDING'	1	0.0451855	0.764046	0.149565	0.850887		8.64285	8.81864	8.47638		9.22028	9.04559	8.83681		8.65937	8.83681	8.90762
260955_at	---	AT1G06000	encodes a flavonol-7-O-rhamnosyltransferase involved in the formation of rhamnosylated flavonols	1	0.0220679	0.695502	0.759412	0.955761		4.58552	4.6363	4.95356		5.43471	5.04104	5.27125		5.11122	4.97184	5.4681
261166_s_at	---	AT1G34570	Essential protein Yae1, N-terminal;	1	0.0017105	0.907667	0.708782	1.02246		5.81825	5.74682	5.77435		5.92347	5.92732	5.90794		6.04173	6.00945	5.80368
261207_at	---	AT1G12830	unknown protein	1	0.00741916	0.861522	0.0722513	0.759857		6.31633	6.44611	6.41337		6.60273	6.55629	6.66192		6.44199	6.3156	5.87475
261267_at	---	AT1G26750	unknown protein	1	0.0386885	0.914502	0.454025	1.08997		7.59595	7.71273	7.73881		7.82159	7.77757	7.83514		7.73649	7.85984	8.21086
261286_at	---	AT1G35780	unknown protein	1	0.0266706	0.785476	0.120462	0.809179		6.40347	6.02097	6.16359		6.50888	6.59197	6.53226		6.4141	6.37894	5.92366
261328_at	---	AT1G44835	YbaK/aminoacyl-tRNA synthetase-associated domain;	1	0.0456326	0.842247	0.186629	0.888427		6.75209	6.77562	6.91167		7.0129	6.95078	7.21877		6.82694	6.81132	7.03216
261351_at	FHY1	AT1G79790	FLAVIN MONONUCLEOTIDE HYDROLASE 1'	1	0.0471916	0.887604	0.115352	0.768173		8.41803	8.33632	8.23268		8.52418	8.5551	8.4238		8.05599	8.48048	7.82511
261498_at	HSL1	AT1G28440	HSL1 (HAESA-LIKE 1); ATP BINDING / KINASE/ PROTEIN SERINE/THREONINE KINASE'	1	0.0359686	0.569214	0.091424	0.64889		7.05983	6.94062	7.52532		8.41281	7.9348	7.61702		7.64965	7.42726	7.01587
261513_at	---	AT1G71840	transducin family protein / WD-40	1	0.0105619	0.74747	0.703227	0.960815		8.36279	8.12031	8.3066		8.83334	8.58242	8.63369		8.84044	8.5176	8.51838
261573_at	---	AT1G01180	S-adenosyl-L-methionine-dependent methyltransferases superfamily protein;	1	0.0180831	0.920249	0.309604	0.971415		3.95949	3.9247	3.97109		4.13582	4.04059	4.03857		4.02538	4.00738	4.0567
261605_at	---	AT1G49580	Calcium-dependent protein kinase (CDPK) family protein;	1	0.0456324	0.851223	0.248408	0.898974		4.30527	4.21305	4.33425		4.6233	4.56955	4.35688		4.24455	4.50999	4.33425
261750_at	---	AT1G76120	Pseudouridine synthase family protein;	1	0.00200531	0.825415	0.274758	0.844261		4.62036	4.62206	4.4895		4.87023	4.84893	4.84319		4.96568	4.31601	4.54793
261826_at	PMEPCRA	AT1G11580	PMEPCRA (METHYLESTERASE PCR A); ENZYME INHIBITOR/ PECTINESTERASE'	1	0.0345573	0.527955	0.723772	0.878023		9.62872	8.74744	8.79703		9.68877	10.0096	10.2394		10.6222	9.15708	9.59545
261879_at	CYP705A27	AT1G50520	CYP705A27; ELECTRON CARRIER/ HEME BINDING / IRON ION BINDING / MONOOXYGENASE/ OXYGEN BINDING'	1	0.0115852	0.860586	0.565154	0.969424		4.19369	4.18762	4.33934		4.43061	4.431	4.50886		4.52931	4.31535	4.39141
262094_at	NOP56	AT1G56110	NOP56 (ARABIDOPSIS HOMOLOG OF NUCLEOLAR PROTEIN NOP56)'	1	0.0258825	0.675233	0.16897	0.750314		8.61919	8.1599	8.19336		9.08954	8.71059	8.87195		8.78971	8.04102	8.59804
262239_at	---	AT1G48230	Nucleotide/sugar transporter family protein	1	0.0476063	0.826327	0.853091	0.97772		6.63897	6.75197	6.47693		6.76549	7.00938	6.91864		6.69502	7.13548	6.76549
262306_s_at	SYNC3	AT1G70980	SYNC3; ATP BINDING / AMINOACYL-TRNA LIGASE/ ASPARAGINE-TRNA LIGASE/ ASPARTATE-TRNA LIGASE/ NUCLEIC ACID BINDING / NUCLEOTIDE BINDING'	1	0.0216712	0.836686	0.16192	0.875896		8.30084	8.23776	8.12997		8.47227	8.37758	8.59045		8.38976	8.37758	8.09945
262374_s_at	TIR	AT1G72930	TIR (TOLL/INTERLEUKIN-1 RECEPTOR-LIKE); TRANSMEMBRANE RECEPTOR'	1	0.0431083	0.78546	0.965544	1.00889		11.5412	11.1337	11.1955		11.6665	11.6804	11.5687		11.9364	11.1394	11.8781
262380_at	---	AT1G72810	Pyridoxal-5'-phosphate-dependent enzyme family protein;	1	0.0493355	0.833899	0.108485	0.795984		5.92752	5.92832	5.83659		6.35595	6.0695	6.05315		6.05627	5.84109	5.59366
262402_at	TOM6	AT1G49410	TOM6 (TRANSLOCASE OF THE OUTER MITOCHONDRIAL MEMBRANE 6)'	1	0.0305946	0.797783	0.538605	0.93186		7.57868	7.35939	7.63942		7.76378	7.7965	7.99501		7.70606	7.56004	7.98375
262415_at	EMB1129	AT1G49400	EMB1129 (EMBRYO DEFECTIVE 1129); STRUCTURAL CONSTITUENT OF RIBOSOME'	1	0.0132524	0.809533	0.0957711	0.797871		6.97111	6.9498	6.95254		7.26228	7.40417	7.12151		7.11712	7.01962	6.6739
262440_at	SERPIN1	AT1G47710	Serine protease inhibitor (SERPIN) family protein;	1	0.00643501	0.842026	0.437433	1.04675		8.57997	8.69571	8.53623		8.9047	8.83937	8.81202		8.97572	8.78299	8.99514
262547_at	---	AT1G31270	unknown protein	1	0.0347969	0.914317	0.489363	1.04719		3.77138	3.90988	3.80544		3.93857	3.93857	3.99725		3.94904	3.93857	4.18634
262551_at	RUB1	AT1G31340	RUB1 (RELATED TO UBIQUITIN 1); PROTEIN BINDING'	1	0.0384019	0.857165	0.148677	1.17108		6.72409	6.5745	6.63917		6.94487	6.73095	6.92901		6.90597	7.09466	7.28771
262704_at	ASL9	AT1G16530	ASL9 (ASYMMETRIC LEAVES 2 LIKE 9)'	1	0.0110985	0.743157	0.278893	0.903624		4.3945	4.44172	4.35888		4.81995	4.64506	5.01487		4.7654	4.64104	4.63483
262777_at	---	AT1G13030	Encodes a plant coilin, a protein that in other organisms is a major structural scaffolding protein necessary for Cajal body formation	1	0.000885721	0.846611	0.124629	0.857192		4.88305	4.79364	4.88765		5.081	5.10428	5.09975		4.95259	4.64104	5.02447
262876_at	ATDSS1(I)	AT1G64750	ATDSS1(I) (ARABIDOPSIS THALIANA DELETION OF SUV3 SUPRESSOR 1(I))'	1	0.0423688	0.836734	0.909893	1.00711		8.82217	8.69313	8.96425		8.99478	9.18914	9.0671		8.99478	9.1875	9.09939
263029_at	---	AT1G24050	RNA-processing, Lsm domain	1	0.0485452	0.920229	0.156655	0.954911		9.55784	9.43885	9.47028		9.55784	9.66338	9.60556		9.54871	9.58041	9.49798
263111_s_at	---	AT1G65190	Protein kinase superfamily protein;	1	0.03873	0.730098	0.584937	0.927077		7.91161	8.09315	8.01665		8.66551	8.56681	8.15061		8.2092	8.39075	8.45526
263192_at	ACC1	AT1G36160	ACC1 (ACETYL-COENZYME A CARBOXYLASE 1); ACETYL-COA CARBOXYLASE'	1	0.0281952	0.820963	0.0571443	0.668874		7.36366	7.37817	7.56459		7.84781	7.60813	7.70431		7.59415	6.93637	6.88914
263251_at	---	AT2G31410	unknown protein	1	0.048558	0.765474	0.311807	0.802967		8.54645	8.15236	8.32318		8.54645	8.88596	8.7463		8.69418	8.62087	7.9139
263278_at	DRP3B	AT2G14120	DYNAMIN-LIKE PROTEIN 2B (ADL2B)'	1	0.0294874	0.901363	0.705243	0.960426		8.1837	8.09625	8.1837		8.34121	8.22152	8.35039		8.49859	8.15346	8.0863
263420_at	---	AT2G17240	unknown protein	1	0.0495188	0.827004	0.139727	0.732156		8.48033	8.30188	8.52037		8.87558	8.60744	8.64165		8.4505	8.53433	7.79051
263449_at	ATRABA5D	AT2G31670	ATRABA5D (ARABIDOPSIS RAB GTPASE HOMOLOG A5D); GTP BINDING'	1	0.0358958	0.772374	0.163256	0.853067		8.2083	7.89808	8.06437		8.62814	8.33728	8.32322		8.22055	8.03006	8.35021
263466_at	---	AT2G31740	S-adenosyl-L-methionine-dependent methyltransferases superfamily protein;	1	0.000847467	0.79298	0.0709578	0.778004		7.06619	6.97011	6.97113		7.30361	7.39609	7.31166		6.84682	6.79289	7.2852
263483_at	CR88	AT2G04030	CR88; ATP BINDING'	1	0.0238349	0.577662	0.104707	0.587674		8.11563	7.89586	7.79856		9.0871	8.80639	8.29167		8.54741	7.53759	7.79943
263536_at	WRKY60	AT2G25000	WRKY60; TRANSCRIPTION FACTOR'	1	0.0325869	0.593415	0.538214	0.837738		7.34902	6.97471	6.88168		8.16117	7.40824	7.89466		7.56183	7.07444	8.06152
263636_at	---	AT2G11910	unknown protein	1	0.0201995	0.777443	0.111295	0.776325		8.46474	8.74876	8.78097		9.05163	9.08878	8.94364		8.35441	8.98007	8.65378
263695_at	---	AT1G31220	N10-formyltetrahydrofolate-dependent phosphoribosylglycinamide formyltransferase	1	0.036664	0.846387	0.0884977	0.882119		6.48699	6.31948	6.39863		6.75698	6.50884	6.66111		6.54844	6.39797	6.43766
263700_at	---	AT1G31150	sequence-specific DNA binding transcription factor activity;	1	0.0282732	0.867498	0.275118	0.921481		4.1787	4.21035	4.33274		4.44561	4.53216	4.35922		4.32134	4.19719	4.46455
263778_at	OXA1L	AT2G46470	OXA1L (INNER MEMBRANE PROTEIN OXA1-LIKE)'	1	0.0199105	0.764591	0.138387	0.82733		5.62804	5.39703	5.52734		6.03253	5.71884	5.96276		5.53134	5.49662	5.86577
263952_s_at	---	AT2G35810	unknown protein	1	0.0123481	0.743068	0.984291	0.997804		9.09961	8.78537	8.95246		9.49857	9.26871	9.35547		9.26286	9.21422	9.63616
264031_at	---	AT2G03780	Translin family protein;	1	0.0258369	0.644573	0.0642317	0.636104		6.68349	6.30165	6.37978		7.22229	7.29186	6.75151		6.70869	6.59642	6.00257
264047_at	SLO1	AT2G22410	SLOW GROWTH 1'	1	0.0335024	0.8678	0.0799669	0.88389		3.70401	3.76773	3.72279		3.79761	4.01459	3.99602		3.67514	3.81012	3.78878
264286_at	PPR336	AT1G61870	PPR336 (PENTATRICOPEPTIDE REPEAT 336)'	1	0.0138503	0.783938	0.167016	0.673254		6.96744	6.70993	6.96744		7.31437	7.20627	7.17773		6.97818	7.02484	5.98302
264322_at	TPR3	AT1G04190	TETRATRICOPEPTIDE REPEAT 3'	1	0.0276797	0.827732	0.256395	0.816655		7.79604	7.77016	7.63701		7.94098	7.92191	8.15862		8.09875	7.40009	7.64606
264386_at	---	AT1G12000	Phosphofructokinase family protein	1	0.0113212	0.860869	0.518929	0.916795		7.72481	7.67608	7.56274		7.82448	7.86685	7.9207		7.63378	7.53023	8.07203
264407_at	---	AT1G10180	exocyst complex component 84B	1	0.0499527	0.844148	0.149298	0.875895		6.93091	6.76422	6.79035		7.08707	6.92548	7.20622		6.97711	6.7387	6.92946
264429_at	---	AT1G61670	Lung seven transmembrane receptor family protein;	1	0.0181855	0.896331	0.75683	0.957537		7.53295	7.41946	7.51344		7.6299	7.60485	7.7048		7.60485	7.27171	7.87518
264585_at	AXR1	AT1G05180	AXR1 (AUXIN RESISTANT 1); SMALL PROTEIN ACTIVATING ENZYME'	1	0.0353366	0.939365	0.366957	0.940829		8.48644	8.40426	8.47932		8.52087	8.53667	8.58321		8.45482	8.31948	8.60246
264591_at	---	AT2G17670	Tetratricopeptide repeat (TPR)-like superfamily protein;	1	0.0136719	0.755285	0.0980434	0.810603		7.34939	7.33843	7.23101		7.89145	7.70669	7.53541		7.59857	7.39334	7.23284
264613_at	LIP2	AT1G04640	LIP2 (LIPOYLTRANSFERASE 2); LIPOYLTRANSFERASE'	1	0.0357428	0.704211	0.215494	0.762581		7.38847	7.14493	6.95043		7.89304	7.6654	7.44315		7.46599	7.54738	6.81511
264677_at	HYL1	AT1G09700	HYL1 (HYPONASTIC LEAVES 1); DOUBLE-STRANDED RNA BINDING / MIRNA BINDING / PROTEIN BINDING'	1	0.0449523	0.957744	0.773636	1.02222		4.27992	4.25665	4.31918		4.31918	4.37151	4.35192		4.25403	4.31716	4.56654
264696_at	TBL27	AT1G70230	TRICHOME BIREFRINGENCE-LIKE 27'	1	0.00307218	0.796749	0.334573	0.958628		6.93943	6.88018	6.76097		7.13827	7.23235	7.19338		7.11003	7.2152	7.05589
264803_at	---	AT1G08580	unknown protein	1	0.0120241	0.714083	0.109237	0.767213		7.72692	7.48075	7.74855		8.3173	8.0945	8.00192		8.02521	7.44439	7.79721
264806_at	---	AT1G08610	Pentatricopeptide repeat (PPR) superfamily protein;	1	0.0191166	0.859718	0.151133	0.762175		5.30858	5.42332	5.42332		5.62246	5.50465	5.68231		5.6481	5.01841	4.96749
264968_at	---	AT1G67360	Rubber elongation factor protein (REF);	1	0.0476462	0.822735	0.518797	1.32636		8.61917	8.56576	8.86484		9.0506	8.85155	8.99212		8.79656	8.86047	10.4596
265006_at	TIM13	AT1G61570	TIM13 (TRANSLOCASE OF THE INNER MITOCHONDRIAL MEMBRANE 13); P-P-BOND-HYDROLYSIS-DRIVEN PROTEIN TRANSMEMBRANE TRANSPORTER'	1	0.0496966	0.747608	0.371867	0.942867		8.53122	7.98567	8.40832		8.72653	8.73117	8.72645		8.75131	8.483	8.69522
265117_at	---	AT1G62500	Bifunctional inhibitor/lipid-transfer protein/seed storage 2S albumin superfamily protein;	1	0.0461797	0.547088	0.0780294	0.591285		4.46275	4.29107	4.7524		4.87778	5.30475	5.93415		4.309	4.78106	4.7524
265226_at	---	AT2G28430	unknown protein	1	0.0204432	0.889243	0.555183	1.08629		8.41103	8.35826	8.50625		8.61001	8.5412	8.63237		8.38789	8.9817	8.77221
265238_s_at	---	AT2G07696	Ribosomal protein S7p/S5e family protein;	1	0.0139858	0.799196	0.891735	0.982673		4.65955	4.8263	4.68933		4.90927	5.08886	5.14719		4.84721	5.31319	4.90927
265254_at	DRB2	AT2G28380	DRB2 (DSRNA-BINDING PROTEIN 2); DOUBLE-STRANDED RNA BINDING'	1	0.000849731	0.920264	0.266862	0.861549		6.92035	6.93643	6.88438		7.03731	7.03441	7.02907		6.93643	7.02563	6.49375
265331_at	---	AT2G18420	Encodes a Gibberellin-regulated GASA/GAST/Snakin family protein	1	0.0421834	0.836255	0.236256	0.865656		4.46866	4.33745	4.5132		4.83025	4.71307	4.54994		4.66051	4.56017	4.24817
265339_at	ATPPA2	AT2G18230	ATPPA2 (ARABIDOPSIS THALIANA PYROPHOSPHORYLASE 2); INORGANIC DIPHOSPHATASE/ PYROPHOSPHATASE'	1	0.0373931	0.744533	0.556814	0.895308		6.03442	5.92697	5.98534		6.68073	6.38481	6.15798		6.47245	5.88963	6.3828
265340_at	---	AT2G18330	AAA-type ATPase family protein;	1	0.0437192	0.698969	0.0644289	0.696075		5.84413	5.4012	5.33834		6.271	5.90757	5.95519		5.82101	5.16759	5.57711
265391_at	GAUT10	AT2G20810	GAUT10 (GALACTURONOSYLTRANSFERASE 10); POLYGALACTURONATE 4-ALPHA-GALACTURONOSYLTRANSFERASE/ TRANSFERASE, TRANSFERRING GLYCOSYL GROUPS / TRANSFERASE, TRANSFERRING HEXOSYL GROUPS'	1	0.0409814	0.898814	0.974674	0.996868		7.20189	7.25292	7.3266		7.3266	7.47002	7.4465		7.39175	7.62504	7.21276
265474_at	---	AT2G15690	Tetratricopeptide repeat (TPR)-like superfamily protein;	1	0.039158	0.865286	0.0775219	0.855171		7.39664	7.51935	7.43553		7.52885	7.69342	7.75551		7.49964	7.51935	7.28164
265570_at	---	AT2G28310	unknown protein	1	0.00934268	0.795405	0.113649	0.726362		5.26488	5.42518	5.25475		5.75791	5.5605	5.61712		5.26331	5.53485	4.75366
265716_at	---	AT2G03350	unknown protein	1	0.0463596	0.725096	0.050406	0.768833		6.04432	5.65946	6.20719		6.55826	6.44447	6.29951		6.25731	5.81211	6.09504
265776_at	PFD1	AT2G07340	PREFOLDIN 1'	1	0.0142211	0.780819	0.167182	0.865791		5.13548	5.22392	5.2307		5.36919	5.66369	5.62804		5.23649	5.50942	5.29128
265816_s_at	---	AT2G18110	Translation elongation factor EF1B/ribosomal protein S6 family protein;	1	0.0143958	0.836908	0.135863	0.865956		12.3646	12.1632	12.2968		12.4898	12.6083	12.497		12.3646	12.4864	12.1212
265831_at	---	AT2G14460	unknown protein	1	0.044064	0.628167	0.332141	0.796318		6.00474	5.38058	5.23214		6.37373	6.20894	6.04713		6.41979	5.51822	5.70603
265899_s_at	ASK4	AT2G25700	ASK4 (ARABIDOPSIS SKP1-LIKE 4); PROTEIN BINDING / UBIQUITIN-PROTEIN LIGASE'	1	0.0344879	0.813349	0.175409	0.898878		6.1159	5.84595	5.86054		6.12796	6.33095	6.25764		6.16143	6.15511	5.9386
265947_at	---	AT2G19540	Transducin family protein / WD-40 repeat family protein;	1	0.0384787	0.878448	0.0770888	0.71773		9.2778	9.10318	9.32341		9.43027	9.43937	9.39566		9.14445	9.17202	8.51338
266004_at	ALS3	AT2G37330	ALS3 (ALUMINUM SENSITIVE 3)'	1	0.0421545	0.828243	0.817688	1.01439		5.7605	5.85816	6.07262		6.2567	6.1226	6.12761		6.09235	6.31338	6.16302
266012_s_at	---	AT2G07741	ATPase, F0 complex, subunit A protein	1	0.0151125	0.796042	0.836455	0.957307		7.2238	7.39767	7.08565		7.56727	7.58949	7.53762		7.70864	7.82641	6.97048
266076_at	---	AT2G40700	P-loop containing nucleoside triphosphate hydrolases superfamily protein;	1	0.0116338	0.828275	0.699719	0.965382		5.65966	5.57777	5.54329		5.9876	5.79487	5.8137		6.00432	5.68324	5.75613
266110_at	ATIDD4	AT2G02080	ATIDD4 (ARABIDOPSIS THALIANA INDETERMINATE(ID)-DOMAIN 4); TRANSCRIPTION FACTOR'	1	0.0418776	0.87648	0.196683	0.879893		8.05696	8.14106	8.1219		8.34208	8.38268	8.16578		8.14106	8.2681	7.92757
266187_at	---	AT2G38970	Zinc finger (C3HC4-type RING finger) family protein;	1	0.0367385	0.716445	0.17312	0.838276		4.12528	4.15471	3.87482		4.55486	4.77987	4.2633		4.34167	4.2914	4.20144
266264_at	---	AT2G27775	unknown protein	1	0.0134955	0.660451	0.127144	0.787955		5.00855	4.54775	5.01728		5.51872	5.48044	5.36984		4.89946	4.97143	5.46668
266338_at	GLR5	AT2G32400	GLR5 (GLUTAMATE RECEPTOR 5); INTRACELLULAR LIGAND-GATED ION CHANNEL'	1	0.0225285	0.769877	0.502979	0.898831		4.94135	4.8218	4.87236		5.42564	5.04319	5.29858		5.13242	4.80378	5.36957
266354_at	PFS2	AT2G01500	PFS2 (PRETTY FEW SEEDS 2); TRANSCRIPTION FACTOR'	1	0.0354847	0.942946	0.572283	1.03287		3.81792	3.77862	3.86362		3.89792	3.87797	3.93853		3.82577	4.06652	3.96211
266386_at	HDG3	AT2G32370	HDG3 (HOMEODOMAIN GLABROUS 3); DNA BINDING / TRANSCRIPTION FACTOR'	1	0.0328221	0.948932	0.0939643	0.955131		3.8826	3.93084	3.87738		4.01291	3.95497	3.94981		3.85733	3.93084	3.93084
266417_at	---	AT2G38550	Transmembrane proteins 14C;	1	0.0182717	0.767551	0.180905	0.857087		8.08333	7.75408	7.74257		8.24393	8.239	8.24204		7.75774	8.07136	8.22841
266471_at	EMB2785	AT2G31060	EMBRYO DEFECTIVE 2785'	1	0.0158933	0.774771	0.243012	0.858001		7.41469	7.30423	7.61434		7.72866	7.90295	7.80612		7.52651	7.36731	7.88106
266804_at	CYP5	AT2G29960	CYP5 (CYCLOPHILIN 5); PEPTIDYL-PROLYL CIS-TRANS ISOMERASE'	1	0.0241756	0.950759	0.0761447	1.08512		8.6815	8.69846	8.72082		8.73268	8.79332	8.79332		8.79332	8.93811	8.94147
266863_at	ATCDPMEK	AT2G26930	ATCDPMEK (4-(CYTIDINE 5''-PHOSPHO)-2-C-METHYL-D-ERITHRITOL KINASE); 4-(CYTIDINE 5''-DIPHOSPHO)-2-C-METHYL-D-ERYTHRITOL KINASE'	1	0.0356508	0.76749	0.0549107	0.816401		6.28091	5.97637	6.04536		6.57093	6.59613	6.28091		6.28091	6.21756	6.07156
266906_at	---	AT2G34585	unknown protein	1	4.39824e-05	0.797027	0.951669	1.00406		9.85689	9.839	9.84623		10.1464	10.2136	10.164		10.0804	10.3426	10.1186
266934_at	---	AT2G18900	Transducin/WD40 repeat-like superfamily protein;	1	0.0201588	0.716026	0.181088	0.830139		6.36983	6.33489	6.03371		6.90286	6.7189	6.5624		6.72454	6.28173	6.37217
266982_at	---	AT2G39500	unknown protein	1	0.00886618	0.920548	0.140117	0.949735		5.75837	5.7331	5.72645		5.80516	5.89192	5.87915		5.80516	5.72275	5.82511
266988_at	JAL22	AT2G39310	JAL22 (JACALIN-RELATED LECTIN 22)'	1	0.049555	0.254216	0.13383	0.321086		4.17632	4.89416	4.47403		5.30549	6.2906	7.87603		4.37407	5.82992	4.35122
267004_at	WDR55	AT2G34260	HUMAN WDR55 (WD40 REPEAT) HOMOLOG'	1	0.00475634	0.528431	0.24909	0.672277		5.62555	5.57478	5.82713		6.87131	6.63346	6.28333		6.45139	5.25595	6.36214
267174_at	---	AT2G37600	Ribosomal protein L36e family protein;	1	0.0470348	0.648594	0.0829179	0.81279		7.3407	6.67382	6.69784		7.63887	7.62614	7.32119		7.39971	7.09104	7.19832
267177_at	---	AT2G37580	RING/U-box superfamily protein;	1	0.0232317	0.682831	0.76236	0.934624		4.8236	4.81148	5.00891		5.73639	5.18991	5.36888		5.27214	4.96624	5.76417
267305_at	ATKT1	AT2G30070	ATKT1 (POTASSIUM TRANSPORTER 1); POTASSIUM ION TRANSMEMBRANE TRANSPORTER'	1	0.0488557	0.663669	0.203529	0.768012		4.63504	4.4693	4.81831		5.48296	5.39577	4.81831		5.12906	4.68426	4.74132
267327_at	---	AT2G19410	U-box domain-containing protein kinase family protein;	1	0.0429848	0.934163	0.430983	0.971042		3.95129	3.99613	4.04603		4.04603	4.12109	4.12109		3.99026	4.12473	4.04603
267366_at	---	AT2G44310	Calcium-binding EF-hand family protein;	1	0.035175	0.781228	0.698248	0.928795		10.8807	10.9154	10.7032		11.1672	11.3881	11.0125		11.0186	11.4803	10.7492
267382_at	---	AT2G44300	Bifunctional inhibitor/lipid-transfer protein/seed storage 2S albumin superfamily protein;	1	0.033632	0.742097	0.679313	0.933892		5.74119	5.47095	5.37075		6.14706	5.79016	5.93663		6.19381	5.81003	5.574
267459_at	---	AT2G33850	unknown protein	1	0.0483343	0.580072	0.300898	0.739419		3.9575	3.89375	4.17361		5.382	4.46107	4.53888		4.18081	4.76741	4.12712
267595_at	ATGH9B8	AT2G32990	ATGH9B8 (ARABIDOPSIS THALIANA GLYCOSYL HYDROLASE 9B8); CATALYTIC/ HYDROLASE, HYDROLYZING O-GLYCOSYL COMPOUNDS'	1	0.00844999	0.959934	0.0921493	0.92429		3.75771	3.7749	3.76753		3.80487	3.84988	3.82237		3.76753	3.60713	3.76171
267596_s_at	ATRLP26	AT2G33050	ATRLP26 (RECEPTOR LIKE PROTEIN 26); KINASE/ PROTEIN BINDING'	1	0.00916308	0.745595	0.202103	0.82594		6.70348	6.58636	6.49253		7.18261	6.94477	6.9256		6.71034	6.47949	7.03547
267620_at	---	AT2G39640	glycosyl hydrolase family 17 protein;	1	0.000363543	0.915093	0.322322	1.0407		3.94814	3.99007	3.96272		4.09121	4.10254	4.09121		4.11567	4.09121	4.25075
244998_at	RPOC1	ATCG00180	RNA POLYMERASE BETA'' CHAIN'	2	0.0238326	0.691889	0.00269005	0.528705		8.17948	8.36611	8.04683		8.91493	8.4528	8.81886		7.88358	7.88448	7.66013
245364_at	---	AT4G15790	unknown protein	2	0.0221098	0.840468	0.0143715	0.782234		4.2306	4.3355	4.41926		4.66629	4.59457	4.47671		4.06693	4.3355	4.27215
245502_at	---	AT4G15640	unknown protein	2	0.0434965	0.724015	0.0194132	0.704414		6.15196	5.73878	5.92592		6.61798	6.17028	6.42612		5.96168	5.74191	5.99428
245525_at	---	AT4G15930	Dynein light chain type 1 family protein	2	0.042631	0.685872	0.0193792	0.687104		7.38878	6.97769	7.43738		8.08167	7.59035	7.76378		7.26271	7.14305	7.40584
245784_at	---	AT1G32190	alpha/beta-Hydrolases superfamily protein	2	0.0139789	0.609471	0.00664953	0.569458		5.52122	5.08798	5.57581		6.14301	5.88934	6.29577		5.34517	5.03371	5.51223
245991_at	---	AT5G20660	Zn-dependent exopeptidases superfamily protein;	2	0.0486692	0.84068	0.0169058	0.775204		9.5013	9.28075	9.26917		9.66658	9.47605	9.65971		9.35833	9.06864	9.27332
246064_at	---	AT5G19350	RNA-binding (RRM/RBD/RNP motifs) family protein;	2	0.0330265	0.87238	0.00702793	0.816117		8.8967	8.94206	8.99732		9.02796	9.24349	9.15555		8.80189	8.88168	8.86397
246088_at	---	AT5G20600	unknown protein	2	0.0264546	0.832792	0.00801104	0.663817		8.18143	7.93609	7.95509		8.21758	8.32998	8.31697		7.95509	7.63882	7.4972
246288_at	---	AT1G31850	S-adenosyl-L-methionine-dependent methyltransferases superfamily protein;	2	0.0481999	0.679909	0.0105008	0.579638		8.16394	7.5795	7.86592		8.58398	8.54066	8.15448		7.92125	7.43553	7.56201
246480_at	---	AT5G16070	TCP-1/cpn60 chaperonin family protein;	2	0.0131529	0.663951	0.0115719	0.64937		7.67155	7.26424	7.66275		8.07887	8.00598	8.28624		7.2244	7.61529	7.66275
246758_at	---	AT5G27850	Ribosomal protein L18e/L15 superfamily protein;	2	0.0293005	0.766333	0.0190189	0.798949		11.0047	10.6749	10.8885		11.0706	11.3552	11.2942		10.9917	10.915	10.8419
246768_at	---	AT5G27400	S-adenosyl-L-methionine-dependent methyltransferases superfamily protein	2	0.0441428	0.809334	0.00851618	0.633961		7.00884	6.84567	6.69813		7.08001	7.30305	7.08517		6.26481	6.748	6.48281
247216_at	DPE1	AT5G64860	DPE1 (DISPROPORTIONATING ENZYME); 4-ALPHA-GLUCANOTRANSFERASE/ CATALYTIC/ CATION BINDING'	2	0.0386246	0.648579	0.0114376	0.336713		6.38231	6.15455	6.44714		7.36528	6.67132	6.82134		4.9234	6.06766	5.15564
247241_at	---	AT5G64680	unknown protein	2	0.0365557	0.581363	0.0100159	0.434368		6.73511	5.892	6.6024		7.15726	7.0281	7.39162		6.49657	5.51978	5.9516
247527_at	TDR	AT5G61480	TDIF RECEPTOR'	2	0.00736078	0.67344	0.000478691	0.63473		4.78852	4.63895	5.02336		5.47218	5.43707	5.25271		4.74803	4.67478	4.7718
247770_at	---	AT5G58930	unknown protein	2	0.0083064	0.587302	0.00311331	0.506469		7.57465	7.10271	7.58837		8.31895	8.22526	8.025		7.41507	7.30466	6.90512
248273_at	---	AT5G53500	Transducin/WD40 repeat-like superfamily protein;	2	0.00806476	0.804966	0.00208844	0.556899		5.73553	5.73553	5.86564		5.97397	6.13867	6.16306		5.49282	5.14353	5.10581
248603_at	---	AT5G49430	WD40/YVTN repeat-like-containing domain;Bromodomain;	2	0.038999	0.893873	0.0277145	0.835655		6.07847	6.0871	6.07847		6.26502	6.13126	6.33334		6.00919	5.8649	6.07847
248739_at	GFA2	AT5G48030	GFA2 (GAMETOPHYTIC FACTOR 2); HEAT SHOCK PROTEIN BINDING / UNFOLDED PROTEIN BINDING'	2	0.00930242	0.725193	0.0187596	0.693378		7.05417	6.89194	6.79875		7.53613	7.24585	7.35357		6.9905	6.58561	6.97458
248854_at	---	AT5G46580	pentatricopeptide (PPR) repeat-containing protein	2	0.0287219	0.54336	0.0227356	0.489951		5.92215	5.91048	5.84963		7.26527	6.81046	6.2466		5.92215	5.83563	5.47667
248878_at	---	AT5G46160	Ribosomal protein L14p/L23e family protein	2	0.0254347	0.704998	0.0257073	0.596616		8.00636	7.79039	7.80758		8.51873	8.5214	8.07714		7.53319	7.99942	7.34928
249193_at	ARC6	AT5G42480	ARC6 (ACCUMULATION AND REPLICATION OF CHLOROPLASTS 6); PROTEIN BINDING'	2	0.0309303	0.770589	0.00768267	0.647879		6.84114	6.72351	6.66959		7.35499	7.03724	6.9699		6.66021	6.45121	6.37211
249267_at	BTI3	AT5G41600	BTI3 (VIRB2-INTERACTING PROTEIN 3)'	2	0.0217072	0.709007	0.0420175	0.799497		8.78246	8.56389	8.89419		9.44022	9.25722	9.03149		8.90103	8.97605	8.88335
249425_at	---	AT5G39790	Encodes a chloroplast localized protein with starch binding activity	2	0.0299961	0.917072	0.0137366	0.808265		4.22932	4.14379	4.18148		4.35922	4.24327	4.32676		4.13705	3.87258	3.99833
249426_at	---	AT5G39840	ATP-dependent RNA helicase, mitochondrial, putative;	2	0.0057612	0.792995	0.0114598	0.816227		3.75837	3.87664	3.75449		4.16229	4.01579	4.21527		3.91656	3.84483	3.75308
249528_at	---	AT5G38720	unknown protein	2	0.0113113	0.67022	0.0498439	0.65783		5.555	5.28934	5.16495		6.03715	5.73071	5.9733		5.66179	4.90695	5.35979
249763_at	---	AT5G24010	Protein kinase superfamily protein;	2	0.010011	0.592526	0.0309307	0.586907		5.76422	5.16655	5.57037		6.12999	6.28771	6.34859		5.8742	4.99987	5.58584
250066_at	---	AT5G17930	MIF4G domain-containing protein / MA3 domain-containing protein;	2	0.00333091	0.727926	0.00163998	0.661782		5.12125	5.06145	5.22252		5.73337	5.51685	5.52941		5.06821	4.88386	5.04084
250087_at	---	AT5G17270	Protein prenylyltransferase superfamily protein;	2	0.0057175	0.668227	0.0112779	0.637021		4.44578	4.3075	4.3529		4.9003	5.17487	4.77577		4.52741	4.11931	4.25245
250192_at	---	AT5G14520	Encodes a nucleolar protein that plays an essential role in cell growth and survival	2	0.0245085	0.842651	0.00417351	0.661713		9.75827	9.53942	9.58333		9.95777	9.82368	9.84055		9.42751	9.34288	9.06444
250846_at	SIR	AT5G04590	SIR; SULFITE REDUCTASE (FERREDOXIN)/ SULFITE REDUCTASE'	2	0.0272394	0.849935	0.0182327	0.871962		9.79314	9.71569	9.54873		9.97476	9.90672	9.87981		9.63955	9.71307	9.81568
251029_at	---	AT5G02050	Mitochondrial glycoprotein family protein	2	0.0256899	0.60385	0.00828576	0.738289		5.03161	4.49651	5.20597		5.78276	5.4448	5.68976		5.20115	5.15387	5.24906
251139_at	---	AT5G01230	S-adenosyl-L-methionine-dependent methyltransferases superfamily protein	2	0.00630823	0.668522	0.00633062	0.650092		6.14753	5.97707	6.19841		6.77659	6.81722	6.47205		6.04812	5.92963	6.22426
251184_at	---	AT3G62840	Small nuclear ribonucleoprotein family protein;	2	0.0233414	0.824832	0.00227281	0.803921		9.60971	9.30853	9.47657		9.74697	9.75395	9.72738		9.40241	9.52729	9.35397
251188_at	---	AT3G62730	unknown protein	2	0.0231154	0.863443	0.0283609	0.884787		4.39399	4.4042	4.2753		4.5842	4.65172	4.47305		4.4499	4.37005	4.35922
251288_at	RRP41	AT3G61620	RRP41; 3''-5''-EXORIBONUCLEASE/ RNA BINDING'	2	0.0413087	0.742433	0.0181351	0.687819		7.07447	6.63019	6.58192		7.25301	7.13702	7.18554		6.94219	6.60412	6.40957
251319_at	---	AT3G61610	Galactose mutarotase-like superfamily protein;	2	0.00104903	0.801628	0.00013781	0.73316		3.848	3.97598	3.85763		4.19415	4.20233	4.24211		3.83484	3.72607	3.73428
251657_at	---	AT3G57000	nucleolar essential protein-related;	2	0.00844075	0.774082	0.0169083	0.740288		7.48333	7.28989	7.44706		7.7178	7.90522	7.70558		7.45238	7.4474	7.12729
251667_at	NAP57	AT3G57150	NAP57 (ARABIDOPSIS THALIANA HOMOLOGUE OF NAP57); PSEUDOURIDINE SYNTHASE'	2	0.0122101	0.536319	0.0037276	0.550531		8.74078	8.00015	8.33055		9.26782	9.4221	9.07807		8.6369	8.3583	8.18948
251740_at	ROC2	AT3G56070	ROC2 (ROTAMASE CYCLOPHILIN 2); CYCLOSPORIN A BINDING / PEPTIDYL-PROLYL CIS-TRANS ISOMERASE'	2	0.0243769	0.65957	0.010596	0.693786		7.13389	6.67605	7.14818		7.64503	7.36833	7.74596		7.13552	7.12704	6.91445
251760_at	---	AT3G55605	Mitochondrial glycoprotein family protein;	2	0.0121385	0.732482	0.0439477	0.804867		5.20933	4.99769	5.11993		5.73077	5.56107	5.38252		5.3093	5.11624	5.3093
251800_at	RBL	AT3G55510	RBL (REBELOTE)'	2	0.0437635	0.639603	0.0181805	0.580288		6.2719	5.54055	5.94507		6.79471	6.51998	6.37708		6.13104	5.45146	5.7538
251951_s_at	---	AT3G53630	unknown protein	2	0.00607239	0.678217	0.00291873	0.665856		7.6417	7.29242	7.65399		8.03218	8.12738	8.1091		7.44575	7.69745	7.3653
251985_at	---	AT3G53220	Thioredoxin superfamily protein;	2	0.013026	0.844087	0.024992	0.886965		3.75159	3.71609	3.84473		3.97747	3.94864	4.1199		3.83824	3.81255	3.87607
251995_at	FK	AT3G52940	FK (FACKEL); DELTA14-STEROL REDUCTASE'	2	0.0334018	0.766475	0.0151187	0.687483		5.05277	5.11477	5.00187		5.67431	5.22205	5.42412		5.05355	4.82597	4.81915
252031_at	NOXY38	AT3G52140	NON RESPONDING TO OXYLIPINS 38'	2	0.0410692	0.901941	0.0330891	0.720139		8.36084	8.45996	8.36689		8.53854	8.62613	8.46971		8.36689	7.81442	8.03211
252073_at	---	AT3G51750	unknown protein	2	0.0159506	0.866923	0.00460461	0.879348		3.52307	3.32568	3.45363		3.63272	3.63529	3.65244		3.50959	3.38361	3.47077
252204_at	---	AT3G50340	unknown protein	2	0.0316308	0.732409	0.0124038	0.624584		6.07942	5.67505	6.08		6.44808	6.4922	6.24202		6.01187	5.45016	5.68317
252261_at	RDR6	AT3G49500	RDR6 (RNA-DEPENDENT RNA POLYMERASE 6); RNA-DIRECTED RNA POLYMERASE/ NUCLEIC ACID BINDING'	2	0.0234386	0.787884	0.0101085	0.814997		5.81266	5.79248	5.4832		6.06008	6.06033	5.99976		5.71686	5.63764	5.88028
252424_at	---	AT3G47610	transcription regulators;zinc ion binding;	2	0.00444995	0.880628	0.0174462	0.766135		7.28691	7.29014	7.30725		7.4358	7.54978	7.44891		7.05119	7.29519	6.93514
252508_at	---	AT3G46210	Ribosomal protein S5 domain 2-like superfamily protein;	2	0.0439254	0.858875	0.0193818	0.643033		6.32525	6.04514	6.16423		6.40534	6.36217	6.42554		5.8859	6.00967	5.38638
252601_s_at	---	AT3G45030	Ribosomal protein S10p/S20e family protein;	2	0.0141369	0.837985	0.000351877	0.786849		11.5657	11.3502	11.5441		11.7485	11.7169	11.7596		11.4003	11.4521	11.335
252717_at	---	AT3G43930	BRCT domain-containing DNA repair protein;	2	0.0308608	0.938056	0.0297048	0.927152		3.83741	3.85246	3.85228		4.00086	3.91997	3.89808		3.79015	3.85246	3.84894
252968_at	---	AT4G38890	FMN-linked oxidoreductases superfamily protein;	2	0.01247	0.717473	0.0344084	0.616328		7.44319	7.25444	7.57521		8.07156	7.84695	7.79135		7.49842	6.74345	7.3733
252985_at	---	AT4G38350	Patched family protein;	2	0.00106386	0.891329	0.00671982	0.817423		7.35383	7.33738	7.35383		7.53897	7.46994	7.53404		7.32482	7.23491	7.1107
252990_at	IYO	AT4G38440	Encodes MINIYO (IYO), a positive regulator of transcriptional elongation	2	0.0352906	0.795573	0.00948769	0.679311		6.19235	5.98126	6.30164		6.4056	6.63006	6.42939		6.12663	5.94715	5.71771
253021_at	---	AT4G38050	Xanthine/uracil permease family protein;	2	0.0023129	0.825417	0.00455452	0.754356		4.12672	4.10097	4.12494		4.31213	4.4019	4.46901		3.92937	4.12494	3.90869
253116_at	---	AT4G35850	Pentatricopeptide repeat (PPR) superfamily protein;	2	0.0243023	0.677871	0.000944194	0.598796		6.57785	6.22403	6.77176		7.23973	6.97584	7.04084		6.3828	6.42288	6.23114
253131_at	WOX13	AT4G35550	WOX13 (WUSCHEL-RELATED HOMEOBOX 13); DNA BINDING / TRANSCRIPTION FACTOR'	2	0.035185	0.692021	0.0422251	0.654222		5.76643	5.35417	5.27011		6.13676	6.07312	5.77417		5.57828	5.59081	4.97851
253168_at	---	AT4G35070	SBP (S-ribonuclease binding protein) family protein;	2	0.00722391	0.708812	0.0037159	0.772541		4.07397	3.85989	4.21976		4.63275	4.52639	4.48405		4.21976	4.0654	4.24108
253175_at	MSI3	AT4G35050	MSI3 (MULTICOPY SUPPRESSOR OF IRA1 3); PROTEIN BINDING'	2	0.0162093	0.707588	0.00408382	0.68709		5.32465	4.9603	5.29904		5.7274	5.5434	5.81025		5.03216	5.27805	5.14656
253218_at	SLP2	AT4G34980	SLP2; SERINE-TYPE PEPTIDASE'	2	0.0349967	0.446291	0.017718	0.389568		6.19948	5.86597	6.40887		8.08661	7.0016	6.87794		5.79468	6.16045	5.93086
253438_at	SHM3	AT4G32520	SHM3 (SERINE HYDROXYMETHYLTRANSFERASE 3); CATALYTIC/ GLYCINE HYDROXYMETHYLTRANSFERASE/ PYRIDOXAL PHOSPHATE BINDING'	2	0.0405635	0.831224	0.00965256	0.754677		8.8989	8.64734	8.79005		9.17931	8.98592	8.97113		8.79005	8.56913	8.55899
253489_at	MGD1	AT4G31780	MGD1 (MONOGALACTOSYL DIACYLGLYCEROL SYNTHASE 1); 1,2-DIACYLGLYCEROL 3-BETA-GALACTOSYLTRANSFERASE/ UDP-GALACTOSYLTRANSFERASE/ UDP-GLYCOSYLTRANSFERASE/ TRANSFERASE, TRANSFERRING GLYCOSYL GROUPS'	2	0.0176557	0.792881	0.0158222	0.724501		8.66826	8.49106	8.70289		9.08987	8.84588	8.93093		8.70289	8.44141	8.32756
253510_at	GDU1	AT4G31730	GDU1 (GLUTAMINE DUMPER 1)'	2	0.0241826	0.785093	0.0114704	0.738915		3.99169	3.94087	4.13083		4.56083	4.28698	4.26277		4.0107	3.97747	3.81285
253549_at	NFD1	AT4G30930	NFD1 (NUCLEAR FUSION DEFECTIVE 1); RNA BINDING / STRUCTURAL CONSTITUENT OF RIBOSOME'	2	0.0123382	0.689619	0.00244997	0.582907		7.11749	6.67135	6.92582		7.33415	7.46069	7.52821		6.72826	6.82666	6.43213
253695_at	PRMT11	AT4G29510	PRMT11 (ARGININE METHYLTRANSFERASE 11); PROTEIN-ARGININE N-METHYLTRANSFERASE'	2	0.000367993	0.839569	0.000598796	0.763503		7.93941	7.87879	7.90084		8.15701	8.19099	8.12788		7.71928	7.73528	7.85345
253749_at	PAP2	AT4G29080	PAP2 (PHYTOCHROME-ASSOCIATED PROTEIN 2); TRANSCRIPTION FACTOR'	2	0.0230354	0.614553	0.0082537	0.41209		7.21176	6.95128	7.61396		7.78437	7.94647	8.15333		7.12301	6.77735	6.14691
253942_at	EMB2788	AT4G27010	EMBRYO DEFECTIVE 2788'	2	0.000841959	0.688871	0.00124613	0.676597		4.69444	4.56552	4.55884		5.24906	5.07071	5.1121		4.62877	4.46291	4.6493
253949_at	AR192	AT4G26780	AR192; ADENYL-NUCLEOTIDE EXCHANGE FACTOR/ CHAPERONE BINDING / PROTEIN BINDING / PROTEIN HOMODIMERIZATION'	2	0.00784226	0.678375	0.00873814	0.73292		4.27955	3.85114	4.14999		4.71445	4.62418	4.62158		4.40469	4.05471	4.15599
253981_at	---	AT4G26670	Mitochondrial import inner membrane translocase subunit Tim17/Tim22/Tim23 family protein;	2	0.0288723	0.742859	0.0129918	0.675081		7.67992	7.68698	7.43553		8.15946	8.13578	7.7937		7.3108	7.6412	7.43634
253986_at	---	AT4G26210	Mitochondrial ATP synthase subunit G protein;	2	0.00717023	0.876818	0.0216562	0.87596		8.4741	8.45159	8.50633		8.61198	8.64361	8.74538		8.49731	8.39211	8.53836
254049_at	---	AT4G25740	RNA binding Plectin/S10 domain-containing protein;	2	0.0279898	0.705678	0.00121928	0.654433		9.24687	9.0126	9.56763		9.80482	9.68738	9.84366		9.06006	9.30545	9.1353
254434_at	---	AT4G20880	ethylene-responsive nuclear protein / ethylene-regulated nuclear protein (ERT2)	2	0.0134904	0.661725	0.0165355	0.53147		7.22718	6.91683	7.18175		7.95394	7.6299	7.52901		7.16609	6.37635	6.83459
254574_at	---	AT4G19430	unknown protein	2	0.00639844	0.730784	0.00794091	0.77816		3.6184	3.62382	3.79069		4.20183	4.22299	3.96556		3.79069	3.79069	3.7234
254617_s_at	RPL16B	AT4G18730	RPL16B; STRUCTURAL CONSTITUENT OF RIBOSOME'	2	0.0443174	0.772601	0.00971714	0.832375		10.604	10.1542	10.4855		10.7339	10.7524	10.874		10.5704	10.424	10.5719
254639_at	DOT4	AT4G18750	DOT4 (DEFECTIVELY ORGANIZED TRIBUTARIES 4)'	2	0.0172231	0.877637	0.0050152	0.84663		3.51681	3.45796	3.53299		3.7719	3.60203	3.69873		3.46976	3.44099	3.44132
254763_at	---	AT4G13170	Ribosomal protein L13 family protein;	2	0.000216846	0.768308	0.00251022	0.839921		8.57024	8.60867	8.56432		8.97403	9.00636	8.90358		8.66962	8.6906	8.76872
254923_at	TOPP7	AT4G11240	TOPP7; PROTEIN SERINE/THREONINE PHOSPHATASE'	2	0.0246593	0.783241	0.0402787	0.812106		8.84715	8.63044	8.71338		8.92518	9.24922	9.07398		8.84012	8.84715	8.66034
255082_at	---	AT4G09160	SEC14 cytosolic factor family protein / phosphoglyceride transfer family protein;	2	0.0204815	0.741051	0.00415211	0.766365		4.04877	4.28336	4.50104		4.70148	4.69905	4.72971		4.41631	4.17721	4.38504
255176_s_at	---	AT4G07950	DNA-directed RNA polymerase, subunit M, archaeal;	2	0.0417252	0.760988	0.0118697	0.741258		8.53416	8.12319	8.38126		8.62119	8.90676	8.69283		8.4362	8.30875	8.17997
255224_at	---	AT4G05400	copper ion binding;	2	0.0420003	0.725594	0.007358	0.62991		6.61373	6.11724	6.27352		6.86916	6.91034	6.61328		6.32174	5.9	6.17071
255449_at	---	AT4G02820	Pentatricopeptide repeat (PPR) superfamily protein;	2	0.0143746	0.871316	0.00335672	0.754775		4.41368	4.41368	4.41097		4.50519	4.64353	4.6858		4.21208	4.11301	4.29179
255482_at	TOC159	AT4G02510	TOC159 (TRANSLOCON AT THE OUTER ENVELOPE MEMBRANE OF CHLOROPLASTS 159); TRANSMEMBRANE RECEPTOR'	2	0.0408597	0.77637	0.0269903	0.669676		9.67119	9.60644	9.49064		10.1364	10.0127	9.71471		9.66663	9.23022	9.23158
255492_at	EOL1	AT4G02680	EOL1 (ETO1-LIKE 1); BINDING / PROTEIN BINDING'	2	0.0148935	0.84758	0.0188265	0.780313		8.15541	8.0546	8.03186		8.42112	8.23668	8.2998		8.1376	7.82857	7.9178
255864_at	---	AT2G30320	Pseudouridine synthase family protein;	2	0.0301332	0.868496	0.00556503	0.73617		5.01277	5.17033	4.94411		5.23013	5.28161	5.2257		4.98468	4.67347	4.75362
256002_at	CARB	AT1G29900	CARB (CARBAMOYL PHOSPHATE SYNTHETASE B); ATP BINDING / CARBAMOYL-PHOSPHATE SYNTHASE/ CATALYTIC'	2	0.0412471	0.684758	0.0221476	0.550258		8.70896	8.22617	8.44616		9.3037	8.85455	8.86205		8.59437	7.90747	7.93299
256072_at	ATARCA	AT1G18080	ATARCA; NUCLEOTIDE BINDING'	2	0.0249509	0.826355	0.0140689	0.860923		11.2833	11.0038	11.1735		11.3968	11.4985	11.3909		11.2833	11.2337	11.121
256277_at	FAD2	AT3G12120	FAD2 (FATTY ACID DESATURASE 2); DELTA12-FATTY ACID DEHYDROGENASE/ OMEGA-6 FATTY ACID DESATURASE'	2	0.0214496	0.893023	0.0232248	0.775455		11.6421	11.6302	11.7574		11.8139	11.8986	11.8069		11.5185	11.6411	11.2592
256288_at	PRMT3	AT3G12270	PRMT3 (PROTEIN ARGININE METHYLTRANSFERASE 3); METHYLTRANSFERASE/ ZINC ION BINDING'	2	0.0369716	0.642261	0.0169623	0.691108		5.78961	5.00543	5.35897		5.93636	6.04465	6.0893		5.69867	5.20554	5.56705
256365_at	---	AT1G66530	Arginyl-tRNA synthetase, class Ic;	2	0.037194	0.802416	0.0110954	0.753198		7.5249	7.18335	7.31458		7.77028	7.57576	7.62951		7.27941	7.38486	7.0846
256518_at	---	AT1G66080	unknown protein	2	0.0224258	0.698518	0.0328245	0.718458		4.74039	4.60874	4.50293		5.3727	5.16231	4.86994		4.81108	4.63676	4.52603
256525_at	---	AT1G66180	encodes a putative aspartyl protease (ASP)	2	0.0369004	0.658091	0.0426209	0.500638		9.82331	9.23762	9.45457		9.96614	10.3806	9.97969		9.51808	8.41001	9.40384
256797_at	---	AT3G18600	P-loop containing nucleoside triphosphate hydrolases superfamily protein;	2	0.0036693	0.456347	0.00301855	0.448664		6.44927	5.72587	6.18795		7.29446	7.18515	7.27887		6.03474	5.77747	6.47739
256801_at	CYP705A30	AT3G20940	CYP705A30; ELECTRON CARRIER/ HEME BINDING / IRON ION BINDING / MONOOXYGENASE/ OXYGEN BINDING'	2	0.0139192	0.914493	0.0190635	0.925086		3.89983	3.86474	3.88374		4.03171	4.05725	3.94622		3.89983	3.89849	3.89983
256862_at	---	AT3G23940	dehydratase family;	2	0.0153365	0.785001	0.00923843	0.690915		7.94836	7.90862	7.71918		8.27404	8.07356	8.27625		7.8904	7.62279	7.51041
256899_at	TMKL1	AT3G24660	TMKL1 (TRANSMEMBRANE KINASE-LIKE 1); ATP BINDING / KINASE/ PROTEIN SERINE/THREONINE KINASE'	2	0.029724	0.672932	0.0051	0.638478		5.04686	4.79582	4.4808		5.22272	5.26273	5.55242		4.87177	4.63602	4.58821
256902_s_at	---	AT3G23910	RNA-directed DNA polymerase (reverse transcriptase)-related family protein	2	0.0204431	0.706741	0.00299071	0.587206		6.07319	5.72582	6.04914		6.24878	6.58062	6.52099		5.82423	5.51036	5.71161
257112_at	CYP705A21	AT3G20120	CYP705A21; ELECTRON CARRIER/ HEME BINDING / IRON ION BINDING / MONOOXYGENASE/ OXYGEN BINDING'	2	0.0183363	0.757132	0.0391406	0.768611		5.8455	5.60143	5.50052		6.12588	6.08908	5.93663		5.79119	5.80616	5.41522
257193_at	---	AT3G13160	Tetratricopeptide repeat (TPR)-like superfamily protein;	2	0.0105068	0.694055	0.000897116	0.668564		6.29944	5.89976	5.98618		6.61008	6.66917	6.48675		5.91478	6.10137	6.00727
257218_at	RIP1	AT3G15000	RNA-EDITING FACTOR INTERACTING PROTEIN 1'	2	0.0340684	0.81546	0.0079102	0.801331		8.7199	8.45904	8.7199		8.88009	9.04114	8.86054		8.59626	8.69799	8.52894
257702_at	EMB2742	AT3G12670	EMB2742 (EMBRYO DEFECTIVE 2742); CTP SYNTHASE/ CATALYTIC'	2	0.0346841	0.856694	0.024431	0.840913		8.32101	8.21614	8.0794		8.40568	8.5021	8.37821		8.31277	8.15237	8.07093
257801_at	WNK6	AT3G18750	WNK6 (WITH NO K (=LYSINE) 6); KINASE/ PROTEIN KINASE'	2	0.0248176	0.933741	0.0403899	0.908283		3.99207	4.04664	3.95886		4.07146	4.08845	4.13437		3.99207	3.86442	4.02143
257938_at	DWF1	AT3G19820	DWF1 (DWARF 1); CALMODULIN BINDING / CATALYTIC'	2	0.0407951	0.486713	0.0183768	0.358197		8.51499	7.89673	9.10845		9.83753	9.52814	9.27107		7.68702	8.87632	7.62987
258104_at	---	AT3G23620	Ribosomal RNA processing Brix domain protein;	2	0.0333271	0.78164	0.0409549	0.73026		8.30501	7.94503	8.30501		8.50972	8.60909	8.50251		8.39735	7.82949	8.03392
258365_s_at	---	AT3G14390	Pyridoxal-dependent decarboxylase family protein;	2	0.0221786	0.651458	0.00207462	0.724373		7.89068	7.29727	7.77919		8.39078	8.23858	8.19255		7.89068	7.80236	7.73328
258368_at	---	AT3G14240	Subtilase family protein;	2	0.0200526	0.63363	0.0165133	0.389494		7.61559	7.05485	7.61559		8.04504	8.21459	8.00126		6.88011	7.30484	5.99495
258453_at	NRPB5	AT3G22320	NRPB5; DNA BINDING / DNA-DIRECTED RNA POLYMERASE'	2	0.0405062	0.758705	0.00645255	0.781765		9.71752	9.28243	9.68663		9.91665	10.0547	9.91044		9.71752	9.60332	9.49532
258622_at	DJ1D	AT3G02720	Encodes a glyoxalase with high activity towards glyoxal and methylglyoxal.	2	0.0434673	0.756428	0.037363	0.742459		7.59819	7.36136	7.47903		7.99572	8.03995	7.61109		7.32542	7.59248	7.44001
258712_s_at	---	AT3G09680	Ribosomal protein S12/S23 family protein;	2	0.0247049	0.767756	0.0110868	0.878824		11.6886	11.2868	11.6005		11.8925	11.9049	11.9224		11.8142	11.6811	11.6654
258816_at	---	AT3G03960	TCP-1/cpn60 chaperonin family protein;	2	0.0125719	0.861869	0.0171449	0.888238		8.07472	8.02933	7.95154		8.32077	8.18798	8.19022		8.08865	8.01586	8.08151
259074_at	RPK2	AT3G02130	RPK2 (RECEPTOR-LIKE PROTEIN KINASE 2); ATP BINDING / KINASE/ PROTEIN SERINE/THREONINE KINASE'	2	0.00183241	0.720616	0.0104428	0.655216		8.24188	8.0419	8.22683		8.67677	8.68335	8.56857		8.2237	7.73726	8.13786
259111_at	CPA	AT3G05520	CAPPING PROTEIN A'	2	0.00397842	0.914105	0.00700917	0.806269		7.5707	7.52854	7.55422		7.72453	7.66241	7.65522		7.50468	7.29274	7.31274
259166_at	SEOR2	AT3G01670	SIEVE ELEMENT OCCLUSION-RELATED 2'	2	0.0154241	0.703195	0.00193205	0.555821		5.88537	5.96737	6.26954		6.71077	6.46945	6.46606		5.91473	5.61886	5.57077
259218_at	---	AT3G03580	Tetratricopeptide repeat (TPR)-like superfamily protein;	2	0.00561388	0.913334	0.00499142	0.91627		3.99698	3.97968	4.03397		4.11515	4.10797	4.17987		4.03397	3.99768	3.99287
259225_at	---	AT3G07590	Small nuclear ribonucleoprotein family protein;	2	0.0155517	0.643802	0.0316149	0.65092		6.11201	5.83274	6.3404		6.55289	6.90234	6.73585		6.29747	6.30454	5.73072
259248_at	HSP89.1	AT3G07770	HEAT SHOCK PROTEIN 89.1'	2	0.0140705	0.698248	0.037454	0.609376		7.20374	6.89627	6.91248		7.66083	7.32807	7.57816		7.06665	6.32672	7.0299
259311_at	---	AT3G05060	SAR DNA-binding protein, putative, strong similarity to SAR DNA-binding protein-1 (Pisum sativum)	2	0.0422147	0.584746	0.0411319	0.616346		7.247	6.34555	6.68116		7.75501	7.51446	7.3266		7.29421	6.59491	6.61238
259381_s_at	NSP1	AT3G16390	NSP1 (NITRILE SPECIFIER PROTEIN 1)'	2	0.0421382	0.351059	0.0334903	0.447699		6.22397	6.51551	7.78824		8.16697	7.94891	8.94249		6.63914	7.50239	7.43865
259438_at	AN	AT1G01510	AN (ANGUSTIFOLIA); PROTEIN BINDING'	2	0.024454	0.872778	0.017958	0.733066		8.25144	8.10331	8.27029		8.35852	8.38461	8.47085		7.92686	8.1905	7.75265
259612_at	---	AT1G52300	Zinc-binding ribosomal protein family protein;	2	0.0476266	0.794065	0.00738999	0.781361		12.5557	12.1813	12.4877		12.7532	12.6335	12.836		12.4912	12.2918	12.3718
259670_at	---	AT1G52310	protein kinase family protein / C-type lectin domain-containing protein	2	0.0460337	0.82672	0.0122332	0.777329		6.36201	6.12238	6.28953		6.56623	6.38333	6.64795		6.23498	6.21426	6.05807
259753_at	HIPP20	AT1G71050	HEAVY METAL ASSOCIATED ISOPRENYLATED PLANT PROTEIN 20'	2	0.0484588	0.662935	0.0371125	0.691921		5.3602	4.95513	5.63783		5.84187	6.14439	5.74608		5.15526	5.31483	5.66829
259812_at	---	AT1G49840	unknown protein	2	0.006753	0.617941	0.0307902	0.562767		6.38141	6.06854	6.48441		7.01993	7.16045	6.83736		6.60703	5.67812	6.24442
259861_at	---	AT1G80615	unknown protein	2	0.00611745	0.808278	0.0213509	0.638899		6.97037	6.83862	6.96222		7.14839	7.32609	7.21796		6.97037	6.39906	6.38399
259908_at	ATRPAC42	AT1G60850	ATRPAC42; DNA BINDING / DNA-DIRECTED RNA POLYMERASE/ PROTEIN DIMERIZATION'	2	0.0404661	0.612742	0.0285572	0.670843		6.16502	5.58238	6.28237		6.7139	6.46161	6.97421		6.29375	5.89159	6.23652
259942_at	ATWHY2	AT1G71260	ATWHY2 (A. THALIANA WHIRLY 2); DNA BINDING'	2	0.0146053	0.605185	0.0118363	0.597915		6.98651	6.40558	6.99496		7.44787	7.51426	7.59858		6.59409	6.58359	7.15707
260049_at	NRPA2	AT1G29940	NRPA2; DNA BINDING / DNA-DIRECTED RNA POLYMERASE/ RIBONUCLEOSIDE BINDING'	2	0.0141211	0.785964	0.0398296	0.685121		7.73167	7.54672	7.64828		8.13586	7.96603	7.86717		7.76875	7.12176	7.44185
260177_at	---	AT1G70650	Ran BP2/NZF zinc finger-like superfamily protein;	2	0.000448064	0.865716	0.00635242	0.817593		4.07398	4.07398	4.03552		4.30194	4.26699	4.23865		4.07724	3.86365	3.99504
260288_at	---	AT1G80530	Major facilitator superfamily protein;	2	0.0189021	0.553334	0.00434321	0.584965		8.04844	7.2951	8.00096		8.5083	8.73163	8.6659		8.04434	7.58709	7.95366
260331_at	PPR596	AT1G80270	PENTATRICOPEPTIDE REPEAT 596'	2	0.0259492	0.51362	0.0392358	0.580925		5.57234	5.0562	5.43063		6.848	6.14003	5.95483		5.57234	5.34054	5.67925
260359_at	---	AT1G69210	UNCHARACTERIZED PROTEIN	2	0.000106714	0.816048	0.000958231	0.762434		4.14645	4.11727	4.17062		4.4438	4.40998	4.46039		4.13652	3.9626	4.0411
260426_at	P40	AT1G72370	P40; STRUCTURAL CONSTITUENT OF RIBOSOME'	2	0.0448841	0.759425	0.0122437	0.796242		11.3153	10.8804	11.3143		11.5101	11.5357	11.6554		11.2819	11.093	11.34
260895_at	---	AT1G29250	Alba DNA/RNA-binding protein;	2	0.0279818	0.711941	0.00344738	0.763293		8.58574	8.10187	8.48771		8.98286	8.91487	8.74811		8.45273	8.51894	8.50508
261032_at	---	AT1G17430	alpha/beta-Hydrolases superfamily protein;	2	0.0450585	0.774805	0.0164081	0.722246		5.18727	5.33249	5.59014		5.70148	5.88561	5.62709		5.39716	5.04818	5.36054
261130_at	PRMT10	AT1G04870	PRMT10; [MYELIN BASIC PROTEIN]-ARGININE N-METHYLTRANSFERASE/ HISTONE-ARGININE N-METHYLTRANSFERASE/ METHYLTRANSFERASE/ PROTEIN-ARGININE OMEGA-N ASYMMETRIC METHYLTRANSFERASE/ PROTEIN-ARGININE OMEGA-N MONOMETHYLTRANSFERASE'	2	0.0479657	0.809227	0.038824	0.783487		8.37671	8.33204	8.38813		8.44164	8.83144	8.73995		8.32327	8.22166	8.41204
261138_at	---	AT1G19710	UDP-Glycosyltransferase superfamily protein;	2	0.016491	0.877997	0.0478918	0.830979		4.9365	4.84101	4.78837		5.1009	5.03428	4.99384		4.87209	4.5772	4.87838
261377_at	---	AT1G18850	unknown protein	2	0.014596	0.71204	0.0321824	0.598026		7.42678	7.05798	7.44741		7.89541	7.74653	7.76015		7.34545	7.28076	6.55071
261418_at	---	AT1G07830	ribosomal protein L29 family protein;	2	0.0458574	0.677709	0.00529179	0.600501		7.72918	7.25181	7.78316		7.89775	8.35604	8.19414		7.42575	7.54532	7.26958
261439_at	---	AT1G28395	unknown protein	2	0.0354877	0.600886	0.0270316	0.638959		5.75329	5.3119	5.79175		6.66958	5.94742	6.44444		5.74682	5.68392	5.69209
261479_at	IQD28	AT1G14380	IQD28 (IQ67 DOMAIN PROTEIN 28); CALMODULIN BINDING'	2	0.0168002	0.799849	0.003994	0.681618		6.01133	6.16618	6.24769		6.43652	6.58025	6.37503		6.03821	5.74042	5.95427
261549_at	---	AT1G63470	AT hook motif DNA-binding family protein;	2	0.0258219	0.895291	0.0187398	0.87563		5.26432	5.28687	5.24906		5.42871	5.33741	5.51284		5.21103	5.20624	5.28687
261614_at	PAB8	AT1G49760	PAB8 (POLY(A) BINDING PROTEIN 8); RNA BINDING / TRANSLATION INITIATION FACTOR'	2	0.00335563	0.67357	0.0103146	0.649969		9.04179	8.79019	8.75158		9.39455	9.53575	9.36356		8.93873	8.9756	8.51485
261656_at	ARK2	AT1G01950	ARMADILLO/BETA-CATENIN REPEAT FAMILY PROTEIN / KINESIN MOTOR FAMILY PROTEIN'	2	0.0125985	0.622694	0.0181452	0.587799		6.64876	6.29523	6.7399		7.43143	7.02147	7.28119		6.64287	6.09578	6.69563
261664_s_at	---	AT1G18320	Mitochondrial import inner membrane translocase subunit Tim17/Tim22/Tim23 family protein	2	0.0101728	0.855183	0.0228963	0.786368		5.34112	5.45959	5.36897		5.62413	5.53632	5.68631		5.15531	5.18182	5.46946
261864_s_at	THFS	AT1G50480	THFS (10-FORMYLTETRAHYDROFOLATE SYNTHETASE); ATP BINDING / COPPER ION BINDING / FORMATE-TETRAHYDROFOLATE LIGASE'	2	0.0308213	0.872278	0.0309249	0.833805		11.1274	10.9452	11.0834		11.1701	11.2891	11.2882		11.0523	11.0834	10.8251
261909_at	SAR3	AT1G80680	SAR3 (SUPPRESSOR OF AUXIN RESISTANCE 3); PORIN'	2	0.0248189	0.815193	0.0190867	0.658498		8.78318	8.84347	8.56162		9.00135	9.10226	8.96902		8.77274	8.25232	8.23931
261917_at	---	AT1G65920	Regulator of chromosome condensation (RCC1) family with FYVE zinc finger domain;	2	0.00125809	0.894056	0.0122979	0.894658		3.78542	3.79715	3.82607		3.96246	3.93079	4.00008		3.84137	3.72881	3.84137
261921_at	---	AT1G65900	unknown protein	2	0.0420305	0.895022	0.00892978	0.82204		3.75407	3.84492	3.87809		4.05359	4.00855	3.89495		3.78227	3.61013	3.71654
262005_at	ATGCN3	AT1G64550	ATGCN3; TRANSPORTER'	2	0.00163127	0.725018	0.0148136	0.742421		7.73938	7.82341	7.68627		8.32836	8.13716	8.17526		7.92665	7.84521	7.57986
262056_at	---	AT1G80245	Spc97 / Spc98 family of spindle pole body (SBP) component;	2	0.00306241	0.928788	0.0470606	0.91094		5.10228	5.12494	5.14428		5.25689	5.20528	5.22906		5.18142	5.00804	5.09805
262162_at	---	AT1G78020	unknown protein	2	0.0445943	0.835504	0.00557469	0.488046		9.40942	9.39605	9.66917		9.77316	9.66751	9.81183		8.47491	9.15206	8.52079
262209_at	QKY	AT1G74720	Encodes a putative transmembrane protein carrying four C(2) domains	2	0.0348907	0.774681	0.0414797	0.759859		5.6922	5.74646	5.63734		6.29429	6.0311	5.85559		5.78405	5.68683	5.52151
262247_at	D-CDES	AT1G48420	D-CDES (D-CYSTEINE DESULFHYDRASE); 1-AMINOCYCLOPROPANE-1-CARBOXYLATE DEAMINASE/ D-CYSTEINE DESULFHYDRASE/ CATALYTIC'	2	0.0410309	0.715003	0.00377422	0.636662		8.2788	7.73508	8.26095		8.6211	8.57534	8.53032		7.74333	8.15571	7.87352
262346_at	---	AT1G63980	D111/G-patch domain-containing protein;	2	0.00871428	0.848058	0.0133166	0.799607		9.19172	9.10972	9.18856		9.33777	9.36526	9.50027		8.94611	9.09822	9.19105
262485_at	---	AT1G21730	P-loop containing nucleoside triphosphate hydrolases superfamily protein;	2	0.011986	0.831052	0.0221498	0.771268		4.78248	4.65916	4.82297		5.03303	4.93131	5.10123		4.72139	4.43762	4.78248
262584_at	PWP2	AT1G15440	PERIODIC TRYPTOPHAN PROTEIN 2'	2	0.00791798	0.637744	0.00494409	0.652665		7.07516	6.87329	6.6998		7.73159	7.49148	7.37204		7.05775	6.8214	6.8692
262625_at	---	AT1G06440	Ubiquitin carboxyl-terminal hydrolase family protein;	2	0.0257583	0.802512	0.033256	0.779532		4.17181	4.20412	4.36083		4.7326	4.48555	4.47083		4.29722	4.01539	4.2984
262806_at	---	AT1G20950	Phosphofructokinase family protein;	2	0.00585554	0.660409	0.0431985	0.646876		6.78239	6.628	6.53199		7.42684	7.05846	7.25279		6.86064	6.1924	6.79973
262880_at	---	AT1G64880	Ribosomal protein S5 family protein;	2	0.0204223	0.626147	0.0341254	0.644531		6.43882	5.89167	6.20469		7.0465	6.60879	6.90617		6.40019	5.85067	6.40957
262890_at	NUP155	AT1G14850	NUP155; NUCLEOCYTOPLASMIC TRANSPORTER'	2	0.0260512	0.933006	0.0294275	0.820692		6.63825	6.63011	6.63011		6.67608	6.78858	6.73393		6.63011	6.36497	6.34825
262920_at	ATKDSA1	AT1G79500	Encodes a protein with 3-deoxy-8-phosphooctulonate synthase (KDOP synthase) activity	2	0.0399302	0.927862	0.0189591	0.885259		4.53342	4.58598	4.48303		4.69497	4.60978	4.62174		4.3863	4.54277	4.46992
262941_at	EMB2217	AT1G79490	EMB2217 (EMBRYO DEFECTIVE 2217)'	2	0.0120893	0.815872	0.0100801	0.742549		5.15381	5.13472	5.07108		5.54933	5.30079	5.39025		5.03902	4.82674	5.08628
262946_at	---	AT1G79390	unknown protein	2	0.0304466	0.725081	0.00390928	0.740314		6.9456	6.47578	6.95055		7.26795	7.21721	7.27813		6.86008	6.66381	6.93802
263081_at	BLH5	AT2G27220	BLH5 (BELL1-LIKE HOMEODOMAIN 5); DNA BINDING / TRANSCRIPTION FACTOR'	2	0.0114133	0.954619	0.0220753	0.941838		3.79395	3.77747	3.79275		3.88697	3.84575	3.83246		3.78721	3.72587	3.79275
263326_at	---	AT2G04280	unknown protein	2	0.0316298	0.649793	0.0312065	0.600883		7.46431	7.15482	7.14291		8.19578	7.88592	7.54618		7.31062	7.3151	6.79763
263334_at	NMD3	AT2G03820	NONSENSE-MEDIATED MRNA DECAY 3'	2	0.0274387	0.777379	0.014647	0.789553		8.83425	8.6004	8.90631		9.23215	9.20841	8.99033		8.90631	8.78476	8.71714
263375_s_at	ATPHB6	AT2G20530	ATPHB6 (PROHIBITIN 6)'	2	0.00435591	0.735398	0.0051998	0.599835		8.91369	8.79866	8.97285		9.31906	9.22531	9.47103		8.332	8.79241	8.67891
263435_at	---	AT2G28600	P-loop containing nucleoside triphosphate hydrolases superfamily protein;	2	0.0192926	0.731551	0.0423959	0.658665		7.37334	7.02091	7.04974		7.63244	7.4605	7.70396		7.29556	6.57802	7.11617
263456_at	POM2	AT2G22125	Encodes a protein involved in cell elongation in root and anther filaments.	2	0.00969313	0.830648	0.0203971	0.648772		9.13733	9.28257	9.35953		9.54476	9.52813	9.5096		9.27152	8.636	8.80233
263534_at	ATMAPR2	AT2G24940	ATMAPR2 (ARABIDOPSIS THALIANA MEMBRANE-ASSOCIATED PROGESTERONE BINDING PROTEIN 2); HEME BINDING'	2	0.0107144	0.876254	0.0206606	0.849418		11.0425	10.9061	11.0453		11.165	11.216	11.1846		11.031	11.016	10.8123
263696_at	AK-HSDH I	AT1G31230	AK-HSDH I (ASPARTATE KINASE-HOMOSERINE DEHYDROGENASE I); ASPARTATE KINASE/ HOMOSERINE DEHYDROGENASE'	2	0.0299191	0.610497	0.0388298	0.637806		5.06435	4.83649	4.81261		6.06997	5.34478	5.43453		5.06435	4.82597	5.01252
263843_at	---	AT2G37020	Translin family protein;	2	0.0134933	0.697136	0.0198366	0.726674		4.80104	4.72136	4.80735		5.22499	5.5631	5.10313		4.79102	4.85631	4.86203
263859_at	---	AT2G04360	unknown protein	2	0.0297851	0.873354	0.0432477	0.862055		7.11511	7.16171	7.2292		7.32904	7.28671	7.47636		7.12728	7.2587	7.06367
264011_at	---	AT2G21090	Pentatricopeptide repeat (PPR-like) superfamily protein;	2	0.00671707	0.850565	0.00766624	0.793534		4.61331	4.61331	4.60452		4.94294	4.82386	4.76486		4.41299	4.50445	4.61331
264098_at	---	AT1G79260	unknown protein	2	0.0186028	0.793473	0.0270662	0.891741		5.25089	5.34836	5.54936		5.62885	5.75978	5.76123		5.4879	5.56818	5.59788
264317_at	SPDS2	AT1G70310	SPDS2 (SPERMIDINE SYNTHASE 2); SPERMIDINE SYNTHASE'	2	0.0114692	0.711317	0.00178371	0.695787		8.90621	8.64612	8.97036		9.23224	9.27675	9.48801		8.79988	8.8475	8.77977
264452_at	GRP23	AT1G10270	GRP23 (GLUTAMINE-RICH PROTEIN23); BINDING'	2	0.00509077	0.571314	0.0031158	0.574309		5.10245	4.67643	5.00047		5.93742	5.69545	5.56941		4.99635	4.74488	5.06073
264527_at	---	AT1G30760	FAD-binding Berberine family protein	2	0.0491245	0.652188	0.0144656	0.587526		3.99629	4.43871	4.2923		4.45431	5.1055	5.01741		4.20176	4.0797	3.99394
264637_at	---	AT1G65560	Zinc-binding dehydrogenase family protein	2	0.0167084	0.679091	0.000704969	0.656029		5.15473	5.1475	5.57443		5.75588	5.79856	5.99718		5.24335	5.2612	5.22257
264761_at	---	AT1G61280	Phosphatidylinositol N-acetylglucosaminyltransferase, GPI19/PIG-P subunit;	2	0.00741627	0.8635	0.0219455	0.878476		4.52753	4.56575	4.56446		4.8196	4.80278	4.67057		4.64171	4.52471	4.56575
264840_at	---	AT1G03440	Leucine-rich repeat (LRR) family protein;	2	0.00812305	0.749462	0.0433338	0.754023		5.09254	5.17159	5.2197		5.6565	5.67909	5.39646		5.41807	5.01631	5.07572
264865_at	ARL1	AT1G24120	ARL1 (ARG1-LIKE 1); HEAT SHOCK PROTEIN BINDING / UNFOLDED PROTEIN BINDING'	2	0.0329253	0.873257	0.0306323	0.813878		7.51789	7.46359	7.39091		7.63682	7.76001	7.56212		7.41478	7.46359	7.18924
265338_at	---	AT2G18400	ribosomal protein L6 family protein;	2	0.0204279	0.625719	0.0273535	0.682271		5.36811	5.0476	5.13269		6.16566	5.53953	5.87244		5.28306	5.27171	5.36811
265453_at	---	AT2G46520	cellular apoptosis susceptibility protein, putative / importin-alpha re-exporter, putative;	2	0.0283207	0.742791	0.0389892	0.790656		8.02438	8.12234	7.85632		8.63723	8.43322	8.2195		8.15251	8.08388	8.03693
265671_at	---	AT2G32060	Ribosomal protein L7Ae/L30e/S12e/Gadd45 family protein;	2	0.0113184	0.644823	0.015271	0.785519		9.62593	9.07909	9.43258		10.0517	10.0269	9.95806		9.78246	9.47828	9.73109
265873_at	---	AT2G01630	O-Glycosyl hydrolases	2	0.0135242	0.716089	0.0127998	0.653576		4.81997	4.68712	4.81997		5.48161	5.06115	5.22967		4.42457	4.74452	4.76262
265935_at	TET2	AT2G19580	MEMBER OF TETRASPANIN FAMILY	2	0.00478968	0.800683	0.00414748	0.739194		4.67085	4.66437	4.79701		5.08061	5.0805	4.93321		4.56764	4.48974	4.72902
265961_at	---	AT2G37400	Tetratricopeptide repeat (TPR)-like superfamily protein;	2	0.00434198	0.592936	0.00606309	0.56178		6.69224	6.31235	6.48341		7.43648	7.08717	7.22651		6.71543	6.33188	6.20709
265963_s_at	ATRPS5B	AT2G37270	ATRPS5B (RIBOSOMAL PROTEIN 5B); STRUCTURAL CONSTITUENT OF RIBOSOME'	2	0.0286805	0.873965	0.0323067	0.859993		12.0537	11.9525	12.1179		12.3005	12.1517	12.2548		12.0434	12.1108	11.9001
265995_at	---	AT2G24140	unknown protein	2	0.0164509	0.920413	0.00898629	0.914385		3.61544	3.62272	3.56025		3.69283	3.68999	3.77453		3.56369	3.59084	3.61544
266127_s_at	---	AT2G45030	Translation elongation factor EFG/EF2 protein;	2	0.019737	0.876882	0.000607497	0.738673		8.76168	8.72113	8.63843		8.90618	8.96699	8.8167		8.49314	8.40399	8.48176
266210_at	PGY1	AT2G27530	PGY1 (PIGGYBACK1); RNA BINDING / STRUCTURAL CONSTITUENT OF RIBOSOME'	2	0.0482723	0.786218	0.0412896	0.826367		10.5816	10.1292	10.2565		10.6588	10.653	10.6965		10.5594	10.4162	10.2073
266237_at	ATRPC14	AT2G29540	ATRPC14 (RNA POLYMERASE 14 KDA SUBUNIT); DNA BINDING / DNA-DIRECTED RNA POLYMERASE/ PROTEIN DIMERIZATION'	2	0.0249243	0.598605	0.039577	0.650696		5.06627	4.68484	5.15123		5.62939	5.42509	6.06883		5.32749	4.88356	5.05241
266314_at	AGO4	AT2G27040	AGO4 (ARGONAUTE 4); NUCLEIC ACID BINDING'	2	0.0153402	0.665504	0.0292853	0.640708		4.88766	4.82396	5.2022		5.77011	5.37379	5.53237		4.66179	4.81108	5.27662
266677_at	---	AT2G29820	Galactose oxidase/kelch repeat superfamily protein	2	0.026913	0.864389	0.00342149	0.890277		3.75071	3.93098	3.96773		4.0733	4.0796	4.12725		3.96773	3.93157	3.87784
266889_at	---	AT2G44640	unknown protein	2	0.0244672	0.538726	0.00631849	0.527738		6.02451	5.34428	6.02451		7.01917	6.61981	6.43144		5.98885	5.65374	5.66152
267316_at	PHB	AT2G34710	PHB (PHABULOSA); DNA BINDING / TRANSCRIPTION FACTOR'	2	0.00530023	0.779827	0.0214405	0.598669		5.95907	5.95907	5.83387		6.1734	6.39076	6.26416		5.95907	5.43071	5.21804
267414_at	MEE23	AT2G34790	MEE23 (MATERNAL EFFECT EMBRYO ARREST 23); FAD BINDING / CATALYTIC/ ELECTRON CARRIER/ OXIDOREDUCTASE'	2	0.0290475	0.641628	0.035235	0.666663		4.1256	4.09015	4.25496		4.66358	4.51939	5.2083		4.21208	4.22618	4.1981
267474_at	WHY3	AT2G02740	WHY3 (WHIRLY 3); DNA BINDING'	2	0.0395326	0.873741	0.0291052	0.883161		4.51869	4.60642	4.37415		4.68489	4.7393	4.65924		4.59713	4.54034	4.40821
267507_at	---	AT2G45710	Zinc-binding ribosomal protein family protein;	2	0.0375602	0.835294	0.0306327	0.773612		8.48449	8.18824	8.33752		8.6466	8.51754	8.62504		8.46426	8.06882	8.14515
267590_at	ATEXPA4	AT2G39700	ATEXPA4 (ARABIDOPSIS THALIANA EXPANSIN A4)'	2	0.00410035	0.543778	0.0441878	0.459462		6.19699	6.328	5.76833		7.00343	6.91531	7.0113		6.24836	6.31448	5.00126
267645_at	BGLU33	AT2G32860	BGLU33 (BETA GLUCOSIDASE 33); CATALYTIC/ CATION BINDING / HYDROLASE, HYDROLYZING O-GLYCOSYL COMPOUNDS'	2	0.0441549	0.703012	0.0136722	0.531679		6.11715	6.25887	6.35991		7.05294	6.4309	6.77721		5.70312	5.6412	6.18262
244910_s_at	ARTHMP067	ORF119	HYPOTHETICAL PROTEIN'	3	0.261606	0.931266	0.0481562	0.949561		3.84221	3.88145	3.64476		3.92684	3.90757	3.84221		3.81648	3.79393	3.84221
244970_at	RPL20	RPL20	50S RIBOSOMAL PROTEIN L20'	3	0.061593	0.630675	0.0484635	0.585453		7.6069	7.59898	7.32459		8.604	7.69678	8.22479		7.1773	7.34764	7.6835
244983_at	RPL16	RPL16.CHLOROPLAST	RIBOSOMAL PROTEIN L16'	3	0.376299	0.748163	0.0327488	0.555494		9.68667	10.3077	9.05053		10.4177	10.1008	9.78213		9.49167	9.48208	8.78239
244997_at	RPOC2	RPOC2	RNA POLYMERASE BETA'''' CHAIN'	3	0.26771	0.767059	0.0451174	0.627327		6.94293	7.39748	6.97945		7.97169	7.3856	7.11035		6.88165	6.84105	6.72681
245008_at	YCF3	YCF3	PHOTOSYSTEM I ASSEMBLY PROTEIN YCF3'	3	0.129687	0.647163	0.0275118	0.561243		6.09944	6.40222	5.6305		7.05774	6.76298	6.19483		5.82492	6.04205	5.64867
245055_at	---	AT2G26470	unknown protein	3	0.0746282	0.872911	0.0493659	0.823025		5.04771	4.83944	5.09335		5.12736	5.17983	5.2616		5.08052	4.72309	4.9222
245109_at	TPR15	AT2G41520	TETRATRICOPEPTIDE REPEAT 15'	3	0.834908	1.03075	0.0154655	0.818824		5.49833	5.73822	5.10571		5.36569	5.46519	5.38031		5.26471	5.0226	5.05875
245110_at	---	AT2G41550	Rho termination factor;	3	0.627131	1.05585	0.0313001	0.787027		4.24763	4.35677	4.58777		4.11973	4.41854	4.41867		4.08555	3.97887	3.85598
245120_at	HOS1	AT2G39810	HOS1; UBIQUITIN-PROTEIN LIGASE'	3	0.278152	0.926508	0.0149447	0.834292		7.41143	7.43797	7.2354		7.39095	7.4392	7.58502		7.28758	7.1351	7.20836
245121_at	---	AT2G47610	Ribosomal protein L7Ae/L30e/S12e/Gadd45 family protein;	3	0.137649	0.876501	0.048308	0.88803		10.701	10.3859	10.6434		10.7437	10.712	10.845		10.6494	10.4884	10.649
245122_at	DIM1A	AT2G47420	ADENOSINE DIMETHYL TRANSFERASE 1A'	3	0.0911725	0.796642	0.00933117	0.772614		8.73546	8.35421	8.75637		8.80845	8.92176	9.09983		8.63987	8.52572	8.5479
245141_at	BEN1	AT2G45400	BEN1; BINDING / CATALYTIC/ COENZYME BINDING / OXIDOREDUCTASE, ACTING ON CH-OH GROUP OF DONORS'	3	0.890775	0.961054	0.0378283	0.772482		4.74768	4.58078	5.69641		4.81435	5.23068	5.15176		4.70795	4.60375	4.76781
245180_at	---	AT5G12410	THUMP domain-containing protein	3	0.464792	0.904253	0.00339202	0.706647		8.85639	8.4216	8.8873		8.91982	8.70435	8.97672		8.42877	8.38259	8.28671
245183_at	---	AT5G12440	CCCH-type zinc fingerfamily protein with RNA-binding domain;	3	0.602713	0.942699	0.0461778	0.796139		5.5432	5.52412	5.14406		5.50111	5.58554	5.38011		5.29391	5.24906	4.93707
245215_at	ATFXG1	AT1G67830	ATFXG1 (ALPHA-FUCOSIDASE 1); ALPHA-L-FUCOSIDASE/ CARBOXYLESTERASE'	3	0.137936	0.730117	0.0391969	0.569737		5.037	5.54171	5.63307		5.91523	6.11623	5.54171		4.76354	5.54173	4.83301
245261_at	---	AT4G14385	unknown protein	3	0.487865	1.03537	0.0365482	0.855839		7.51179	7.60096	7.55312		7.39162	7.55286	7.57097		7.19789	7.39267	7.25112
245262_at	---	AT4G16563	Eukaryotic aspartyl protease family protein;	3	0.214683	0.609321	0.0293628	0.418024		6.25768	5.37261	6.69418		6.65143	6.43304	7.38418		5.65966	4.97549	6.05847
245348_at	ATTPS5	AT4G17770	ATTPS5; PROTEIN BINDING / TRANSFERASE, TRANSFERRING GLYCOSYL GROUPS / TREHALOSE-PHOSPHATASE'	3	0.713121	0.948428	0.0436523	0.76724		4.91226	5.31474	5.01855		5.42319	5.09428	4.95724		4.75589	4.71007	4.862
245473_at	---	AT4G16050	Aminotransferase-like, plant mobile domain family protein;	3	0.142252	0.956007	0.0440875	0.92161		3.53685	3.51127	3.49132		3.51889	3.57941	3.63585		3.43846	3.42348	3.51889
245512_at	---	AT4G15770	RNA binding;	3	0.0715388	0.63749	0.0293643	0.686033		8.8777	8.14464	8.99028		9.43835	9.10821	9.41463		9.07875	8.62153	8.62998
245516_at	---	AT4G15820	embryo defective 1703	3	0.765643	0.979741	0.0115607	0.856502		4.73406	4.92173	4.69255		4.87105	4.85794	4.70795		4.63706	4.55039	4.57906
245524_at	SWEET17	AT4G15920	Encodes a vacuolar fructose transporter	3	0.212211	0.731724	0.01322	0.762632		5.27746	4.95185	5.9405		5.67384	5.89838	5.94947		5.37379	5.57495	5.40013
245569_at	NRPE7	AT4G14660	NRPE7; DNA-DIRECTED RNA POLYMERASE'	3	0.174242	0.856135	0.014221	0.701022		5.05099	4.99785	5.06963		5.35052	5.44139	4.99882		4.71963	4.83422	4.69948
245655_at	---	AT1G56530	hydroxyproline-rich glycoprotein family protein;	3	0.627828	0.982342	0.00915049	0.928273		3.36091	3.46227	3.32118		3.44657	3.38389	3.39101		3.33165	3.27223	3.29545
245670_at	ATJ1	AT1G28210	ATJ1; HEAT SHOCK PROTEIN BINDING / NUCLEIC ACID BINDING / UNFOLDED PROTEIN BINDING / ZINC ION BINDING'	3	0.32916	0.925798	0.00688367	0.9123		6.34498	6.34099	6.05936		6.33611	6.33611	6.40681		6.19553	6.26079	6.22544
245703_at	---	AT5G04380	S-adenosyl-L-methionine-dependent methyltransferases superfamily protein;	3	0.290018	0.978531	0.0120352	0.945692		3.77251	3.74281	3.82691		3.80395	3.81052	3.82169		3.71351	3.70847	3.77251
245712_at	ATLDA	AT5G04360	ATLDA (LIMIT DEXTRINASE); ALPHA-AMYLASE/ LIMIT DEXTRINASE/ PULLULANASE'	3	0.989654	1.0017	0.0261609	0.696463		5.67417	5.27318	5.52943		5.66289	5.23843	5.56812		5.19175	4.82583	4.88621
245792_at	PRR1	AT1G32100	PRR1 (PINORESINOL REDUCTASE 1); PINORESINOL REDUCTASE'	3	0.568551	0.912498	0.0226091	0.807278		4.03376	4.22648	4.66493		4.53025	4.28817	4.50307		4.19012	4.01167	4.1931
245898_at	---	AT5G11015	ser/thr specific protein kinase-like protein	3	0.269619	0.945243	0.0319704	0.841891		4.99866	5.02258	4.92299		5.11856	5.11628	4.95312		4.92843	4.81842	4.69623
245930_at	---	AT5G09240	ssDNA-binding transcriptional regulator;	3	0.167804	0.725213	0.048736	0.682848		5.71151	4.88988	5.61819		5.95569	5.67267	5.98178		5.39047	4.95803	5.61056
245980_at	---	AT5G13140	Pollen Ole e 1 allergen and extensin family protein;	3	0.340147	0.723543	0.0135767	0.533734		5.58294	4.5553	5.63375		6.14402	5.67267	5.35585		4.83535	4.96646	4.65332
246011_at	TCP11	AT5G08330	TCP DOMAIN PROTEIN 11'	3	0.344652	0.545092	0.0378286	0.366238		8.24833	6.42245	9.03854		8.80251	8.46608	9.06702		7.47156	6.39873	8.11788
246036_at	ATAGAL2	AT5G08370	ATAGAL2 (ARABIDOPSIS THALIANA ALPHA-GALACTOSIDASE 2); ALPHA-GALACTOSIDASE/ CATALYTIC/ HYDROLASE, HYDROLYZING O-GLYCOSYL COMPOUNDS'	3	0.412792	0.864958	0.0126178	0.557963		5.17843	4.51667	5.01837		5.26224	5.13637	4.94275		4.61354	4.29544	3.90711
246068_at	---	AT5G20290	Ribosomal protein S8e family protein;	3	0.137783	0.877198	0.0398535	0.790091		12.9895	12.8173	12.9472		12.9706	13.2782	13.0722		12.5938	12.8807	12.8268
246069_at	---	AT5G20220	zinc knuckle (CCHC-type) family protein;	3	0.0583871	0.832014	0.0040538	0.690583		5.61132	5.80592	5.61132		6.06168	5.76934	5.99351		5.44924	5.47585	5.2971
246070_at	---	AT5G20160	Ribosomal protein L7Ae/L30e/S12e/Gadd45 family protein;	3	0.118667	0.770711	0.0336458	0.768482		10.0352	9.43521	9.97758		10.2599	10.1995	10.1158		10.0574	9.62699	9.75108
246191_at	---	AT5G20890	TCP-1/cpn60 chaperonin family protein;	3	0.252676	0.856004	0.0153792	0.651085		10.2914	10.1694	10.2315		10.4398	10.7433	10.1821		9.81783	9.95638	9.73382
246278_at	---	AT4G37190	unknown protein	3	0.0973981	0.853933	0.00167538	0.818615		6.16334	6.03344	5.78632		6.22334	6.22105	6.22212		6.01982	5.90556	5.87491
246280_at	---	AT4G36660	unknown protein	3	0.138984	0.844161	0.0196782	0.646569		6.18413	6.17653	6.42258		6.71848	6.36323	6.43476		6.17653	5.65274	5.79982
246289_at	---	AT3G56880	VQ motif-containing protein;	3	0.294714	0.895224	0.0414518	0.748466		12.3184	12.2039	12.2559		12.5005	12.5842	12.1726		12.0871	12.1029	11.8133
246295_at	CIP111	AT3G56690	CIP111 (CAM INTERACTING PROTEIN 111); ATPASE/ CALMODULIN BINDING'	3	0.139858	0.796821	0.0108777	0.646564		6.49135	6.19308	5.87841		6.598	6.47137	6.4765		6.19308	5.7777	5.68767
246317_at	---	AT3G56900	Transducin/WD40 repeat-like superfamily protein;	3	0.441765	0.8644	0.0113976	0.703115		6.00608	5.6668	6.41001		6.42909	6.17433	6.11015		5.57058	5.74042	5.87807
246339_at	RPL9	AT3G44890	RPL9 (RIBOSOMAL PROTEIN L9); STRUCTURAL CONSTITUENT OF RIBOSOME'	3	0.10155	0.663973	0.0498944	0.511428		8.14404	7.4535	7.9042		8.83173	8.30155	8.14087		7.87199	7.67139	6.82858
246343_at	---	AT3G56720	unknown protein	3	0.689851	1.04136	0.0162376	0.818865		8.60793	8.96428	8.60793		8.6284	8.76843	8.60793		8.43304	8.24995	8.45686
246371_at	LYK3	AT1G51940	LYSM-CONTAINING RECEPTOR-LIKE KINASE 3'	3	0.070693	0.643469	0.0198294	0.495582		6.9687	6.24894	6.88805		7.47706	7.51942	7.01739		6.82499	6.20603	5.94443
246379_s_at	---	AT1G57660	Translation protein SH3-like family protein;	3	0.155622	0.78186	0.0435023	0.78864		9.93235	9.43024	9.95335		10.0113	10.0122	10.3575		9.87267	9.66857	9.81205
246499_at	ELF9	AT5G16260	Encodes a RNA binding protein ELF9 (EARLY FLOWERING9).	3	0.842661	0.984679	0.0418888	0.870823		8.27916	8.20985	8.51395		8.27916	8.4069	8.38373		8.09444	8.09168	8.28502
246549_at	---	AT5G15050	Core-2/I-branching beta-1,6-N-acetylglucosaminyltransferase family protein;	3	0.189506	0.845938	0.0355342	0.797795		4.82214	4.56622	4.89143		5.22116	4.96061	4.82214		4.66455	4.672	4.68963
246559_at	---	AT5G15550	Transducin/WD40 repeat-like superfamily protein;	3	0.0582817	0.679351	0.0181951	0.70344		7.81942	7.09358	7.68758		7.97896	8.1446	8.15032		7.85627	7.40142	7.49369
246601_at	---	AT1G31710	Copper amine oxidase family protein;	3	0.237205	0.617892	0.0175754	0.395576		5.22593	5.2439	6.54602		5.89703	6.57949	6.62304		4.86694	5.63128	4.58743
246609_at	PRK1	AT5G35390	POLLEN RECEPTOR LIKE KINASE 1'	3	0.305566	0.929039	0.0220509	0.883629		3.90712	3.62183	3.79116		3.92708	3.8903	3.82129		3.67442	3.63763	3.79116
246780_at	---	AT5G27470	seryl-tRNA synthetase / serine--tRNA ligase;	3	0.518186	0.948595	0.0379038	0.857496		10.8062	10.5212	10.7421		10.7972	10.6594	10.8413		10.6317	10.4292	10.5716
246849_at	---	AT5G26850	UNCHARACTERIZED PROTEIN	3	0.167511	0.731527	0.00484744	0.46087		5.553	5.65162	6.02458		6.02251	6.64745	5.9123		5.0471	5.14367	5.03879
246879_at	---	AT5G26110	Protein kinase superfamily protein;	3	0.538095	0.921988	0.0479138	0.788669		6.60766	6.9381	6.53621		6.65883	7.02368	6.75099		6.60766	6.34412	6.45421
246910_at	---	AT5G25800	Polynucleotidyl transferase, ribonuclease H-like superfamily protein;	3	0.303666	0.9275	0.00454043	0.889467		5.67338	5.54202	5.37888		5.65501	5.58352	5.68149		5.45978	5.50595	5.44733
246919_at	DGR2	AT5G25460	DUF642 L-GALL RESPONSIVE GENE 2'	3	0.345741	0.472227	0.0187077	0.197339		6.86841	5.91518	8.95962		9.12348	7.84442	8.02265		6.08227	6.92532	4.95921
247017_at	---	AT5G66980	AP2/B3-like transcriptional factor family protein;	3	0.640892	0.977472	0.0158808	0.94158		3.75604	3.84492	3.6435		3.75436	3.76774	3.82097		3.71615	3.66814	3.69825
247069_at	SKS17	AT5G66920	SKS17 (SKU5 SIMILAR 17); COPPER ION BINDING / OXIDOREDUCTASE'	3	0.231869	0.545465	0.00709548	0.425772		5.93212	4.75293	6.70457		6.22363	7.06102	6.7283		5.69789	5.20075	5.41877
247117_at	CHY1	AT5G65940	CHY1 (BETA-HYDROXYISOBUTYRYL-COA HYDROLASE 1); 3-HYDROXYISOBUTYRYL-COA HYDROLASE'	3	0.0901907	0.765763	0.0451546	0.780286		8.06509	8.06509	7.67364		8.3879	8.49762	8.07339		7.89839	8.06509	7.92165
247128_at	HIPP27	AT5G66110	HEAVY METAL ASSOCIATED ISOPRENYLATED PLANT PROTEIN 27'	3	0.80867	0.97359	0.0103907	0.796707		4.8808	4.83754	5.22592		5.11489	5.06441	4.8808		4.62084	4.76843	4.6872
247189_at	AGP7	AT5G65390	arabinogalactan protein 7 (AGP7);	3	0.42685	0.655498	0.00182558	0.445511		6.54642	5.55098	7.76329		7.55952	7.08975	7.03942		6.14582	6.13305	5.91042
247249_at	---	AT5G64670	Ribosomal protein L18e/L15 superfamily protein;	3	0.110082	0.743895	0.0358018	0.814102		7.01643	6.35772	6.77367		7.24224	7.24115	6.94491		6.86312	6.7689	6.90612
247277_at	---	AT5G64420	DNA polymerase V family;	3	0.160762	0.767562	0.0347723	0.622427		7.1198	6.60167	6.59105		7.43571	7.00518	7.01657		6.80664	6.11635	6.4824
247288_at	NPH3	AT5G64330	NPH3 (NON-PHOTOTROPIC HYPOCOTYL 3); PROTEIN BINDING / SIGNAL TRANSDUCER'	3	0.0849369	0.593108	0.00704248	0.401286		5.34478	4.69251	5.66895		6.35189	5.95029	5.66496		4.71084	5.04282	4.26158
247439_at	AHA11	AT5G62670	AHA11 (ARABIDOPSIS H(+)-ATPASE 11); ATPASE'	3	0.565772	0.850424	0.0325557	0.563753		7.2587	6.99057	8.02407		7.98525	7.59002	7.39931		7.05596	7.07283	6.3652
247450_at	---	AT5G62350	Plant invertase/pectin methylesterase inhibitor superfamily protein;	3	0.0747384	0.411286	0.00440995	0.348413		10.4219	8.88623	10.6058		11.3751	10.9151	11.4691		9.65419	10.2043	9.33744
247478_at	---	AT5G62360	Plant invertase/pectin methylesterase inhibitor superfamily protein;	3	0.751289	0.767313	0.0216372	0.346652		9.68263	6.72454	9.65694		9.49941	8.23939	9.47165		7.54654	7.93536	7.14324
247559_at	HDA18	AT5G61070	HDA18; H3/H4 HISTONE ACETYLTRANSFERASE/ HISTONE DEACETYLASE'	3	0.0757055	0.90559	0.0488402	0.945111		4.06226	4.12831	3.93442		4.22718	4.19871	4.12831		4.08939	4.09216	4.12831
247584_at	---	AT5G60670	Ribosomal protein L11 family protein;	3	0.0530194	0.485086	0.0272407	0.645034		9.44346	8.073	9.05244		10.0948	9.78371	9.82149		9.48464	8.89767	9.41998
247615_at	---	AT5G60250	zinc finger (C3HC4-type RING finger) family protein;	3	0.20032	0.783815	0.048019	0.746975		5.18269	4.52935	5.02499		5.03404	5.42412	5.33311		5.02499	4.63194	4.87173
247743_at	BSK5	AT5G59010	BRASSINOSTEROID-SIGNALING KINASE 5'	3	0.420023	0.863784	0.0110787	0.639194		4.41119	4.6233	5.01298		5.17487	4.74595	4.76042		4.3904	4.08523	4.26859
247815_at	---	AT5G58420	Ribosomal protein S4 (RPS4A) family protein;	3	0.103354	0.737556	0.0371882	0.761882		9.69452	9.24576	9.9474		9.99219	10.0002	10.2128		9.85263	9.73668	9.43882
247890_at	ATCNGC5	AT5G57940	ATCNGC5 (CYCLIC NUCLEOTIDE GATED CHANNEL 5); CALMODULIN BINDING / CYCLIC NUCLEOTIDE BINDING / POTASSIUM CHANNEL'	3	0.935678	1.00555	0.0248038	0.828411		9.81783	9.91347	9.97351		9.81783	10.0452	9.81783		9.7104	9.57816	9.57755
247935_at	---	AT5G56940	Ribosomal protein S16 family protein;	3	0.0783072	0.713801	0.0149951	0.730803		8.32151	7.71721	8.30832		8.74527	8.42744	8.63355		8.01305	8.30832	8.12755
247937_at	ACA8	AT5G57110	ACA8 (AUTOINHIBITED CA2+ -ATPASE, ISOFORM 8); CALCIUM-TRANSPORTING ATPASE/ CALMODULIN BINDING / PROTEIN SELF-ASSOCIATION'	3	0.0935377	0.695893	0.0174898	0.597252		6.49552	6.20312	6.64165		7.37665	6.88554	6.64728		6.26506	6.16467	6.24899
248107_at	RAN3	AT5G55190	RAN3 (RAN GTPASE 3); GTP BINDING / GTPASE/ PROTEIN BINDING'	3	0.439608	0.914379	0.0287832	0.880273		10.7142	10.2305	10.5536		10.6497	10.655	10.581		10.5536	10.4214	10.3588
248222_at	---	AT5G53570	Ypt/Rab-GAP domain of gyp1p superfamily protein;	3	0.115961	0.855408	0.0261094	0.703385		9.45628	9.21021	9.60487		9.62951	9.63505	9.68273		9.34563	8.81325	9.26557
248223_at	---	AT5G53620	unknown protein	3	0.2104	0.944326	0.0457946	0.829463		7.51146	7.47727	7.48182		7.67799	7.49701	7.54348		7.45456	7.14747	7.3072
248299_at	---	AT5G53080	Tetratricopeptide repeat (TPR)-like superfamily protein;	3	0.0735219	0.792568	0.0129168	0.809892		4.65445	4.5634	4.20094		4.91646	4.74503	4.76348		4.45981	4.62465	4.42791
248362_at	FIB1	AT5G52470	FIB1 (FIBRILLARIN 1); SNORNA BINDING'	3	0.128743	0.731896	0.00847297	0.709544		10.9954	10.3167	11.0378		11.1105	11.2707	11.3195		10.878	10.5434	10.7942
248363_at	---	AT5G52480	RNI-like superfamily protein;	3	0.207736	0.921959	0.000444112	0.963509		3.93981	3.7321	3.98442		4.01331	4.00193	3.99277		3.94904	3.94904	3.94904
248386_at	NRPB6A	AT5G51940	NRPB6A; DNA BINDING / DNA-DIRECTED RNA POLYMERASE'	3	0.117264	0.819222	0.0100457	0.806803		8.82889	8.40887	8.75962		8.95912	8.82429	9.07699		8.69437	8.63419	8.60271
248418_at	CPSF160	AT5G51660	CPSF160; NUCLEIC ACID BINDING'	3	0.275057	0.871128	0.0278428	0.728266		7.03818	6.80164	6.80913		7.27971	6.82634	7.14002		6.5695	6.53362	6.77057
248465_at	EMB3142	AT5G51200	EMBRYO DEFECTIVE 3142'	3	0.269952	1.04492	0.0459347	0.763972		7.19177	7.16652	7.22673		7.08606	7.08606	7.22268		7.01301	6.52751	6.68906
248617_at	---	AT5G49590	unknown protein	3	0.510028	1.02772	0.0321233	0.946745		3.51055	3.65169	3.48611		3.50671	3.50241	3.52088		3.48506	3.4044	3.40368
248743_at	---	AT5G48240	unknown protein	3	0.16975	0.742263	0.0472395	0.658968		7.10389	6.37401	7.03119		7.25085	7.07454	7.4737		7.03119	6.32898	6.63376
248764_at	NF-YB2	AT5G47640	NF-YB2 (NUCLEAR FACTOR Y, SUBUNIT B2); TRANSCRIPTION FACTOR'	3	0.0720734	0.676873	0.0190597	0.684112		7.07034	6.7288	7.50433		7.60845	7.86962	7.51452		7.35185	6.92835	7.06931
248768_at	---	AT5G47700	60S acidic ribosomal protein family;	3	0.221971	0.768185	0.00744632	0.847965		10.866	10.0034	10.6241		10.9611	10.7818	10.8921		10.6135	10.675	10.6328
248815_at	---	AT5G46920	Intron maturase, type II family protein	3	0.0702976	0.821176	0.0454649	0.765972		7.0156	7.0912	7.04017		7.51856	7.1022	7.37891		7.0912	6.80343	6.95114
248861_at	TRN2	AT5G46700	Encodes a transmembrane protein of the tetraspanin (TET) family,	3	0.226517	0.718492	0.00265831	0.50272		5.03009	4.99707	5.99557		5.70394	5.86021	5.88944		4.50749	5.03361	4.93596
249093_at	TRM21	AT5G43880	TON1 RECRUITING MOTIF 21'	3	0.0826837	0.664085	0.0198895	0.528121		6.94366	6.23234	6.92915		7.5259	7.0532	7.29773		6.82698	5.9948	6.29187
249115_at	ZLL	AT5G43810	ZLL (ZWILLE); TRANSLATION INITIATION FACTOR'	3	0.135108	0.732746	0.0356238	0.581587		6.21343	5.60715	6.02088		6.37111	6.69872	6.11748		6.03236	5.55062	5.25854
249184_at	---	AT5G43020	Leucine-rich repeat protein kinase family protein;	3	0.248223	0.658236	0.037357	0.499441		5.39008	5.11472	6.19316		6.45268	5.56742	6.48782		5.53942	4.82597	5.13769
249231_at	ABIL4	AT5G42030	ABIL4 (ABL INTERACTOR-LIKE PROTEIN 4)'	3	0.366192	0.803401	0.0343648	0.585461		7.19653	6.57898	7.16636		7.43367	7.59516	6.86046		6.458	6.83048	6.28374
249342_at	---	AT5G40660	ATP12 protein-related;	3	0.0621988	0.885885	0.0320771	0.815709		7.0377	6.9172	7.0377		7.09775	7.12464	7.29463		6.71818	6.92835	6.98887
249469_at	UDG4	AT5G39320	UDP-GLUCOSE DEHYDROGENASE 4'	3	0.488463	0.854791	0.0493282	0.736555		5.05635	5.3361	5.8995		5.90104	5.4309	5.63907		5.4309	5.11935	5.09736
249619_at	GORK	AT5G37500	GORK (GATED OUTWARDLY-RECTIFYING K+ CHANNEL); CYCLIC NUCLEOTIDE BINDING / INWARD RECTIFIER POTASSIUM CHANNEL/ OUTWARD RECTIFIER POTASSIUM CHANNEL'	3	0.0588913	1.29057	0.000833726	0.823866		4.6024	5.10767	4.96135		4.54897	4.54897	4.46945		4.29147	4.22636	4.21099
249623_at	---	AT5G37560	RING/U-box superfamily protein;	3	0.651265	1.07157	0.0446741	0.925751		3.65865	4.19069	3.59492		3.79401	3.69793	3.65316		3.61018	3.58516	3.61584
249626_at	---	AT5G37540	Eukaryotic aspartyl protease family protein;	3	0.794247	0.958532	0.0410603	0.595312		9.21213	8.92931	9.64041		9.36845	9.28605	9.31066		9.06751	8.10175	8.55104
249634_at	---	AT5G36840	unknown protein	3	0.0834587	0.952473	0.0212967	0.863079		3.94035	3.91891	3.94035		4.03229	4.03773	3.94035		3.76605	3.70626	3.90075
249700_at	---	AT5G35530	Ribosomal protein S3 family protein;	3	0.205686	0.857521	0.0038175	0.724649		12.0363	11.5985	11.9423		11.9719	12.0842	12.1863		11.7065	11.6498	11.4921
249712_at	LSP1	AT5G35620	LSP1 (LOSS OF SUSCEPTIBILITY TO POTYVIRUS 1); RNA 7-METHYLGUANOSINE CAP BINDING / RNA BINDING / TRANSLATION INITIATION FACTOR'	3	0.761779	0.990326	0.0182878	0.900665		9.98266	9.99395	10.0201		10.0113	9.94539	10.082		9.90209	9.83239	9.85145
249894_at	---	AT5G22580	Stress responsive A/B Barrel Domain;	3	0.251002	0.383715	0.0376161	0.24795		6.21523	5.1137	8.0405		8.91024	7.55966	7.04521		5.6654	6.72779	5.08628
249900_at	EMB1211	AT5G22640	EMB1211 (EMBRYO DEFECTIVE 1211)'	3	0.26179	0.713275	0.0411385	0.44956		7.17826	6.72631	6.86267		8.09402	7.1138	7.02183		6.67419	6.32318	5.77203
249912_at	RER1	AT5G22790	RER1 (RETICULATA-RELATED 1)'	3	0.137132	0.834602	0.00220276	0.833246		5.98251	5.75412	5.50758		6.01439	6.07972	5.93262		5.73221	5.75084	5.75412
249969_at	---	AT5G19090	Heavy metal transport/detoxification superfamily protein ;	3	0.135381	0.734726	0.02564	0.598883		5.61819	5.4202	5.84962		6.28582	6.28164	5.65472		5.49365	5.40941	5.10015
250104_at	---	AT5G16610	unknown protein	3	0.975582	1.0029	0.0282973	0.791934		6.01795	6.34765	6.27061		6.31524	6.23616	6.0723		6.01853	5.71524	5.88029
250126_at	UCH1	AT5G16310	UCH1; UBIQUITIN THIOLESTERASE'	3	0.989632	0.998778	0.00116927	0.72405		6.16606	6.49345	6.13118		6.21877	6.21477	6.36244		5.88155	5.78409	5.73282
250147_at	---	AT5G14600	S-adenosyl-L-methionine-dependent methyltransferases superfamily protein	3	0.270592	0.936113	0.0282617	0.84159		5.56874	5.44178	5.4385		5.52741	5.69691	5.51042		5.44178	5.30292	5.24362
250158_at	---	AT5G15190	unknown protein	3	0.216057	0.720895	0.0331067	0.588919		7.42151	6.73054	7.38646		7.83441	7.19723	7.92327		6.96361	6.6125	7.08723
250191_at	ATBET9	AT5G14270	ATBET9 (ARABIDOPSIS THALIANA BROMODOMAIN AND EXTRATERMINAL DOMAIN PROTEIN 9); DNA BINDING'	3	0.178956	0.904305	0.0292489	0.781731		8.43264	8.35464	8.2517		8.36781	8.61944	8.48709		8.21712	7.9446	8.24684
250216_at	---	AT5G14090	unknown protein	3	0.34158	1.42244	0.0238771	0.802913		4.17255	4.80131	5.71223		4.18624	4.49588	4.47889		4.04862	4.0734	4.08893
250222_at	---	AT5G14050	Transducin/WD40 repeat-like superfamily protein;	3	0.127735	0.647265	0.00505148	0.554867		7.75412	6.65635	7.44607		7.86367	8.06713	7.80846		7.38072	6.93547	6.87371
250245_at	NAGLU	AT5G13690	N-ACETYL-GLUCOSAMINIDASE'	3	0.0571187	0.775236	0.0394722	0.747331		5.08321	5.0862	5.03004		5.68915	5.44098	5.1712		5.0862	4.93701	5.01758
250277_at	---	AT5G12940	Leucine-rich repeat (LRR) family protein;	3	0.862848	0.955254	0.0439847	0.661751		4.82199	4.85856	5.59922		5.61181	4.96061	4.90546		4.55231	4.55339	4.58526
250285_at	SFC	AT5G13300	SFC (SCARFACE); ARF GTPASE ACTIVATOR/ PHOSPHOINOSITIDE BINDING'	3	0.206359	0.863848	0.0466264	0.807842		7.25191	7.52184	7.17991		7.37215	7.69602	7.51894		7.36606	7.12441	7.17308
250336_at	---	AT5G11720	Glycosyl hydrolases family 31 protein;	3	0.382444	0.898839	0.0209496	0.823735		8.41146	8.5132	8.08657		8.36796	8.6409	8.46396		8.15046	8.22577	8.25735
250366_at	---	AT5G11420	unknown protein	3	0.287536	0.501208	0.0153914	0.232724		6.93232	6.64317	8.98688		8.88366	8.74504	7.92322		6.0759	7.42075	5.74536
250418_at	---	AT5G11240	transducin family protein / WD-40 repeat family protein	3	0.0663622	0.725224	0.0198737	0.705058		5.21786	4.69289	5.18429		5.65966	5.30247	5.52342		5.18429	4.99166	4.79704
250437_at	AGP4	AT5G10430	AGP4 (ARABINOGALACTAN PROTEIN 4)'	3	0.970465	0.970538	0.0187021	0.461828		4.7524	4.34908	7.48025		5.46004	6.15024	5.10089		4.39718	4.69053	4.27974
250482_at	---	AT5G10320	unknown protein	3	0.553606	0.948901	0.0343603	0.827135		4.70556	4.50449	4.41266		4.70725	4.66296	4.47951		4.22029	4.45603	4.35198
250495_at	---	AT5G09770	Ribosomal protein L17 family protein;	3	0.435398	0.854809	0.0103989	0.803674		8.44963	7.77971	8.54608		8.34991	8.55799	8.5465		8.19132	8.22968	8.08745
250508_at	MEF7	AT5G09950	MITOCHONDRIAL EDITING FACTOR 7'	3	0.596118	0.957597	0.0266416	0.916924		4.09906	4.36411	4.03711		4.24771	4.25787	4.18223		4.03649	4.13797	4.13797
250538_at	STRS2	AT5G08620	STRS2 (STRESS RESPONSE SUPPRESSOR 2); ATP-DEPENDENT HELICASE/ RNA BINDING'	3	0.0843731	0.738746	0.0299307	0.746644		7.44347	6.93952	7.44347		7.80064	7.48916	7.84721		7.45937	7.15053	7.26259
250667_at	---	AT5G07090	Ribosomal protein S4 (RPS4A) family protein;	3	0.0652709	0.689656	0.0373332	0.757063		9.08286	8.50564	9.17091		9.29152	9.45765	9.61839		9.06906	8.85368	9.24028
250729_at	UBA 2	AT5G06460	ATUBA2; UBIQUITIN ACTIVATING ENZYME/ UBIQUITIN-PROTEIN LIGASE'	3	0.288019	0.862204	0.0490301	0.786644		7.8381	7.57986	7.3706		7.84935	7.96897	7.61195		7.61195	7.31265	7.46701
250768_at	---	AT5G05670	signal recognition particle binding	3	0.519042	0.957753	0.0130518	0.760124		6.70123	6.68795	6.79569		6.64596	6.90674	6.81899		6.47131	6.46644	6.24686
250801_at	---	AT5G04960	Plant invertase/pectin methylesterase inhibitor superfamily;	3	0.249209	0.944115	0.0493182	0.901623		3.65154	3.74419	3.59891		3.79723	3.66078	3.78552		3.65154	3.52167	3.62212
250827_at	CEV1	AT5G05170	CEV1 (CONSTITUTIVE EXPRESSION OF VSP 1); CELLULOSE SYNTHASE/ TRANSFERASE, TRANSFERRING GLYCOSYL GROUPS'	3	0.0814816	0.871733	0.0457576	0.779837		10.8894	10.7951	10.7217		11.0788	11.0745	10.847		10.628	10.847	10.449
250868_at	MLS	AT5G03860	MLS (MALATE SYNTHASE); MALATE SYNTHASE'	3	0.517464	0.963774	0.0167772	0.885204		4.16753	4.10105	3.9871		4.06093	4.22658	4.12787		3.93358	3.98978	3.96426
250907_at	TRM28	AT5G03670	TON1 RECRUITING MOTIF 28'	3	0.569913	0.958607	0.0490601	0.868476		3.97293	3.95265	3.7907		3.8466	3.95222	4.10043		3.77355	3.81061	3.70477
250908_at	PTL	AT5G03680	PTL (PETAL LOSS); TRANSCRIPTION FACTOR'	3	0.595421	0.932835	0.0461588	0.769149		4.68824	5.05931	4.71233		4.71445	5.10574	4.94062		4.71445	4.39871	4.51165
250912_at	HD2C	AT5G03740	HD2C (HISTONE DEACETYLASE 2C); HISTONE DEACETYLASE/ NUCLEIC ACID BINDING / TRANSCRIPTION REPRESSOR/ ZINC ION BINDING'	3	0.186022	0.805825	0.0137205	0.765994		7.81178	7.3359	7.88933		7.81178	8.11598	8.04363		7.68975	7.61376	7.5141
250936_at	---	AT5G03120	unknown protein	3	0.675692	0.910763	0.00534007	0.743061		5.01333	4.91068	5.78006		5.32156	5.51002	5.27704		5.03756	4.84145	4.94427
251035_at	---	AT5G02220	unknown protein	3	0.957496	0.992347	0.0131392	0.843869		3.84804	3.82787	4.36949		3.96619	3.99289	4.11958		3.79643	3.85246	3.69503
251052_at	DPA	AT5G02470	DPA; TRANSCRIPTION FACTOR'	3	0.572646	0.983236	0.0295604	0.975563		6.88237	6.7671	6.77829		6.85054	6.82412	6.82628		6.80666	6.80666	6.78053
251100_at	---	AT5G01670	NAD(P)-linked oxidoreductase superfamily protein;	3	0.255196	0.778297	0.0474977	0.583575		5.99433	5.91992	6.16984		5.89083	6.75785	6.52023		5.88925	5.34756	5.60107
251108_at	TBL35	AT5G01620	TRICHOME BIREFRINGENCE-LIKE 35'	3	0.432913	0.907919	0.025299	0.812436		5.46688	5.70108	5.97313		5.81211	5.94446	5.80261		5.54578	5.70604	5.40834
251145_at	TTA2	AT3G63500	Encodes a PHD-finger protein	3	0.474819	0.949566	0.0496246	0.719105		8.84686	9.1147	8.97613		9.13922	8.97777	9.04468		8.67308	8.22731	8.8341
251150_at	CYCP1;1	AT3G63120	CYCP1;1 (CYCLIN P1;1); CYCLIN-DEPENDENT PROTEIN KINASE'	3	0.274434	0.789206	0.00773101	0.673522		6.76139	6.09381	6.93033		6.8408	7.0779	6.8914		6.5764	6.33179	6.1913
251154_at	ATIPT3	AT3G63110	ATIPT3 (ARABIDOPSIS THALIANA ISOPENTENYLTRANSFERASE 3); ATP BINDING / TRNA ISOPENTENYLTRANSFERASE/ TRANSFERASE, TRANSFERRING ALKYL OR ARYL (OTHER THAN METHYL) GROUPS'	3	0.0730541	0.660935	0.0290503	0.649948		6.8902	6.28976	6.41851		6.9155	7.51216	6.96307		6.58186	6.33452	6.60954
251175_at	HMT2	AT3G63250	HMT2 (HOMOCYSTEINE METHYLTRANSFERASE 2); HOMOCYSTEINE S-METHYLTRANSFERASE'	3	0.423429	0.954215	0.00248543	0.71181		7.82928	7.82928	7.92611		7.86456	8.05954	7.86341		7.44101	7.52696	7.34823
251185_at	---	AT3G62870	Ribosomal protein L7Ae/L30e/S12e/Gadd45 family protein;	3	0.26146	0.864953	0.0298182	0.824854		11.2688	10.8849	11.2796		11.3237	11.2148	11.5227		11.1223	11.0207	11.0848
251227_at	ATMRP10	AT3G62700	ATMRP10; ATPASE, COUPLED TO TRANSMEMBRANE MOVEMENT OF SUBSTANCES'	3	0.0748945	0.782988	0.0203692	0.566841		8.81384	8.36739	8.50541		9.08347	8.80104	8.86094		8.56358	7.89906	7.82586
251261_at	---	AT3G62110	Pectin lyase-like superfamily protein;	3	0.0757103	0.750809	0.0251848	0.743124		5.18356	4.76089	5.06128		5.67304	5.21103	5.3621		4.98323	5.03929	4.93868
251278_at	EMB1703	AT3G61780	EMB1703 (EMBRYO DEFECTIVE 1703)'	3	0.142273	0.836524	0.0283361	0.69525		4.01862	4.08938	4.14421		4.61553	4.24722	4.16202		3.94266	3.60136	3.90757
251289_at	ARF18	AT3G61830	ARF18 (AUXIN RESPONSE FACTOR 18); TRANSCRIPTION FACTOR'	3	0.068565	0.778206	0.0234816	0.680962		4.98505	5.06153	5.19569		5.57926	5.59455	5.15378		4.82756	5.08565	4.75132
251317_at	---	AT3G61490	Pectin lyase-like superfamily protein;	3	0.295359	0.824938	0.00201772	0.701684		5.91834	5.25097	5.23133		5.75084	5.76191	5.72082		5.2776	5.34635	5.07629
251374_at	HAT3	AT3G60390	HAT3 (HOMEOBOX-LEUCINE ZIPPER PROTEIN 3); TRANSCRIPTION FACTOR'	3	0.0612447	0.84813	0.0491225	0.863043		4.19153	4.40475	4.40475		4.68162	4.58998	4.44236		4.40475	4.40475	4.26697
251383_at	TTN1	AT3G60740	TTN1 (TITAN 1); TUBULIN BINDING'	3	0.136459	0.850402	0.0254706	0.80204		4.98891	4.82159	4.67211		5.06996	5.21298	4.90101		4.71155	4.84314	4.6745
251395_at	FLA8	AT2G45470	FLA8 (FASCICLIN-LIKE ARABINOGALACTAN PROTEIN 8)'	3	0.320133	0.527515	0.0221393	0.357614		4.90692	4.80932	6.78681		7.34993	5.99303	5.92824		4.91168	4.96218	4.94677
251413_at	---	AT3G60320	unknown protein	3	0.365703	0.806942	0.0368291	0.611424		9.18386	8.33998	8.91017		8.99956	9.43147	8.93138		8.80357	8.31587	8.1137
251483_at	---	AT3G59650	mitochondrial ribosomal protein L51/S25/CI-B8 family protein;	3	0.0696542	0.776003	0.00625105	0.72796		5.89512	5.84707	6.2971		6.25582	6.50343	6.37764		5.78128	5.95672	6.02468
251486_at	---	AT3G59540	Ribosomal L38e protein family;	3	0.080873	0.807884	0.00567268	0.820615		10.967	10.5185	10.8343		11.0184	11.0554	11.1693		10.7744	10.8767	10.7364
251544_at	GAUT15	AT3G58790	GAUT15 (GALACTURONOSYLTRANSFERASE 15); POLYGALACTURONATE 4-ALPHA-GALACTURONOSYLTRANSFERASE/ TRANSFERASE, TRANSFERRING GLYCOSYL GROUPS / TRANSFERASE, TRANSFERRING HEXOSYL GROUPS'	3	0.203415	0.801584	0.0402792	0.735271		6.78635	6.72877	7.19488		7.47903	7.22929	6.95889		6.91145	6.68023	6.74459
251552_at	---	AT3G58700	Ribosomal L5P family protein;	3	0.113716	0.778996	0.0293511	0.716907		9.93524	9.6373	10.0276		9.98741	10.4801	10.2136		9.82026	9.83244	9.58795
251563_at	---	AT3G57880	Calcium-dependent lipid-binding (CaLB domain) plant phosphoribosyltransferase family protein;	3	0.253089	0.877097	0.0491734	0.69687		9.37506	9.12933	9.57177		9.63007	9.43826	9.5754		9.36612	8.68502	9.02948
251576_at	---	AT3G58200	TRAF-like family protein;	3	0.0651453	0.824887	0.0471018	0.85559		3.89467	3.64598	3.88865		3.99706	4.25891	4.00653		3.85403	3.83876	3.89467
251577_at	RTM3	AT3G58350	RESTRICTED TEV MOVEMENT 3'	3	0.661081	0.956585	0.019097	0.829009		4.08934	4.43491	4.3773		4.23164	4.47324	4.38878		4.13451	4.13183	4.0157
251627_at	BG1	AT3G57270	BG1 (BETA-1,3-GLUCANASE 1); CATALYTIC/ CATION BINDING / HYDROLASE, HYDROLYZING O-GLYCOSYL COMPOUNDS'	3	0.337864	0.9591	0.0054318	0.925735		3.85344	3.92017	4.0366		4.00597	3.9983	3.98667		3.84076	3.89849	3.91771
251714_at	---	AT3G56370	Leucine-rich repeat protein kinase family protein;	3	0.0954594	0.778406	0.000301883	0.723902		4.23545	4.40138	4.81108		4.82553	4.79738	4.90922		4.33775	4.4434	4.35258
251780_s_at	---	AT3G55310	NAD(P)-binding Rossmann-fold superfamily protein	3	0.768955	0.958873	0.0392897	0.743611		6.48206	6.65354	7.03119		6.92976	6.78247	6.63632		6.61374	6.28564	6.16703
251788_at	---	AT3G55420	unknown protein	3	0.494601	0.808103	0.0313662	0.651127		4.91265	4.78615	5.91484		5.48578	5.25515	5.79487		4.90672	5.14026	4.63186
251823_at	---	AT3G55080	SET domain-containing protein;	3	0.584743	0.93106	0.017231	0.742349		5.99885	6.38778	6.04877		6.4297	6.26609	6.04877		5.93078	5.7338	5.79049
251837_s_at	SAP130A	AT3G55200	SPLICEOSOME-ASSOCIATED PROTEIN 130 A'	3	0.135716	0.856508	0.0418191	0.835079		8.10589	8.33837	8.08468		8.34416	8.57898	8.27618		8.11346	8.20711	8.09872
251864_at	PMR6	AT3G54920	PMR6 (POWDERY MILDEW RESISTANT 6); LYASE/ PECTATE LYASE'	3	0.230761	0.584514	0.00687728	0.520748		7.73231	6.11189	7.53248		8.28735	7.72547	7.68793		7.14202	6.85367	6.88103
251899_at	---	AT3G54400	Eukaryotic aspartyl protease family protein;	3	0.301514	0.478093	0.0359781	0.35617		6.03272	4.02978	6.50498		7.30893	5.78	6.67248		5.67405	4.97425	4.64501
251935_at	FLN1	AT3G54090	FRUCTOKINASE-LIKE 1'	3	0.286005	0.819	0.0406666	0.59966		6.46302	6.68323	6.41286		7.23401	6.62685	6.56244		6.22161	6.26419	5.72415
251969_at	LUT1	AT3G53130	LUT1 (LUTEIN DEFICIENT 1); EPSILON HYDROXYLASE/ OXYGEN BINDING'	3	0.157505	0.83397	0.0138778	0.714312		7.72338	7.72701	8.10565		8.19998	7.94299	8.19886		7.80962	7.45782	7.61828
252033_at	---	AT3G51950	Zinc finger (CCCH-type) family protein / RNA recognition motif (RRM)-containing protein;	3	0.0772807	0.61296	0.0242067	0.45731		7.32759	6.78444	7.28299		8.22387	7.9623	7.32726		7.0992	6.77153	6.25643
252143_at	---	AT3G51150	ATP binding microtubule motor family protein;	3	0.975993	0.998205	0.00983738	0.815756		4.0744	4.11464	3.9934		4.19569	4.03031	3.9642		3.76164	3.73012	3.81708
252182_at	U1-70K	AT3G50670	U1-70K (U1 SMALL NUCLEAR RIBONUCLEOPROTEIN-70K); RNA BINDING / NUCLEIC ACID BINDING / NUCLEOTIDE BINDING'	3	0.588239	0.963386	0.0247547	0.869374		8.6231	8.6231	8.84107		8.67319	8.73897	8.83655		8.57769	8.45969	8.60548
252282_at	PGL2	AT3G49360	6-PHOSPHOGLUCONOLACTONASE 2'	3	0.186645	0.874378	0.0361054	0.737011		7.60424	7.73178	7.5921		7.75675	8.06031	7.69207		7.22381	7.36036	7.60424
252362_at	PDE312	AT3G48500	RNA BINDING'	3	0.103265	0.680818	0.0298656	0.544849		5.49953	5.10377	5.21103		6.26319	5.40491	5.8102		5.18359	5.04225	4.62425
252376_at	ATGLDH	AT3G47930	ATGLDH (L-GALACTONO-1,4-LACTONE DEHYDOROGENASE); L-GULONO-1,4-LACTONE DEHYDROGENASE/ GALACTONOLACTONE DEHYDROGENASE'	3	0.259633	0.932334	0.0172509	0.888866		6.5815	6.55734	6.34932		6.62507	6.56212	6.60421		6.51627	6.40103	6.36421
252391_at	CHL	AT3G47860	CHLOROPLASTIC LIPOCALIN'	3	0.202431	0.683355	0.0241159	0.509835		8.62432	7.98125	8.42397		9.44767	8.39019	8.83955		7.96782	7.81124	7.98266
252478_at	---	AT3G46540	ENTH/VHS family protein;	3	0.0502246	0.709603	0.0393199	0.70471		6.19991	5.91938	5.92111		6.84201	6.27035	6.41279		6.14601	5.90028	5.96416
252483_at	---	AT3G46600	GRAS family transcription factor	3	0.975912	0.996976	0.00837266	0.726317		9.00619	9.33142	9.41813		9.1866	9.30084	9.28141		9.00406	8.69146	8.68933
252516_at	ATHRS1	AT3G46100	ATHRS1 (HISTIDYL-TRNA SYNTHETASE 1); HISTIDINE-TRNA LIGASE'	3	0.296444	0.91058	0.0350776	0.707774		7.89337	8.03836	7.83766		8.18438	8.11292	7.87753		7.85018	7.49665	7.33208
252624_at	PSK1	AT3G44735	PSK1; GROWTH FACTOR'	3	0.410785	0.653053	0.0433645	0.423922		6.07207	5.20005	6.84864		7.46595	5.98906	6.50994		5.78337	5.26205	5.20514
252740_at	---	AT3G43270	Plant invertase/pectin methylesterase inhibitor superfamily;	3	0.761352	0.866936	0.0424064	0.525334		5.95859	5.43681	7.10186		7.04729	6.15507	5.9129		5.49399	5.31858	5.51661
252890_at	BRI1	AT4G39400	BRI1 (BRASSINOSTEROID INSENSITIVE 1); KINASE/ PROTEIN BINDING / PROTEIN HETERODIMERIZATION/ PROTEIN HOMODIMERIZATION/ PROTEIN KINASE/ PROTEIN SERINE/THREONINE KINASE'	3	0.0943839	0.765739	0.0404918	0.601448		10.0389	9.47392	9.68086		10.1995	10.1999	9.94952		9.8436	9.363	8.94183
252975_s_at	ROPGEF1	AT4G38430	ROPGEF1; RHO GUANYL-NUCLEOTIDE EXCHANGE FACTOR/ PROTEIN BINDING'	3	0.0936632	0.733981	0.0297635	0.585164		6.29916	5.91442	6.64411		6.7729	6.76245	6.66089		6.0447	6.36281	5.46946
252997_at	ATEXLA2	AT4G38400	ATEXLA2 (ARABIDOPSIS THALIANA EXPANSIN-LIKE A2)'	3	0.673729	0.722914	0.0419269	0.339126		6.5331	5.35352	8.22099		6.62315	6.69148	8.1973		5.7971	5.05179	5.98273
253070_at	---	AT4G37850	basic helix-loop-helix (bHLH) DNA-binding superfamily protein;	3	0.0718303	0.971918	0.000381538	0.923927		3.56226	3.53685	3.51043		3.56804	3.59795	3.56682		3.4619	3.45268	3.47579
253122_at	---	AT4G35990	S-adenosyl-L-methionine-dependent methyltransferases superfamily protein;	3	0.297102	0.70951	0.0287763	0.705848		5.91515	4.93176	6.2545		6.06171	6.18463	6.3404		5.68376	5.43898	5.95629
253143_at	---	AT4G35530	phosphatidylinositolglycan-related;	3	0.693656	0.959296	0.0439224	0.827447		6.56154	6.91247	6.61551		6.63351	6.90067	6.73521		6.45206	6.61551	6.38202
253188_at	TMT2	AT4G35300	TMT2 (TONOPLAST MONOSACCHARIDE TRANSPORTER2); CARBOHYDRATE TRANSMEMBRANE TRANSPORTER/ NUCLEOSIDE TRANSMEMBRANE TRANSPORTER/ SUGAR:HYDROGEN SYMPORTER'	3	0.114846	0.754385	0.0450253	0.674854		5.57992	5.48255	5.63693		6.37793	5.72238	5.81898		5.28445	5.54226	5.39051
253248_at	---	AT4G34670	Ribosomal protein S3Ae;	3	0.102548	0.712786	0.00559604	0.746212		12.044	11.3012	11.9581		12.2236	12.1795	12.3655		11.7657	11.977	11.7589
253326_at	---	AT4G33440	Pectin lyase-like superfamily protein;	3	0.0906603	0.705335	0.0102873	0.461702		5.82057	5.73553	5.83675		6.76645	6.14417	5.99308		5.42934	4.90585	5.22361
253396_at	ATLA1	AT4G32720	ATLA1 (ARABIDOPSIS THALIANA LA PROTEIN 1); RNA BINDING'	3	0.100813	0.841385	0.0407234	0.735875		8.63544	8.63544	8.57321		8.64462	9.06026	8.88669		8.62477	8.23422	8.40518
253424_at	---	AT4G32330	TPX2 (targeting protein for Xklp2) protein family;	3	0.0584048	0.825616	0.00403074	0.611686		7.49045	7.43386	7.41136		7.9062	7.52027	7.73856		7.11423	6.85101	7.07238
253440_at	TIFY8	AT4G32570	TIFY8 (TIFY DOMAIN PROTEIN 8)'	3	0.0646252	0.78071	0.0435316	0.70655		6.61746	6.47451	6.50362		7.07176	6.99418	6.60107		6.5536	6.46172	6.14827
253476_at	SD2-5	AT4G32300	SD2-5 (S-DOMAIN-2 5); CARBOHYDRATE BINDING / KINASE/ PROTEIN KINASE'	3	0.136623	0.754431	0.0453524	0.663825		8.09463	7.80147	8.30649		8.67493	8.13853	8.60874		8.10799	7.59374	7.94709
253551_at	NKS1	AT4G30996	NA(+)- AND K(+)-SENSITIVE 1'	3	0.418889	0.943006	0.0431883	0.781898		8.89553	8.82258	9.0156		9.11165	8.86857	9.00747		8.55262	8.86857	8.50165
253558_at	SKB1	AT4G31120	SKB1 (SHK1 BINDING PROTEIN 1); PROTEIN METHYLTRANSFERASE'	3	0.0521713	0.667757	0.0066635	0.530741		6.72247	6.32402	6.93567		7.47135	6.96398	7.29463		6.59184	6.09728	6.29909
253560_at	DCAF1	AT4G31160	DCAF1 (DDB1-CUL4 ASSOCIATED FACTOR 1); NUCLEOTIDE BINDING'	3	0.135516	0.882404	0.0209079	0.852714		7.38818	7.64781	7.52397		7.57899	7.72349	7.79895		7.48253	7.4162	7.51309
253608_at	XTH19	AT4G30290	XTH19 (XYLOGLUCAN ENDOTRANSGLUCOSYLASE/HYDROLASE 19); HYDROLASE, ACTING ON GLYCOSYL BONDS / HYDROLASE, HYDROLYZING O-GLYCOSYL COMPOUNDS / XYLOGLUCAN:XYLOGLUCOSYL TRANSFERASE'	3	0.715848	0.710163	0.0367305	0.312449		5.19055	4.16062	7.73526		7.04805	5.16352	6.3562		4.56258	4.03552	4.93475
253617_at	---	AT4G30410	sequence-specific DNA binding transcription factors	3	0.970052	1.01676	0.0283392	0.624932		4.32715	4.69202	6.15099		5.1485	5.09254	4.85719		4.29436	4.74451	4.02468
253620_at	SARK	AT4G30520	SENESCENCE-ASSOCIATED RECEPTOR-LIKE KINASE'	3	0.817284	1.01135	0.0346513	0.889253		5.29866	5.21536	5.17924		5.17083	5.31829	5.1553		5.09327	4.98726	5.05588
253659_at	---	AT4G30150	Nucleolar 27S pre-rRNA processing, Urb2/Npa2	3	0.108019	0.832384	0.0231829	0.7981		6.01112	5.90022	5.6659		6.11519	5.97932	6.27677		5.89436	5.69709	5.80376
253668_at	RUXF	AT4G30220	RUXF (SMALL NUCLEAR RIBONUCLEOPROTEIN F)'	3	0.105481	0.771321	0.0265509	0.789601		8.32197	7.92512	8.47166		8.79334	8.49313	8.55607		8.30397	8.14795	8.3682
253811_at	ULT1	AT4G28190	ULT1 (ULTRAPETALA1); DNA BINDING'	3	0.221532	0.778403	0.0129699	0.678629		4.58321	4.17361	4.87891		4.754	4.77623	5.18972		4.42432	4.36504	4.25268
253891_at	---	AT4G27720	Major facilitator superfamily protein;	3	0.291944	0.684022	0.0209273	0.417401		7.287	6.82048	8.09029		8.4113	7.59839	7.83174		7.10604	6.09919	6.85472
253923_at	TOR1	AT4G27060	TOR1 (TORTIFOLIA 1); MICROTUBULE BINDING'	3	0.0653601	0.815305	0.00349877	0.689408		6.80638	6.47949	6.85621		7.09455	6.95425	6.97706		6.63768	6.32588	6.45258
253966_at	FBA7	AT4G26520	FRUCTOSE-BISPHOSPHATE ALDOLASE 7'	3	0.369049	0.896006	0.0404981	0.785664		4.40931	4.13403	4.25797		4.67912	4.33948	4.25797		4.06616	4.1064	4.05996
253980_at	---	AT4G26620	Sucrase/ferredoxin-like family protein;	3	0.262879	0.85568	0.0326017	0.789396		7.81886	7.36428	7.7058		7.6993	7.81851	8.04571		7.59022	7.56206	7.3877
254011_at	---	AT4G26370	antitermination NusB domain-containing protein;	3	0.197585	0.73507	0.0214131	0.524558		6.05757	5.99903	5.69296		6.7215	6.51552	5.84468		5.29603	5.65562	5.33758
254022_at	ABCG4	AT4G25750	ATP-BINDING CASSETTE G4'	3	0.28022	0.956049	0.0160061	0.954925		3.42755	3.59476	3.5434		3.59759	3.60097	3.56169		3.49438	3.52284	3.5434
254087_at	---	AT4G24840	unknown protein	3	0.328939	0.942745	0.0368866	0.946954		8.84311	8.85738	8.63386		8.8826	8.87989	8.82703		8.82318	8.74658	8.78386
254181_at	FTSHI1	AT4G23940	FTSH INACTIVE PROTEASE 1'	3	0.116413	0.805237	0.00342936	0.75059		4.55073	4.80026	4.28153		4.97635	4.78195	4.81177		4.47365	4.34923	4.50549
254209_at	---	AT4G23490	unknown protein	3	0.216462	0.886586	0.0412221	0.822081		4.68368	4.6275	4.8547		5.0837	4.76598	4.83721		4.60763	4.53921	4.6921
254328_at	APT3	AT4G22570	APT3 (ADENINE PHOSPHORIBOSYL TRANSFERASE 3); ADENINE PHOSPHORIBOSYLTRANSFERASE'	3	0.719265	0.876555	0.0371223	0.637551		4.63757	4.78241	5.92568		5.66474	4.88511	5.36605		4.75574	4.67928	4.53273
254345_at	---	AT4G22000	unknown protein	3	0.0543385	0.711479	0.047186	0.776214		7.82681	7.63625	7.30308		8.19846	8.21419	7.82681		7.60429	7.82681	7.71193
254356_at	---	AT4G22190	unknown protein	3	0.0694579	0.780655	0.00352992	0.77009		9.46905	9.23771	9.76304		9.86078	9.78329	9.89746		9.42558	9.39236	9.59289
254362_at	---	AT4G22160	unknown protein	3	0.495228	0.851596	0.0337508	0.727899		5.24587	4.8879	5.85594		5.68166	5.59875	5.40459		5.30465	5.17191	4.83387
254372_at	---	AT4G21620	glycine-rich protein;	3	0.111149	0.729649	0.0404528	0.556521		8.76825	8.77594	9.16133		9.70908	9.05095	9.30966		8.44077	8.97572	8.11673
254442_at	---	AT4G21060	Encodes an endomembrane system-localized, hydroxyproline-O-galactosyltransferase	3	0.110878	0.913471	0.0192702	0.839692		4.83864	4.86072	4.8813		5.06599	4.86095	5.04544		4.81419	4.71235	4.68963
254464_at	PKDM7B	AT4G20400	Encodes a histone H3K4 demethylase repressing floral transition	3	0.15072	0.934848	0.0131314	0.828542		6.24808	6.28461	6.24993		6.39899	6.42484	6.25039		6.14582	5.98955	6.12478
254493_at	MORF1	AT4G20020	MULTIPLE ORGANELLAR RNA EDITING FACTOR 1'	3	0.222936	0.766633	0.0322692	0.704035		7.26338	6.69768	7.39402		7.5398	7.21355	7.75189		7.06646	6.83058	7.08937
254677_at	---	AT4G18490	unknown protein	3	0.120794	1.06528	0.00104628	0.905254		3.86127	3.81206	3.70603		3.67634	3.70603	3.7233		3.54961	3.58562	3.53963
254701_at	---	AT4G18030	S-adenosyl-L-methionine-dependent methyltransferases superfamily protein;	3	0.102643	0.606494	0.0199096	0.520704		7.95413	7.13952	8.1539		8.76547	8.48786	8.15853		7.76684	7.07913	7.74149
254734_at	---	AT4G13780	methionine--tRNA ligase, putative / methionyl-tRNA synthetase, putative / MetRS, putative;	3	0.560981	0.967613	0.0379409	0.877888		9.99251	9.91246	9.91246		9.9691	9.88226	10.1086		9.7948	9.76628	9.83517
254785_at	FLA2	AT4G12730	FLA2 (FASCICLIN-LIKE ARABINOGALACTAN 2)'	3	0.46678	0.596327	0.00836734	0.23096		7.48728	6.24602	9.26337		8.15982	8.62046	8.45386		6.61158	6.93893	5.34077
254789_at	ENODL19	AT4G12880	EARLY NODULIN-LIKE PROTEIN 19'	3	0.0985345	0.594193	0.0156256	0.515611		4.76747	4.62106	5.56225		6.11194	5.3504	5.74143		4.51538	4.75917	5.06229
254814_at	---	AT4G12340	copper ion binding;	3	0.615592	0.956803	0.034857	0.918847		8.11998	7.78779	7.8063		7.97429	7.91839	8.01251		7.87274	7.77864	7.88751
254816_at	APT4	AT4G12440	ADENINE PHOSPHORIBOSYLTRANSFERASE, PUTATIVE'	3	0.866458	0.980729	0.0422072	0.890248		3.62527	4.08597	4.00102		4.00876	3.85246	3.93526		3.71158	3.72928	3.85246
254867_at	---	AT4G12240	zinc finger (C2H2 type) family protein;	3	0.371053	0.955458	0.0219223	0.891725		5.10152	5.31435	5.19565		5.2647	5.24794	5.29608		5.09171	5.19565	5.02538
254933_at	RDR2	AT4G11130	RDR2 (RNA-DEPENDENT RNA POLYMERASE 2); RNA-DIRECTED RNA POLYMERASE'	3	0.366295	0.91796	0.0451516	0.826224		4.42005	4.34899	4.12235		4.26932	4.49932	4.49324		4.26452	4.01023	4.16094
254934_at	CRF1	AT4G11140	CRF1 (CYTOKININ RESPONSE FACTOR 1); DNA BINDING / TRANSCRIPTION FACTOR'	3	0.094862	0.932155	0.0429392	0.868236		4.12778	4.12778	4.0305		4.26854	4.15033	4.17127		3.90987	4.12778	3.94096
254963_at	MTSSB	AT4G11060	MTSSB (MITOCHONDRIALLY TARGETED SINGLE-STRANDED DNA BINDING PROTEIN); SINGLE-STRANDED DNA BINDING'	3	0.108087	0.87533	0.0402379	0.821357		5.1561	5.0579	5.19014		5.36857	5.1575	5.45438		5.00401	5.1575	4.96718
255035_at	GIP1A	AT4G09550	GCP3-INTERACTING PROTEIN 1A'	3	0.215316	0.74012	0.00978237	0.577923		7.70757	6.7852	7.49339		7.62406	7.72192	7.94269		7.09415	7.19141	6.62995
255104_at	SAH7	AT4G08685	Encodes a protein, expressed in leaves, with similarity to pollen allergens.	3	0.422239	0.613227	0.00745552	0.349194		6.52267	6.26498	8.39526		8.38377	7.17342	7.74223		6.29062	6.29935	6.15575
255331_at	RBCX1	AT4G04330	HOMOLOGUE OF CYANOBACTERIAL RBCX 1'	3	0.188427	0.672209	0.0398299	0.473976		7.54833	6.74032	6.68881		7.98056	7.53884	7.17712		6.18267	7.13915	6.14335
255332_at	---	AT4G04340	ERD (early-responsive to dehydration stress) family protein;	3	0.0973149	0.647999	0.0489342	0.576993		7.58258	7.27154	7.51264		8.61288	8.0119	7.6198		7.14947	7.51935	7.19563
255409_at	---	AT4G03090	sequence-specific DNA binding;sequence-specific DNA binding transcription factors;	3	0.574187	1.04246	0.00655878	0.943321		3.69374	3.95919	3.9801		3.80543	3.80543	3.84221		3.72404	3.76193	3.71457
255417_at	GRH1	AT4G03190	GRH1 (GRR1-LIKE PROTEIN 1); AUXIN BINDING / PROTEIN BINDING / UBIQUITIN-PROTEIN LIGASE'	3	0.652866	0.920044	0.0320744	0.547095		6.31954	6.11243	6.57304		6.22482	6.83821	6.30265		5.85433	5.78359	5.11736
255433_at	XTH9	AT4G03210	XTH9 (XYLOGLUCAN ENDOTRANSGLUCOSYLASE/HYDROLASE 9); HYDROLASE, ACTING ON GLYCOSYL BONDS / XYLOGLUCAN:XYLOGLUCOSYL TRANSFERASE'	3	0.372103	0.588806	0.006005	0.495603		6.96764	5.52166	7.96037		7.29269	7.48361	7.96576		6.4623	6.76268	6.47885
255474_at	---	AT4G02470	AAA-type ATPase family protein	3	0.379482	0.954018	0.0436965	0.874363		11.0102	10.9059	10.849		11.0657	10.9985	10.9046		10.9059	10.7668	10.715
255487_at	---	AT4G02610	Aldolase-type TIM barrel family protein;	3	0.742575	0.959254	0.00278845	0.76946		6.73518	6.34051	6.87446		6.75268	6.67342	6.7041		6.41212	6.21005	6.37379
255520_at	---	AT4G02230	Ribosomal protein L19e family protein;	3	0.585944	0.963449	0.0143548	0.853647		11.7483	11.545	11.6684		11.6059	11.6953	11.8217		11.4876	11.462	11.4884
255557_at	---	AT4G01990	Tetratricopeptide repeat (TPR)-like superfamily protein;	3	0.231452	0.943888	0.0349391	0.871277		3.98528	4.11671	4.05193		4.05193	4.1457	4.20622		4.01384	3.829	3.96462
255675_at	ATMYC1	AT4G00480	MYC-RELATED TRANSCRIPTION FACTOR (MYC1)'	3	0.0885334	0.886749	0.0233764	0.823621		3.74449	3.63782	3.86321		3.99116	3.82715	3.94742		3.78017	3.61979	3.52593
255685_s_at	---	AT4G00600	Amino acid dehydrogenase family protein;	3	0.0514787	0.837137	0.00901685	0.775552		4.81447	4.67602	4.89965		4.95393	4.99724	5.20837		4.60122	4.73708	4.72112
255739_at	ANAC008	AT1G25580	ANAC008 (ARABIDOPSIS NAC DOMAIN CONTAINING PROTEIN 8); TRANSCRIPTION FACTOR'	3	0.404034	1.10123	0.0205749	0.881242		7.49749	7.8601	7.42168		7.46548	7.53042	7.366		7.26983	7.22269	7.32222
255758_at	---	AT1G16800	P-loop containing nucleoside triphosphate hydrolases superfamily protein;	3	0.101235	0.910416	0.00678251	0.857498		4.12154	3.93826	4.0072		4.14664	4.09522	4.23135		3.88595	3.92906	3.99281
255779_at	PDCB3	AT1G18650	PDCB3 (PLASMODESMATA CALLOSE-BINDING PROTEIN 3); CALLOSE BINDING / POLYSACCHARIDE BINDING'	3	0.448276	0.740933	0.0204438	0.53626		5.12868	4.71276	6.2558		6.13606	5.56017	5.69877		4.69657	5.32481	4.67663
255789_at	---	AT2G33370	Ribosomal protein L14p/L23e family protein;	3	0.164248	0.802027	0.0204128	0.754557		10.8375	10.3875	10.968		10.9234	11.1639	11.0605		10.5982	10.8389	10.4918
255818_at	GALS1	AT2G33570	GALACTAN SYNTHASE 1'	3	0.438963	0.705931	0.0115222	0.495174		4.70739	4.3997	6.08837		5.5749	5.19968	5.92807		4.50749	4.30349	4.8497
255851_at	TRM22	AT1G67040	TON1 RECRUITING MOTIF 22'	3	0.91041	0.995399	0.0167411	0.890661		3.96492	3.96492	4.09369		3.96492	4.00951	4.06907		3.79335	3.82928	3.91971
255856_at	---	AT1G66940	protein kinase-related;	3	0.180859	0.606206	0.0314703	0.515149		6.76409	5.64214	6.33835		7.51275	6.45266	6.94552		6.26864	5.91095	5.86054
255870_at	RDM4	AT2G30280	RNA-DIRECTED DNA METHYLATION 4'	3	0.287787	0.840909	0.0114607	0.775768		5.73735	5.10898	5.59396		5.64708	5.69245	5.85068		5.48591	5.23505	5.37035
255931_at	ATPP2-A12	AT1G12710	ATPP2-A12 (PHLOEM PROTEIN 2-A12); CARBOHYDRATE BINDING'	3	0.10995	0.82778	0.0210961	0.832168		5.79276	5.42814	5.87317		5.95859	6.00608	5.94745		5.86249	5.65142	5.60304
255993_at	---	AT1G29770	Haloacid dehalogenase-like hydrolase (HAD) superfamily protein	3	0.759963	1.01622	0.0137258	0.920544		4.07281	3.8648	3.97626		3.90262	3.9366	4.00501		3.84856	3.83163	3.80573
256021_at	ZW9	AT1G58270	ZW9'	3	0.177539	0.540729	0.0171347	0.453108		5.71006	5.71564	7.20573		7.49756	6.72307	7.07186		6.14314	6.25244	5.4707
256052_at	---	AT1G06960	RNA-binding (RRM/RBD/RNP motifs) family protein;	3	0.0893819	0.820744	0.0286431	0.767862		5.67465	5.38732	5.72562		6.00742	5.91229	5.72286		5.641	5.31232	5.546
256070_at	---	AT1G13730	Nuclear transport factor 2 (NTF2) family protein with RNA binding (RRM-RBD-RNP motifs) domain;	3	0.0530153	0.763437	0.024838	0.636087		6.07342	5.60017	6.02554		6.20926	6.30178	6.35634		5.88883	5.79349	5.22694
256099_at	CYP78A5	AT1G13710	CYP78A5; ELECTRON CARRIER/ HEME BINDING / IRON ION BINDING / MONOOXYGENASE/ OXYGEN BINDING'	3	0.826556	1.04636	0.0235453	0.668319		5.27373	5.91131	6.09837		5.56626	5.64606	5.87495		5.07257	5.41051	4.86002
256106_at	---	AT1G16870	mitochondrial 28S ribosomal protein S29-related;	3	0.0502354	0.880739	0.0490538	0.89691		8.3261	8.24923	8.19419		8.52736	8.47046	8.32134		8.27319	8.28502	8.29005
256112_at	ATRABA1B	AT1G16920	ATRABA1B (ARABIDOPSIS RAB GTPASE HOMOLOG A1B); GTP BINDING'	3	0.400378	0.814382	0.0413744	0.575645		6.94738	6.8902	7.27681		7.85568	6.90615	7.24123		6.53604	6.72801	6.34875
256121_at	---	AT1G18160	Protein kinase superfamily protein;	3	0.700467	0.980738	0.0363719	0.947986		9.64429	9.77058	9.56266		9.7039	9.64429	9.71353		9.60033	9.58591	9.64429
256134_at	AAPT1	AT1G13560	AAPT1 (AMINOALCOHOLPHOSPHOTRANSFERASE 1); PHOSPHATIDYLTRANSFERASE/ PHOSPHOTRANSFERASE, FOR OTHER SUBSTITUTED PHOSPHATE GROUPS'	3	0.0846837	0.857489	0.0185214	0.771661		9.50811	9.46569	9.4951		9.88904	9.70944	9.53585		9.42376	9.28531	9.30339
256143_at	---	AT1G48830	Ribosomal protein S7e family protein;	3	0.0629368	0.839954	0.0487505	0.895291		10.0188	9.70864	9.89565		10.2383	10.0633	10.0763		9.9972	9.98995	9.91208
256185_at	ADOF1	AT1G51700	ADOF1; DNA BINDING / TRANSCRIPTION FACTOR'	3	0.231801	0.812836	0.0250327	0.593541		9.27239	9.5572	9.47019		10.0782	9.7095	9.40898		9.07731	8.68799	9.17363
256222_at	---	AT1G56210	Heavy metal transport/detoxification superfamily protein ;	3	0.911758	0.978634	0.00989297	0.618495		5.44289	5.74682	6.2768		5.78384	5.95883	5.81731		5.45228	5.14674	4.88146
256233_at	ITN1	AT3G12360	ITN1 (INCREASED TOLERANCE TO NACL); PROTEIN BINDING'	3	0.66772	1.02677	0.0273172	0.896626		9.71149	9.97764	9.84568		9.80698	9.83065	9.78283		9.56287	9.7377	9.64763
256237_at	DRT100	AT3G12610	DRT100 (DNA-DAMAGE REPAIR/TOLERATION 100); NUCLEOTIDE BINDING / PROTEIN BINDING'	3	0.565911	0.696623	0.0134812	0.380681		4.92635	4.42552	6.83513		5.80654	6.47479	5.47033		4.39797	4.98155	4.1921
256241_at	---	AT3G12390	Nascent polypeptide-associated complex (NAC), alpha subunit family protein;	3	0.128734	0.898448	0.00500794	0.6981		11.1407	11.0245	11.2324		11.2746	11.1947	11.3918		10.9519	10.6717	10.682
256255_at	---	AT3G11280	Putative transcription factors interacting with the gene product of VHA-B1 (vacuolar ATPase subunit B1;	3	0.0893135	0.727268	0.0349119	0.587309		9.21375	8.61178	8.75694		9.22961	9.55537	9.17581		9.04658	8.26776	8.34303
256361_at	PDE194	AT1G66520	PDE194 (PIGMENT DEFECTIVE 194); CATALYTIC/ FORMYLTETRAHYDROFOLATE DEFORMYLASE/ HYDROXYMETHYL-, FORMYL- AND RELATED TRANSFERASE'	3	0.274763	0.955634	0.0433452	0.91785		4.43232	4.46176	4.56215		4.60887	4.5468	4.49697		4.46064	4.35922	4.46176
256426_at	---	AT1G33420	RING/FYVE/PHD zinc finger superfamily protein;	3	0.0833262	0.792734	0.0092193	0.773439		6.42616	6.81071	6.43957		6.88923	7.0508	6.74169		6.52342	6.55464	6.49174
256429_at	ENGASE85B	AT3G11040	ENDO-BETA-N-ACETYGLUCOSAMINIDASE 85B'	3	0.560094	0.909006	0.0456581	0.821634		4.95008	5.47681	4.90751		5.0931	5.23843	5.41579		5.05031	4.8583	4.98841
256475_s_at	---	AT1G42680	P-loop containing nucleoside triphosphate hydrolases superfamily protein;	3	0.208532	0.97056	0.0288656	0.97072		3.45655	3.46552	3.54421		3.52847	3.54548	3.52167		3.50895	3.46556	3.49248
256479_at	TPR9	AT1G33400	TETRATRICOPEPTIDE REPEAT 9'	3	0.381856	0.876653	0.0109539	0.718818		5.65243	6.07869	5.56021		5.9752	6.10947	5.77642		5.34098	5.59788	5.49332
256516_at	TMK1	AT1G66150	TMK1 (TRANSMEMBRANE KINASE 1); TRANSMEMBRANE RECEPTOR PROTEIN SERINE/THREONINE KINASE'	3	0.53121	0.872218	0.0270081	0.629995		9.61121	9.16328	9.91642		9.93558	9.43297	9.91408		9.32214	9.14404	8.81669
256570_at	---	AT3G19540	unknown protein	3	0.168563	0.772707	0.0296385	0.656323		8.8	8.26775	8.56659		8.67337	9.22369	8.8533		8.56659	8.19366	8.16754
256634_s_at	---	AT3G28240	unknown protein	3	0.156821	0.948204	0.0252883	0.906363		3.36292	3.44495	3.47309		3.44495	3.54453	3.52167		3.34642	3.31061	3.4286
256648_at	---	AT3G13580	Ribosomal protein L30/L7 family protein;	3	0.442763	0.855733	0.0183582	0.73374		10.7793	10.2359	11.0093		10.884	10.7237	11.0912		10.5866	10.4568	10.3155
256675_at	---	AT3G52170	hydroxyproline-rich glycoprotein family protein	3	0.0582259	0.704101	0.0402643	0.713195		3.99394	3.7375	4.19501		4.80408	4.33667	4.30413		4.15618	3.94398	3.88183
256688_at	---	AT3G32130	unknown protein	3	0.143071	0.951367	0.0170092	0.911171		3.4945	3.59295	3.46292		3.57328	3.58724	3.60562		3.52991	3.41957	3.41404
256746_at	PHS1	AT3G29320	ALPHA-GLUCAN PHOSPHORYLASE 1'	3	0.242395	0.633034	0.0296672	0.395715		6.75777	6.2622	6.38545		7.98249	6.44017	6.9617		5.75101	5.89515	5.72579
256780_at	ATRLI1	AT3G13640	ATRLI1; TRANSPORTER'	3	0.0676217	0.858644	0.0159207	0.885634		3.86643	3.64443	3.95313		4.00111	4.08451	4.03797		3.82642	3.81839	3.95313
256850_at	---	AT3G28000	HYPOTHETICAL PROTEIN	3	0.451207	0.965369	0.0338623	0.921157		4.26429	4.13652	4.11727		4.25705	4.15232	4.26126		4.11676	4.06191	4.13652
256855_at	PRPS20	AT3G15190	PLASTID RIBOSOMAL PROTEIN S20'	3	0.0981062	0.712183	0.0474055	0.59982		9.30986	9.21068	9.29369		10.2272	9.59559	9.46053		9.29548	9.0422	8.7334
256858_at	---	AT3G15140	Polynucleotidyl transferase, ribonuclease H-like superfamily protein;	3	0.101637	0.959915	0.00330356	0.896303		4.14762	4.11727	4.11727		4.132	4.21602	4.21121		4.03157	4.00951	4.04432
256881_at	TRM11	AT3G26410	TRNA MODIFICATION 11'	3	0.472133	0.899758	0.0343424	0.647739		6.64003	6.53396	6.71669		6.45833	7.06102	6.8285		6.22852	6.35022	5.88957
256960_at	---	AT3G13510	unknown protein	3	0.152995	0.787762	0.00460361	0.722267		4.65889	4.64636	5.22263		5.2286	5.0744	5.25739		4.72532	4.84631	4.58057
256974_at	---	AT3G20990	copia-like retrotransposon family,	3	0.380281	0.960406	0.0228351	0.928408		3.73367	3.83481	3.89315		3.94339	3.83481	3.85828		3.78652	3.76163	3.76681
257000_at	---	AT3G14120	unknown protein	3	0.0585861	0.727248	0.0103013	0.658454		6.07207	5.51715	5.88899		6.47928	6.17377	6.2036		5.89673	5.49306	5.65831
257092_at	DDL	AT3G20550	(DAWDLE). Encodes a nuclear localized FHA (forhkead) domain containing protein	3	0.16324	1.09639	0.027145	0.766691		8.80888	8.73269	8.86972		8.53591	8.75173	8.72537		8.49628	8.22877	8.13811
257131_at	---	AT3G20240	Mitochondrial substrate carrier family protein;	3	0.271683	0.85256	0.0101958	0.81025		5.93986	5.4999	5.41475		5.96875	5.85472	5.72142		5.545	5.4976	5.59161
257137_at	ABCB19	AT3G28860	ABCB19; ATPASE, COUPLED TO TRANSMEMBRANE MOVEMENT OF SUBSTANCES / AUXIN EFFLUX TRANSMEMBRANE TRANSPORTER'	3	0.297246	0.585048	0.0121513	0.324193		6.5336	5.94223	7.72558		8.20524	7.0616	7.25468		6.14582	6.10454	5.39594
257141_at	---	AT3G28900	Ribosomal protein L34e superfamily protein;	3	0.18154	0.781943	0.0219789	0.647264		9.13508	8.53492	8.94476		9.32587	8.96561	9.38787		8.88663	8.42629	8.48372
257203_at	XTH16	AT3G23730	XYLOGLUCAN ENDOTRANSGLUCOSYLASE/HYDROLASE 16'	3	0.572862	0.714936	0.00571409	0.403623		6.03541	4.56726	7.11394		6.15292	6.55736	6.45868		5.5785	4.94123	4.72246
257204_at	RALFL24	AT3G23805	RALFL24 (RALF-LIKE 24); SIGNAL TRANSDUCER'	3	0.107359	0.732776	0.0346394	0.644782		3.78421	3.85785	4.1352		4.76704	4.13018	4.22571		3.65975	3.95673	3.6071
257236_at	HCF243	AT3G15095	HIGH CHLOROPHYLL FLUORESCENCE 243'	3	0.0595921	0.608491	0.0233936	0.468594		6.21535	6.19884	6.59389		7.43353	7.19005	6.53458		5.75133	6.40061	5.72544
257316_at	---	AT3G30750	unknown protein	3	0.404044	1.06028	0.0343474	0.934022		3.89981	3.7801	3.61584		3.65865	3.73731	3.64646		3.55211	3.57351	3.62139
257516_at	ACR4	AT1G69040	ACR4 (ACT REPEAT 4); AMINO ACID BINDING'	3	0.472	0.904005	0.00801934	0.579429		6.2143	6.21829	6.72554		6.53635	6.60335	6.45523		5.84063	5.99912	5.39329
257600_at	CLE41	AT3G24770	CLE41 (CLAVATA3/ESR-RELATED 41); PROTEIN BINDING / RECEPTOR BINDING'	3	0.0500181	0.6407	0.0318409	0.732596		5.93832	5.28985	6.00486		6.60718	6.29013	6.26257		6.08656	5.72171	6.00486
257696_at	AGC1.5	AT3G12690	AGC1.5 (AGC KINASE 1.5); KINASE'	3	0.712041	1.03998	0.035059	0.920613		5.22959	5.62252	5.61052		5.35052	5.46458	5.47785		5.32567	5.28361	5.32567
257788_at	TCP20	AT3G27010	AT-TCP20; TRANSCRIPTION FACTOR'	3	0.127448	0.861881	0.0149049	0.830744		6.6665	6.98043	7.02689		7.12822	7.12126	7.06765		6.78913	6.745	6.98043
257816_at	QUA1	AT3G25140	QUA1 (QUASIMODO 1); POLYGALACTURONATE 4-ALPHA-GALACTURONOSYLTRANSFERASE/ TRANSFERASE, TRANSFERRING GLYCOSYL GROUPS / TRANSFERASE, TRANSFERRING HEXOSYL GROUPS'	3	0.0516661	0.649911	0.0294881	0.613965		9.12996	8.7262	9.08031		10.0198	9.32901	9.45271		9.11684	8.78375	8.78963
257850_at	SRF4	AT3G13065	SRF4 (STRUBBELIG-RECEPTOR FAMILY 4); ATP BINDING / KINASE/ PROTEIN SERINE/THREONINE KINASE'	3	0.506337	1.0321	0.0401997	0.845503		5.19579	5.35031	5.18553		5.25088	5.17487	5.16913		5.07823	4.7897	5.00059
257875_at	---	AT3G17120	unknown protein	3	0.51253	0.836754	0.0227314	0.61155		4.55892	4.27267	5.40294		5.01277	4.94961	5.04352		4.39758	3.86632	4.61363
257891_at	RFC3	AT3G17170	RFC3 (REGULATOR OF FATTY-ACID COMPOSITION 3); STRUCTURAL CONSTITUENT OF RIBOSOME'	3	0.0944965	0.646249	0.0289702	0.552788		5.57131	4.93374	5.37717		6.39309	5.74272	5.63592		5.34947	5.0838	4.77286
257892_at	---	AT3G17020	Adenine nucleotide alpha hydrolases-like superfamily protein;	3	0.0799956	0.922447	0.0405595	0.864602		12.5539	12.5221	12.5319		12.5738	12.7511	12.6325		12.3887	12.5592	12.3797
257906_at	ATL5	AT3G25520	ATL5 (A. THALIANA RIBOSOMAL PROTEIN L5); 5S RRNA BINDING / STRUCTURAL CONSTITUENT OF RIBOSOME'	3	0.0610458	0.853272	0.0365253	0.790088		10.7457	10.4816	10.6333		10.8386	10.755	10.9539		10.6622	10.2986	10.5669
257912_at	AFH1	AT3G25500	AFH1 (FORMIN HOMOLOGY 1); ACTIN BINDING / ACTIN FILAMENT BINDING / PROTEIN BINDING'	3	0.10425	0.635064	0.0425707	0.562096		5.19335	4.49457	4.90904		6.02912	5.24244	5.29048		5.02926	4.64104	4.3984
257931_at	---	AT3G17030	Nucleic acid-binding proteins superfamily;	3	0.824154	1.01821	0.019093	0.884		4.99852	5.05932	4.74132		4.96457	4.83611	4.92039		4.65835	4.74288	4.7862
257935_at	LOH1	AT3G25440	LAG ONE HOMOLOGUE 1'	3	0.91841	0.992308	0.0309621	0.834175		4.72523	4.50065	4.50065		4.5633	4.49421	4.70245		4.40698	4.19367	4.37457
257945_at	ASK10	AT3G21860	ASK10 (ARABIDOPSIS SKP1-LIKE 10); PROTEIN BINDING / UBIQUITIN-PROTEIN LIGASE'	3	0.120839	1.08035	0.013031	0.953783		3.64934	3.83843	3.77664		3.6099	3.64934	3.67066		3.5665	3.58207	3.57653
258034_at	---	AT3G21300	RNA methyltransferase family protein	3	0.0870035	0.872325	0.0286214	0.753041		4.65314	4.53572	4.70969		4.97475	4.71471	4.80028		4.61377	4.4321	4.21627
258079_at	---	AT3G25940	TFIIB zinc-binding protein;	3	0.0742986	0.750146	0.010159	0.710984		7.13732	6.5351	6.87397		7.19615	7.38475	7.20976		6.63188	6.98388	6.69856
258090_at	---	AT3G14600	Ribosomal protein L18ae/L	3	0.284661	0.890913	0.0166932	0.751433		11.1154	10.7374	11.0918		11.0593	11.1501	11.2351		10.7626	10.9073	10.5378
258109_at	HGL1	AT3G23640	HGL1 (HETEROGLYCAN GLUCOSIDASE 1); HYDROLASE, HYDROLYZING O-GLYCOSYL COMPOUNDS'	3	0.209861	0.801625	0.00466679	0.473598		8.35265	8.02102	8.65072		8.72409	8.81341	8.44391		7.68233	7.84984	7.21443
258120_at	---	AT3G14730	Pentatricopeptide repeat (PPR) superfamily protein	3	0.127937	0.918434	0.0453932	0.897392		3.74872	3.84473	3.91841		3.97786	4.02538	3.87689		3.75492	3.77121	3.88543
258196_at	---	AT3G13980	unknown protein	3	0.402918	0.815442	0.0435054	0.586187		5.53555	5.29215	5.8714		5.53555	6.35687	5.68972		5.24226	5.23615	4.79202
258403_at	---	AT3G15380	Plasma-membrane choline transporter family protein;	3	0.0618457	0.789779	0.0377229	0.655273		5.80956	5.41616	5.42142		5.94912	5.94813	5.77133		5.63783	5.30728	4.89398
258404_at	RPL3P	AT3G17465	RPL3P (RIBOSOMAL PROTEIN L3 PLASTID); STRUCTURAL CONSTITUENT OF RIBOSOME'	3	0.0738222	0.764623	0.00755023	0.624697		7.89076	7.6728	8.03205		8.01729	8.2495	8.49036		7.50296	7.73256	7.48531
258474_at	---	AT3G02650	Tetratricopeptide repeat (TPR)-like superfamily protein	3	0.0543619	0.710304	0.0430035	0.729676		5.24012	5.59496	5.26701		6.18843	5.69375	5.70037		5.39763	5.31858	5.50234
258486_at	---	AT3G02560	Ribosomal protein S7e family protein;	3	0.402554	0.863151	0.0260198	0.743448		11.5576	11.1169	11.7355		11.6477	11.4981	11.9012		11.2959	11.3612	11.1068
258528_at	---	AT3G06770	Pectin lyase-like superfamily protein;	3	0.12306	0.734876	0.00343311	0.614111		4.29687	4.451	4.9711		5.21888	5.01649	4.81688		4.43073	4.22837	4.28287
258534_at	TRX	AT3G06730	Z THIOREDOXIN Z'	3	0.143204	0.85138	0.0316156	0.731857		6.13192	5.94625	6.24721		6.4214	6.45094	6.14941		5.87495	6.11153	5.68417
258535_at	---	AT3G06750	hydroxyproline-rich glycoprotein family protein;	3	0.885242	0.953361	0.0134735	0.689575		9.40229	8.44191	9.86481		9.40874	9.31763	9.18937		9.027	8.67834	8.60172
258560_at	FAF4	AT3G06020	FANTASTIC FOUR 4'	3	0.415635	0.951695	0.00284607	0.895398		4.17168	4.18169	4.3877		4.29111	4.37314	4.29111		4.15052	4.15484	4.17181
258573_at	PTAC3	AT3G04260	PTAC3 (PLASTID TRANSCRIPTIONALLY ACTIVE3); DNA BINDING / NUCLEIC ACID BINDING'	3	0.474996	0.860014	0.0326533	0.702316		8.19898	8.5814	7.90921		8.78771	8.36614	8.18843		7.98027	7.92026	7.91233
258585_at	EMB2458	AT3G04340	EMB2458 (EMBRYO DEFECTIVE 2458); ATP BINDING / ATPASE/ METALLOENDOPEPTIDASE/ NUCLEOSIDE-TRIPHOSPHATASE/ NUCLEOTIDE BINDING'	3	0.151934	0.791412	0.0410959	0.715575		6.40449	6.49454	6.1512		6.97396	6.68428	6.40449		6.35113	6.16136	6.10177
258641_at	---	AT3G08030	The mRNA of this gene is expressed in viable seeds.	3	0.296026	0.548591	0.00511884	0.268168		7.72062	6.63106	8.80527		9.17236	8.05267	8.5305		6.71543	7.07471	6.26902
258653_at	---	AT3G09870	SAUR-like auxin-responsive protein family	3	0.144139	0.664707	0.00392716	0.498219		4.08309	4.10341	4.95724		5.29506	4.82073	4.79558		4.03982	3.75484	4.10126
258747_at	---	AT3G05810	unknown protein	3	0.167468	0.704927	0.0227903	0.668011		5.77211	5.22024	6.04205		6.20305	5.859	6.48572		5.54037	5.62289	5.63834
258750_at	---	AT3G05910	Pectinacetylesterase family protein;	3	0.581042	0.850598	0.0101843	0.536668		7.50318	6.98371	8.04589		8.12177	7.69645	7.41491		6.9419	6.93981	6.65772
258751_at	RCI2B	AT3G05890	RCI2B (RARE-COLD-INDUCIBLE 2B)'	3	0.86003	1.04467	0.00766244	0.793941		3.62055	3.70999	4.58853		3.90457	4.04282	3.78253		3.53685	3.60225	3.59213
258764_at	---	AT3G10720	Plant invertase/pectin methylesterase inhibitor superfamily;	3	0.442441	0.461838	0.0182417	0.139464		8.16421	5.41302	8.89491		9.77343	7.46377	8.57857		6.77703	5.34635	5.1663
258766_at	GALAK	AT3G10700	GALACTURONIC ACID KINASE'	3	0.164155	1.06734	0.044033	0.891145		5.5632	5.63001	5.44178		5.46937	5.44178	5.44178		5.34294	5.35184	5.15935
258888_at	---	AT3G05620	Plant invertase/pectin methylesterase inhibitor superfamily;	3	0.00451475	1.11846	0.017483	0.910917		4.9654	4.98787	4.94031		4.83231	4.74443	4.83231		4.65476	4.63149	4.71897
258938_at	---	AT3G10080	RmlC-like cupins superfamily protein;	3	0.409684	0.819723	0.0122254	0.609526		4.4043	4.58503	5.20747		5.34503	4.96439	4.74775		4.28745	4.43748	4.18952
258995_at	---	AT3G01790	Ribosomal protein L13 family protein	3	0.100061	0.752425	0.0013772	0.568051		8.33773	7.8495	8.47936		8.75586	8.59398	8.54789		7.66161	8.00583	7.78258
259021_at	---	AT3G07540	Actin-binding FH2 (formin homology 2) family protein;	3	0.0508537	0.821618	0.000572075	0.561126		5.41023	5.31989	5.60047		5.73799	5.85297	5.59		4.95003	4.95873	4.77139
259047_at	DEGP7	AT3G03390	DEGP7 (DEGP PROTEASE 7); CATALYTIC/ PROTEIN BINDING / SERINE-TYPE ENDOPEPTIDASE/ SERINE-TYPE PEPTIDASE'	3	0.314312	0.946889	0.0245641	0.865629		10.1198	10.0324	10.0324		10.148	10.2405	10.0324		9.93868	9.97968	9.87802
259112_at	---	AT3G05560	Ribosomal L22e protein family;	3	0.0839862	0.858182	0.0322487	0.866293		11.2397	10.9272	11.2211		11.3255	11.362	11.3624		11.2361	11.0027	11.19
259118_at	---	AT3G01310	Phosphoglycerate mutase-like family protein;	3	0.245978	0.862079	0.00687039	0.658586		9.19711	9.12091	8.93658		9.52838	9.30904	9.0595		8.65861	8.73586	8.69479
259151_at	---	AT3G10310	P-loop nucleoside triphosphate hydrolases superfamily protein with CH (Calponin Homology) domain;	3	0.412917	1.02518	0.00824175	0.914126		3.89399	3.88543	3.80256		3.80256	3.79921	3.87258		3.72095	3.7079	3.65689
259175_at	---	AT3G01560	Ubiquitin-associated/translation elongation factor EF1B, N-terminal, eukaryote	3	0.400887	0.959005	0.0461915	0.831175		8.1418	7.93805	7.98779		8.09503	8.06771	8.08607		7.80382	8.00001	7.64465
259239_at	---	AT3G11510	Ribosomal protein S11 family protein;	3	0.125497	0.860368	0.00817006	0.807259		11.3368	11.1074	11.4168		11.3895	11.4952	11.6273		11.1549	11.2434	11.187
259285_at	---	AT3G11460	Encodes a DYW PPR protein that is involved in editing the mitochondrial NAD2 transcript at the site nad2-842.	3	0.201489	0.89256	0.0435431	0.859488		3.93566	4.14589	3.88313		4.29475	4.08133	4.08053		3.8942	4.0189	3.88817
259288_at	---	AT3G11500	Small nuclear ribonucleoprotein family protein;	3	0.141126	0.801297	0.0455866	0.78293		8.23317	7.80054	8.16539		8.43063	8.16539	8.56185		7.94795	8.17121	7.97958
259347_at	---	AT3G03920	H/ACA ribonucleoprotein complex, subunit Gar1/Naf1 protein;	3	0.191579	0.68212	0.0413841	0.708389		8.76896	7.78695	8.76316		9.08371	8.73048	9.16058		8.39908	8.32961	8.75392
259357_at	---	AT1G13380	unknown protein	3	0.248181	0.641313	0.0152978	0.61451		7.94146	6.73681	8.28335		8.25687	8.30834	8.31911		7.83351	7.74152	7.20181
259375_at	---	AT3G16370	GDSL-like Lipase/Acylhydrolase superfamily protein	3	0.41136	0.439614	0.0208286	0.228474		5.3915	4.44023	8.06297		8.35376	6.42387	6.67414		4.64035	5.47762	4.94412
259379_at	---	AT3G16350	Homeodomain-like superfamily protein;	3	0.490909	0.860802	0.00718557	0.654002		6.33273	5.6307	6.36561		6.24963	6.152	6.57614		5.829	5.67277	5.63811
259391_s_at	ATADS4	AT1G06350	Fatty acid desaturase family protein;	3	0.970344	0.979715	0.0455167	0.623288		4.59738	4.61365	6.58186		5.46119	4.80985	5.61056		4.79141	4.55436	4.48974
259398_at	PRA1.F1	AT1G17700	PRA1.F1 (PRENYLATED RAB ACCEPTOR 1.F1)'	3	0.444048	1.09212	0.0441389	0.913686		4.51631	4.92673	4.96395		4.6752	4.6752	4.6752		4.53654	4.63493	4.46342
259444_at	---	AT1G02370	Tetratricopeptide repeat (TPR)-like superfamily protein;	3	0.0694254	0.775687	0.0498559	0.738986		4.89044	4.87073	4.95395		5.55534	5.24862	5.01052		4.82663	4.95886	4.71984
259463_at	---	AT1G18950	DDT domain superfamily;	3	0.0963287	0.850497	0.0113559	0.703664		5.67027	5.48612	5.66653		5.75939	6.03121	5.73318		5.22112	5.51331	5.26823
259466_at	ARR7	AT1G19050	ARR7 (RESPONSE REGULATOR 7); TRANSCRIPTION REGULATOR/ TWO-COMPONENT RESPONSE REGULATOR'	3	0.778224	0.874566	0.0480619	0.521501		8.03477	7.23255	8.94686		7.80682	8.02528	8.96217		7.37972	7.4542	7.14256
259470_at	---	AT1G19110	inter-alpha-trypsin inhibitor heavy chain-related;	3	0.552988	0.979205	0.0449436	0.895288		9.59931	9.71801	9.6207		9.72626	9.64409	9.65862		9.62789	9.46726	9.45509
259513_at	ARK3	AT1G12430	ARK3 (ARMADILLO REPEAT KINESIN 3); ATP BINDING / BINDING / MICROTUBULE MOTOR'	3	0.285335	0.914026	0.0434508	0.831309		7.07512	6.96526	6.77088		7.09595	7.13913	6.96526		6.96526	6.67163	6.76382
259639_at	---	AT1G52380	NUP50 (Nucleoporin 50 kDa) protein	3	0.392718	0.967508	0.00409511	0.883104		9.02517	8.88605	8.9454		8.96326	8.98643	9.04989		8.86793	8.79271	8.80091
259664_at	AGP21	AT1G55330	Encodes a putative arabinogalactan-protein (AGP21).	3	0.490391	0.565931	1.45365e-05	0.398835		9.15044	7.41716	10.9879		10.025	9.98154	10.0129		8.70139	8.55997	8.77964
259674_at	---	AT1G77700	Pathogenesis-related thaumatin superfamily protein;	3	0.860372	0.992201	0.0147082	0.875496		4.5386	4.51738	4.6474		4.5386	4.66007	4.5386		4.44321	4.39527	4.3233
259680_at	LAX3	AT1G77690	LAX3 (LIKE AUX1 3); AMINO ACID TRANSMEMBRANE TRANSPORTER/ AUXIN INFLUX TRANSMEMBRANE TRANSPORTER/ TRANSPORTER'	3	0.485998	0.803704	0.0445575	0.624205		6.31577	5.72808	6.97009		6.40426	6.94357	6.61191		6.15054	6.2093	5.56017
259763_at	LYP3	AT1G77630	LYSM-CONTAINING RECEPTOR PROTEIN 3'	3	0.178883	0.728616	0.00959253	0.567404		5.30829	5.34477	5.97587		6.33611	5.71865	5.94449		5.36781	5.08919	5.08959
259776_s_at	---	AT1G29550	Eukaryotic initiation factor 4E protein;	3	0.0578366	0.850879	0.0441128	0.808091		5.46587	5.46587	5.45559		5.78694	5.79562	5.5037		5.44461	5.46587	5.25355
259790_s_at	---	AT1G29430	SAUR-like auxin-responsive protein family	3	0.484755	0.959841	0.040542	0.901456		3.31918	3.43259	3.54677		3.43259	3.54393	3.49942		3.28732	3.43259	3.30701
259804_at	---	AT1G72160	Sec14p-like phosphatidylinositol transfer family protein;	3	0.633427	0.950226	0.00978151	0.852932		9.81965	9.41541	9.75473		9.64986	9.73397	9.82693		9.51043	9.55027	9.46157
259848_at	---	AT1G72180	Leucine-rich receptor-like protein kinase family protein;	3	0.0617065	0.639618	0.0419728	0.60598		6.88377	6.39873	6.55646		7.53248	7.43944	6.80119		6.70159	6.65864	6.24491
259858_at	---	AT1G68400	leucine-rich repeat transmembrane protein kinase family protein;	3	0.613649	0.912936	0.0345186	0.854115		4.95008	4.56311	5.32179		5.15006	4.95008	5.12908		4.95008	4.79633	4.80032
259930_at	PS1	AT1G34355	PARALLEL SPINDLE 1'	3	0.144716	0.9055	0.00639398	0.922792		3.84816	3.60882	3.84816		3.89007	3.92486	3.91985		3.7711	3.77321	3.8427
259945_at	---	AT1G71460	Pentatricopeptide repeat (PPR-like) superfamily protein;	3	0.0971882	0.92243	0.016266	0.812381		4.52859	4.68861	4.67232		4.69815	4.77956	4.76127		4.32668	4.60409	4.40891
259958_at	SRF6	AT1G53730	SRF6 (STRUBBELIG-RECEPTOR FAMILY 6); ATP BINDING / PROTEIN BINDING / PROTEIN KINASE/ PROTEIN SERINE/THREONINE KINASE'	3	0.173293	0.788216	0.00685304	0.553991		7.50812	7.04582	7.59849		7.92631	7.51242	7.74371		7.17445	6.67363	6.77817
260033_at	ATNUDX1	AT1G68760	ATNUDX1 (ARABIDOPSIS THALIANA NUDIX HYDROLASE 1); DIHYDRONEOPTERIN TRIPHOSPHATE PYROPHOSPHOHYDROLASE/ HYDROLASE'	3	0.454341	0.885481	0.0022884	0.906428		8.17174	7.60398	8.23875		8.13823	8.19215	8.21049		8.04301	8.05187	8.02079
260109_at	TET10	AT1G63260	TET10 (TETRASPANIN10)'	3	0.2113	0.812133	0.0357831	0.670796		6.87889	6.87889	6.95171		7.56044	7.18065	6.86903		6.71237	6.52268	6.64691
260127_at	---	AT1G36320	unknown protein	3	0.325804	0.917414	0.0225081	0.795562		9.6422	9.43699	9.36416		9.69244	9.6549	9.46909		9.41647	9.26106	9.14903
260146_at	---	AT1G52770	Phototropic-responsive NPH3 family protein;	3	0.125021	0.886738	0.027175	0.892522		3.64564	3.38487	3.66935		3.76548	3.73614	3.7185		3.54397	3.67898	3.50505
260169_at	FUT13	AT1G71990	FUT13 (FUCOSYLTRANSFERASE 13); FUCOSYLTRANSFERASE/ TRANSFERASE, TRANSFERRING GLYCOSYL GROUPS'	3	0.0745546	0.809238	0.00811788	0.729435		5.53555	5.57829	5.92295		6.08514	5.98633	5.88141		5.69592	5.38407	5.50744
260172_s_at	HISN6B	AT1G71920	HISTIDINE BIOSYNTHESIS 6B'	3	0.15462	0.630538	0.0473926	0.587251		6.42746	5.4701	5.98481		6.5522	7.12328	6.20292		5.94448	5.60034	6.02973
260235_at	NRP1	AT1G74560	NRP1 (NAP1-RELATED PROTEIN 1); DNA BINDING / CHROMATIN BINDING / HISTONE BINDING'	3	0.0960819	0.577872	0.0400191	0.677958		7.03706	5.96495	7.02153		7.66914	7.19104	7.53688		7.03706	6.60137	7.07644
260323_at	IMP4	AT1G63780	Small nucleolar ribonucleoprotein protein involved in ribosomal RNA processing	3	0.0761713	0.766811	0.0127012	0.734593		7.04115	6.63817	7.11311		7.14559	7.35635	7.43966		7.01244	6.8601	6.73411
260347_at	---	AT1G69420	DHHC-type zinc finger family protein;	3	0.134444	0.634016	0.0104691	0.565105		5.8907	4.83142	5.72413		6.39047	5.88944	6.13857		5.61316	5.20753	5.12757
260404_at	---	AT1G69950	hAT-like transposase family (hobo/Ac/Tam3)	3	0.149325	0.871939	0.0318282	0.770595		4.47662	4.60581	4.67409		4.95114	4.78238	4.6161		4.4882	4.50256	4.23099
260407_at	---	AT1G69910	Protein kinase superfamily protein;	3	0.139235	0.810196	0.0359822	0.657706		6.20668	6.30944	6.23171		6.78112	6.64597	6.23171		5.78362	5.83001	6.23171
260442_at	---	AT1G68220	unknown protein	3	0.101048	0.786052	0.00778758	0.646912		7.49268	7.76914	7.80943		8.28639	7.80725	8.01951		7.49964	7.40479	7.32364
260446_at	---	AT1G72420	NADH:ubiquinone oxidoreductase intermediate-associated protein 30	3	0.183695	0.833538	0.0431609	0.730379		5.24906	5.24906	5.24906		5.83794	5.31616	5.38113		5.14043	4.96485	5.07011
260448_at	---	AT1G72400	unknown protein	3	0.158742	0.810974	0.0340062	0.660588		6.48505	6.43569	6.39562		7.04251	6.43569	6.74498		6.3788	5.98448	6.06537
260455_at	---	AT1G72500	unknown protein	3	0.175481	0.816309	0.0492248	0.643417		7.6516	7.4991	7.29496		7.85298	7.97991	7.49121		7.53297	7.02243	6.86018
260471_at	---	AT1G11070	Hydroxyproline-rich glycoprotein family protein	3	0.848956	1.02108	0.0428306	0.876555		3.77801	4.00517	3.54766		3.66371	3.83008	3.74678		3.508	3.66371	3.49861
260510_at	---	AT1G51580	RNA-binding KH domain-containing protein;	3	0.142026	0.794257	0.0107109	0.760813		6.19638	5.65095	5.82164		6.2344	6.37467	6.05686		5.90711	5.77284	5.80283
260541_at	---	AT2G43530	Encodes a defensin-like (DEFL) family protein.	3	0.0577912	0.397568	0.0217957	0.366738		6.49048	6.14254	7.49563		8.75781	7.82582	7.53718		6.80159	6.89898	6.07872
260587_at	---	AT1G53210	Encodes a Na+/Ca 2+ exchanger-like protein that participates in the maintenance of Ca 2+ homeostasis.	3	0.588423	0.963714	0.0349505	0.833471		11.9254	11.9254	11.9819		12.0741	12.0886	11.8298		11.7073	11.8183	11.6787
260598_at	---	AT1G55930	CBS domain-containing protein / transporter associated domain-containing protein;	3	0.343593	0.81092	0.0269644	0.689918		6.36698	6.69654	5.79982		6.62565	6.70654	6.43826		6.37003	5.86717	5.92674
260632_at	STM	AT1G62360	STM (SHOOT MERISTEMLESS); TRANSCRIPTION FACTOR'	3	0.868922	0.960618	0.00906012	0.445174		7.84455	7.48965	8.33691		7.65443	8.31137	7.87921		6.97344	7.00834	6.36055
260663_at	NFD5	AT1G19525	NFD5 (NUCLEAR FUSION DEFECTIVE 5)'	3	0.437577	0.943438	0.0183786	0.702776		7.14944	7.35975	7.24239		7.35253	7.20378	7.44727		7.05794	6.82097	6.59808
260736_at	---	AT1G17630	Pentatricopeptide repeat (PPR-like) superfamily protein;	3	0.182163	0.863675	0.0350097	0.858933		4.55892	4.66715	4.27406		4.76573	4.77682	4.59188		4.52528	4.39209	4.55892
260781_at	DECOY	AT1G14620	DECOY (DECOY)'	3	0.12415	0.673953	0.0113779	0.663596		7.04017	6.25611	7.10108		7.15197	7.35156	7.60168		6.67188	6.7212	6.93725
260864_at	---	AT1G43880	unknown protein	3	0.652658	0.976478	0.0179052	0.972939		3.32535	3.55259	3.47789		3.48988	3.48449	3.48449		3.46936	3.43203	3.43874
260922_at	---	AT1G21560	unknown protein	3	0.0734835	0.823765	0.0170048	0.779515		5.26838	5.00232	5.16739		5.59743	5.26232	5.41743		5.14085	5.01432	5.04395
260981_at	---	AT1G53460	Ran BP2/NZF zinc finger-like superfamily protein	3	0.580921	0.976359	0.0115768	0.736705		7.74805	7.60154	7.72271		7.7288	7.67072	7.77633		7.44507	7.3362	7.07205
260982_at	FAP3	AT1G53520	FATTY-ACID-BINDING PROTEIN 3'	3	0.218744	0.959433	0.0396169	0.864596		4.13652	4.18341	4.13652		4.24636	4.13652	4.2528		3.87691	4.01801	4.11106
261055_at	---	AT1G01300	Eukaryotic aspartyl protease family protein;	3	0.282056	0.615064	0.0346144	0.48901		7.58052	6.29464	7.77389		8.40432	7.36417	7.98414		6.8868	6.51926	7.25037
261087_at	---	AT1G17350	NADH:ubiquinone oxidoreductase intermediate-associated protein 30	3	0.102466	0.77567	0.00675467	0.675818		4.77533	4.39821	4.81529		4.87236	4.94447	5.27145		4.48742	4.39122	4.51377
261149_s_at	DHAR1	AT1G19570	DHAR1 (DEHYDROASCORBATE REDUCTASE); COPPER ION BINDING / GLUTATHIONE DEHYDROGENASE (ASCORBATE)'	3	0.104062	0.73865	0.045705	0.668414		11.0683	10.5347	11.1485		11.4443	11.1544	11.4639		10.8668	11.0632	10.389
261183_at	EMB2756	AT1G34550	EMB2756 (EMBRYO DEFECTIVE 2756)'	3	0.217204	0.867418	0.0441508	0.853381		6.87181	6.79127	7.18828		7.1004	7.0727	7.29387		6.9827	6.82156	6.97649
261203_at	---	AT1G12845	unknown protein	3	0.816018	1.11631	0.0314637	0.550429		4.89993	4.51398	6.26288		5.64966	4.87881	4.67211		4.20567	4.25682	4.15398
261224_at	ATSBT5.2	AT1G20160	ATSBT5.2; IDENTICAL PROTEIN BINDING / SERINE-TYPE ENDOPEPTIDASE'	3	0.391398	1.34939	0.0175169	0.630669		5.31697	4.75957	6.11789		5.32509	4.81459	4.75781		4.18444	4.28639	4.43153
261229_at	ROP2	AT1G20090	ROP2 (RHO-RELATED PROTEIN FROM PLANTS 2); GTP BINDING'	3	0.561608	0.926277	0.0407155	0.847081		9.11941	8.7856	9.31524		9.11133	9.30215	9.13823		9.07205	8.91389	8.84747
261230_at	TUB5	AT1G20010	TUB5; STRUCTURAL CONSTITUENT OF CYTOSKELETON'	3	0.182067	0.407701	0.0462891	0.312779		6.31619	4.91111	6.89155		8.41486	6.61003	6.9772		5.73824	6.20519	5.02831
261279_at	POM1	AT1G05850	POM1 (POM-POM1); CHITINASE'	3	0.408383	0.73713	0.013932	0.508034		9.82819	9.32852	10.7811		10.7151	10.4112	10.1315		9.52843	9.75204	9.04637
261325_at	---	AT1G44780	Histone chaperone domain CHZ	3	0.0679888	0.880898	0.0410974	0.837771		3.76509	3.91955	3.78511		3.89304	4.01626	4.10931		3.62365	3.75504	3.8738
261327_at	---	AT1G44830	encodes a member of the DREB subfamily A-5 of ERF/AP2 transcription factor family.	3	0.189995	0.599852	0.0221682	0.44011		5.58649	4.92976	6.09855		5.97793	6.92328	5.92556		5.39016	5.11411	4.77031
261363_at	SKS6	AT1G41830	SKS6 (SKU5-SIMILAR 6); PECTINESTERASE'	3	0.603752	0.709632	0.037334	0.370081		4.52953	4.20288	6.32414		6.51011	4.82704	5.20396		3.99874	3.93432	4.30579
261368_at	---	AT1G53070	Legume lectin family protein;	3	0.916705	1.01581	0.033886	0.804594		4.13652	4.10057	4.62744		4.22031	4.43979	4.13652		3.84834	4.07162	3.93566
261373_at	KDSB	AT1G53000	Encodes a mitochondrial-localized CMP-KDO (3-deoxy-D-manno-octulosonate) synthetase.	3	0.0734369	0.640766	0.00805275	0.469888		5.19127	5.09619	5.68799		6.40131	5.78091	5.71963		4.96845	5.0593	4.60526
261404_at	XXT4	AT1G18690	XYLOGLUCAN XYLOSYLTRANSFERASE 4'	3	0.920468	1.01292	0.0198923	0.796228		5.07796	5.47726	4.99574		5.07796	5.30715	5.11028		4.91882	4.89158	4.69875
261423_at	AGL65	AT1G18750	AGL65 (AGAMOUS-LIKE 65); DNA BINDING / TRANSCRIPTION FACTOR'	3	0.217761	0.877991	0.0274438	0.688768		5.04084	5.25289	5.26567		5.16486	5.46035	5.49737		5.06919	4.57041	4.86924
261424_at	---	AT1G18700	DNAJ heat shock N-terminal domain-containing protein;	3	0.118905	0.829042	0.0173402	0.819907		8.72659	8.31825	8.49661		8.88291	8.83698	8.63302		8.56002	8.48274	8.45074
261435_at	TRM32	AT1G07620	TON1 RECRUITING MOTIF 32'	3	0.331361	0.898157	0.0381811	0.781493		5.16025	4.93381	4.97372		5.38929	4.98471	5.15866		4.86305	4.70795	4.89458
261512_at	CPB	AT1G71790	CAPPING PROTEIN B'	3	0.311056	0.824957	0.0492041	0.663257		5.6406	5.93539	6.37636		6.3367	6.37588	6.0726		5.65966	6.04205	5.30638
261568_at	NGA3	AT1G01030	NGA3 (NGATHA3); TRANSCRIPTION FACTOR'	3	0.335568	0.93519	0.0400412	0.870582		3.88872	4.10297	4.02124		4.21095	4.00881	4.08317		3.93794	3.81103	3.95412
261578_at	---	AT1G01100	60S acidic ribosomal protein family;	3	0.165884	0.826722	0.0233865	0.780255		12.4558	11.9415	12.3376		12.4634	12.4731	12.622		12.193	12.3195	11.9721
261593_at	---	AT1G33170	S-adenosyl-L-methionine-dependent methyltransferases superfamily protein;	3	0.704629	0.95621	0.0256415	0.859106		4.63706	4.53684	4.98822		4.8209	4.66446	4.87057		4.52867	4.63706	4.53292
261596_at	---	AT1G33080	MATE efflux family protein;	3	0.12836	0.772925	0.0480506	0.760358		4.79778	5.17237	4.78251		5.50536	5.36953	4.99256		4.91257	4.86144	4.90769
261683_at	---	AT1G47300	F-box family protein;	3	0.273233	0.930068	0.0434932	0.904273		3.59448	3.79519	3.57312		3.70947	3.83716	3.72993		3.54169	3.62651	3.67285
261694_at	---	AT1G08360	Ribosomal protein L1p/L10e family;	3	0.187686	0.849927	0.0179078	0.839183		11.3053	10.965	11.3975		11.3277	11.4848	11.5591		11.1489	11.2141	11.2497
261738_s_at	---	AT1G47820	unknown protein	3	0.185187	0.818838	0.0477324	0.816415		7.5388	6.93096	7.19129		7.49272	7.44598	7.5874		7.22415	7.39578	7.02829
261745_at	ENODL18	AT1G08500	EARLY NODULIN-LIKE PROTEIN 18'	3	0.795465	0.896435	0.0166975	0.639872		4.78862	4.76252	6.3843		5.60566	5.40305	5.39992		4.6205	4.68682	5.16888
261749_at	ERD14	AT1G76180	ERD14 (EARLY RESPONSE TO DEHYDRATION 14); CALCIUM ION BINDING'	3	0.740037	0.987723	0.0185865	0.911642		12.6003	12.5202	12.6318		12.669	12.5771	12.5596		12.4276	12.4868	12.4909
261789_at	---	AT1G15930	Ribosomal protein L7Ae/L30e/S12e/Gadd45 family protein;	3	0.324682	0.798926	0.0139466	0.733203		11.8518	11.0897	11.8571		11.8712	11.7497	12.1493		11.4267	11.4619	11.5385
261798_at	CPSF30	AT1G30460	CPSF30; RNA BINDING / CALMODULIN BINDING / ENDONUCLEASE/ NUCLEIC ACID BINDING / PROTEIN BINDING'	3	0.374231	0.931469	0.012823	0.859017		5.64655	5.77236	5.92982		5.99401	5.85195	5.81003		5.63766	5.65924	5.70137
261837_s_at	IDP1	AT1G15910	IDN2 PARALOG 1'	3	0.791309	0.965628	0.0385829	0.709647		5.32972	4.89172	5.2041		5.35668	4.98811	5.23214		4.75293	4.91909	4.42043
261910_at	ZFP1	AT1G80730	ZFP1 (ZINC-FINGER PROTEIN 1); NUCLEIC ACID BINDING / TRANSCRIPTION FACTOR/ ZINC ION BINDING'	3	0.688015	1.01333	0.0222705	0.976953		3.47639	3.61304	3.50742		3.52636	3.50578	3.50742		3.49535	3.4677	3.47558
261975_at	ENODL8	AT1G64640	EARLY NODULIN-LIKE PROTEIN 8'	3	0.543213	0.779597	0.00328644	0.582405		4.49368	4.62374	6.0522		5.19024	5.45496	5.60203		4.58365	4.53528	4.78858
262022_at	---	AT1G35490	bZIP family transcription factor;	3	0.162968	0.961339	0.0371483	0.944698		3.44099	3.34512	3.442		3.48655	3.45645	3.45575		3.41227	3.32798	3.41227
262060_at	---	AT1G80170	Pectin lyase-like superfamily protein;	3	0.86709	1.05297	0.0295189	0.782628		4.90692	4.75441	5.98928		5.01794	5.13288	5.27641		4.70344	4.68585	4.97713
262110_at	SR1	AT1G02840	SR1; RNA BINDING / NUCLEIC ACID BINDING / NUCLEOTIDE BINDING'	3	0.530611	1.04151	0.0348851	0.776533		10.4492	10.5581	10.6808		10.4329	10.5903	10.4888		10.1686	10.3345	9.91425
262112_at	---	AT1G02870	unknown protein	3	0.170152	0.720296	0.00666565	0.552999		8.40146	7.83876	8.72688		8.62145	9.02488	8.74079		7.77784	8.24443	7.8009
262195_at	---	AT1G78040	Pollen Ole e 1 allergen and extensin family protein;	3	0.393025	0.850228	0.0413963	0.712989		12.2395	11.7727	12.4796		12.6178	12.3185	12.2577		12.1526	11.9274	11.6499
262210_at	IQD31	AT1G74690	IQD31 (IQ-DOMAIN 31); CALMODULIN BINDING'	3	0.183613	0.698485	0.0312029	0.517954		5.36727	5.08744	5.75792		6.3996	5.51166	5.85447		5.37075	4.70741	4.84026
262272_at	---	AT1G42440	unknown protein	3	0.231833	0.883715	0.0147863	0.787425		7.52502	7.55773	7.1753		7.55566	7.65484	7.58259		7.41279	7.09589	7.25005
262336_at	TOM7-2	AT1G64220	TOM7-2 (TRANSLOCASE OF OUTER MEMBRANE 7 KDA SUBUNIT 2); P-P-BOND-HYDROLYSIS-DRIVEN PROTEIN TRANSMEMBRANE TRANSPORTER'	3	0.113631	0.82762	0.00113062	0.82592		3.69052	3.25752	3.62558		3.72476	3.85017	3.81757		3.51666	3.51132	3.53674
262345_at	---	AT1G64180	intracellular protein transport protein USO1-related;	3	0.223154	0.854832	0.0446553	0.700715		5.42887	5.23099	5.13976		5.63627	5.61122	5.23099		5.23099	4.98365	4.72454
262370_at	---	AT1G73090	unknown protein	3	0.88472	1.02387	0.00792666	0.743289		5.88272	5.85447	6.42904		5.83867	6.09311	6.13238		5.52997	5.57804	5.67212
262388_at	USPL1	AT1G49320	UNKNOWN SEED PROTEIN LIKE 1'	3	0.228974	0.599463	0.0381884	0.507154		5.78614	6.09915	4.84442		5.62522	6.80374	6.51552		5.25729	5.45215	5.29653
262395_at	ELP2	AT1G49540	ELONGATOR PROTEIN 2'	3	0.39302	0.899059	0.0485603	0.685106		6.77052	6.91638	6.75284		6.68092	7.1566	7.06276		6.6838	6.43711	6.14256
262434_at	---	AT1G47670	Transmembrane amino acid transporter family protein;	3	0.446839	0.855455	0.0461466	0.680669		4.81673	4.50449	5.19471		4.9467	4.86494	5.38		4.22584	4.68388	4.617
262452_at	---	AT1G11210	unknown protein	3	0.32651	0.807338	0.0153793	0.562405		9.97631	9.13376	9.87561		9.96262	10.0468	9.90249		8.9889	8.83895	9.59314
262453_at	---	AT1G11240	Nucleolar protein 12	3	0.0824885	0.821724	0.00867372	0.708714		7.83813	7.59885	7.93377		7.9702	8.0109	8.23948		7.73674	7.54962	7.44404
262510_at	---	AT1G11270	F-box and associated interaction domains-containing protein;	3	0.657399	1.01404	0.0259218	0.892048		5.1062	5.17951	5.06211		5.11907	5.11293	5.05547		4.84043	5.01305	4.93958
262573_at	PDF1A	AT1G15390	PDF1A (PEPTIDE DEFORMYLASE 1A); PEPTIDE DEFORMYLASE'	3	0.134393	0.800797	0.032591	0.723376		6.77478	7.04219	6.6124		7.29999	7.19808	6.89278		6.8672	6.62795	6.49415
262754_at	---	AT1G16350	Aldolase-type TIM barrel family protein;	3	0.0791122	0.743199	0.00657793	0.675634		7.88138	7.30299	7.71168		7.98313	7.95631	8.24115		7.52482	7.3266	7.63211
262758_at	---	AT1G10780	F-box/RNI-like superfamily protein;	3	0.266366	0.974413	0.0236142	0.916169		4.25852	4.17931	4.17931		4.22413	4.24358	4.26162		4.04466	4.17741	4.12831
262796_at	XCP2	AT1G20850	XCP2 (XYLEM CYSTEINE PEPTIDASE 2); CYSTEINE-TYPE PEPTIDASE/ PEPTIDASE'	3	0.810218	0.893657	0.00573673	0.7468		4.66968	4.86559	6.55256		5.60198	5.3867	5.58578		5.01813	5.21902	5.07369
262800_at	EMB1507	AT1G20960	EMB1507 (EMBRYO DEFECTIVE 1507); ATP BINDING / ATP-DEPENDENT HELICASE/ HELICASE/ NUCLEIC ACID BINDING / NUCLEOSIDE-TRIPHOSPHATASE/ NUCLEOTIDE BINDING'	3	0.572126	0.963101	0.0273291	0.788744		9.12178	9.28904	9.01649		9.24417	9.15275	9.1931		9.03419	8.65257	8.87615
262872_at	BLT	AT1G64690	BRANCHLESS TRICHOMES'	3	0.39166	0.974943	0.0262677	0.936466		4.29709	4.32668	4.39052		4.39268	4.40475	4.32668		4.31505	4.27732	4.24763
262915_at	ARR3	AT1G59940	ARR3 (RESPONSE REGULATOR 3); TRANSCRIPTION REGULATOR/ TWO-COMPONENT RESPONSE REGULATOR'	3	0.105606	0.946449	0.031547	0.945893		3.71138	3.81206	3.81206		3.86223	3.81938	3.8921		3.75016	3.77074	3.81206
262922_at	---	AT1G79420	unknown protein	3	0.236477	0.931983	0.0238002	0.862903		4.17632	4.2269	4.28497		4.46159	4.26085	4.27062		4.15532	4.09825	4.1013
262937_at	FTSH12	AT1G79560	FTSH12 (FTSH PROTEASE 12); ATP-DEPENDENT PEPTIDASE/ ATPASE/ METALLOPEPTIDASE'	3	0.0744779	0.688672	0.00408499	0.564887		6.33626	5.71999	5.83387		6.77578	6.27326	6.45543		5.78468	5.55357	5.69432
262953_at	---	AT1G75670	DNA-directed RNA polymerases;	3	0.339855	0.774774	0.0194758	0.744015		6.72059	6.06097	7.17069		6.87588	7.0636	7.11724		6.72059	6.67332	6.38301
262958_at	---	AT1G54410	Encodes a KS-type dehydrin can reduce the formation of reactive oxygen species (ROS) from Cu.	3	0.568229	0.954794	0.00269205	0.79222		12.6492	12.4746	12.3483		12.5622	12.464	12.6462		12.2635	12.2235	12.1773
262969_at	---	AT1G75710	C2H2-like zinc finger protein;	3	0.210426	0.810821	0.045806	0.802297		4.62021	4.50884	5.07932		5.11274	4.83588	5.16739		4.62835	4.68348	4.8508
262978_at	TUB1	AT1G75780	TUB1; GTP BINDING / GTPASE/ STRUCTURAL MOLECULE'	3	0.205054	0.694846	0.0460571	0.600005		3.95721	3.98671	4.67211		5.1887	4.70214	4.30089		4.19285	4.01768	3.77034
262980_at	ATGH9B7	AT1G75680	ATGH9B7 (ARABIDOPSIS THALIANA GLYCOSYL HYDROLASE 9B7); CATALYTIC/ HYDROLASE, HYDROLYZING O-GLYCOSYL COMPOUNDS'	3	0.335487	0.69176	0.0297896	0.446426		5.79407	5.55357	6.56573		7.2199	6.07931	6.20914		5.49236	5.51942	5.00604
262985_s_at	RPL27AB	AT1G23290	RPL27AB; STRUCTURAL CONSTITUENT OF RIBOSOME'	3	0.101759	0.849096	0.00772838	0.838036		12.3238	12.0195	12.3938		12.4874	12.4485	12.5091		12.307	12.1164	12.257
263039_at	---	AT1G23280	MAK16 protein-related;	3	0.102786	0.798715	0.0204161	0.753039		5.01877	4.5815	4.62919		5.20042	5.08006	4.92173		4.83748	4.51205	4.62507
263053_at	---	AT2G13440	glucose-inhibited division family A protein;	3	0.247431	0.784548	0.0407346	0.655377		6.11852	6.45595	5.91471		6.56999	6.83009	6.13931		6.08879	5.90071	5.72108
263119_at	TRM82	AT1G03110	TRNA MODIFICATION 82'	3	0.330825	0.878346	0.0290865	0.861164		5.35377	5.34783	4.87236		5.35818	5.4562	5.32098		5.0423	5.20772	5.23842
263249_at	ADS2	AT2G31360	ADS2 (16:0DELTA9 ARABIDOPSIS DESATURASE 2); OXIDOREDUCTASE'	3	0.180213	0.723498	0.0144774	0.719912		9.20879	8.47371	9.33412		9.68813	9.35994	9.36937		9.02689	8.85629	9.11192
263255_at	---	AT1G10490	unknown protein	3	0.207983	0.864341	0.03375	0.814967		5.56672	5.27387	5.12836		5.46814	5.49004	5.64175		5.41667	5.1485	5.1492
263288_at	---	AT2G36130	Cyclophilin-like peptidyl-prolyl cis-trans isomerase family protein;	3	0.253652	0.856293	0.0349029	0.804584		8.02245	7.7103	8.13468		8.09309	8.05352	8.3923		7.85164	7.93117	7.81504
263289_at	---	AT2G36170	Ubiquitin supergroup;Ribosomal protein L40e;	3	0.18272	0.797316	0.0381971	0.817946		10.8359	10.2502	10.7402		10.8927	10.8009	11.113		10.6318	10.7427	10.5623
263355_at	---	AT2G22100	RNA-binding (RRM/RBD/RNP motifs) family protein;	3	0.134756	0.870945	0.0305768	0.882314		6.62591	6.70494	6.3538		6.80408	6.7575	6.72111		6.63761	6.63761	6.46556
263371_at	NOP10	AT2G20490	NOP10; RNA BINDING'	3	0.407297	0.858526	0.0428301	0.621068		9.92337	9.37877	10.041		9.83319	9.98124	10.1889		9.43149	9.65581	8.85452
263431_at	PLAT2	AT2G22170	PLAT DOMAIN PROTEIN 2'	3	0.247692	0.592685	0.00461476	0.421796		6.75458	5.68279	7.51911		7.69401	7.29887	7.22759		6.45806	6.26625	5.76002
263467_at	---	AT2G31730	basic helix-loop-helix (bHLH) DNA-binding superfa	3	0.374082	0.937237	0.0480526	0.709214		5.88994	6.03276	5.94126		6.05487	6.18359	5.90604		5.47076	5.88994	5.29668
263498_at	LSH10	AT2G42610	LSH10 (LIGHT SENSITIVE HYPOCOTYLS 10)'	3	0.19275	0.616643	0.0267921	0.552473		9.84372	8.46391	9.44969		9.63946	10.2496	9.96071		9.48083	9.08708	8.71382
263499_at	TTL3	AT2G42580	TTL3 (TETRATRICOPETIDE-REPEAT THIOREDOXIN-LIKE 3); BINDING / PROTEIN BINDING'	3	0.788376	0.965473	0.0355602	0.70789		9.42446	9.19312	9.71921		9.35982	9.53572	9.59332		8.99931	9.28291	8.71143
263591_at	ATMAP65-6	AT2G01910	ATMAP65-6; MICROTUBULE BINDING'	3	0.267918	0.752797	0.0156472	0.4601		7.3803	6.88283	7.63509		8.14503	7.41107	7.57113		7.0295	6.27928	6.45852
263628_at	FLA7	AT2G04780	FLA7 (FASCICLIN-LIKE ARABINOOGALACTAN 7)'	3	0.966218	0.981848	0.0183628	0.702033		4.4851	4.49345	6.09048		5.2639	4.821	5.06342		4.4358	4.4851	4.69625
263656_at	SHY2	AT1G04240	SHY2 (SHORT HYPOCOTYL 2); TRANSCRIPTION FACTOR'	3	0.744192	1.05785	0.0265549	0.802635		4.45001	4.46916	5.08402		4.684	4.62576	4.45001		4.28381	4.39574	4.12866
263708_at	---	AT1G09320	agenet domain-containing protein;	3	0.715967	0.967234	0.025156	0.716963		6.89762	6.67135	6.83879		6.74604	7.03982	6.76609		6.38347	6.57818	6.1502
263709_at	---	AT1G09310	unknown protein	3	0.485181	0.528071	0.00659534	0.19237		8.1568	6.82048	10.3583		10.3408	8.78356	8.9748		6.65194	7.39525	6.91781
263712_at	NFD6	AT2G20585	NFD6 (NUCLEAR FUSION DEFECTIVE 6)'	3	0.3476	0.876497	0.0366819	0.880776		5.14577	5.14742	5.65422		5.57935	5.48919	5.44941		5.34648	5.21939	5.40262
263765_at	SFH3	AT2G21540	SFH3 (SEC14-LIKE 3); PHOSPHATIDYLINOSITOL TRANSPORTER'	3	0.859018	0.980575	0.00518073	0.696105		4.91069	4.94017	5.24176		5.19856	4.8799	5.09907		4.64814	4.45718	4.50434
263844_at	---	AT2G36930	zinc finger (C2H2 type) family protein;	3	0.468214	0.901608	0.0226017	0.679969		11.3028	10.8384	11.1887		11.0559	11.4357	11.2867		10.811	10.8651	10.4327
263845_at	PAL1	AT2G37040	PAL1 (PHE AMMONIA LYASE 1); PHENYLALANINE AMMONIA-LYASE'	3	0.378622	0.851636	0.00161576	0.84865		11.5836	12.1013	11.3351		11.8835	11.8986	11.933		11.6797	11.7186	11.6065
263863_at	---	AT2G04540	Beta-ketoacyl synthase	3	0.41501	1.07376	0.0382655	0.842602		6.6693	6.61492	6.42155		6.38779	6.62216	6.38779		6.28937	6.23538	6.13177
263883_at	---	AT2G21830	Cysteine/Histidine-rich C1 domain family protein;	3	0.099572	0.931235	0.0184834	0.919496		3.84366	3.72762	3.84366		3.84366	3.93937	3.94025		3.81639	3.76124	3.78241
263906_at	FTSZ2-1	AT2G36250	FTSZ2-1; PROTEIN BINDING / STRUCTURAL MOLECULE'	3	0.0744835	0.7515	0.0388562	0.612781		7.51611	7.38233	7.51611		8.19173	7.88427	7.57501		7.24381	7.46885	6.81868
263907_at	ABI5	AT2G36270	ABI5 (ABA INSENSITIVE 5); DNA BINDING / TRANSCRIPTION ACTIVATOR/ TRANSCRIPTION FACTOR'	3	0.190972	1.113	0.0134806	0.936294		6.25373	6.416	6.59184		6.25373	6.25373	6.29075		6.17968	6.12833	6.20531
263942_at	FLA16	AT2G35860	FLA16 (FASCICLIN-LIKE ARABINOGALACTAN PROTEIN 16 PRECURSOR)'	3	0.322985	0.851451	0.0140324	0.736038		4.46614	4.50086	4.98549		4.84654	5.0891	4.71287		4.34402	4.46033	4.51771
263962_at	---	AT2G36350	Protein kinase superfamily protein;	3	0.193553	0.814313	0.00548747	0.628209		5.41579	5.09667	5.62804		5.81699	5.45765	5.7549		5.08886	5.10507	4.82356
263981_at	PAR1	AT2G42870	PAR1 (PHY RAPIDLY REGULATED 1)'	3	0.162805	0.809571	0.0259953	0.823025		4.70795	4.31144	4.91675		4.89662	4.94541	5.00842		4.61635	4.83771	4.55342
264048_at	---	AT2G22400	S-adenosyl-L-methionine-dependent methyltransferases superfamily protein;	3	0.271421	0.854571	0.0358678	0.734185		8.08219	7.84586	7.64585		8.31695	7.90781	8.02933		7.84586	7.57007	7.5008
264100_at	LUP1	AT1G78970	LUP1 (LUPEOL SYNTHASE 1); BETA-AMYRIN SYNTHASE/ LUPEOL SYNTHASE'	3	0.588027	1.3642	0.0346296	0.611163		4.36088	4.60858	6.5234		5.17324	4.40604	4.56941		3.99207	3.84036	4.18514
264128_at	---	AT1G79190	ARM repeat superfamily protein;	3	0.774428	0.978206	0.0135128	0.810981		6.12729	5.95254	5.96812		5.95254	6.20881	5.98197		5.73793	5.77192	5.72669
264137_at	ATLUP2	AT1G78960	ATLUP2; BETA-AMYRIN SYNTHASE/ LUPEOL SYNTHASE'	3	0.195704	0.883321	0.0318968	0.758283		6.0938	5.91925	5.91925		5.98324	6.32867	6.15736		5.91925	5.76872	5.58372
264146_at	CER1	AT1G02205	CER1 (ECERIFERUM 1); OCTADECANAL DECARBONYLASE'	3	0.587418	1.49055	0.000152167	0.562233		4.9766	4.8409	7.68439		5.30527	5.25411	5.21498		4.29708	4.52424	4.46076
264175_at	PSKA	AT1G02050	POLYKETIDE SYNTHASE A'	3	0.361688	0.895413	0.0316883	0.741204		5.77855	5.8194	5.6863		6.19243	5.87171	5.69823		5.54544	5.50993	5.41082
264176_at	---	AT1G02110	unknown protein	3	0.291414	0.778387	0.0307162	0.638237		5.40247	4.64467	5.34656		5.81211	5.34813	5.31777		4.78446	4.61025	5.13979
264265_at	---	AT1G09280	Rhodanese-like (InterPro:IPR001763), Serine hydrolase (InterPro:IPR005645)	3	0.899968	0.992338	0.00715585	0.748142		9.06555	8.99248	8.89683		8.98349	9.10783	8.89683		8.71907	8.54568	8.46755
264305_at	LSH7	AT1G78815	LSH7 (LIGHT SENSITIVE HYPOCOTYLS 7)'	3	0.112275	0.513084	0.0416776	0.456287		4.81997	4.07658	4.87327		4.87221	5.46965	6.31615		4.47618	4.2733	4.51258
264315_at	PG2	AT1G70370	POLYGALACTURONASE 2'	3	0.189806	0.506091	0.020454	0.331951		6.82003	5.94504	7.64143		8.51766	7.20491	7.63153		6.68342	5.6654	6.23239
264342_at	---	AT1G12080	Vacuolar calcium-binding protein-related;	3	0.747317	0.757947	0.00711221	0.335776		5.68034	5.72499	8.91368		6.98951	7.6508	6.87819		5.40424	6.13124	5.25973
264371_at	ELP	AT1G12090	ELP (EXTENSIN-LIKE PROTEIN); LIPID BINDING'	3	0.620044	0.698719	0.0346696	0.187442		9.78014	7.75797	10.5411		10.6252	9.63332	9.37236		7.22669	8.90438	6.25331
264390_at	---	AT1G11950	Transcription factor jumonji (jmjC) domain-containing protein	3	0.470097	0.870057	0.0385128	0.655509		4.8887	4.58598	5.19479		5.30276	4.76781	5.20135		4.75015	4.22079	4.47304
264421_at	ARP1	AT1G43170	ARP1 (ARABIDOPSIS RIBOSOMAL PROTEIN 1); STRUCTURAL CONSTITUENT OF RIBOSOME'	3	0.318916	0.91797	0.0110356	0.809648		12.7604	12.4659	12.6322		12.8357	12.6234	12.7698		12.4583	12.5078	12.3489
264512_at	---	AT1G09575	unknown protein	3	0.447144	0.84786	0.0327707	0.529832		7.30171	7.17079	7.74612		7.33082	7.56704	8.03508		7.12486	6.27546	6.78344
264517_at	---	AT1G10120	basic helix-loop-helix (bHLH) DNA-binding superfamily protein;	3	0.291075	0.821611	0.0256647	0.7041		4.96024	4.80823	5.35978		5.40437	5.02099	5.5533		4.8263	4.89734	4.73658
264615_at	---	AT1G04590	Pentatricopeptide repeat (PPR) superfamily protein	3	0.087066	0.890853	0.030405	0.767893		7.05329	7.18237	6.96736		7.3144	7.23579	7.15306		7.09791	6.7212	6.74106
264661_at	RAS1	AT1G09950	RESPONSE TO ABA AND SALT 1'	3	0.113189	0.577908	0.0282064	0.236487		7.51592	6.49404	7.7266		7.86326	7.93613	8.31045		6.82264	4.60448	6.4422
264672_at	---	AT1G09750	Eukaryotic aspartyl protease family protein;	3	0.288482	0.395978	0.013356	0.174904		6.52078	4.84852	8.02313		8.75903	6.84535	7.79757		4.59787	5.97805	5.27993
264705_at	---	AT1G09620	ATP binding;leucine-tRNA ligases;aminoacyl-tRNA ligases;	3	0.0764976	0.834047	0.00680961	0.718038		9.42316	9.28181	9.06404		9.55502	9.58758	9.41181		9.22455	8.98263	8.91363
264906_at	PHT3;3	AT2G17270	PHOSPHATE TRANSPORTER 3;3'	3	0.522148	0.912521	0.0321838	0.837194		4.76048	5.10448	4.54047		4.79238	5.02539	4.98388		4.65937	4.59502	4.77817
264913_at	---	AT1G60770	Tetratricopeptide repeat (TPR)-like superfamily protein;	3	0.0524186	0.725613	0.0450206	0.726194		4.92494	4.67299	4.70172		5.40324	4.89487	5.38973		4.68676	4.73626	4.8801
264928_at	ATB2	AT1G60710	ATB2; OXIDOREDUCTASE'	3	0.138454	0.754736	0.0248252	0.674232		8.58745	8.02791	8.51465		9.05478	8.59389	8.69921		8.45273	8.07915	8.10994
264932_at	---	AT1G61240	unknown protein	3	0.114702	0.832283	0.0409662	0.806523		5.43114	5.75927	5.83567		5.89676	6.05178	5.87209		5.77747	5.43554	5.67699
265010_at	---	AT1G24510	TCP-1/cpn60 chaperonin family protein;	3	0.132733	0.860949	0.00705888	0.749906		10.1025	9.85686	9.92892		10.1315	10.3565	10.0483		9.78615	9.71596	9.78848
265060_at	ATHB-15	AT1G52150	ATHB-15; DNA BINDING / TRANSCRIPTION FACTOR'	3	0.697268	0.93145	0.0427743	0.659989		9.01556	8.86299	8.77063		8.65858	9.40565	8.8923		8.48424	8.30549	8.36835
265066_at	FLA9	AT1G03870	FLA9 (FASCICLIN-LIKE ARABINOOGALACTAN 9)'	3	0.271892	0.635612	0.0438871	0.51339		9.1421	8.07721	9.78693		9.81398	9.61367	9.53995		9.40374	8.41057	8.26766
265074_at	EMB1011	AT1G55540	EMB1011 (EMBRYO DEFECTIVE 1011)'	3	0.153166	0.871003	0.0091752	0.768342		6.31317	6.25353	5.96579		6.4248	6.41068	6.29476		6.15664	5.95857	5.87448
265087_at	---	AT1G03760	Prefoldin chaperone subunit family protein;	3	0.662752	0.945682	0.0330612	0.642137		6.95658	6.66354	6.88539		6.75436	6.80638	7.18649		6.50768	6.39863	5.92378
265274_at	---	AT2G28450	zinc finger (CCCH-type) family protein;	3	0.169986	0.79251	0.0185596	0.559367		7.41902	6.93518	7.09347		7.36168	7.3211	7.77139		7.05203	6.44641	6.44133
265308_at	ALE2	AT2G20300	ALE2 (ABNORMAL LEAF SHAPE 2); KINASE'	3	0.113372	0.873456	0.0292393	0.724874		6.95701	6.72302	7.02758		7.04195	7.07809	7.17315		6.79997	6.32887	6.77176
265319_at	IAA8	AT2G22670	IAA8; TRANSCRIPTION FACTOR'	3	0.0694059	0.757879	0.0151043	0.562893		8.34404	8.54065	8.70305		9.18831	8.89151	8.70781		8.12614	8.40831	7.76598
265336_at	APC10	AT2G18290	ANAPHASE-PROMOTING COMPLEX, SUBUNIT 10 FAMILY / APC10 FAMILY'	3	0.126684	0.694596	0.040279	0.751883		7.20008	6.3473	7.1779		7.42131	7.45169	7.42953		6.73239	7.08452	7.25137
265353_at	---	AT2G16800	high-affinity nickel-transport family protein;	3	0.0516155	0.836866	0.0350091	0.708676		8.11274	8.21138	7.98044		8.40673	8.46181	8.20681		7.86832	8.13589	7.58073
265377_at	---	AT2G05790	O-Glycosyl hydrolases family 17 protein;	3	0.299152	0.560206	0.0262921	0.36938		7.53184	6.42956	8.62699		8.87353	7.99746	8.22531		7.21725	7.41736	6.15123
265400_at	---	AT2G10940	Bifunctional inhibitor/lipid-transfer protein/seed storage 2S albumin superfamily protein;	3	0.458413	0.438693	0.0355627	0.192639		8.05438	5.86338	9.87501		10.5449	7.96299	8.85101		6.46351	7.52593	6.2414
265408_at	---	AT2G16820	unknown protein	3	0.573135	0.969203	0.0291358	0.945611		3.39203	3.58702	3.60621		3.55743	3.60079	3.56243		3.44986	3.49725	3.5315
265445_at	---	AT2G37190	Ribosomal protein L11 family protein;	3	0.362116	0.874731	0.00988238	0.677735		11.7902	11.423	11.8912		11.7855	11.7769	12.1213		11.3967	11.4339	11.1694
265467_at	---	AT2G37050	Leucine-rich repeat protein kinase family protein;	3	0.144178	0.885287	0.0365189	0.531274		7.77077	7.77548	7.94674		7.97724	8.15758	7.88553		7.68754	7.00954	6.58586
265594_at	---	AT2G20060	Ribosomal protein L4/L1 family;	3	0.280714	0.841479	0.00309834	0.590111		8.97457	8.56937	9.06063		9.13332	8.89375	9.32451		8.45568	8.25534	8.35774
265623_at	---	AT2G27270	Late embryogenesis abundant (LEA) hydroxyproline-rich glycoprotein family	3	0.925651	1.01307	0.0158461	0.787693		4.63871	4.21035	4.72128		4.47343	4.37895	4.66174		4.20151	4.05764	4.2221
265656_at	XYP2	AT2G13820	XYLOGEN PROTEIN 2'	3	0.95676	1.01929	0.002241	0.833037		4.30224	4.42189	5.70443		4.8111	4.77344	4.76133		4.44251	4.58196	4.53076
265672_at	CYS2	AT2G31980	PHYTOCYSTATIN 2'	3	0.685176	1.19205	0.00373098	0.620712		7.13588	7.05221	8.6965		7.57817	7.13588	7.41019		6.71658	6.63952	6.70412
265879_at	---	AT2G42450	alpha/beta-Hydrolases superfamily protein;	3	0.118226	0.880245	0.046919	0.790955		5.81134	5.92159	5.85233		5.89788	6.20885	6.0306		5.85235	5.74248	5.5275
266003_at	---	AT2G37320	Tetratricopeptide repeat (TPR)-like superfamily protein;	3	0.558364	0.932553	0.0150982	0.846383		3.86863	4.31665	3.94084		4.21457	4.03279	4.18099		3.88238	3.84858	3.97554
266008_at	NAKR2	AT2G37390	SODIUM POTASSIUM ROOT DEFECTIVE 2'	3	0.41714	0.970346	0.011982	0.912858		4.02602	3.91985	4.06465		4.0467	4.01977	4.07434		3.86606	3.90819	3.97195
266022_at	---	AT2G05920	Subtilase family protein;	3	0.0800544	0.534096	0.035447	0.306104		8.57473	7.4754	8.40765		9.49901	8.94444	8.72881		8.36173	6.39182	7.295
266033_at	MTI1	AT2G05830	Encodes a 5-methylthioribose-1-phosphate isomerase.	3	0.206902	0.824021	0.0169685	0.690513		8.10132	7.68188	7.90118		8.25354	8.36741	7.90118		7.67676	7.51345	7.72914
266058_at	GLY1	AT2G40690	GLY1; GLYCEROL-3-PHOSPHATE DEHYDROGENASE (NAD+)'	3	0.953094	1.00728	0.0348039	0.954651		4.62576	4.95125	4.40863		4.62576	4.65388	4.67458		4.58169	4.61922	4.55246
266093_at	---	AT2G37990	ribosome biogenesis regulatory protein (RRS1) family protein;	3	0.0811505	0.694048	0.0484467	0.75624		7.49804	6.84016	7.45774		7.64623	7.71672	8.01367		7.60898	7.26209	7.2963
266117_at	---	AT2G02170	Remorin family protein;	3	0.487248	0.931166	0.037868	0.80331		4.25676	4.07747	4.43101		4.50529	4.2424	4.32622		4.21208	3.97826	3.93566
266119_at	LCR69	AT2G02100	LCR69 (LOW-MOLECULAR-WEIGHT CYSTEINE-RICH 69); PEPTIDASE INHIBITOR'	3	0.263968	0.637905	0.0357741	0.384384		10.0718	9.2245	10.6314		11.01	10.0939	10.7695		8.78192	10.0718	8.88159
266158_at	ABCG3	AT2G28070	ATP-BINDING CASSETTE G3'	3	0.255146	0.790596	0.0264351	0.671363		6.3572	6.38716	5.80052		6.64792	6.72059	6.19332		6.12424	5.81149	5.9016
266215_at	EXGT-A1	AT2G06850	EXGT-A1 (ENDOXYLOGLUCAN TRANSFERASE); HYDROLASE, ACTING ON GLYCOSYL BONDS / XYLOGLUCAN:XYLOGLUCOSYL TRANSFERASE'	3	0.56565	0.663232	0.0245275	0.176215		9.36828	8.08675	11.1337		10.4326	10.0486	9.88478		8.32513	8.48619	6.0409
266225_at	ATOEP16-1	AT2G28900	ATOEP16-1 (OUTER PLASTID ENVELOPE PROTEIN 16-1); P-P-BOND-HYDROLYSIS-DRIVEN PROTEIN TRANSMEMBRANE TRANSPORTER/ PROTEIN TRANSPORTER'	3	0.313249	0.695997	0.0420291	0.445326		8.50426	8.09047	8.45927		9.71869	8.4043	8.49956		7.74794	7.88947	7.48393
266254_at	NAT12	AT2G27810	XANTHINE/URACIL PERMEASE FAMILY PROTEIN'	3	0.251741	0.785868	0.0379975	0.596576		5.68298	5.78158	5.51076		6.14557	6.3416	5.53106		5.27799	5.46465	5.03993
266268_at	---	AT2G29510	unknown protein	3	0.104095	0.836918	0.0419098	0.647371		7.78454	7.72728	7.78279		7.85356	8.26876	7.94283		7.78439	7.126	7.27275
266286_at	---	AT2G29170	NAD(P)-binding Rossmann-fold superfamily protein	3	0.92062	1.00392	0.0283788	0.858845		3.74004	3.79069	3.6283		3.69873	3.69873	3.74465		3.62915	3.38165	3.47272
266295_at	TUB7	AT2G29550	TUB7; STRUCTURAL CONSTITUENT OF CYTOSKELETON'	3	0.579989	0.78385	0.0358178	0.532749		6.42204	5.8036	7.47632		7.02507	6.42204	7.3089		6.4038	5.80008	5.82672
266297_at	PCNA2	AT2G29570	PCNA2 (PROLIFERATING CELL NUCLEAR ANTIGEN 2); DNA BINDING / DNA POLYMERASE PROCESSIVITY FACTOR'	3	0.361601	0.71701	0.0486109	0.572973		6.01388	5.51258	6.74509		6.57552	6.09062	7.04521		5.57432	5.65995	6.0667
266303_at	---	AT2G27060	Leucine-rich repeat protein kinase family protein;	3	0.2244	0.812483	0.00715973	0.735641		5.98102	5.66246	6.29981		6.47227	6.16487	6.20492		5.89496	5.8369	5.78143
266307_at	CYP705A8	AT2G27000	CYP705A8; ELECTRON CARRIER/ HEME BINDING / IRON ION BINDING / MONOOXYGENASE/ OXYGEN BINDING'	3	0.11516	0.963085	0.0494641	0.909724		3.67065	3.70768	3.71398		3.75523	3.70768	3.79219		3.70768	3.54772	3.59021
266410_at	EMB2765	AT2G38770	EMB2765 (EMBRYO DEFECTIVE 2765)'	3	0.179852	0.876613	0.0481535	0.677703		6.68058	6.67281	6.62506		6.63768	7.03855	6.87218		6.63768	6.00396	6.22294
266415_at	LTP2	AT2G38530	LTP2 (LIPID TRANSFER PROTEIN 2); LIPID BINDING'	3	0.286453	0.488325	0.0132484	0.282063		9.96336	8.63638	11.2185		11.1521	10.294	11.4743		8.7396	9.83484	8.8683
266419_at	ANNAT3	AT2G38760	ANNAT3 (ANNEXIN ARABIDOPSIS 3); CALCIUM ION BINDING / CALCIUM-DEPENDENT PHOSPHOLIPID BINDING'	3	0.0681372	0.830584	0.0361639	0.867429		3.8141	4.11727	4.11727		4.21833	4.2362	4.39753		3.98461	4.11727	4.13463
266466_at	---	AT2G47790	Transducin/WD40 repeat-like superfamily protein;	3	0.0789945	0.768618	0.020566	0.658774		7.67999	7.39753	7.64574		7.70085	8.21117	7.95021		7.33975	7.54908	7.16698
266500_at	PLA2-ALPHA	AT2G06925	PLA2-ALPHA; PHOSPHOLIPASE A2'	3	0.160865	0.564959	0.0303966	0.510335		6.42022	5.58689	6.89473		7.70541	6.71176	6.95601		5.88485	6.39492	6.18197
266510_at	SWA1	AT2G47990	SWA1 (SLOW WALKER1); NUCLEOTIDE BINDING'	3	0.0839847	0.620228	0.0138315	0.748845		5.50935	4.4355	5.0136		5.68265	5.79487	5.54831		5.34986	5.34437	5.07983
266554_s_at	TRIP-1	AT2G46280	TGF-BETA RECEPTOR INTERACTING PROTEIN 1'	3	0.342812	0.957706	0.021686	0.822377		11.0518	10.9294	10.9774		10.9702	11.0542	11.1212		10.8634	10.8191	10.6167
266579_at	SNRNP-G	AT2G23930	SNRNP-G (PROBABLE SMALL NUCLEAR RIBONUCLEOPROTEIN G)'	3	0.192177	0.815741	0.0328275	0.833656		9.54298	8.95996	9.38742		9.65968	9.45064	9.6615		9.33096	9.4309	9.22253
266588_at	AGP9	AT2G14890	AGP9 (ARABINOGALACTAN PROTEIN 9)'	3	0.343727	0.522913	0.00240675	0.294197		7.98807	6.64931	9.54068		9.26393	8.91376	8.80643		7.62661	7.32999	6.7321
266653_at	---	AT2G25740	ATP-dependent protease La (LON) domain protein;	3	0.846032	1.00604	0.0288993	0.904299		8.43327	8.43044	8.32744		8.3561	8.42318	8.38581		8.30949	8.15716	8.26305
266668_at	OTP81	AT2G29760	ORGANELLE TRANSCRIPT PROCESSING 81'	3	0.0532098	0.73856	0.0472947	0.744723		4.88672	4.76768	4.45237		5.35502	4.94521	5.11817		4.72944	4.90528	4.508
266699_at	---	AT2G19730	Ribosomal L28e protein family;	3	0.407053	0.910991	0.0335248	0.779861		12.0079	11.78	12.13		11.9222	12.2353	12.1638		11.6922	11.9144	11.6387
266759_at	---	AT2G46915	unknown protein	3	0.7866	1.01143	0.0360729	0.936371		3.80778	3.62232	3.70258		3.69798	3.69183	3.6937		3.60168	3.53945	3.65783
266763_at	SPL1	AT2G47080	SPL1 (SQUAMOSA PROMOTER BINDING PROTEIN-LIKE 1); DNA BINDING / TRANSCRIPTION FACTOR'	3	0.144974	0.800799	0.0334029	0.667135		9.67637	9.41168	9.73516		10.1533	9.98855	9.64286		9.62333	9.24301	9.16647
266826_at	NAGS1	AT2G22910	N-ACETYL-L-GLUTAMATE SYNTHASE 1'	3	0.0886473	0.709477	0.0391255	0.665347		5.92269	5.55357	5.85662		6.63002	5.92624	6.26215		5.70061	5.54442	5.80992
266865_at	FAD3	AT2G29980	FAD3 (FATTY ACID DESATURASE 3); OMEGA-3 FATTY ACID DESATURASE'	3	0.357926	0.473192	0.0284982	0.270341		6.16984	4.64135	7.47665		8.33035	6.41231	6.78369		5.65966	5.37419	4.83106
266905_at	CCP1	AT2G34560	CONSERVED IN CILIATED SPECIES AND IN THE LAND PLANTS 1'	3	0.453855	0.872146	0.0422731	0.631654		6.01407	5.90272	6.50122		6.60495	6.20565	6.19948		5.49588	6.09435	5.43146
266908_at	PID	AT2G34650	PID (PINOID); KINASE/ PROTEIN KINASE/ PROTEIN SERINE/THREONINE KINASE'	3	0.103141	0.764153	0.0464814	0.728086		5.98912	5.90228	6.26954		6.72857	6.1883	6.40825		6.11102	5.82968	6.01096
266924_at	---	AT2G45730	eukaryotic initiation factor 3 gamma subunit family protein;	3	0.108817	0.847271	0.0147791	0.611122		7.05735	6.79895	6.77367		7.25697	7.10892	6.98139		6.76797	6.23414	6.21377
267007_at	---	AT2G34480	Ribosomal protein L18ae/LX family protein;	3	0.0603423	0.832098	0.00158578	0.839979		11.8302	11.4635	11.6674		11.9632	11.9351	11.8583		11.6723	11.7021	11.6275
267013_at	CCR2	AT2G39180	CCR2 (ARABIDOPSIS THALIANA CRINKLY4 RELATED 2); ATP BINDING / KINASE/ PROTEIN KINASE/ PROTEIN SERINE/THREONINE KINASE/ PROTEIN TYROSINE KINASE/ RECEPTOR'	3	0.532384	0.95939	0.0381739	0.88513		4.0549	4.08978	4.28608		4.1626	4.16077	4.28683		4.10974	3.93905	4.0333
267054_at	---	AT2G38370	unknown protein	3	0.250312	0.863736	0.0377149	0.591335		5.48294	5.36598	5.31461		5.59041	5.34846	5.85869		5.1922	4.93627	4.39522
267057_at	---	AT2G32500	Stress responsive alpha-beta barrel domain protein;	3	0.291319	0.926462	0.0199763	0.832447		4.43234	4.26708	4.31591		4.55615	4.48332	4.30645		4.13326	4.23935	4.1796
267094_at	IRX12	AT2G38080	IRX12 (IRREGULAR XYLEM 12); LACCASE'	3	0.932199	1.01866	0.0115085	0.819121		3.82475	3.82517	4.64147		3.97173	4.04721	4.19242		3.7123	3.8408	3.79471
267102_at	LIS	AT2G41500	EMB2776; NUCLEOTIDE BINDING'	3	0.9594	0.995262	0.00187913	0.699566		8.17146	7.99116	8.29777		8.0435	8.12845	8.309		7.67389	7.65839	7.60226
267126_s_at	ACL	AT2G23590	ACL (ACETONE-CYANOHYDRIN LYASE); HYDROLASE/ HYDROLASE, ACTING ON ESTER BONDS / METHYL INDOLE-3-ACETATE ESTERASE/ METHYL JASMONATE ESTERASE/ METHYL SALICYLATE ESTERASE'	3	0.0863706	0.711582	0.0239152	0.714283		10.4712	9.80606	9.85364		10.4936	10.69	10.4199		10.2714	10.063	9.81285
267162_s_at	---	AT2G37690	phosphoribosylaminoimidazole carboxylase, putative / AIR carboxylase, putative	3	0.119815	0.779592	0.0402599	0.645003		7.19892	6.78793	7.11256		7.11256	7.53452	7.52996		6.78766	7.0732	6.41832
267213_at	---	AT2G44120	Ribosomal protein L30/L7 family protein;	3	0.180937	0.759697	0.00203332	0.71336		11.1081	10.3017	10.8773		11.1868	11.0524	11.2374		10.7436	10.562	10.7091
267256_s_at	SCPL10	AT2G23000	SCPL10 (SERINE CARBOXYPEPTIDASE-LIKE 10); SERINE-TYPE CARBOXYPEPTIDASE'	3	0.330772	0.956515	0.0398154	0.940681		3.8346	3.94264	4.00734		4.02538	3.94264	4.00898		3.87119	3.89849	3.94264
267312_at	---	AT2G34750	RNA polymerase I specific transcription initiation factor RRN3 protein;	3	0.0920105	0.896346	0.021525	0.777686		9.58753	9.36299	9.54863		9.63847	9.61919	9.71511		9.49529	9.12243	9.26683
267355_at	WLIM2A	AT2G39900	WLIM2A'	3	0.177663	0.631387	0.002103	0.477472		6.13707	5.91048	7.21946		7.03028	7.20487	7.02207		5.80063	6.33611	5.92096
267376_at	ER	AT2G26330	ER (ERECTA); TRANSMEMBRANE RECEPTOR PROTEIN KINASE'	3	0.424996	0.79089	0.00501482	0.437351		6.51298	6.52505	7.4462		7.51611	6.84203	7.14145		6.16136	6.09225	5.66657
267397_at	---	AT1G76170	2-thiocytidine tRNA biosynthesis protein, TtcA;	3	0.422559	1.02571	0.00186745	0.819079		4.9939	4.89501	4.97305		4.91984	4.87236	4.9599		4.65489	4.55542	4.678
267420_at	---	AT2G35030	Pentatricopeptide repeat (PPR) superfamily protein;	3	0.459389	1.07181	0.0405025	0.855558		4.55834	4.53304	4.27485		4.38493	4.21532	4.46585		4.12262	4.06527	4.20303
267481_at	---	AT2G02780	Leucine-rich repeat protein kinase family protein;	3	0.855025	0.986476	0.0298158	0.860204		3.94742	3.882	4.1954		4.03795	4.02842	4.01739		3.79117	3.69342	3.94742
267494_at	KIS	AT2G30410	KIS (KIESEL); UNFOLDED PROTEIN BINDING'	3	0.179801	0.890323	0.0352721	0.809631		9.26639	9.01321	9.31214		9.28086	9.37457	9.43912		8.92312	9.25308	9.00436
267545_at	GRP23	AT2G32690	GRP23 (GLYCINE-RICH PROTEIN 23)'	3	0.0808998	0.92466	0.0197009	0.790564		4.06175	4.05808	4.20915		4.21084	4.25005	4.20711		3.69651	4.04538	3.90898
267562_at	---	AT2G39670	Radical SAM superfamily protein;	3	0.0840177	0.679882	0.0455743	0.558005		7.31975	7.06697	6.83749		7.98467	7.67077	7.2387		7.12471	6.92274	6.32174

## Sheet: C2 vs asSnRK1 Up @ 2 dpi
Table S7: Genes up-regulated in response to inactivation of Arabidopsis SnRK1.2 at two dpi. Gene expression values for full-length SCTV C2 (C2), antisense SnRK1.2 (asSnRK1), and an empty vector control (530) are derived from raw intensity data of three microarrays as described in materials and methods. Genes differentially expressed between experimental samples and controls (C2 vs 530 and asSnRK1…
					C2 VS 530		asSnRK1 VS 530			C2				530				asSnRK1
Affymetrix Probe ID	Gene Symbol	Transcipt ID (TAIR)	Gene Description	Label	P-value	Ratio	P-value	Ratio		Gene Expression				Gene Expression				Gene Expression
245079_at	---	AT2G23330	copia-like retrotransposon family,	1	0.0477628	1.21006	0.871069	0.97193		6.64332	6.66474	6.5218		6.23693	6.23827	6.52944		6.6912	6.05882	6.13139
245125_at	CKI1	AT2G47430	CKI1 (CYTOKININ-INDEPENDENT 1); PROTEIN HISTIDINE KINASE/ TWO-COMPONENT RESPONSE REGULATOR'	1	0.0271549	1.18793	0.472325	1.08721		4.56748	4.71476	4.73907		4.33022	4.54175	4.40399		4.54175	4.77509	4.321
245131_s_at	EMB1067	AT2G45330	EMB1067 (EMBRYO DEFECTIVE 1067); TRNA 2''-PHOSPHOTRANSFERASE/ TRANSFERASE, TRANSFERRING PHOSPHORUS-CONTAINING GROUPS'	1	0.0486275	1.21855	0.322725	1.15233		9.39931	9.65567	9.50905		9.08379	9.37036	9.25439		9.21382	9.74013	9.36827
245185_at	---	AT1G67760	TCP-1/cpn60 chaperonin family protein;	1	0.0202011	1.16694	0.194958	1.05946		4.6978	4.88493	4.81807		4.50697	4.64111	4.58455		4.70573	4.58727	4.68963
245264_at	---	AT4G17245	RING/U-box superfamily protein;	1	0.0259626	1.35382	0.664122	1.21645		8.38731	8.58482	8.51929		7.86513	8.30601	8.00916		8.12241	9.3908	7.51513
245362_at	HAT1	AT4G17460	HAT1; DNA BINDING / TRANSCRIPTION FACTOR'	1	0.0436991	1.30882	0.347281	0.692792		7.86192	7.83591	8.20039		7.40501	7.62991	7.69849		7.42035	7.61964	6.1049
245379_at	HSF1	AT4G17750	HSF1 (HEAT SHOCK FACTOR 1); DNA BINDING / PROTEIN BINDING / TRANSCRIPTION FACTOR'	1	0.035007	1.22511	0.271165	1.18794		5.47438	5.67632	5.67576		5.25586	5.2175	5.47438		5.63783	5.82322	5.23208
245458_at	---	AT4G16970	Protein kinase superfamily protein;	1	0.0294671	1.08681	0.403734	1.02905		4.41461	4.36875	4.30633		4.29416	4.21048	4.22474		4.21823	4.30633	4.32877
245534_at	---	AT4G15150	glycine-rich protein;	1	0.0428127	1.1021	0.474281	1.0332		4.77922	4.69113	4.76723		4.69208	4.54018	4.58453		4.70999	4.59016	4.65798
245558_at	---	AT4G15430	ERD (early-responsive to dehydration stress) family protein;	1	0.0490739	1.05858	0.337022	1.03932		4.28799	4.37038	4.33522		4.28799	4.21327	4.24596		4.33368	4.21695	4.36352
245585_at	---	AT4G14970	unknown protein	1	0.0462294	1.10284	0.128432	1.05688		4.17322	4.24186	4.08628		3.98783	4.00359	4.08628		4.06616	4.08628	4.16469
245663_at	SOT7	AT1G28170	SULPHOTRANSFERASE 7'	1	0.0346673	1.09932	0.178965	1.04937		3.7194	3.70398	3.7966		3.5542	3.68097	3.57495		3.63779	3.69044	3.69044
245705_at	---	AT5G04390	C2H2-type zinc finger family protein;	1	0.00903573	1.64742	0.0765767	1.52454		7.08884	7.414	7.01576		6.39869	6.27035	6.68894		6.96305	7.52352	6.69652
245783_s_at	---	AT1G35180	TRAM, LAG1 and CLN8 (TLC) lipid-sensing domain containing protein;	1	0.034854	1.19585	0.325564	1.09055		4.12235	3.89703	4.1169		3.71727	3.89427	3.75064		4.09479	3.77903	3.86351
245925_at	BZO2H3	AT5G28770	BZO2H3; DNA BINDING / PROTEIN HETERODIMERIZATION/ TRANSCRIPTION FACTOR'	1	0.0235622	1.55345	0.058664	1.52032		10.7009	10.9439	10.7017		9.90705	10.0251	10.508		10.6425	11.0823	10.5284
245965_at	---	AT5G19730	Pectin lyase-like superfamily protein;	1	0.0285805	1.11027	0.131042	1.15346		4.34403	4.274	4.274		4.12366	4.0826	4.23306		4.43304	4.14968	4.47451
245970_at	BGAL7	AT5G20710	BGAL7 (BETA-GALACTOSIDASE 7); BETA-GALACTOSIDASE'	1	0.0162691	1.76123	0.526938	1.09264		4.90077	5.26402	5.49108		4.19615	4.30377	4.7062		4.54108	4.38356	4.66493
245986_at	PBS1	AT5G13160	PBS1 (AVRPPHB SUSCEPTIBLE 1); KINASE/ PROTEIN SERINE/THREONINE KINASE'	1	0.0246386	1.07832	0.83936	1.00929		9.33475	9.36038	9.40401		9.20773	9.30604	9.25899		9.26747	9.18531	9.35999
246164_at	---	AT5G32610	unknown protein	1	0.0361497	1.15113	0.057297	1.09292		4.18512	4.09329	3.98878		3.94188	3.92151	3.79464		4.04863	3.96462	4.02935
246203_at	---	AT4G36610	alpha/beta-Hydrolases superfamily protein; FUNCTIONS IN: hydrolase activity	1	0.045218	1.09583	0.363207	1.36819		4.35253	4.35253	4.4609		4.18891	4.27312	4.30786		4.30464	4.26193	5.56012
246239_at	---	AT4G36790	Major facilitator superfamily protein;	1	0.0474833	1.42516	0.0606369	1.31195		7.73571	8.16384	7.89357		7.19903	7.34409	7.71662		7.7048	7.87798	7.85209
246363_at	---	AT1G40390	DNAse I-like superfamily protein;	1	0.0474683	1.08097	0.40465	1.06856		4.12102	4.15807	4.08275		4.07298	3.94205	4.00983		4.28076	3.97747	4.05362
246367_at	RHS6	AT1G51880	ROOT HAIR SPECIFIC 6'	1	0.0452463	1.16356	0.152075	1.08884		4.46459	4.50962	4.35788		4.35788	4.20132	4.11725		4.34795	4.33899	4.35788
246396_at	BCA6	AT1G58180	CARBONIC ANHYDRASE FAMILY PROTEIN / CARBONATE DEHYDRATASE FAMILY PROTEIN'	1	0.0398559	1.56668	0.204934	1.38938		10.8828	11.4778	10.7935		10.2742	10.6121	10.3246		10.8649	11.3965	10.3728
246414_at	---	AT1G77340	Pentatricopeptide repeat (PPR) superfamily protein;	1	0.0341955	1.0633	0.0933056	1.05845		3.70398	3.6914	3.71665		3.67276	3.60494	3.56868		3.67276	3.67276	3.74672
246424_at	XPO1A	AT5G17020	XPO1A; PROTEIN BINDING / PROTEIN TRANSPORTER/ RECEPTOR'	1	0.0070643	1.05009	0.571451	1.06198		9.33947	9.35338	9.38286		9.29242	9.3022	9.26957		9.62678	9.17436	9.3233
246426_at	BBM	AT5G17430	BBM (BABY BOOM); DNA BINDING / TRANSCRIPTION FACTOR'	1	0.0317372	1.18535	0.4261	1.06293		4.31823	4.14087	4.05578		3.99634	3.89747	3.88511		3.98528	3.87771	4.18008
246489_at	GRF5	AT5G16050	GRF5 (GENERAL REGULATORY FACTOR 5); ATP BINDING / PROTEIN BINDING / PROTEIN PHOSPHORYLATED AMINO ACID BINDING'	1	0.0219354	1.23881	0.133988	1.2163		10.8664	11.0905	10.8629		10.5172	10.713	10.6629		10.6293	11.0346	11.0766
246510_at	DND1	AT5G15410	DND1 (DEFENSE NO DEATH 1); CALCIUM CHANNEL/ CALMODULIN BINDING / CATION CHANNEL/ CYCLIC NUCLEOTIDE BINDING / INTRACELLULAR CAMP ACTIVATED CATION CHANNEL/ INTRACELLULAR CYCLIC NUCLEOTIDE ACTIVATED CATION CHANNEL/ INWARD RECTIFIER POTASSIUM CHANNEL'	1	0.0380542	1.39327	0.944013	0.957728		9.69345	9.98011	9.50877		9.31758	9.39222	9.03709		9.39367	10.4051	7.76115
246531_at	SEP1	AT5G15800	SEP1 (SEPALLATA1); DNA BINDING / TRANSCRIPTION FACTOR'	1	0.0373411	1.20152	0.636356	0.950281		4.54732	4.6161	4.82945		4.39627	4.47889	4.32313		4.25199	4.57534	4.15025
246606_at	---	AT5G35350	unknown protein	1	0.048328	1.06469	0.92496	1.00351		3.74888	3.7296	3.74177		3.68233	3.57998	3.68664		3.68664	3.59084	3.68664
246649_at	---	AT5G35150	CACTA-like transposase family (Ptta/En/Spm),	1	0.0402759	1.0397	0.318534	1.05648		3.82624	3.86975	3.82624		3.81277	3.77895	3.76201		3.82624	3.77251	3.99277
246688_at	---	AT5G34450	unknown protein	1	0.0301448	1.09589	0.982508	1.00178		4.06949	4.12685	4.18041		3.95951	4.05673	3.9642		3.92162	4.19733	3.86917
246715_at	---	AT5G28230	pseudogene, similar to glucose-6-phosphate/phosphate-translocator precursor,	1	0.0168839	1.09318	0.178091	1.11921		4.50327	4.57328	4.48829		4.34171	4.41305	4.42448		4.42015	4.50327	4.74328
246722_at	---	AT5G29020	unknown protein	1	0.0168358	1.17701	0.0526921	1.19304		4.37335	4.34462	4.25613		4.19982	4.00705	4.06186		4.28507	4.23691	4.51069
246754_at	NF-YC8	AT5G27910	NF-YC8 (NUCLEAR FACTOR Y, SUBUNIT C8); DNA BINDING / TRANSCRIPTION FACTOR'	1	0.0240351	1.11446	0.606561	1.06524		4.20905	4.13724	4.30126		4.03638	4.05534	4.08679		4.04247	3.95606	4.4535
246804_at	---	AT5G27040	HYPOTHETICAL PROTEIN'	1	0.0469756	1.06403	0.166471	1.08279		3.95302	3.93631	3.93631		3.87313	3.89839	3.78552		4.05068	3.99894	3.8517
246836_s_at	---	AT5G26645	Putative Protein	1	0.0448339	1.19412	0.491886	1.06961		3.7997	3.94505	3.86765		3.70303	3.70303	3.4385		3.70303	3.57011	3.86266
246886_at	CLC-D	AT5G26240	CLC-D (CHLORIDE CHANNEL D); ANION CHANNEL/ VOLTAGE-GATED CHLORIDE CHANNEL'	1	0.01837	1.34752	0.182888	1.22153		7.9504	7.9745	7.75058		7.57766	7.25326	7.55365		8.04286	7.6316	7.57619
246887_at	---	AT5G26250	Major facilitator superfamily protein;	1	0.022873	1.13981	0.0899184	1.09637		4.43676	4.48821	4.50917		4.32185	4.36405	4.18187		4.38829	4.39567	4.48202
246912_at	---	AT5G25820	Exostosin family protein;	1	0.00858436	1.14708	0.139466	1.3924		8.20309	8.20309	8.21383		8.02543	7.92001	8.08065		8.22525	8.22554	9.00801
246943_at	---	AT5G25440	Protein kinase superfamily protein;	1	0.0197659	1.07951	0.95495	0.993779		10.9224	10.9023	10.9963		10.863	10.8167	10.8101		10.9304	10.5468	10.9857
246956_at	RTM2	AT5G04890	RTM2 (RESTRICTED TEV MOVEMENT 2)'	1	0.026738	1.1649	0.187792	1.11158		4.81194	5.045	4.96061		4.74155	4.74484	4.67054		5.05146	4.82666	4.73665
247062_at	---	AT5G66810	unknown protein	1	0.00833169	1.30412	0.167153	1.24225		8.46822	8.37391	8.17552		8.00805	7.94862	7.91177		8.39348	8.50988	7.90394
247088_at	---	AT5G66340	unknown protein	1	0.0371495	1.17917	0.423869	1.04787		4.85319	4.80866	4.62507		4.46513	4.48341	4.62507		4.48983	4.62507	4.66109
247140_at	---	AT5G66250	kinectin-related	1	0.0263028	1.11182	0.164655	1.1151		9.58542	9.64316	9.54453		9.36551	9.50735	9.44148		9.48875	9.76156	9.53553
247170_at	---	AT5G65530	Protein kinase superfamily protein;	1	0.0270061	1.16727	0.209077	1.08802		4.30447	4.28394	4.22789		4.10662	4.13031	3.90995		4.09792	4.24226	4.17181
247324_at	---	AT5G64190	unknown protein	1	0.00574105	1.81078	0.098107	2.3288		7.57393	7.47285	7.36324		6.61996	6.30963	6.91062		6.70195	8.49493	8.30209
247334_at	CDKE;1	AT5G63610	CDKE;1 (CYCLIN-DEPENDENT KINASE E;1); ATP BINDING / KINASE/ PROTEIN KINASE/ PROTEIN SERINE/THREONINE KINASE'	1	0.0290831	1.3236	0.0760345	1.21588		8.57898	8.58617	8.84154		8.08554	8.45067	8.25707		8.53055	8.67422	8.43452
247395_at	---	AT5G62910	RING/U-box superfamily protein;	1	0.0432589	1.13521	0.699943	1.05346		8.1253	8.27907	8.25472		8.05164	7.94353	8.11505		8.05319	8.41802	7.86443
247433_at	UBC3	AT5G62540	UBC3 (UBIQUITIN-CONJUGATING ENZYME 3); UBIQUITIN-PROTEIN LIGASE'	1	0.0222701	1.3867	0.12878	1.23991		9.80354	10.1309	10.0818		9.35711	9.72099	9.52311		9.75949	10.098	9.6744
247512_at	---	AT5G61720	unknown protein	1	0.0404447	1.16681	0.869273	1.01177		4.01246	3.91891	4.00459		3.89244	3.62619	3.74963		3.76494	3.69613	3.85786
247545_at	---	AT5G61530	small G protein family protein / RhoGAP family protein;	1	0.0122928	1.1444	0.078826	1.16273		10.6703	10.6962	10.6448		10.3866	10.5555	10.4854		10.6727	10.5565	10.851
247585_at	---	AT5G60680	unknown protein	1	0.010468	1.20845	0.67012	1.16665		8.9201	8.86776	8.83217		8.47866	8.69486	8.62704		8.66074	9.67125	8.13568
247647_at	---	AT5G60010	ferric reductase-like transmembrane component family protein;	1	0.00966507	1.17606	0.0699387	1.20518		4.42803	4.3384	4.47177		4.20983	4.09537	4.23113		4.3384	4.3384	4.66727
247663_at	APUM18	AT5G60110	APUM18 (ARABIDOPSIS PUMILIO 18); RNA BINDING / BINDING'	1	0.0335248	1.15333	0.201123	1.08368		3.93379	3.98624	3.90757		3.61752	3.85523	3.73744		3.85523	3.90768	3.79507
247734_at	---	AT5G59400	unknown protein	1	0.0474345	1.19581	0.10039	1.1493		8.75692	9.03032	8.7653		8.5656	8.53331	8.67965		8.66704	8.96279	8.75101
247804_at	SVL5	AT5G58170	SVL5 (SHV3-LIKE 5); GLYCEROPHOSPHODIESTER PHOSPHODIESTERASE/ PHOSPHORIC DIESTER HYDROLASE'	1	0.037663	1.1354	0.179786	1.06337		3.88674	4.05612	3.99535		3.88493	3.75913	3.74455		3.88674	3.82824	3.93955
247835_at	---	AT5G57910	unknown protein	1	0.0194526	1.3535	0.566459	1.17681		10.871	11.053	10.9582		10.2995	10.7054	10.5672		10.8356	11.2991	10.142
247877_at	XBAT32	AT5G57740	XBAT32; PROTEIN BINDING / ZINC ION BINDING'	1	0.0334515	1.15818	0.0524168	1.2316		6.52031	6.35271	6.36604		6.30205	6.16882	6.13262		6.71893	6.38882	6.39732
247914_at	XTH13	AT5G57540	XYLOGLUCAN ENDOTRANSGLUCOSYLASE/HYDROLASE 13'	1	0.0054632	1.16974	0.522678	1.02749		3.97168	4.01071	4.0014		3.8586	3.70357	3.74305		3.78282	3.78117	3.8586
247941_at	---	AT5G57200	ENTH/ANTH/VHS superfamily protein;	1	0.0400316	1.13501	0.148898	1.11542		3.95678	4.08858	3.94224		3.86926	3.71562	3.85462		3.85672	4.11329	3.94224
247947_at	EIR1	AT5G57090	EIR1 (ETHYLENE INSENSITIVE ROOT 1); AUXIN EFFLUX TRANSMEMBRANE TRANSPORTER/ AUXIN:HYDROGEN SYMPORTER/ TRANSPORTER'	1	0.0159227	1.27715	0.287301	1.09482		5.19059	5.38823	5.33311		4.8675	5.11157	4.87408		4.95997	5.09372	5.19152
248005_at	---	AT5G56240	hapless 8	1	0.045349	1.17945	0.325182	0.884626		9.45103	9.37646	9.14974		9.08751	9.06985	9.10551		9.21733	8.74292	8.77204
248054_at	WYR	AT5G55820	Encodes a plant ortholog of the inner centromere protein (INCENP)	1	0.0275153	1.05731	0.100677	1.04642		3.65092	3.6949	3.64518		3.55286	3.57214	3.6248		3.6248	3.6248	3.69658
248057_at	---	AT5G55520	Kinesin-related protein	1	0.0206317	1.12249	0.0550172	1.15089		3.99394	3.94854	3.99477		3.88726	3.82766	3.72224		4.14835	3.94854	3.94854
248066_at	QRT1	AT5G55590	QRT1 (QUARTET 1); PECTINESTERASE'	1	0.046161	1.21916	0.673663	1.05517		4.55848	4.67375	4.542		4.40237	4.41252	4.10168		4.44032	4.14565	4.56306
248207_at	TAT7	AT5G53970	TYROSINE AMINOTRANSFERASE 7'	1	0.00491903	1.64095	0.0624391	1.46799		11.4479	11.8179	11.7403		10.7714	11.0055	11.0856		11.2776	11.9337	11.3127
248520_at	ATHSD1	AT5G50600	ATHSD1 (HYDROXYSTEROID DEHYDROGENASE 1); BINDING / CATALYTIC/ OXIDOREDUCTASE'	1	0.0363721	1.59078	0.579484	0.867904		5.83149	5.57472	5.83512		4.81876	5.52666	4.88672		4.73936	5.31858	4.56103
248699_at	ATZIP4	AT5G48390	ATZIP4; BINDING'	1	0.0479393	1.09619	0.288075	1.0944		3.84221	3.95875	3.92217		3.77435	3.70907	3.84221		3.87834	3.75244	4.08526
248836_at	---	AT5G47260	ATP binding;GTP binding;nucleotide binding;nucleoside-triphosphatases;	1	0.00101167	1.29249	0.441537	1.08486		4.56813	4.59883	4.48897		4.111	4.24243	4.19203		4.13632	4.21478	4.54688
249018_at	---	AT5G44770	Cysteine/Histidine-rich C1 domain family protein	1	0.000796381	1.09737	0.187367	1.08424		4.05663	4.03661	4.05048		3.93502	3.92449	3.88205		3.9942	3.92793	4.16948
249141_at	---	AT5G43200	Zinc finger, C3HC4 type (RING finger) family protein	1	0.0023714	1.15114	0.0863141	1.07767		4.2012	4.23895	4.15428		4.02014	4.01717	3.94793		4.18814	4.03806	4.08279
249158_at	ETFBETA	AT5G43430	ETFBETA; ELECTRON CARRIER'	1	0.0069365	1.40436	0.291184	1.2225		8.81635	9.05185	9.0334		8.31941	8.58908	8.52338		8.8667	9.0873	8.34739
249227_at	PER64	AT5G42180	PEROXIDASE 64'	1	0.0474381	1.12578	0.554343	1.03598		4.46259	4.31323	4.4494		4.31435	4.15504	4.24306		4.37266	4.17426	4.31851
249262_at	---	AT5G41720	F-box protein-related	1	0.0452076	1.12526	0.319074	1.06237		4.1512	4.09397	4.24568		3.9491	3.94207	4.0889		4.05111	3.99882	4.19199
249297_at	---	AT5G41320	unknown protein	1	0.0157451	1.14716	0.670216	1.01397		4.10565	4.20095	4.24855		3.91381	4.02538	4.02176		3.97022	4.02538	4.02538
249302_at	---	AT5G41450	RING/U-box superfamily protein;	1	0.00697803	1.12569	0.79295	1.01526		3.7426	3.71298	3.79877		3.62621	3.5256	3.59013		3.47661	3.62621	3.70468
249351_at	ATMKK3	AT5G40440	ATMKK3 (ARABIDOPSIS THALIANA MITOGEN-ACTIVATED PROTEIN KINASE KINASE 3); MAP KINASE KINASE'	1	0.0138806	1.17197	0.242298	1.19398		4.64638	4.73136	4.7224		4.35947	4.53593	4.51794		4.6782	4.44892	5.05355
249415_at	CDF2	AT5G39660	CDF2 (CYCLING DOF FACTOR 2); DNA BINDING / PROTEIN BINDING / TRANSCRIPTION FACTOR'	1	0.0229487	1.38443	0.577379	1.18859		7.54803	7.2761	7.46995		7.01626	6.72742	7.14251		7.93313	6.98844	6.71237
249454_at	---	AT5G39520	unknown protein	1	0.0104345	1.27947	0.068732	1.36784		13.3972	13.2629	13.148		12.818	13.0005	12.923		13.0716	13.7176	13.308
249504_at	---	AT5G38850	Disease resistance protein (TIR-NBS-LRR class);	1	0.00685177	1.29301	0.725443	1.0714		6.69529	6.97475	6.81058		6.43123	6.43998	6.49722		7.04059	6.2401	6.38621
249559_at	---	AT5G38320	unknown protein	1	0.0446246	1.10867	0.175362	1.06932		4.00193	4.10433	4.14877		3.87611	4.00193	3.93051		4.11888	3.95817	4.02158
249566_at	CYP735A1	AT5G38450	CYP735A1; ELECTRON CARRIER/ HEME BINDING / IRON ION BINDING / MONOOXYGENASE/ OXYGEN BINDING'	1	0.0358389	1.25447	0.0677262	1.10734		4.29709	4.65725	4.33497		4.13696	4.12176	4.04936		4.15762	4.23654	4.35524
249595_at	---	AT5G37930	Protein with RING/U-box and TRAF-like domains;	1	0.0358473	1.24382	0.203416	1.22803		8.15843	8.52401	8.26443		8.06343	7.97029	7.9688		8.18534	8.67264	8.03357
249660_at	---	AT5G36720	Plant thionin family protein;	1	0.0146762	1.09333	0.71168	0.985885		3.74405	3.6733	3.73797		3.63937	3.54479	3.58498		3.56689	3.63937	3.50135
249667_at	---	AT5G35850	unknown protein	1	0.0460565	1.05921	0.219628	1.06938		3.41243	3.43846	3.41805		3.29757	3.32221	3.40021		3.41286	3.54832	3.34913
249717_at	---	AT5G35730	EXS (ERD1/XPR1/SYG1) family protein;	1	0.0354156	1.33952	0.0842368	1.23944		8.45251	8.80973	8.58558		8.00158	8.20185	8.37925		8.36318	8.67988	8.46869
249737_at	---	AT5G24480	Beta-galactosidase related protein;	1	0.0383296	1.2678	0.556625	1.03859		4.74189	4.94651	4.58723		4.43033	4.28942	4.52891		4.47533	4.39732	4.53988
249748_at	---	AT5G24620	Pathogenesis-related thaumatin superfamily protein	1	0.0256563	1.40376	0.590818	1.15276		8.53128	8.67432	8.38753		7.9449	7.8713	8.30905		8.68456	7.66447	8.39149
249783_at	SOS3	AT5G24270	SOS3 (SALT OVERLY SENSITIVE 3); CALCIUM ION BINDING / CALCIUM-DEPENDENT PROTEIN SERINE/THREONINE PHOSPHATASE'	1	0.0375535	2.77563	0.257146	1.80148		8.19192	9.15338	8.64776		7.18758	6.40081	7.98623		8.22522	8.69479	7.20216
249846_at	PDR2	AT5G23630	PI DEFICIENCY RESPONSE 2'	1	0.0329748	1.10175	0.365505	1.04506		9.38953	9.43683	9.27312		9.23755	9.21998	9.22256		9.28393	9.18943	9.39748
250033_at	NCBP	AT5G18110	NCBP (NOVEL CAP-BINDING PROTEIN); RNA BINDING / TRANSLATION INITIATION FACTOR'	1	0.0173005	1.27836	0.525382	1.11036		10.56	10.7794	10.6243		10.1571	10.4285	10.3153		10.4797	10.7663	10.1079
250093_at	---	AT5G17370	Transducin/WD40 repeat-like superfamily protein;	1	0.0130712	1.26029	0.366112	0.822302		6.70155	6.96251	6.94172		6.47739	6.54346	6.58368		6.56212	5.72171	6.47392
250230_at	---	AT5G13900	Bifunctional inhibitor/lipid-transfer protein/seed storage 2S albumin superfamily protein;	1	0.00128645	1.15882	0.347834	1.28537		4.06218	3.97658	4.07126		3.81062	3.82913	3.8323		3.9476	3.77078	4.84022
250239_at	ABCG6	AT5G13580	ATP-BINDING CASSETTE G6'	1	0.0384207	1.2033	0.482933	1.21546		4.05389	3.87932	3.88885		3.55497	3.64135	3.82474		3.60532	3.6303	4.62996
250241_at	---	AT5G13600	Phototropic-responsive NPH3 family protein;	1	0.0496732	1.15993	0.448704	1.06695		4.20126	4.14989	4.25665		4.01444	3.84165	4.10959		3.96786	4.21479	4.06353
250280_at	---	AT5G13230	Tetratricopeptide repeat (TPR)-like superfamily protein	1	0.0495675	1.03092	0.906286	1.00429		4.04603	4.09444	4.0949		4.04603	4.02589	4.03165		3.95886	4.04603	4.11721
250397_at	H3.3	AT5G10980	Histone superfamily protein;	1	0.0238631	1.15209	0.0923895	1.16128		11.9961	12.0891	12.0828		11.7372	11.9017	11.9164		11.9689	12.2375	11.9961
250430_at	---	AT5G10460	Haloacid dehalogenase-like hydrolase (HAD) superfamily protein;	1	0.0341942	1.24367	0.748377	0.918337		9.48072	9.68472	9.51547		9.23646	9.40927	9.09138		9.39608	9.49269	8.47963
250567_at	---	AT5G08090	unknown protein	1	0.04136	1.16709	0.379908	1.11149		4.57663	4.39514	4.30413		4.22408	4.22581	4.15729		4.12826	4.30413	4.63225
250580_at	GDH2	AT5G07440	GDH2 (GLUTAMATE DEHYDROGENASE 2); ATP BINDING / GLUTAMATE DEHYDROGENASE [NAD(P)+]/ GLUTAMATE DEHYDROGENASE/ OXIDOREDUCTASE'	1	0.0479578	1.23726	0.770167	1.06456		13.663	13.8871	13.6891		13.4624	13.2619	13.5935		13.7402	13.8228	13.0255
250596_at	FH19	AT5G07780	FORMIN HOMOLOG 19'	1	0.0384419	1.21923	0.153559	1.30966		4.22071	4.41163	4.41061		4.02529	3.93931	4.22044		4.47577	4.07689	4.79997
250631_at	---	AT5G07430	Pectin lyase-like superfamily protein;	1	0.0157099	1.21673	0.132297	1.10011		3.96216	3.87363	4.00193		3.68859	3.76909	3.53103		3.84782	3.79798	3.75584
250666_at	WRKY26	AT5G07100	WRKY26; TRANSCRIPTION FACTOR'	1	0.0394117	1.40515	0.291564	1.19706		10.4247	10.6792	10.2733		9.70417	10.0421	10.1587		10.2343	10.5002	9.94889
250682_x_at	---	AT5G06630	proline-rich extensin-like family protein;	1	0.0235309	1.16448	0.120941	1.29583		4.58701	4.39332	4.39332		4.28903	4.21377	4.21182		4.44331	4.39332	4.99961
250727_at	---	AT5G06430	Thioredoxin superfamily protein;	1	0.0483256	1.35112	0.492896	1.17916		6.05238	6.26131	5.73429		5.46605	5.71532	5.56415		5.59215	6.39719	5.46946
250742_at	---	AT5G05800	unknown protein	1	0.00532488	1.25556	0.416258	0.8181		7.29958	7.49191	7.33574		7.03955	7.11394	6.98875		7.11394	7.00719	6.15215
250785_at	---	AT5G05510	Mad3/BUB1 homology region 1;	1	0.00096461	1.18873	0.0514401	1.09629		4.41189	4.36761	4.39028		4.20119	4.10082	4.11952		4.31862	4.3133	4.18747
250795_at	---	AT5G05280	Encodes a RING-finger E3 ligase protein that controls anther dehiscence by positively regulating the expression of DAD1	1	0.0391862	1.16951	0.056413	1.13693		4.06934	4.01127	3.94783		3.67317	3.75024	3.92733		3.95969	3.96218	3.9843
250877_at	SDP1	AT5G04040	SDP1 (SUGAR-DEPENDENT1); TRIACYLGLYCEROL LIPASE'	1	0.0422481	1.26584	0.308097	1.17546		10.3861	10.5535	10.4807		9.90673	10.1881	10.3052		10.3406	10.648	10.1111
250903_at	---	AT5G03600	SGNH hydrolase-type esterase superfamily protein;	1	0.00972675	1.1909	0.100345	1.17896		4.49592	4.6161	4.52427		4.36031	4.1945	4.32534		4.49592	4.36889	4.72787
250940_at	---	AT5G03310	SAUR-like auxin-responsive protein family	1	0.0195697	1.34816	0.297048	1.34184		4.51763	4.21219	4.21892		3.92808	3.72998	3.99772		4.08526	4.97283	3.87033
251057_at	---	AT5G01780	2-oxoglutarate-dependent dioxygenase family protein;	1	0.036943	1.18822	0.92741	0.982404		6.66474	6.76694	6.49715		6.40736	6.46265	6.31239		6.60278	6.62127	5.88153
251059_at	CIPK15	AT5G01810	CIPK15 (CBL-INTERACTING PROTEIN KINASE 15); KINASE/ PROTEIN KINASE'	1	0.0401934	1.64023	0.560217	1.20598		10.3174	10.5013	10.1708		9.85143	9.12332	9.87307		10.2869	10.1174	9.25413
251138_at	---	AT5G01160	RING/U-box superfamily protein;	1	0.0156377	1.15848	0.918141	0.985867		8.29865	8.32038	8.4478		8.10769	8.10457	8.21786		8.18906	8.38131	7.79815
251144_at	---	AT5G01210	HXXXD-type acyl-transferase family protein;	1	0.0460553	1.46744	0.516259	1.28377		11.8599	12.1628	11.4956		11.2044	11.4661	11.1878		11.7804	12.3893	10.7698
251191_at	---	AT3G62590	alpha/beta-Hydrolases superfamily protein;	1	0.047528	1.48449	0.103542	1.44507		9.01523	9.3637	8.95748		8.31491	8.41088	8.90071		8.72151	9.37817	9.12025
251258_at	VGDH2	AT3G62170	VGDH2 (VANGUARD 1 HOMOLOG 2); ENZYME INHIBITOR/ PECTINESTERASE'	1	0.0440056	1.31845	0.490879	1.05401		4.8372	4.84359	5.23715		4.62391	4.42863	4.66886		4.53179	4.68619	4.73107
251280_at	---	AT3G61810	Glycosyl hydrolase family 17 protein;	1	0.0380417	1.21594	0.656332	1.05719		4.60243	4.48074	4.61924		4.15894	4.22998	4.46728		4.25063	4.22771	4.61858
251291_at	---	AT3G61900	SAUR-like auxin-responsive protein family ;	1	0.0432829	1.3218	0.379929	1.62921		4.90649	5.3248	4.93022		4.67972	4.52018	4.75408		4.68965	6.72824	4.64861
251428_at	DIN2	AT3G60140	DIN2 (DARK INDUCIBLE 2); CATALYTIC/ CATION BINDING / HYDROLASE, HYDROLYZING O-GLYCOSYL COMPOUNDS'	1	0.0297175	1.26208	0.511672	1.09815		12.9413	13.3059	13.1548		12.7161	12.8575	12.8211		13.0381	13.1666	12.5951
251444_at	MAP2B	AT3G59990	MAP2B (METHIONINE AMINOPEPTIDASE 2B); AMINOPEPTIDASE/ METALLOEXOPEPTIDASE'	1	0.0485933	1.10048	0.578474	1.04379		9.16536	9.20251	9.12266		9.05528	9.09096	8.92988		9.08966	9.23095	8.94102
251448_at	---	AT3G59845	Zinc-binding dehydrogenase family protein;	1	0.0308788	1.34331	0.102046	1.14741		5.39083	5.71711	5.38527		4.93986	5.25994	5.01604		5.24137	5.29781	5.27178
251560_at	SPL15	AT3G57920	SPL15 (SQUAMOSA PROMOTER BINDING PROTEIN-LIKE 15); DNA BINDING / TRANSCRIPTION FACTOR'	1	0.0161777	1.16147	0.3593	1.04106		4.22617	4.12572	4.16076		4.0594	3.92381	3.88157		3.99501	4.02197	4.02197
251590_at	AGP23	AT3G57690	AGP23 (ARABINOGALACTAN-PROTEIN 23)'	1	0.0300043	1.25859	0.256821	1.08395		7.53012	7.45785	7.70681		7.27368	7.35635	7.06933		7.34946	7.37848	7.3203
251594_at	---	AT3G57630	exostosin family protein	1	0.0409761	1.08576	0.242918	1.29954		7.5877	7.56756	7.70548		7.48197	7.50689	7.51579		8.00377	7.35616	8.27872
251632_at	---	AT3G57440	unknown protein	1	0.0358119	1.1415	0.0877046	1.10712		4.32614	4.34578	4.20105		4.06607	4.20105	4.03305		4.20105	4.20105	4.33849
251642_at	ATSIP2	AT3G57520	ATSIP2 (ARABIDOPSIS THALIANA SEED IMBIBITION 2); HYDROLASE, HYDROLYZING O-GLYCOSYL COMPOUNDS'	1	0.00839995	1.50347	0.37616	1.2862		12.5878	12.9812	12.6015		12.1569	12.215	12.0337		12.6589	13.0059	11.8302
251723_at	---	AT3G56230	BTB/POZ domain-containing protein;	1	0.0493387	1.07095	0.0696752	1.06858		4.25749	4.36486	4.25639		4.17361	4.22243	4.18604		4.25639	4.24525	4.36753
251766_at	---	AT3G55910	unknown protein	1	0.0344523	1.97026	0.210507	1.71852		7.06993	7.34797	7.0798		6.23829	5.58316	6.7411		7.03588	6.24028	7.6299
251813_at	TON1A	AT3G55000	TON1A (TONNEAU 1)'	1	0.0391071	1.19195	0.332279	1.09114		8.24621	8.44887	8.37362		8.02223	8.0403	8.24621		8.31105	8.31624	8.05894
251818_at	ATVPS33	AT3G54860	VACUOLAR PROTEIN SORTING PROTEIN, PUTATIVE'	1	0.0116474	1.07422	0.519621	0.974108		8.54484	8.54405	8.53327		8.38445	8.46335	8.46451		8.47095	8.32081	8.40701
251843_x_at	ATHRGP1	AT3G54590	ATHRGP1 (HYDROXYPROLINE-RICH GLYCOPROTEIN); STRUCTURAL CONSTITUENT OF CELL WALL'	1	0.043088	1.15192	0.180155	1.35804		5.66523	5.62664	5.62664		5.416	5.31473	5.57568		5.62664	5.60101	6.40333
251964_at	---	AT3G53370	S1FA-like DNA-binding protein;	1	0.0118321	1.24817	0.353668	1.18202		6.93991	6.97467	6.96569		6.7405	6.47656	6.70377		6.84271	7.25873	6.54316
251990_at	---	AT3G53320	unknown protein	1	0.0274004	1.11593	0.0728911	1.08083		4.9148	4.78666	4.81706		4.73192	4.61344	4.69843		4.73192	4.79582	4.85247
251998_at	UPL7	AT3G53090	UPL7; UBIQUITIN-PROTEIN LIGASE'	1	0.0475335	1.23466	0.512848	1.12948		7.37371	7.41412	7.10008		6.90728	6.94871	7.1196		7.1196	6.80723	7.57574
252054_at	OFP18	AT3G52540	OFP18 (OVATE FAMILY PROTEIN 18)'	1	0.0366147	1.31052	0.180315	1.29552		4.27264	4.41437	3.95729		3.85294	3.8756	3.74534		3.99163	4.6543	3.94854
252095_at	---	AT3G51000	alpha/beta-Hydrolases superfamily protein;	1	0.0459231	1.2551	0.577886	1.14434		11.2349	11.38	11.3221		10.7645	11.1719	11.0172		11.0688	11.7101	10.7582
252106_at	ATGLR3.6	AT3G51480	ATGLR3.6 (GLUTAMATE RECEPTOR 3.6); INTRACELLULAR LIGAND-GATED ION CHANNEL'	1	0.0432384	1.21986	0.254675	1.06771		4.65063	4.91383	4.63696		4.32668	4.51052	4.5041		4.59787	4.47385	4.55315
252109_at	---	AT3G51540	unknown protein	1	0.0313063	1.68329	0.378348	1.28296		6.95233	7.3486	7.38889		6.23427	6.28737	6.91433		6.91433	7.27141	6.32865
252128_at	MNP	AT3G50870	MNP (MONOPOLE); TRANSCRIPTION FACTOR'	1	0.0197659	1.13815	0.389838	1.03836		4.3995	4.43418	4.49926		4.2015	4.35244	4.21894		4.2633	4.35244	4.32008
252160_at	---	AT3G50570	hydroxyproline-rich glycopr	1	0.0253691	1.05696	0.729878	0.983741		4.68883	4.77824	4.73306		4.65153	4.65441	4.65441		4.74404	4.54208	4.60329
252163_at	---	AT3G50610	unknown protein	1	0.0237041	1.15036	0.127911	1.12365		3.85896	3.93096	3.72824		3.67312	3.64698	3.59181		3.74467	3.69496	3.97684
252198_x_at	---	AT3G50250	unknown protein	1	0.00749264	1.24152	0.312398	1.22439		6.99858	7.00532	6.89411		6.56232	6.62626	6.77312		6.86198	6.58009	7.39581
252258_at	---	AT3G49450	F-box and associated interaction domains-containing protein;	1	0.0421063	1.12075	0.12886	1.08518		3.65865	3.69042	3.58714		3.56509	3.49652	3.38121		3.56509	3.56509	3.66643
252286_at	---	AT3G49070	unknown protein	1	0.0330101	1.147	0.0983886	1.12043		3.97818	4.03638	4.17887		3.84661	3.81788	3.93534		3.92405	4.00071	4.16721
252609_at	---	AT3G45110	unknown protein	1	0.0309545	1.17246	0.155959	1.06083		4.02037	3.90136	3.77054		3.6057	3.68781	3.71014		3.75425	3.6865	3.81849
252610_x_at	---	AT3G45120	unknown protein	1	0.00273551	1.2418	0.540891	1.11581		5.37571	5.39001	5.24906		4.98765	5.00209	5.08773		5.61415	5.06593	4.87165
252611_at	LAS1	AT3G45130	LAS1; LANOSTEROL SYNTHASE'	1	0.0133266	1.37245	0.39825	1.19371		9.6217	9.77388	9.49944		9.07193	9.09082	9.36201		9.64206	9.70172	8.94736
252630_at	---	AT3G44980	unknown protein	1	0.0142525	1.1131	0.390017	1.03265		3.8897	3.91811	4.0072		3.75411	3.8296	3.76754		3.8897	3.84685	3.75375
252651_at	---	AT3G44700	unknown protein	1	0.0264014	1.18286	0.11241	1.13847		4.11106	4.22708	4.16849		4.05673	3.80871	3.91436		4.04499	4.05673	4.23937
252719_at	---	AT3G43950	Protein kinase superfamily protein;	1	0.0288116	1.04923	0.338915	1.04159		3.76712	3.73614	3.74545		3.63742	3.70281	3.70047		3.68252	3.69974	3.83481
252733_at	---	AT3G43120	SAUR-like auxin-responsive protein family ;	1	0.0351253	1.06758	0.773486	1.00918		3.76126	3.65865	3.73792		3.64622	3.60118	3.62739		3.65865	3.69113	3.56455
252814_at	---	AT3G42530	similar to Ulp1 protease family protein	1	0.0204078	1.06894	0.444471	0.99068		3.84459	3.90136	3.80192		3.7596	3.74547	3.75425		3.75425	3.71028	3.75425
252820_at	AHA8	AT3G42640	AHA8 (ARABIDOPSIS H(+)-ATPASE 8); ATPASE'	1	0.0292082	1.23075	0.229187	0.806894		7.34114	7.32241	7.51771		7.10827	6.94977	7.22461		7.17549	6.50052	6.678
252856_at	---	AT4G39690	unknown protein	1	0.00954588	1.29249	0.0903599	1.10434		8.21155	8.31835	8.07089		7.92327	7.83676	7.73029		8.04775	7.91913	7.95301
252896_at	CYP96A9	AT4G39480	CYP96A9 (CYTOCHROME P450 96 A9); ELECTRON CARRIER/ HEME BINDING / IRON ION BINDING / MONOOXYGENASE/ OXYGEN BINDING'	1	0.00791594	1.21276	0.434271	1.15172		4.55073	4.39321	4.43936		4.16873	4.1127	4.26697		4.15276	4.82584	4.18117
252897_at	CYP96A9	AT4G39490	CYP96A9 (CYTOCHROME P450 96 A9); ELECTRON CARRIER/ HEME BINDING / IRON ION BINDING / MONOOXYGENASE/ OXYGEN BINDING'	1	0.0370787	1.08611	0.669141	1.03801		4.06838	4.00937	4.12836		3.89862	3.96471	3.98528		3.98528	3.82836	4.19643
252962_at	---	AT4G38780	Pre-mRNA-processing-splicing factor;	1	0.0376573	1.24632	0.220932	1.10418		4.30413	4.153	4.41687		3.977	3.82195	4.12203		4.14576	4.02542	4.17874
253066_at	ACS8	AT4G37770	ACS8; 1-AMINOCYCLOPROPANE-1-CARBOXYLATE SYNTHASE'	1	0.00603818	1.79864	0.911394	0.967482		10.4516	10.5244	10.3606		9.77964	9.24232	9.77386		10.1018	8.9537	9.59721
253071_at	---	AT4G37880	LisH/CRA/RING-U-box domains-containing protein;	1	0.03691	1.15649	0.0557136	1.18926		9.60669	9.70406	9.76772		9.40856	9.43944	9.60121		9.7048	9.60669	9.8879
253212_s_at	XDH1	AT4G34890	XDH1 (XANTHINE DEHYDROGENASE 1); XANTHINE DEHYDROGENASE'	1	0.030338	1.32422	0.0742087	1.18931		9.27834	9.54715	9.32066		8.75894	9.05536	9.11641		9.21318	9.21318	9.25474
253235_at	HDR	AT4G34350	HDR (4-HYDROXY-3-METHYLBUT-2-ENYL DIPHOSPHATE REDUCTASE); 4-HYDROXY-3-METHYLBUT-2-EN-1-YL DIPHOSPHATE REDUCTASE/ 4-HYDROXY-3-METHYLBUT-2-EN-1-YL DIPHOSPHATE SYNTHASE'	1	0.0144722	1.19763	0.386266	1.1084		11.3203	11.2774	11.099		10.9401	10.9594	11.0167		11.3246	11.1987	10.8383
253409_at	---	AT4G32960	---'	1	0.0437539	1.49081	0.139955	1.39799		8.89415	9.26662	8.69636		8.46104	8.10183	8.566		8.69636	9.31187	8.57069
253502_at	CYP82C4	AT4G31940	CYP82C4; ELECTRON CARRIER/ HEME BINDING / IRON ION BINDING / MONOOXYGENASE/ OXYGEN BINDING'	1	0.0172059	1.09344	0.811452	0.991843		3.72381	3.77178	3.7013		3.65306	3.54723	3.60999		3.65306	3.55646	3.56531
253653_at	---	AT4G30050	unknown protein	1	0.0151394	1.17705	0.158875	1.12734		3.88257	3.90409	3.74828		3.54863	3.69431	3.58649		3.96492	3.67523	3.70805
253774_at	ANAC074	AT4G28530	ANAC074 (ARABIDOPSIS NAC DOMAIN CONTAINING PROTEIN 74); TRANSCRIPTION FACTOR'	1	0.020192	1.63378	0.110582	1.15168		4.74817	4.71367	5.31527		4.04457	4.29103	4.31688		4.38819	4.34467	4.53085
253805_at	---	AT4G28260	unknown protein	1	0.00514254	1.22313	0.094132	1.20553		9.37756	9.49737	9.48342		9.13668	9.09593	9.25398		9.44299	9.63476	9.21785
253852_at	ATDGK6	AT4G28120	diacylglycerol kinase 6 (DGK6)	1	0.0440339	1.16722	0.140466	1.12593		3.99451	4.09826	4.0072		3.67038	3.94062	3.81975		3.94264	3.91247	4.08899
253908_at	WES1	AT4G27260	WES1; INDOLE-3-ACETIC ACID AMIDO SYNTHETASE'	1	0.0297727	1.57069	0.458951	1.31583		11.2206	11.7048	11.3946		10.5233	11.105	10.7375		11.0988	11.9664	10.4885
254001_at	MIOX4	AT4G26260	MIOX4; INOSITOL OXYGENASE'	1	0.0365727	2.36738	0.199034	1.9572		9.23872	10.658	9.60933		8.74911	8.30296	8.72409		9.65161	10.577	8.45395
254057_at	---	AT4G25170	Uncharacterised conserved protein (UCP012943);	1	0.0144741	1.15339	0.287632	1.11732		10.9196	10.9196	11.038		10.7214	10.7045	10.8339		11.0764	10.988	10.6754
254205_at	---	AT4G24170	ATP binding microtubule motor family protein	1	0.00215374	1.12836	0.133062	1.04645		3.67682	3.60768	3.66093		3.44339	3.51028	3.46908		3.49711	3.59731	3.52483
254285_at	---	AT4G22940	Protein kinase superfamily protein;	1	0.0269935	1.08142	0.509665	1.03418		3.80045	3.78153	3.84371		3.68391	3.64645	3.75654		3.78153	3.63606	3.81477
254309_s_at	---	AT4G22420	Ubiquitin-specific protease family C19-related protein;	1	0.0168425	1.22016	0.0836689	1.17554		4.08248	4.26832	4.14913		3.75993	3.91337	3.96544		4.1725	3.93905	4.22716
254312_s_at	---	AT4G22450	unknown protein	1	0.0418659	1.09013	0.423816	1.02178		4.52474	4.39466	4.41368		4.32635	4.35612	4.27712		4.35093	4.30893	4.393
254397_at	GA3OX3	AT4G21690	GA3OX3 (GIBBERELLIN 3-OXIDASE 3); IRON ION BINDING / OXIDOREDUCTASE'	1	0.00423964	1.13962	0.536902	1.04264		4.43607	4.34336	4.42869		4.17361	4.25072	4.21813		4.1275	4.28594	4.40973
254597_at	ATS40-3	AT4G18980	ATS40-3'	1	0.0167439	1.48359	0.232564	1.83133		6.90246	7.31426	6.95006		6.29631	6.54264	6.62055		6.6344	8.57071	6.87305
254615_at	RLI2	AT4G19210	ATRLI2; TRANSPORTER'	1	0.019178	1.08873	0.596818	1.03738		10.3806	10.3942	10.4747		10.3039	10.325	10.2526		10.3748	10.477	10.1885
254657_s_at	PUP10	AT4G18210	PURINE PERMEASE 10'	1	0.0358234	1.28441	0.962557	0.99281		8.64267	8.87446	8.68148		8.16237	8.43064	8.52228		8.31916	8.10444	8.66047
254661_at	---	AT4G18260	Cytochrome b561/ferric reductase transmembrane protein family;	1	0.0481251	1.35585	0.572072	1.08741		6.34809	6.35618	6.37445		5.79971	5.70356	6.25786		6.12116	5.89355	6.10912
254801_at	XTH1	AT4G13080	XYLOGLUCAN ENDOTRANSGLUCOSYLASE/HYDROLASE 1'	1	0.00300883	1.07662	0.528736	1.04423		3.94955	3.99483	3.93857		3.85246	3.84142	3.86955		3.98794	3.74643	4.01639
254883_at	HAP2	AT4G11720	HAP2 (HAPLESS 2)'	1	0.0421074	1.18924	0.504482	1.05015		3.8759	3.89427	3.76884		3.59364	3.74539	3.44986		3.63866	3.73319	3.62885
254942_at	---	AT4G10880	unknown protein	1	0.0234074	1.10636	0.073432	1.0982		3.90462	3.76505	3.80678		3.66292	3.71965	3.65643		3.75065	3.7665	3.92727
255042_at	---	AT4G09630	unknown protein	1	0.00704665	1.22433	0.535467	1.0615		7.95748	8.06123	8.02567		7.62672	7.71156	7.83012		7.83012	7.61692	7.97965
255137_at	---	AT4G08370	Proline-rich extensin-like family protein	1	0.0215735	1.08543	0.713905	1.01408		3.77792	3.69684	3.75913		3.57259	3.65345	3.65306		3.57241	3.65898	3.70821
255198_at	---	AT4G07460	unknown protein	1	0.0378809	1.07222	0.290744	0.968034		4.02494	3.90988	3.93798		3.84295	3.88094	3.84709		3.78407	3.76536	3.88094
255369_at	ISU3	AT4G04080	ISU3 (ISCU-LIKE 3); STRUCTURAL MOLECULE'	1	0.0286698	1.25537	0.183296	1.18512		4.29154	3.99317	4.23298		3.9616	3.81883	3.75293		3.9101	3.99207	4.36629
255377_at	---	AT4G03500	Ankyrin repeat family protein;	1	0.0178719	1.13874	0.0790122	1.22858		4.55861	4.55904	4.52951		4.29259	4.46721	4.32505		4.48529	4.59236	4.89818
255408_at	---	AT4G03490	Ankyrin repeat family protein;	1	0.0437589	1.16321	0.159645	1.2208		4.95462	5.03624	4.862		4.76599	4.60632	4.82623		4.88746	4.84304	5.33151
255413_at	---	AT4G03140	NAD(P)-binding Rossmann-fold superfamily protein;	1	0.00449822	1.34412	0.232064	1.24771		7.00182	7.21036	7.10372		6.56947	6.77817	6.68827		6.97853	7.38364	6.63157
255490_at	---	AT4G02660	Beige/BEACH domain ;WD domain, G-beta repeat protein;	1	0.0223946	1.11818	0.11741	1.19494		3.9848	3.9839	3.9839		3.72478	3.88953	3.85484		4.29103	3.86356	4.08536
255543_at	---	AT4G01870	tolB protein-related;	1	0.00347661	1.16184	0.451296	1.12025		12.635	12.5324	12.5538		12.3684	12.3948	12.3088		12.5048	12.8508	12.2079
255545_at	---	AT4G01890	Pectin lyase-like superfamily protein	1	0.0307704	1.22577	0.0723119	1.11289		3.93083	4.13652	3.82134		3.74887	3.62235	3.63639		3.82959	3.72534	3.9156
255553_at	---	AT4G01960	unknown protein	1	0.0184134	1.15691	0.503007	1.08123		8.50169	8.33241	8.45888		8.17072	8.20322	8.28822		8.27212	8.60308	8.125
255601_at	---	AT4G01030	pentatricopeptide (PPR) repeat-containing protein	1	0.00710048	1.27395	0.27814	0.922387		4.74963	4.7646	4.52369		4.34578	4.29844	4.34578		4.34578	4.25327	4.04128
255658_at	TRM9	AT4G00770	TON1 RECRUITING MOTIF 9'	1	0.0321201	1.22456	0.0888183	1.16938		4.03293	4.08631	3.9085		3.80562	3.54343	3.8019		3.94993	4.0453	3.83295
255702_at	XSP1	AT4G00230	XSP1 (XYLEM SERINE PEPTIDASE 1); IDENTICAL PROTEIN BINDING / SERINE-TYPE ENDOPEPTIDASE'	1	0.0390281	1.15013	0.252369	1.09316		5.48112	5.58372	5.61345		5.28132	5.31046	5.48112		5.57881	5.53477	5.34481
255712_at	---	AT4G00280	Leucine-rich repeat transmembrane protein kinase protein	1	0.0225583	1.12091	0.453652	1.01576		3.65817	3.80705	3.67044		3.51299	3.54984	3.57881		3.55931	3.6042	3.54582
255804_at	---	AT4G10220	unknown protein	1	0.0343762	1.10614	0.204469	1.03763		3.7737	3.84042	3.90449		3.62778	3.70644	3.7478		3.74629	3.7478	3.7478
255892_at	---	AT1G17910	Wall-associated kinase family protein;	1	0.00424993	1.24757	0.0926619	1.11169		4.08063	4.17207	4.21195		3.76579	3.93157	3.80993		3.94904	3.92213	4.09437
256061_at	---	AT1G07040	unknown protein	1	0.0202751	1.43053	0.243357	1.30687		11.9149	12.0872	11.968		11.2	11.7055	11.515		11.7549	12.3138	11.5101
256142_at	AMSH1	AT1G48790	ASSOCIATED MOLECULE WITH THE SH3 DOMAIN OF STAM 1'	1	0.040255	1.18154	0.226677	1.12212		10.2903	10.3936	10.1683		9.97293	9.99269	10.1646		10.062	10.397	10.1699
256300_at	NAP	AT1G69490	NAP (NAC-LIKE, ACTIVATED BY AP3/PI); TRANSCRIPTION FACTOR'	1	0.0187587	1.70816	0.0607312	1.76211		11.523	11.8075	11.15		10.5828	10.9712	10.6093		11.337	12.1598	11.1183
256337_at	---	AT1G72060	serine-type endopeptidase inhibitors;	1	0.0379337	1.34291	0.665931	1.13724		11.6629	11.9284	11.78		11.1333	11.5999	11.3621		11.9109	11.8893	10.8517
256340_at	---	AT1G72070	Chaperone DnaJ-domain superfamily protein;	1	0.0455569	1.71656	0.395439	1.29181		6.54574	6.91247	6.81638		5.76861	5.63783	6.5296		6.32726	6.78925	5.92771
256391_at	---	AT3G06090	unknown protein	1	0.0475356	1.17188	0.0915267	1.07664		4.197	4.3416	4.06421		3.99687	4.02289	3.89659		4.03027	4.14147	4.06421
256394_at	SAC3B	AT3G06290	YEAST SAC3 HOMOLOG B'	1	0.00308578	1.2018	0.252711	0.827284		5.84241	5.79493	5.72069		5.55304	5.45638	5.55304		5.55304	4.87115	5.31763
256408_at	---	AT1G66610	TRAF-like superfamily protein;	1	0.0440008	1.12509	0.145605	1.11363		4.18471	4.26104	4.28382		3.9956	4.18471	4.03917		4.18471	4.14136	4.35922
256421_at	---	AT1G33500	unknown protein	1	0.030792	1.05911	0.590206	1.00611		3.54052	3.59647	3.6259		3.47795	3.5182	3.5182		3.5182	3.5182	3.5043
256456_at	---	AT1G75180	Erythronate-4-phosphate dehydrogenase family protein;	1	0.0146408	1.30119	0.553096	1.16763		8.54175	8.47369	8.508		7.93871	8.29293	8.15231		8.55784	8.75736	7.73951
256471_at	---	AT1G42580	similar to DNA binding	1	0.0398504	1.06549	0.930944	0.995388		3.39853	3.46516	3.48681		3.39853	3.32793	3.34947		3.22376	3.42524	3.40693
256520_at	CYP96A14P	AT1G66030	CYP96A14P; ELECTRON CARRIER/ HEME BINDING / IRON ION BINDING / MONOOXYGENASE'	1	0.00835501	1.12508	0.381715	1.05897		4.09196	4.14594	4.06455		3.99207	3.88176	3.91851		3.99207	3.89628	4.15199
256539_at	---	AT3G32910	unknown protein	1	0.00790515	1.14372	0.546159	1.03802		3.84771	3.70289	3.74615		3.54537	3.57623	3.59395		3.54521	3.55382	3.77802
256548_at	SWEET2	AT3G14770	Nodulin MtN3 family protein;	1	0.0472147	1.7714	0.0961126	1.8025		10.9065	11.7645	11.3071		10.0996	10.6611	10.7427		11.0913	12.0589	10.9032
256581_at	---	AT3G28830	unknown protein	1	0.0127599	1.15408	0.452859	1.10516		4.31069	4.2261	4.28761		4.07194	4.15052	3.98173		4.15791	3.9693	4.50975
256588_at	---	AT3G28790	unknown protein	1	0.00464657	1.45127	0.192881	1.0681		4.46033	4.23587	4.57191		3.97295	3.86243	3.82077		4.05654	3.91749	3.96726
256727_at	---	AT3G52240	unknown protein	1	0.0378283	1.25742	0.451078	1.09355		9.172	9.39896	9.39336		8.85415	8.94677	9.172		9.34292	9.0455	8.97156
256734_at	RIK	AT3G29390	RIK (RS2-INTERACTING KH PROTEIN); RNA BINDING'	1	0.0359435	1.29361	0.635692	1.13878		7.2686	7.42143	7.17772		6.69894	6.97941	7.07519		7.59672	6.48751	7.23179
256808_at	ALY3	AT3G21430	DNA BINDING'	1	0.0303451	1.18791	0.862294	1.03464		7.77686	7.80837	7.7392		7.60091	7.36167	7.61656		7.75617	7.11035	7.86002
256820_at	FHY3	AT3G22170	FHY3 (FAR-RED ELONGATED HYPOCOTYLS 3); TRANSCRIPTION ACTIVATOR/ TRANSCRIPTION FACTOR'	1	0.0406066	1.17032	0.421581	1.05794		8.73257	9.01306	8.8117		8.6433	8.62882	8.6045		8.84169	8.54613	8.73257
256928_at	PHP	AT3G22590	PLANT HOMOLOGOUS TO PARAFIBROMIN'	1	0.0238136	1.09933	0.952547	1.00548		7.50631	7.53409	7.41389		7.31216	7.39251	7.33976		7.58046	7.27091	7.21671
256945_at	---	AT3G19020	Leucine-rich repeat (LRR) family protein;	1	0.0495589	1.09745	0.219692	1.04303		3.7661	3.64836	3.70846		3.52813	3.53831	3.654		3.64646	3.61349	3.64282
256975_at	---	AT3G21000	Gag-Pol-related retrotransposon family protein;	1	0.02007	1.13636	0.741467	1.0162		4.03909	3.95652	4.01635		3.86926	3.86926	3.72019		3.77379	3.85811	3.89636
256995_at	---	AT3G25840	Protein kinase superfamily protein;	1	0.0162046	1.17922	0.817648	1.05598		8.18594	8.1553	8.15038		8.05448	7.89162	7.83204		8.26192	7.42202	8.32995
257031_at	FUT11	AT3G19280	FUT11 (FUCOSYLTRANSFERASE 11); 4-GALACTOSYL-N-ACETYLGLUCOSAMINIDE 3-ALPHA-L-FUCOSYLTRANSFERASE/ FUCOSYLTRANSFERASE/ TRANSFERASE, TRANSFERRING GLYCOSYL GROUPS'	1	0.0317512	1.061	0.130305	1.25975		5.31362	5.31102	5.28714		5.21467	5.26942	5.1714		5.41023	5.90473	5.33993
257058_at	COX17	AT3G15352	ATCOX17; COPPER CHAPERONE'	1	0.0214791	1.25133	0.0655415	1.15569		7.2424	7.38925	7.36266		6.88453	6.95979	7.1796		7.20573	7.23871	7.20573
257067_at	CYP77A5P	AT3G18270	CYP77A5P; CATALYTIC'	1	0.0397662	1.1889	0.301993	1.10386		7.99932	8.03927	8.01239		7.85806	7.58467	7.85936		7.76915	7.93813	8.02248
257109_s_at	---	AT3G30500	unknown protein	1	0.0228929	1.07755	0.213877	1.04015		4.13315	4.03798	4.03174		3.97246	3.96181	3.94533		3.98688	3.97173	4.09135
257127_at	TTN9	AT3G20070	TTN9 (TITAN9)'	1	0.0290338	1.17345	0.740804	0.981571		4.82775	4.83023	4.63456		4.45776	4.60632	4.5362		4.42176	4.48421	4.61381
257263_at	---	AT3G22070	proline-rich family protein;	1	0.0441827	1.26479	0.212423	1.19824		5.20153	5.16746	5.53741		5.04505	4.86783	4.97682		5.20855	5.52284	4.94103
257315_at	ERD5	AT3G30775	ERD5 (EARLY RESPONSIVE TO DEHYDRATION 5); PROLINE DEHYDROGENASE'	1	0.0431499	1.2447	0.85356	1.05509		12.8786	13.1567	12.8427		12.6207	12.7679	12.5421		13.0658	13.0992	11.9977
257384_at	---	AT2G15110	unknown protein	1	0.0115741	1.17343	0.0662245	1.11235		4.59354	4.61052	4.70364		4.50269	4.36097	4.35184		4.49738	4.53446	4.64449
257566_x_at	---	AT3G29610	unknown protein	1	0.0421433	1.09194	0.818384	1.01124		3.57639	3.74075	3.64906		3.52526	3.53453	3.52576		3.63193	3.42562	3.57639
257576_at	---	AT3G28280	F-box family protein-related	1	0.0493019	1.15981	0.102447	1.05025		4.04039	3.78282	4.02254		3.70967	3.74449	3.74993		3.76375	3.78282	3.86972
257626_s_at	---	AT3G26240	Cysteine/Histidine-rich C1 domain family protein;	1	0.0433999	1.11442	0.51067	1.09058		5.73742	5.8552	5.82627		5.63772	5.73742	5.57486		5.61401	6.09054	5.62073
257776_at	---	AT3G29190	Terpenoid cyclases/Protein prenyltransferases superfamily protein;	1	0.0118043	1.13878	0.245447	1.07758		4.3863	4.43556	4.29942		4.15068	4.1663	4.24183		4.28882	4.16983	4.42354
257854_at	HAC5	AT3G12980	HAC5; H3/H4 HISTONE ACETYLTRANSFERASE/ HISTONE ACETYLTRANSFERASE'	1	0.0408233	1.18064	0.833647	0.973884		8.8886	9.0765	8.93777		8.68876	8.63299	8.86241		8.8758	8.40643	8.7874
257986_at	AGP40	AT3G20865	AGP40 (ARABINOGALACTAN-PROTEIN 40)'	1	0.0311935	1.37065	0.153481	1.15205		4.88306	4.53279	4.90533		4.31942	4.49151	4.14565		4.52198	4.41452	4.63269
257990_at	BHLH121	AT3G19860	BASIC HELIX-LOOP-HELIX 121'	1	0.0106203	1.58584	0.12697	1.30252		9.32527	9.49633	9.25999		8.46014	8.6444	8.98131		9.16684	9.2518	8.81114
258005_at	---	AT3G19390	Granulin repeat cysteine protease family protein;	1	0.0414191	1.66733	0.891048	1.07319		10.4614	10.9944	10.8039		9.59507	10.0774	10.3746		10.4274	10.9886	8.93663
258098_at	KINESIN-12B	AT3G23670	KINESIN-12B; MICROTUBULE MOTOR/ PLUS-END-DIRECTED MICROTUBULE MOTOR'	1	0.0353357	1.09758	0.962171	0.998007		3.7706	3.86863	3.87568		3.63937	3.75469	3.71787		3.6536	3.7826	3.66709
258171_at	---	AT3G21610	Acid phosphatase/vanadium-dependent haloperoxidase-related protein;	1	0.0383211	1.28366	0.0954093	1.33354		9.27081	9.56786	9.5466		8.99016	9.03363	9.28069		9.15966	9.70639	9.6842
258383_at	---	AT3G15440	RING/U-box superfamily protein	1	0.0169375	1.45099	0.839423	0.88217		8.08945	8.35866	8.34692		7.4787	7.89013	7.81509		7.97267	8.6256	6.04304
258523_at	---	AT3G06830	Plant invertase/pectin methylesterase inhibitor superfamily	1	0.0277528	1.03087	0.309003	1.01243		3.96745	4.00462	3.97173		3.95285	3.93635	3.92301		3.96745	3.93078	3.96745
258567_at	ATAPY1	AT3G04080	ATAPY1 (APYRASE 1); ATPASE/ CALMODULIN BINDING / NUCLEOTIDE DIPHOSPHATASE'	1	0.0295755	1.17043	0.0813955	1.26615		7.63217	7.71697	7.65557		7.31396	7.56574	7.44387		7.6173	8.05577	7.67185
258571_at	ANAC048	AT3G04420	ANAC048 (ARABIDOPSIS NAC DOMAIN CONTAINING PROTEIN 48); TRANSCRIPTION FACTOR'	1	0.043419	1.16205	0.202433	1.1877		5.07459	5.20627	4.94216		4.83805	4.8182	4.91676		5.4246	4.9766	4.91632
258603_at	ATHSFA1E	AT3G02990	ATHSFA1E; DNA BINDING / TRANSCRIPTION FACTOR'	1	0.00761245	1.18013	0.594346	0.976776		5.03993	5.20282	5.07156		4.8416	4.84226	4.91359		4.90764	4.73746	4.85066
258611_at	---	AT3G02860	zinc ion binding;	1	0.00682787	1.20883	0.560307	1.03693		6.96653	6.81508	6.97992		6.58332	6.68022	6.67715		6.65114	6.60676	6.83974
258629_at	SKOR	AT3G02850	SKOR; CYCLIC NUCLEOTIDE BINDING / INWARD RECTIFIER POTASSIUM CHANNEL/ OUTWARD RECTIFIER POTASSIUM CHANNEL'	1	0.0231849	1.10369	0.552549	1.04141		4.09153	4.20176	4.15442		4.06727	3.96211	3.99132		3.91891	4.08378	4.19364
258648_at	---	AT3G07900	O-fucosyltransferase family protein;	1	0.0469892	1.10525	0.307044	1.05786		3.84576	3.97951	3.9454		3.71107	3.84576	3.78071		3.87689	3.75688	3.9472
258779_at	---	AT3G11870	Endoribonuclease/protein kinase IRE1-like;	1	0.024997	1.12869	0.647838	1.04079		4.49125	4.44469	4.34495		4.32327	4.20637	4.22731		4.23819	4.5155	4.17631
258808_at	---	AT3G04050	Pyruvate kinase family protein;	1	0.0382469	1.13867	0.0580548	1.091		4.4629	4.51479	4.34495		4.22239	4.34495	4.19324		4.37028	4.34495	4.42231
258809_at	ANAC047	AT3G04070	ANAC047 (ARABIDOPSIS NAC DOMAIN CONTAINING PROTEIN 47); TRANSCRIPTION FACTOR'	1	0.0171648	1.22604	0.0954077	1.1622		12.6573	12.5829	12.4653		12.1603	12.2835	12.3797		12.5419	12.6032	12.329
258888_at	---	AT3G05620	Plant invertase/pectin methylesterase inhibitor superfamily;	1	0.00451475	1.11846	0.017483	0.910917		4.9654	4.98787	4.94031		4.83231	4.74443	4.83231		4.65476	4.63149	4.71897
258911_at	---	AT3G06470	GNS1/SUR4 membrane protein family;	1	0.0259463	1.25253	0.410711	1.19887		8.96769	9.2323	9.05988		8.70122	8.90478	8.67935		8.6159	9.51775	8.93671
258925_at	SPD1	AT3G10420	SEEDLING PLASTID DEVELOPMENT 1'	1	0.0319175	1.38464	0.0507473	1.76416		9.82109	10.3623	9.97172		9.58373	9.54244	9.62043		9.78879	10.5242	10.8905
259044_at	---	AT3G03430	Calcium-binding EF-hand family protein;	1	0.0371148	1.1583	0.216192	1.0986		4.02377	3.90128	3.88264		3.82874	3.6116	3.73135		3.82874	3.76085	3.98908
259063_at	---	AT3G07450	Bifunctional inhibitor/lipid-transfer protein/seed storage 2S albumin superfamily protein;	1	0.0453931	1.0616	0.462138	1.03736		3.86863	3.94564	3.95326		3.86863	3.8029	3.83729		4.00222	3.86276	3.80258
259081_at	NHX2	AT3G05030	NHX2 (SODIUM HYDROGEN EXCHANGER 2); SODIUM ION TRANSMEMBRANE TRANSPORTER/ SODIUM:HYDROGEN ANTIPORTER'	1	0.0178626	1.40986	0.0737032	1.1836		7.44844	7.83428	7.38022		7.0725	7.09861	7.00517		7.29346	7.48665	7.12571
259226_at	---	AT3G07700	Protein kinase superfamily protein	1	0.00228516	1.10486	0.094758	1.14839		10.9183	10.9563	10.9137		10.7707	10.8247	10.7613		10.8953	10.8872	11.1731
259304_at	ERCC1	AT3G05210	ERCC1; 5''-FLAP ENDONUCLEASE'	1	0.0134815	1.23985	0.139134	1.1084		8.39652	8.53026	8.42642		8.05487	8.28632	8.08151		8.22826	8.35866	8.2812
259390_at	---	AT1G06340	Plant Tudor-like protein;	1	0.0322484	1.15963	0.12623	1.21508		4.5132	4.70474	4.5132		4.43407	4.3037	4.35236		4.38693	4.65807	4.88829
259454_at	---	AT1G44050	Cysteine/Histidine-rich C1 domain family protein;	1	0.0165481	1.11314	0.0845516	1.06647		3.7517	3.77826	3.79508		3.57572	3.70477	3.58065		3.70477	3.73012	3.70477
259471_at	---	AT1G19040	NAC (No Apical Meristem) domain transcriptional regulator superfamily protein;	1	0.0252435	1.17667	0.0991902	1.17201		3.67459	3.76007	3.76333		3.58423	3.55018	3.35943		3.85308	3.55899	3.76875
259480_at	---	AT1G19010	unknown protein	1	0.0401631	1.39026	0.220096	1.21902		6.81615	6.92255	7.08603		6.34327	6.27665	6.77874		6.64339	6.62654	6.9859
259517_at	CAT1	AT1G20630	CAT1 (CATALASE 1); CATALASE'	1	0.028792	1.46821	0.0578689	1.41323		10.8604	11.0687	11.0067		10.1417	10.3856	10.7464		10.8067	11.1359	10.8281
259596_at	GH3.17	AT1G28130	GH3.17; INDOLE-3-ACETIC ACID AMIDO SYNTHETASE'	1	0.0231932	2.05892	0.0672218	1.36769		6.79928	7.29261	6.28678		5.67764	5.53311	6.04225		6.39566	6.23567	5.9769
259694_at	UGE3	AT1G63180	UGE3 (UDP-D-GLUCOSE/UDP-D-GALACTOSE 4-EPIMERASE 3); UDP-GLUCOSE 4-EPIMERASE/ PROTEIN DIMERIZATION'	1	0.0289737	1.39945	0.185593	1.39051		9.96776	10.2195	9.89256		9.45626	9.79698	9.372		10.1355	10.4144	9.50221
259719_at	LCR66	AT1G61070	LCR66 (LOW-MOLECULAR-WEIGHT CYSTEINE-RICH 66)'	1	0.00282678	1.04635	0.164096	1.02312		3.82163	3.80224	3.81855		3.73073	3.76452	3.75107		3.8146	3.75783	3.77282
259723_at	IRT3	AT1G60960	IRT3; CATION TRANSMEMBRANE TRANSPORTER/ METAL ION TRANSMEMBRANE TRANSPORTER'	1	0.0310433	1.35992	0.0520383	1.58515		8.42609	8.70473	8.55157		7.89116	8.12146	8.33921		8.32388	9.073	8.9488
259837_at	---	AT1G52180	Aquaporin-like superfamily protein;	1	0.0269362	1.01418	0.587035	0.983575		3.79275	3.78302	3.78815		3.77373	3.77373	3.75553		3.67031	3.76494	3.79605
259842_at	CPUORF32	AT1G73600	CPUORF32 (CONSERVED PEPTIDE UPSTREAM OPEN READING FRAME 32)'	1	0.014042	1.781	0.0593681	1.89453		8.00993	8.53599	8.1143		7.13489	7.68476	7.34251		7.63757	8.79473	8.49538
259913_at	---	AT1G72660	P-loop containing nucleoside triphosphate hydrolases superfamily protein;	1	0.01961	1.13889	0.282108	1.12596		4.2616	4.12867	4.15933		3.93441	4.06838	3.98392		4.38777	4.17395	3.93845
259968_at	---	AT1G76530	Auxin efflux carrier family protein;	1	0.0481868	1.11068	0.27103	1.19824		4.33108	4.41277	4.52557		4.30194	4.24119	4.27195		4.35309	4.31124	4.9335
259970_at	---	AT1G76570	Chlorophyll A-B binding family protein;	1	0.0280471	1.29999	0.630448	1.04583		7.28011	7.61362	7.32457		6.9023	7.14734	7.03316		7.256	6.93204	7.08871
259978_at	CDKB2;1	AT1G76540	CDKB2;1 (CYCLIN-DEPENDENT KINASE B2;1); CYCLIN-DEPENDENT PROTEIN KINASE/ KINASE/ PROTEIN BINDING'	1	0.0119118	1.32693	0.783771	1.03037		4.93965	5.03651	5.12124		4.59818	4.47877	4.79619		4.49163	4.66473	4.84627
260017_at	---	AT1G41810	unknown protein	1	0.00936545	1.12856	0.238763	1.28069		4.68883	4.73251	4.82797		4.56861	4.56008	4.59716		4.86694	4.52544	5.40424
260043_at	---	AT1G41770	unknown protein	1	0.014882	1.12691	0.319577	1.10308		3.89947	4.02271	4.05286		3.8074	3.83671	3.81381		3.96619	3.74814	4.16819
260048_at	---	AT1G73750	Uncharacterised conserved protein UCP031088, alpha/beta hydrolase;	1	0.0426736	1.72847	0.0607075	1.902		8.3721	9.13696	8.20935		7.72548	7.68047	7.94397		8.02453	9.32923	8.7787
260075_at	---	AT1G73700	MATE efflux family protein;	1	0.0184009	1.11963	0.0899253	1.15294		4.1299	4.15236	4.01009		3.94236	3.9616	3.89932		4.01009	4.0836	4.32554
260151_at	---	AT1G52910	unknown protein	1	0.00794488	1.24807	0.516467	1.05239		4.75243	4.86555	4.73671		4.56033	4.3469	4.48838		4.44086	4.68791	4.48782
260170_at	SUC5	AT1G71890	SUC5; CARBOHYDRATE TRANSMEMBRANE TRANSPORTER/ SUCROSE:HYDROGEN SYMPORTER/ SUGAR:HYDROGEN SYMPORTER'	1	0.00267338	1.18497	0.0822097	1.41953		4.41823	4.53304	4.41823		4.22521	4.2347	4.17505		4.77709	4.2895	5.08459
260208_s_at	PXG4	AT1G70670	PEROXYGENASE 4'	1	0.0300637	1.66727	0.809128	1.12353		9.53679	9.73154	9.70545		8.48917	9.3322	8.93995		8.97648	10.1102	8.17875
260355_at	CRC	AT1G69180	CRC (CRABS CLAW); TRANSCRIPTION FACTOR'	1	0.0355611	1.23104	0.488309	1.02752		4.49496	4.8079	4.76195		4.37616	4.47174	4.3173		4.44653	4.38931	4.44686
260458_at	---	AT1G68250	unknown protein	1	0.0205449	1.13702	0.707509	0.985251		4.10665	4.15927	4.01229		3.97806	3.8858	3.8586		3.83636	3.87003	3.95176
260467_at	---	AT1G10890	unknown protein	1	0.0453952	1.08647	0.112336	1.17602		3.92039	3.93284	4.03638		3.78987	3.87956	3.86123		4.30435	3.92039	4.00764
260535_at	---	AT2G43390	unknown protein	1	0.00357378	1.2404	0.114124	1.15582		3.80447	3.71806	3.86659		3.52764	3.52216	3.40692		3.52107	3.86654	3.69584
260577_at	---	AT2G47340	Plant invertase/pectin methylesterase inhibitor superfamily protein;	1	0.0459323	1.18724	0.135042	1.1214		4.22796	4.263	3.98892		3.89725	3.85089	3.98892		3.98389	4.01014	4.23895
260584_at	---	AT2G43660	Carbohydrate-binding X8 domain superfamily protein;	1	0.0495114	1.21907	0.580477	1.05514		4.47883	4.52495	4.19233		4.19637	4.05786	4.08454		3.98528	4.20529	4.38051
260695_at	ESP3	AT1G32490	ESP3 (ENHANCED SILENCING PHENOTYPE 3); ATP BINDING / ATP-DEPENDENT RNA HELICASE/ ATP-DEPENDENT HELICASE/ HELICASE/ NUCLEIC ACID BINDING'	1	0.0405387	1.22153	0.655993	0.927233		7.98807	8.02744	7.77965		7.61437	7.53045	7.78427		7.83399	7.15509	7.61302
260702_at	---	AT1G32250	Calcium-binding EF-hand family protein;	1	0.0176499	1.22944	0.0789491	1.13183		4.63497	4.41931	4.42428		4.27206	4.10381	4.20867		4.3033	4.50247	4.31476
260713_at	---	AT1G17615	Disease resistance protein (TIR-NBS class);	1	0.0177963	1.07694	0.215338	1.04877		3.5855	3.58628	3.54766		3.45253	3.52066	3.42545		3.57335	3.46079	3.57057
260794_at	---	AT1G06210	ENTH/VHS/GAT family protein;	1	0.00882864	1.14037	0.103358	1.10163		7.79257	7.81618	7.84283		7.57387	7.59612	7.71308		7.87554	7.71323	7.71323
260851_at	UMAMIT19	AT1G21890	USUALLY MULTIPLE ACIDS MOVE IN AND OUT TRANSPORTERS 19'	1	0.00404732	1.14919	0.221468	1.04088		4.09543	4.11855	4.06205		3.87494	3.83971	3.95951		3.91748	3.95045	3.97963
260915_at	---	AT1G02660	alpha/beta-Hydrolases superfamily protein	1	0.0379066	1.2798	0.984292	1.00188		11.2132	11.333	11.4396		10.7486	11.0847	11.0847		10.8721	10.9694	11.0847
260929_at	TAF13	AT1G02680	TAF13 (TBP-ASSOCIATED FACTOR 13); DNA BINDING / RNA POLYMERASE II TRANSCRIPTION FACTOR'	1	0.0298223	1.20018	0.331024	1.15729		7.45066	7.61502	7.62868		7.17667	7.31425	7.41368		7.2956	7.85333	7.38791
260969_at	ATBETAFRUCT4	AT1G12240	ATBETAFRUCT4; BETA-FRUCTOFURANOSIDASE/ HYDROLASE, HYDROLYZING O-GLYCOSYL COMPOUNDS'	1	0.0447602	1.463	0.321297	1.30973		11.5907	12.0012	11.7535		10.8947	11.4566	11.3473		11.4348	12.1881	11.2435
260999_at	---	AT1G26580	unknown protein	1	0.0289284	1.23456	0.75931	0.948021		9.0618	9.24188	8.96447		8.74994	8.90632	8.69988		9.13008	8.51989	8.47515
261024_at	---	AT1G12190	F-box and associated interaction domains-containing protein;	1	0.0106275	1.07339	0.127858	1.07677		3.73361	3.74092	3.75865		3.59794	3.64528	3.68342		3.65195	3.76714	3.82769
261243_at	---	AT1G20180	unknown protein	1	0.0138577	1.62057	0.456744	1.41519		6.09818	6.59677	6.42733		5.44133	5.76013	5.8313		6.28411	7.10558	5.14604
261271_at	---	AT1G26795	Plant self-incompatibility protein S1 family;	1	0.0356587	1.11453	0.0968423	1.06699		3.95882	3.97649	4.07319		3.92123	3.77099	3.84697		3.91559	3.94252	3.96174
261395_at	WRI4	AT1G79700	Integrase-type DNA-binding superfamily protein	1	0.0261786	1.45503	0.71838	0.881579		9.26686	9.74731	9.66137		8.83155	9.1543	9.06653		8.90715	9.53974	8.05998
261462_at	---	AT1G07850	unknown protein	1	0.0430451	1.04689	0.260443	0.954371		4.77115	4.7553	4.83649		4.72383	4.72383	4.71698		4.68326	4.55541	4.72383
261532_at	---	AT1G71680	Transmembrane amino acid transporter family protein;	1	0.0187937	1.19464	0.180146	1.11331		4.05389	3.99111	3.97421		3.6689	3.68764	3.89294		3.82783	3.85463	4.03159
261559_at	PLIM2B	AT1G01780	Encodes a member of the Arabidopsis LIM proteins: a family of actin bundlers	1	0.042845	1.48848	0.824416	1.04744		7.58135	7.64623	7.52857		6.66807	7.40338	6.96319		7.35797	6.81761	7.05966
261640_at	---	AT1G49960	Xanthine/uracil permease family protein;	1	0.00886384	1.5305	0.330862	1.52788		6.87528	7.03706	7.25812		6.25373	6.49582	6.57888		6.76662	6.31474	8.08167
261670_at	TET11	AT1G18520	TET11 (TETRASPANIN11)'	1	0.042515	1.15058	0.430497	1.06135		4.56893	4.75845	4.52479		4.41407	4.37088	4.46013		4.58086	4.32095	4.60096
261805_at	---	AT1G30540	Actin-like ATPase superfamily protein;	1	0.0355704	1.17623	0.111051	1.19195		7.65545	7.53913	7.82368		7.42982	7.46737	7.41858		7.43898	7.78481	7.85195
261901_at	J8	AT1G80920	J8; HEAT SHOCK PROTEIN BINDING / UNFOLDED PROTEIN BINDING'	1	0.0391283	1.61527	0.326189	1.55292		11.5513	12.0775	11.5326		10.8045	11.3865	10.895		11.382	12.6774	10.9316
261997_at	---	AT1G33817	copia-like retrotransposon family,	1	0.0462181	1.14089	0.280428	1.04897		3.70374	3.91059	3.89192		3.62109	3.70796	3.60673		3.76556	3.62606	3.75107
262047_at	GLYI7	AT1G80160	GLYOXYLASE I 7'	1	0.0474494	1.77097	0.359878	1.49113		11.8793	12.46	11.9565		10.969	11.7982	11.0549		11.9404	12.6196	10.9915
262125_at	EDA1	AT1G59680	EDA1 (EMBRYO SAC DEVELOPMENT ARREST 1)'	1	0.0455716	1.12707	0.712207	1.03363		3.98573	4.09194	3.99527		3.89426	3.7392	3.92176		3.78369	3.82172	4.09295
262169_at	---	AT1G74860	unknown protein	1	0.0421646	1.23034	0.414413	0.886071		6.91429	7.10252	7.10538		6.55663	6.82119	6.8472		6.8555	6.53827	6.30773
262256_at	---	AT1G53810	copia-like retrotransposon family,	1	0.0148987	1.10904	0.122504	1.08496		4.39761	4.34578	4.38855		4.25633	4.27521	4.15244		4.36663	4.25254	4.41773
262328_at	---	AT1G64100	pentatricopeptide (PPR) repeat-containing protein;	1	0.0493619	1.19421	0.206559	1.05054		4.02172	4.1643	3.8323		3.7879	3.69183	3.7704		3.89485	3.78551	3.78314
262454_at	BFN1	AT1G11190	BFN1 (BIFUNCTIONAL NUCLEASE I); T/G MISMATCH-SPECIFIC ENDONUCLEASE/ ENDORIBONUCLEASE, PRODUCING 5''-PHOSPHOMONOESTERS / NUCLEIC ACID BINDING / SINGLE-STRANDED DNA SPECIFIC ENDODEOXYRIBONUCLEASE'	1	0.0418168	2.62385	0.0788118	2.30074		7.24769	7.44907	8.22881		5.43255	6.44692	6.87104		6.81284	7.57421	7.96975
262484_at	ATSWI3C	AT1G21700	ATSWI3C (SWITCH/SUCROSE NONFERMENTING 3C); DNA BINDING'	1	0.0389699	1.32603	0.21343	1.18948		7.95486	7.86878	7.95396		7.42651	7.3237	7.80603		7.86189	7.60072	7.84463
262486_at	---	AT1G21740	unknown protein	1	0.0220446	1.07081	0.522049	0.978009		4.89393	4.88932	4.98317		4.82345	4.82345	4.82345		4.82345	4.7054	4.84525
262487_at	---	AT1G21610	wound-responsive family protein;	1	0.0305611	1.24677	0.773547	1.0243		7.15502	7.38631	7.19538		6.77266	6.95607	7.0534		6.95623	6.85064	7.07919
262500_at	FBP7	AT1G21760	FBP7 (F-BOX PROTEIN 7)'	1	0.0379275	1.10379	0.666645	1.10468		10.39	10.4101	10.3029		10.1449	10.2693	10.2614		10.3416	10.8805	9.88445
262527_at	---	AT1G17010	2-oxoglutarate (2OG) and Fe(II)-dependent oxygenase superfamily protein;	1	0.0251158	1.0627	0.77491	0.990496		3.881	3.79996	3.8311		3.76518	3.76518	3.7185		3.76518	3.6581	3.78425
262664_at	---	AT1G13970	unknown protein	1	0.00273598	1.10509	0.588017	1.04695		3.79268	3.74177	3.79526		3.63101	3.66462	3.60158		3.52262	3.68792	3.88525
262755_at	---	AT1G16360	LEM3 (ligand-effect modulator 3) family protein / CDC50 family protein;	1	0.0344529	1.11257	0.383458	1.04947		4.32221	4.26564	4.39789		4.22408	4.20218	4.0978		4.15007	4.23691	4.34605
262791_at	Z-ISO1.2	AT1G10830	Encodes a functional 15-cis-zeta-carotene isomerase (Z-ISO).	1	0.0296218	1.226	0.0624861	1.25059		7.78454	7.96527	7.66443		7.6017	7.49145	7.43923		7.7445	8.08402	7.67169
262862_at	---	AT1G64830	Eukaryotic aspartyl protease family protein;	1	0.0466986	1.13485	0.117025	1.08757		4.21796	4.12627	4.22798		4.12627	3.91287	3.98558		4.12627	4.12627	4.13548
262983_at	---	AT1G54550	F-box and associated interaction domains-containing protein;	1	0.0191045	1.07837	0.156173	1.03473		4.04873	4.11366	4.08136		4.01824	3.92715	3.97182		3.99874	4.03197	4.03424
262984_at	---	AT1G54460	TPX2 (targeting protein for Xklp2) protein family;	1	0.0408105	1.1891	0.739573	0.944642		9.7798	9.96587	9.72079		9.49077	9.54558	9.68052		9.8081	9.09653	9.56575
263089_at	---	AT2G16000	copia-like retrotransposon family,	1	0.0394573	1.25958	0.22564	1.10696		3.88226	4.19762	4.05628		3.6099	3.65318	3.87423		3.86077	3.75268	3.96367
263144_at	---	AT1G54070	Dormancy/auxin associated family protein;	1	0.0057871	1.19052	0.153249	1.1232		4.1803	4.22815	4.27779		3.92159	4.06885	3.94103		4.07487	4.0453	4.31416
263157_at	ALDH7B4	AT1G54100	ALDH7B4 (ALDEHYDE DEHYDROGENASE 7B4); 3-CHLOROALLYL ALDEHYDE DEHYDROGENASE/ OXIDOREDUCTASE'	1	0.0108013	1.15551	0.882807	1.01845		13.2862	13.3062	13.2037		13.0815	13.1153	12.9738		13.3055	13.1501	12.7941
263243_at	GLX2-5	AT2G31350	GLX2-5 (GLYOXALASE 2-5); HYDROXYACYLGLUTATHIONE HYDROLASE/ IRON ION BINDING / ZINC ION BINDING'	1	0.0281563	1.10111	0.468461	1.0337		10.3316	10.2977	10.2583		10.075	10.2067	10.1891		10.1943	10.2773	10.1425
263244_at	---	AT2G31480	unknown protein	1	0.0439094	1.20651	0.154593	1.20555		4.0508	4.19968	3.94264		3.91951	3.78647	3.67462		3.84242	4.02594	4.3213
263308_at	---	AT2G10380	unknown protein	1	0.0458133	1.15279	0.0733556	1.08641		3.55659	3.66108	3.44162		3.302	3.44162	3.3003		3.4658	3.51127	3.42555
263460_at	---	AT2G31810	ACT domain-containing small subunit of acetolactate synthase protein;	1	0.0215996	1.11872	0.487376	0.953707		10.8942	10.9444	10.9076		10.7255	10.8461	10.689		10.6661	10.816	10.5734
263634_at	---	AT2G11940	gypsy-like retrotransposon family,	1	0.0321092	1.08734	0.540017	0.972247		3.70314	3.79287	3.70356		3.66387	3.6116	3.56169		3.50923	3.53685	3.66926
263653_at	ERS2	AT1G04310	ERS2 (ETHYLENE RESPONSE SENSOR 2); ETHYLENE BINDING / GLYCOGEN SYNTHASE KINASE 3/ PROTEIN HISTIDINE KINASE/ RECEPTOR'	1	0.0283721	1.68925	0.936478	1.02983		7.99752	8.57119	7.79671		7.25803	7.56698	7.27124		7.44895	8.17579	6.59872
263654_at	---	AT1G04300	TRAF-like superfamily protein;	1	0.0284146	1.14113	0.214995	0.824047		9.41558	9.38848	9.4248		9.2551	9.09697	9.30541		9.2551	8.63625	8.92852
263669_at	CRY2	AT1G04400	CRY2 (CRYPTOCHROME 2); BLUE LIGHT PHOTORECEPTOR/ PROTEIN HOMODIMERIZATION'	1	0.0342582	1.1563	0.405999	1.06643		11.0515	11.1601	11.0575		10.7656	10.9918	10.8832		10.9233	11.1117	10.884
263689_at	RNS3	AT1G26820	RNS3 (RIBONUCLEASE 3); RNA BINDING / ENDORIBONUCLEASE/ RIBONUCLEASE T2'	1	0.0463095	2.03877	0.332049	1.10793		4.79393	5.34427	6.12914		4.23126	4.49349	4.4595		4.34132	4.66506	4.62148
264180_at	---	AT1G02190	Fatty acid hydroxylase superfamily;	1	0.0172095	1.05006	0.337606	1.06123		4.17632	4.229	4.21357		4.1613	4.12684	4.11931		4.1613	4.1317	4.37165
264193_at	---	AT1G54610	Protein kinase superfamily protein	1	0.00202854	1.07497	0.429367	0.958418		9.35458	9.34453	9.3102		9.21177	9.24233	9.24233		9.13017	9.08257	9.29988
264196_at	---	AT1G22670	Protease-associated (PA) RING/U-box zinc finger family protein	1	0.0351366	1.21209	0.0787339	1.1139		3.88491	4.13796	4.16482		3.7642	3.72279	3.8682		3.88491	4.05221	3.88491
264230_at	---	AT1G67460	Minichromosome maintenance (MCM2/3/5) family protein;	1	0.0204438	1.08814	0.996202	1.00022		4.49345	4.49893	4.57646		4.36748	4.385	4.45076		4.45076	4.28099	4.47242
264237_at	---	AT1G54700	unknown protein	1	0.0204611	1.14414	0.933307	0.997733		3.84031	3.73759	3.659		3.49908	3.58536	3.56968		3.51188	3.58738	3.54504
264272_at	ANAC023	AT1G60280	ANAC023 (ARABIDOPSIS NAC DOMAIN CONTAINING PROTEIN 23); TRANSCRIPTION FACTOR'	1	0.0485711	1.1363	0.414434	1.08437		4.08812	3.99877	4.14354		3.77639	3.93846	3.96255		3.87722	3.92646	4.22429
264296_at	---	AT1G78720	SecY protein transport family protein;	1	0.00231097	1.59685	0.0829703	1.28496		5.65551	6.03227	5.79487		5.14121	5.11667	5.19909		5.35953	5.84348	5.33912
264410_s_at	---	AT1G43230	unknown protein	1	0.0388122	1.14208	0.356418	1.09535		3.83529	3.76977	3.68175		3.46999	3.58496	3.65689		3.52293	3.68225	3.90083
264433_at	BGLU45	AT1G61810	BGLU45 (BETA-GLUCOSIDASE 45); CATALYTIC/ CATION BINDING / HYDROLASE, HYDROLYZING O-GLYCOSYL COMPOUNDS'	1	0.0351129	2.04664	0.75138	1.22805		7.60134	8.15615	7.18047		6.80815	6.88932	6.14073		8.2687	6.90912	5.54947
264447_at	---	AT1G27300	unknown protein	1	0.044083	1.251	0.240209	1.18301		10.8565	10.835	10.86		10.2825	10.6545	10.6453		10.5959	11.0106	10.7032
264457_at	---	AT1G10400	UDP-Glycosyltransferase superfamily protein;	1	0.0314816	1.12269	0.0637497	1.19406		4.63622	4.66945	4.63472		4.48758	4.5736	4.3783		4.91974	4.62722	4.66013
264502_at	---	AT1G09400	FMN-linked oxidoreductases superfamily protein;	1	0.0145895	1.46718	0.0827471	1.4783		5.32615	5.47762	5.42681		4.74838	4.67708	5.14597		5.18911	5.84997	5.22417
264510_at	PIF3	AT1G09530	PIF3 (PHYTOCHROME INTERACTING FACTOR 3); DNA BINDING / PROTEIN BINDING / TRANSCRIPTION FACTOR/ TRANSCRIPTION REGULATOR'	1	0.00307079	1.15573	0.81594	1.02071		7.53726	7.63296	7.56865		7.39682	7.39485	7.32078		7.26535	7.61583	7.32001
264519_at	---	AT1G10000	Ribonuclease H-like superfamily protein;	1	0.0300974	1.15685	0.175166	1.05001		4.54134	4.49802	4.3497		4.29014	4.16908	4.29925		4.34263	4.31733	4.3097
264710_at	COBL6	AT1G09790	COBL6 (COBRA-LIKE PROTEIN 6 PRECURSOR)'	1	0.0329973	1.27989	0.933158	0.994517		4.4876	4.7892	4.77722		4.29279	4.47509	4.21807		4.38528	4.2984	4.27847
264712_at	ECT11	AT1G09810	ECT11 (EVOLUTIONARILY CONSERVED C-TERMINAL REGION 11)'	1	0.0105192	1.10408	0.209563	1.1048		6.43991	6.48755	6.49104		6.33288	6.38393	6.27317		6.58297	6.2937	6.54467
264720_at	---	AT1G70080	Terpenoid cyclases/Protein prenyltransferases superfamily protein;	1	0.0065755	1.25718	0.881582	0.984065		4.46602	4.30818	4.35278		4.14651	4.0399	3.95		4.14651	3.77387	4.14651
264833_at	---	AT1G03590	Protein phosphatase 2C family protein;	1	0.0139594	1.15334	0.926676	0.986513		8.14996	8.23791	8.20304		7.94884	8.09048	7.93413		8.23437	8.05464	7.62568
264858_at	SNL3	AT1G24190	SNL3 (SIN3-LIKE 3); TRANSCRIPTION REPRESSOR'	1	0.0233471	1.38731	0.388885	1.16451		7.27847	7.67268	7.60155		6.95321	6.96525	7.21737		7.33138	6.88692	7.57669
264915_at	TBL2	AT1G60790	TRICHOME BIREFRINGENCE-LIKE 2'	1	0.0446957	1.0885	0.244762	1.052		3.77792	3.83146	3.89251		3.77111	3.70606	3.65767		3.71599	3.77792	3.86035
264944_at	---	AT1G76940	RNA-binding (RRM/RBD/RNP motifs) family protein;	1	0.0492966	1.19247	0.0786628	1.16695		7.44543	7.58116	7.66012		7.15352	7.39452	7.37681		7.42538	7.64853	7.51917
264957_at	SKP2B	AT1G77000	SKP2B; UBIQUITIN-PROTEIN LIGASE'	1	0.00505924	1.45462	0.114533	1.48678		9.75542	9.80787	9.78197		9.04774	9.24325	9.43235		9.77213	10.3041	9.36372
265081_at	MGP	AT1G03840	MGP (MAGPIE); NUCLEIC ACID BINDING / PROTEIN BINDING / TRANSCRIPTION FACTOR/ ZINC ION BINDING'	1	0.0343735	1.06804	0.63138	1.02992		4.11117	4.1759	4.15664		4.02338	4.10827	4.02716		3.96633	4.10383	4.21627
265129_at	SUF4	AT1G30970	SUF4 (SUPPRESSOR OF FRIGIDA4); DNA BINDING / PROTEIN HETERODIMERIZATION/ PROTEIN HOMODIMERIZATION/ TRANSCRIPTION FACTOR'	1	0.0441699	1.23361	0.0563785	1.34169		7.63145	7.64473	7.73649		7.1596	7.53484	7.40959		7.68748	7.63145	8.05725
265130_at	---	AT1G30890	Integral membrane HRF1 family protein;	1	0.00757385	1.24447	0.160471	1.32864		9.06647	9.05244	9.26356		8.7918	8.78045	8.86364		8.74655	9.51822	9.40097
265265_at	---	AT2G42900	Plant basic secretory protein (BSP) family protein;	1	0.0310631	1.56918	0.489591	1.08802		6.81236	7.23805	7.40512		6.55426	6.70852	6.24271		6.63509	6.73284	6.50268
265311_at	---	AT2G20250	unknown protein	1	0.0246829	1.26534	0.231899	1.10898		4.3125	4.39841	4.32204		3.90222	4.21551	3.89664		4.1562	4.15293	4.15293
265396_at	---	AT2G21040	C2 domain-containing protein. Possible pseudogene of AT2G20990.	1	0.0468467	1.1464	0.107933	0.916161		5.19594	5.20552	4.9812		4.96805	4.89487	4.9284		4.81323	4.69605	4.90306
265465_at	---	AT2G37070	unknown protein	1	0.014558	1.29851	0.20302	1.15784		4.86209	4.95249	4.86262		4.39758	4.71314	4.4359		4.68584	4.58259	4.9125
265476_at	ATHM3	AT2G15570	THIOREDOXIN M-TYPE 3, CHLOROPLAST (TRX-M3)'	1	0.0191011	1.24611	0.290272	1.27192		9.43538	9.43541	9.41964		9.01276	9.30064	9.02473		9.25166	9.98248	9.14503
265487_at	---	AT2G15600	unknown protein	1	0.00219193	1.05649	0.354296	0.975184		3.81149	3.83481	3.78997		3.73012	3.73558	3.73274		3.73012	3.62944	3.73012
265534_at	---	AT2G11390	CACTA-like transposase family (Ptta/En/Spm)	1	0.0306846	1.07473	0.141567	1.05642		3.56781	3.54317	3.57038		3.49884	3.48259	3.38802		3.511	3.59075	3.50525
265653_at	---	AT2G13880	HYPOTHETICAL PROTEIN'	1	0.00346474	1.05721	0.935615	0.99838		3.49639	3.52394	3.54347		3.42896	3.44558	3.44848		3.44848	3.47561	3.39191
265937_at	---	AT2G19610	RING/U-box superfamily protein;	1	0.0238457	1.11441	0.386507	1.06462		4.23216	4.17623	4.15494		3.98975	4.11926	3.98548		4.25738	3.98598	4.12216
265970_at	---	AT2G11210	Mutator-like transposase family,	1	0.00371078	1.04713	0.0772067	1.05383		3.6418	3.61273	3.61273		3.54437	3.55211	3.57145		3.58458	3.69551	3.61474
265983_at	HB-2	AT2G18550	HB-2 (HOMEOBOX-2); DNA BINDING / TRANSCRIPTION FACTOR'	1	0.00974423	2.99208	0.637494	1.38471		6.27167	6.81508	6.86067		4.91769	5.71944	4.56684		4.91257	7.12649	4.57368
266027_at	---	AT2G05820	CACTA-like transposase family (Tnp2/En/Spm),	1	0.0416018	1.07412	0.187003	1.07063		3.91081	3.86873	3.80612		3.73331	3.73675	3.80612		3.79336	3.97208	3.80612
266072_at	ATTPS11	AT2G18700	ATTPS11; TRANSFERASE, TRANSFERRING GLYCOSYL GROUPS'	1	0.0326547	1.49946	0.501831	1.16339		11.754	12.2798	11.9041		11.1794	11.6316	11.3735		11.4547	12.1014	11.2834
266078_at	ARR16	AT2G40670	ARR16 (ARABIDOPSIS RESPONSE REGULATOR 16); TRANSCRIPTION REGULATOR/ TWO-COMPONENT RESPONSE REGULATOR'	1	0.0401647	1.23264	0.111423	1.30854		6.47693	6.77007	6.4834		6.19307	6.25009	6.38197		6.47362	7.04177	6.47362
266106_at	ATATG8E	AT2G45170	ATATG8E; MICROTUBULE BINDING'	1	0.0250164	1.37333	0.0751676	1.69818		10.174	10.1442	10.1408		9.4114	9.77191	9.90268		10.3115	11.0512	10.0152
266149_x_at	---	AT2G12250	similarity to En/Spm-like transposon protein	1	0.0316039	1.19962	0.176555	1.16402		5.02308	5.2955	5.25218		4.9037	4.99312	4.88622		5.03268	5.00043	5.40727
266548_at	RPA	AT2G35210	RPA (ROOT AND POLLEN ARFGAP); ARF GTPASE ACTIVATOR/ DNA BINDING / ZINC ION BINDING'	1	0.00419769	1.16014	0.118723	1.11615		4.12928	4.0317	3.99117		3.81674	3.84827	3.84425		4.07977	3.83105	4.07402
266569_at	---	AT2G24080	unknown protein	1	0.0483306	1.08184	0.339255	1.10225		4.53049	4.51314	4.48559		4.48093	4.35404	4.35381		4.50042	4.35173	4.75799
266604_at	UBC6	AT2G46030	UBC6 (UBIQUITIN-CONJUGATING ENZYME 6); UBIQUITIN-PROTEIN LIGASE'	1	0.0279412	1.68721	0.0649118	1.84552		9.5409	10.0168	9.6288		8.68714	9.36993	8.8655		9.28403	10.3756	9.91499
266629_at	---	AT2G35590	pseudogene, serpin (serine protease inhibitor)	1	0.0497359	1.18392	0.194718	1.08486		4.20322	4.50761	4.37282		4.04247	4.16517	4.14528		4.33187	4.2633	4.11028
266679_at	---	AT2G03270	DNA-binding protein, putative;	1	0.0178421	1.24234	0.324028	1.13366		8.74694	8.93466	8.98188		8.55315	8.49052	8.68063		8.63597	8.58368	9.04763
266680_s_at	---	AT2G19850	unknown protein	1	0.0474695	1.13699	0.346137	1.05534		3.76516	3.81451	3.82545		3.67993	3.47769	3.69183		3.67222	3.71852	3.69183
266747_at	---	AT2G02870	Galactose oxidase/kelch repeat superfamily protein;	1	0.00674063	1.16929	0.152901	1.26579		9.99069	9.9271	9.83734		9.72679	9.64549	9.70594		10.1377	10.3052	9.65539
266795_at	MED8	AT2G03070	MEDIATOR SUBUNIT 8'	1	0.0445292	1.56975	0.747146	1.08123		5.97887	6.62353	6.30471		5.50033	5.97887	5.47631		6.18283	5.81862	5.29206
266855_at	---	AT2G26920	Ubiquitin-associated/translation elongation factor EF1B protein;	1	0.0456548	1.34296	0.359265	1.12624		8.88948	8.90012	8.59683		8.11267	8.4731	8.52442		8.6799	8.35954	8.58528
266958_at	GPS1	AT2G34630	GERANYL DIPHOSPHATE SYNTHASE, PUTATIVE / GPPS, PUTATIVE / DIMETHYLALLYLTRANSFERASE, PUTATIVE / PRENYL TRANSFERASE, PUTATIVE'	1	0.0450955	1.15422	0.0912805	1.22695		8.5281	8.67835	8.48904		8.30493	8.46637	8.30345		8.49515	8.90971	8.55511
267105_at	---	AT2G14760	basic helix-loop-helix (bHLH) DNA-binding superfamily protein;	1	0.0437247	1.19209	0.0705471	1.21656		4.20601	4.31047	4.04158		3.96895	3.82312	4.0055		4.23691	4.01417	4.39493
267124_at	MES19	AT2G23570	MES19 (METHYL ESTERASE 19); HYDROLASE'	1	0.0070852	1.15162	0.0906626	1.25187		4.06389	3.98528	3.90709		3.76189	3.79098	3.79243		3.82019	4.1524	4.34495
267317_at	---	AT2G34700	Pollen Ole e 1 allergen and extensin family protein;	1	0.0239061	1.15788	0.244242	1.10755		4.03146	4.19403	4.1321		3.82077	3.98464	3.91772		4.03146	3.90215	4.23164
267401_at	---	AT2G26210	Ankyrin repeat family protein;	1	0.0463728	1.17567	0.637579	0.96422		8.70166	8.79805	8.60678		8.333	8.57348	8.49957		8.32751	8.54653	8.37432
267491_at	---	AT2G19140	copia-like retrotransposon family	1	0.0200193	1.1724	0.470834	1.08242		4.33157	4.34871	4.23113		3.98994	4.18645	4.04664		3.97536	4.18645	4.40401
267522_at	---	AT2G30430	unknown protein	1	0.0291542	1.1568	0.0843141	1.09087		3.80322	3.94598	3.81609		3.54795	3.65132	3.73559		3.77746	3.73129	3.80256
267529_at	ATAUR3	AT2G45490	ATAUR3 (ATAURORA3); ATP BINDING / HISTONE KINASE(H3-S10 SPECIFIC) / PROTEIN KINASE'	1	0.0100114	1.07613	0.466348	0.974987		4.09125	4.10167	4.03656		3.93699	3.98528	3.98965		3.98528	3.85548	3.96152
267575_at	---	AT2G30690	unknown protein	1	0.0328192	1.10366	0.162098	1.21305		3.69052	3.57259	3.57259		3.40898	3.50515	3.49468		3.56671	4.07149	3.60653
267617_at	TED4	AT2G26670	TED4 (REVERSAL OF THE DET PHENOTYPE 4); HEME OXYGENASE (DECYCLIZING)'	1	0.0229023	1.21185	0.276934	1.23592		10.9252	10.7487	10.7562		10.6133	10.5808	10.4043		10.4305	11.2274	10.8572
244942_at	ARTHMP005	ORF131	HYPOTHETICAL PROTEIN'	2	0.0390616	1.14132	0.017769	1.14666		4.70795	4.83886	4.70313		4.55077	4.4701	4.65695		4.79786	4.73747	4.73479
244956_s_at	ARTHMP029	ORF154	HYPOTHETICAL PROTEIN'	2	0.0232625	1.18371	0.0478778	1.17104		4.48275	4.687	4.47889		4.2445	4.31385	4.36034		4.37299	4.64309	4.58598
245051_at	WRKY15	AT2G23320	WRKY15; CALMODULIN BINDING / TRANSCRIPTION FACTOR'	2	0.0427842	1.1257	0.0345225	1.15221		10.7919	10.9454	10.9489		10.6947	10.8005	10.6785		10.8493	11.0513	10.8863
245112_at	GPDHC1	AT2G41540	GPDHC1; NAD OR NADH BINDING / GLYCEROL-3-PHOSPHATE DEHYDROGENASE (NAD+)'	2	0.0461155	1.32455	0.00191063	1.49126		6.30346	5.8061	6.15085		5.58882	5.76932	5.68578		6.11043	6.30674	6.35635
245191_at	TEL2	AT1G67770	TEL2 (TERMINAL EAR1-LIKE 2); RNA BINDING / NUCLEIC ACID BINDING / NUCLEOTIDE BINDING'	2	0.000908283	1.30392	0.0470313	1.40596		4.74746	4.8255	4.66506		4.36532	4.32632	4.39782		4.66506	4.66506	5.23402
245273_at	KMS1	AT4G14950	KILLING ME SLOWLY 1'	2	0.00586336	1.36219	0.00760463	1.51062		8.32241	8.60591	8.34512		7.94784	8.04104	7.94679		8.45266	8.84391	8.42453
245299_at	ATRAB1C	AT4G17530	ATRAB1C; GTP BINDING'	2	0.00400047	1.22634	0.00293063	1.2363		10.6437	10.6285	10.7173		10.3102	10.4689	10.3274		10.634	10.7008	10.6898
245330_at	---	AT4G14930	Survival protein SurE-like phosphatase/nucleotidase	2	0.0126447	1.6707	0.011639	1.54099		9.80164	9.98133	10.1979		8.96715	9.27467	9.51772		9.81123	9.92066	9.89921
245345_at	---	AT4G16640	Matrixin family protein;	2	0.0435061	1.16778	0.0189616	1.21463		4.33108	4.58904	4.57119		4.24306	4.27985	4.29709		4.39577	4.59393	4.67184
245465_at	ATCSLA01	AT4G16590	ATCSLA01; CELLULOSE SYNTHASE/ GLUCOSYLTRANSFERASE/ TRANSFERASE, TRANSFERRING GLYCOSYL GROUPS'	2	0.0456124	1.13689	0.0235806	1.19315		4.1544	4.05308	4.05308		3.8501	4.0261	3.82909		4.20463	4.05308	4.2119
245615_at	---	AT4G14470	non-LTR retrotransposon family (LINE),	2	0.0291476	1.14815	0.00877333	1.1959		4.15561	4.28951	4.14934		4.00429	4.08134	3.9109		4.26713	4.31783	4.18586
245675_at	---	AT1G56675	copia-like retrotransposon family	2	0.0140289	1.09306	3.27169e-05	1.35802		3.9649	4.05612	3.95037		3.87722	3.8398	3.86926		4.27167	4.3465	4.29262
245753_at	---	AT1G35143	similar to replication protein-related	2	0.00484573	1.08277	0.0215041	1.07723		3.37768	3.32022	3.31078		3.24207	3.20641	3.21601		3.29732	3.29732	3.39183
245767_at	---	AT1G33610	Leucine-rich repeat (LRR) family protein; I	2	0.0385785	1.14655	0.0327072	1.16199		3.9705	3.94904	4.0905		3.69502	3.8372	3.88592		3.94904	4.00061	4.11829
246066_at	SMG7	AT5G19400	Encodes SMG7, a protein that possesses an evolutionarily conserved EST1 domain and exhibits strong homology to human SMG6	2	0.0257275	1.23559	0.0285853	1.21095		8.52287	8.58069	8.29815		8.22656	8.19324	8.06628		8.59647	8.36689	8.35116
246207_at	---	AT4G36960	RNA-binding (RRM/RBD/RNP motifs) family protein;	2	0.0466583	1.19272	0.000626613	1.06257		8.02629	8.36389	8.16529		7.93479	7.91753	7.94038		8.02629	8.00281	8.02629
246256_at	---	AT4G36770	UDP-Glycosyltransferase superfamily protein;	2	0.0360352	1.1539	0.0423132	1.21786		4.25969	4.3173	4.09968		4.09038	3.98388	3.98284		4.21792	4.50499	4.18722
246512_at	IRX6	AT5G15630	Encodes a member of the COBRA family, similar to phytochelatin synthetase.	2	0.0147441	1.22148	0.0035944	1.14033		4.26443	4.49974	4.31455		4.10244	4.1098	4.00061		4.26899	4.24974	4.26249
246704_at	---	AT5G28090	unknown protein	2	0.0496616	1.10822	0.0341698	1.13468		3.78932	3.85663	3.78932		3.69964	3.73336	3.55754		3.83506	3.91302	3.78932
246742_at	TOPP8	AT5G27840	TOPP8; PROTEIN SERINE/THREONINE PHOSPHATASE'	2	0.0401006	1.20454	0.025993	1.36524		9.31775	9.53976	9.32034		9.11957	9.01097	9.24187		9.59287	9.79013	9.33687
246781_at	SFP1	AT5G27350	SFP1; CARBOHYDRATE TRANSMEMBRANE TRANSPORTER/ SUGAR:HYDROGEN SYMPORTER'	2	0.0162451	1.33341	0.00734335	1.48956		11.9678	12.2075	11.9678		11.4917	11.7897	11.6163		12.0818	12.4078	12.1327
247007_at	VDAC2	AT5G67500	VDAC2 (VOLTAGE DEPENDENT ANION CHANNEL 2); VOLTAGE-GATED ANION CHANNEL'	2	0.00799589	1.17568	0.000641596	1.34925		10.2527	10.3419	10.1813		9.97037	10.0681	10.037		10.415	10.4134	10.5435
247045_at	---	AT5G66930	unknown protein	2	0.024231	1.47179	0.0258826	1.67936		7.8767	7.92397	7.99194		7.03003	7.59935	7.49053		7.80989	8.40215	8.15161
247318_at	---	AT5G63990	Inositol monophosphatase family protein;	2	0.00999632	1.46208	0.00407201	1.74829		8.84538	8.84715	8.84538		8.0733	8.27687	8.54366		8.98893	9.0656	9.25716
247583_at	---	AT5G60750	Encodes a chloroplast endoproteinase, SNOWY COTYLEDON4 (SCO4),	2	0.04343	1.06933	0.035158	1.22417		9.08352	9.08352	9.15128		8.95189	9.0357	9.04058		9.19841	9.50243	9.20275
247844_at	ARR18	AT5G58080	ARR18 (ARABIDOPSIS RESPONSE REGULATOR 18); TRANSCRIPTION FACTOR/ TWO-COMPONENT RESPONSE REGULATOR'	2	0.00463283	1.08122	0.0117766	1.06074		3.62998	3.594	3.6061		3.50923	3.52483	3.45803		3.60126	3.57303	3.57303
247965_at	AGP14	AT5G56540	AGP14 (ARABINOGALACTAN PROTEIN 14)'	2	0.0336907	2.27692	0.016007	1.75671		6.61191	7.53252	7.98677		6.23691	5.98541	6.34763		6.59183	7.21267	7.20408
248008_at	WRKY2	AT5G56270	WRKY2; TRANSCRIPTION FACTOR'	2	0.031269	1.14943	0.00119592	1.19095		8.0777	7.99509	7.8584		7.79997	7.72315	7.8053		8.01561	8.07405	7.99509
248129_at	---	AT5G54780	Ypt/Rab-GAP domain of gyp1p superfamily protein	2	0.0122677	1.23271	0.00372509	1.42246		6.89986	7.03936	6.81666		6.571	6.5714	6.70797		6.98411	7.27922	7.11221
248270_at	ORG1	AT5G53450	ORG1 (OBP3-RESPONSIVE GENE 1); ATP BINDING / KINASE/ PROTEIN KINASE'	2	0.00123735	1.19095	0.0349038	1.18496		10.3537	10.3397	10.2895		10.0376	10.0525	10.1365		10.1577	10.4206	10.3828
248470_at	---	AT5G50830	unknown protein	2	0.0455591	1.17769	0.0162685	1.12155		4.07311	4.28303	4.02854		3.91473	3.80543	3.95664		4.02854	4.07547	4.06926
248492_at	SDHAF2	AT5G51040	SUCCINATE DEHYDROGENASE ASSEMBLY FACTOR 2'	2	0.0438617	1.16715	0.0277815	1.16643		10.5189	10.6862	10.6358		10.2787	10.5152	10.378		10.6616	10.6136	10.5631
248505_at	---	AT5G50360	unknown protein	2	0.0276867	1.26153	0.0262357	1.2182		5.62063	5.87957	5.61424		5.37487	5.4861	5.24796		5.59096	5.78127	5.59096
248730_at	---	AT5G48050	Retrotransposon gag protein	2	0.0499157	1.16085	0.0223297	1.1169		4.31121	4.09906	4.10535		3.98471	4.02292	3.86246		4.14118	4.09906	4.10833
248792_at	ATRAB1A	AT5G47200	ATRAB1A; GTP BINDING'	2	0.0248202	1.11235	0.0093646	1.20517		11.2405	11.2515	11.3258		11.0366	11.1535	11.1668		11.4164	11.2875	11.4607
248841_at	UBP21	AT5G46740	UBP21 (UBIQUITIN-SPECIFIC PROTEASE 21); UBIQUITIN THIOLESTERASE/ UBIQUITIN-SPECIFIC PROTEASE'	2	0.00864756	1.17987	0.0155208	1.27798		5.3414	5.43681	5.3024		5.06554	5.09843	5.20076		5.3414	5.65036	5.43457
248917_at	---	AT5G45850	unknown protein	2	0.0480691	1.0979	0.00150989	1.10903		3.68334	3.85989	3.79538		3.64646	3.62697	3.66093		3.75425	3.81032	3.81767
248927_at	APG7	AT5G45900	APG7 (AUTOPHAGY 7); APG8 ACTIVATING ENZYME'	2	0.00321029	1.59288	0.0333654	1.59333		8.62388	8.84712	8.5176		7.92246	7.91029	8.14093		8.21368	8.8628	8.91334
249023_at	---	AT5G44850	Protein with RNI-like/FBD-like domains;	2	0.0438259	1.16	0.0422104	1.10046		4.43491	4.27255	4.15933		4.04819	4.07951	4.0967		4.28123	4.24226	4.11524
249031_at	---	AT5G44900	Toll-Interleukin-Resistance (TIR) domain family protein	2	0.0137129	1.16177	0.0123541	1.20392		4.00347	4.04664	3.9814		3.70993	3.89849	3.7741		3.9814	4.13484	4.06952
249308_at	---	AT5G41350	RING/U-box superfamily protein;	2	0.028523	1.17972	0.033162	1.16066		8.5187	8.60172	8.59476		8.18267	8.41376	8.40342		8.53534	8.56296	8.54639
249313_at	---	AT5G41560	unknown protein	2	0.0228031	1.38831	0.0266305	1.47041		7.47233	7.65278	7.5531		7.05113	6.86543	7.34165		7.47233	7.87504	7.5795
249377_at	---	AT5G40690	EF-Hand 1, calcium-binding site	2	0.029597	1.65034	0.0448888	1.97586		9.6664	10.0763	9.78408		8.69517	9.3081	9.35527		9.78602	10.7234	9.79662
249497_at	---	AT5G39220	alpha/beta-Hydrolases superfamily protein;	2	0.015541	1.3277	0.0255236	1.3547		4.8063	4.87219	5.11388		4.40977	4.51641	4.6394		4.8063	4.86264	5.21054
249856_at	SCPL47	AT5G22980	SCPL47 (SERINE CARBOXYPEPTIDASE-LIKE 47); SERINE-TYPE CARBOXYPEPTIDASE'	2	0.0180294	1.19916	0.0352208	1.12972		4.35384	4.43141	4.27632		4.07684	3.99297	4.20567		4.25512	4.25512	4.29315
250259_at	PPH	AT5G13800	PHEOPHYTINASE'	2	0.0439663	1.18601	0.03397	1.2932		11.2249	11.3033	11.1183		10.8401	11.1049	10.9632		11.161	11.5319	11.328
250341_at	---	AT5G11850	Protein kinase superfamily protein;	2	0.00632596	1.31698	0.00669968	1.24198		8.31874	8.48619	8.24279		8.02149	7.85552	7.97902		8.26717	8.35066	8.17613
250483_at	MES5	AT5G10300	MES5 (METHYL ESTERASE 5); HYDROLASE'	2	0.00952604	1.26661	0.00282937	1.38059		9.66263	9.5036	9.52063		9.35222	9.13331	9.17843		9.63187	9.7812	9.64676
250589_at	MYB76	AT5G07700	MYB76 (MYB DOMAIN PROTEIN 76); DNA BINDING / TRANSCRIPTION FACTOR'	2	0.0246199	1.28127	0.0327303	1.39095		4.29656	4.35023	4.46254		4.05163	3.8164	4.1686		4.35922	4.35469	4.75091
250797_at	---	AT5G05310	TLC ATP/ADP transporter;	2	0.00606847	1.32671	0.00145674	1.32035		7.44135	7.67991	7.47991		7.02824	7.16286	7.18652		7.5093	7.59035	7.48072
250929_at	IDH-V	AT5G03290	ISOCITRATE DEHYDROGENASE V'	2	0.0268192	1.13643	0.019518	1.19946		10.836	10.9648	10.7812		10.7293	10.6436	10.6557		10.7907	10.9987	11.0263
251019_at	---	AT5G02420	unknown protein	2	0.00866506	1.51254	0.00516907	2.09748		6.69947	6.99855	6.92392		6.19155	6.14256	6.49692		6.99207	7.66895	7.37598
251293_at	---	AT3G61930	unknown protein	2	0.0246999	2.47554	0.0307028	2.82643		9.97678	10.5166	9.71885		9.21746	8.08113	8.99039		9.86032	11.0268	9.8988
251426_at	---	AT3G60180	P-loop containing nucleoside triphosphate hydrolases superfamily protein;	2	0.00654839	1.11018	0.0127503	1.1416		8.81368	8.80466	8.80466		8.69789	8.68218	8.59054		8.79344	8.82772	8.9226
251445_at	---	AT3G59870	unknown protein	2	0.000492513	1.17372	0.0426282	1.19975		7.41858	7.39268	7.33317		7.16013	7.14494	7.1461		7.31395	7.61147	7.31395
251458_at	---	AT3G60170	copia-like retrotransposon family,	2	0.0195964	1.20059	0.00762672	1.18349		4.04107	4.08422	3.86196		3.76039	3.78214	3.65348		3.98777	4.03801	3.89936
251704_at	---	AT3G56360	unknown protein	2	0.0132685	1.27176	0.0249136	1.18497		10.8775	11.0532	10.746		10.6007	10.5175	10.5181		10.6582	10.7975	10.9151
251859_at	---	AT3G54680	proteophosphoglycan-related;	2	0.011295	1.80668	0.043921	2.10651		7.89126	8.51516	8.02101		7.37868	7.07298	7.41576		8.42101	9.01783	7.65314
251875_at	---	AT3G54270	sucrose-6F-phosphate phosphohydrolase family protein	2	0.0237098	1.17581	0.0194406	1.24529		4.35221	4.37246	4.39461		4.12449	4.02119	4.27264		4.37761	4.41369	4.57647
251914_at	---	AT3G53930	Protein kinase superfamily protein;	2	0.0119551	1.47699	0.00866821	1.5395		7.54686	7.54256	7.51104		6.70619	6.99456	7.21172		7.56301	7.5578	7.65906
252120_at	---	AT3G51130	unknown protein	2	0.0290918	1.40984	0.0384138	1.54921		10.0952	10.2359	10.0984		9.46343	9.96729	9.51224		9.9519	10.5084	10.3773
252334_at	PHT3;2	AT3G48850	PHOSPHATE TRANSPORTER 3;2'	2	0.0207407	1.53933	0.0299686	1.99716		7.80307	8.23934	8.04238		7.12435	7.53102	7.56251		8.15909	8.03124	9.0214
252462_at	---	AT3G47250	unknown protein	2	0.0208811	1.16614	0.0280656	1.21241		11.5228	11.406	11.4365		11.2586	11.123	11.3185		11.4105	11.6533	11.4699
252577_at	---	AT3G45460	IBR domain containing protein	2	0.045	1.13491	0.023045	1.09565		4.64803	4.56194	4.75748		4.40557	4.54649	4.46764		4.59618	4.62269	4.59618
252806_at	---	AT3G42390	unknown protein	2	0.0253865	1.22946	0.0335883	1.22559		4.48555	4.54709	4.40827		4.25157	4.00833	4.28694		4.37088	4.49475	4.56165
252881_at	---	AT4G39610	unknown protein	2	0.0209146	1.06856	0.0324524	1.10283		4.04028	4.03859	4.04028		3.97564	3.97071	3.88578		4.165	4.05048	4.04028
252930_at	ATGH9B18	AT4G39010	ATGH9B18 (ARABIDOPSIS THALIANA GLYCOSYL HYDROLASE 9B18); CATALYTIC/ HYDROLASE, HYDROLYZING O-GLYCOSYL COMPOUNDS'	2	0.0108326	1.15626	0.0053581	1.15331		5.19384	5.19075	5.04272		4.92766	4.96742	4.90382		5.09907	5.21809	5.09907
253114_at	ATGB2	AT4G35860	ATGB2 (GTP-BINDING 2); GTP BINDING'	2	0.00415787	1.22232	0.00263451	1.34315		8.92233	8.96523	8.90184		8.53721	8.71834	8.66497		8.97856	9.15178	9.06702
253178_at	---	AT4G35170	Late embryogenesis abundant (LEA) hydroxyproline-rich glycoprotein family;	2	0.0362919	1.37159	0.00538944	1.82445		4.91604	5.24917	5.05747		4.49236	4.47889	4.88388		5.35105	5.36346	5.74301
253196_at	IDH1	AT4G35260	IDH1 (ISOCITRATE DEHYDROGENASE 1); ISOCITRATE DEHYDROGENASE (NAD+)/ OXIDOREDUCTASE, ACTING ON THE CH-OH GROUP OF DONORS, NAD OR NADP AS ACCEPTOR'	2	0.00961695	1.09154	0.011995	1.29461		9.7247	9.81787	9.77095		9.63368	9.62521	9.67554		9.8517	10.0136	10.1867
253288_at	---	AT4G34310	alpha/beta-Hydrolases superfamily protein;	2	0.0476169	1.53418	0.0215762	1.5117		7.31895	7.71725	7.18989		6.49533	7.1166	6.76176		7.4057	7.44984	7.30669
253354_at	---	AT4G33370	DEA(D/H)-box RNA helicase family protein;	2	0.00810825	1.20327	0.0354275	1.1965		4.13652	4.25681	4.26715		3.89595	4.04585	3.91781		4.12682	4.13652	4.37272
253458_at	PHOX4	AT4G32070	Encodes one of the 36 carboxylate clamp (CC)-tetratricopeptide repeat (TPR) proteins	2	0.0138604	1.30648	0.00826513	1.24986		8.53837	8.62045	8.30284		8.11725	8.01904	8.1683		8.54892	8.35116	8.36983
253473_at	---	AT4G32250	Protein kinase superfamily protein	2	0.0187127	1.6841	0.0212449	1.85861		10.3364	10.6737	10.0801		9.5527	9.87794	9.40371		10.1181	10.9383	10.4606
253570_at	---	AT4G31260	unknown protein	2	0.0109322	1.11335	0.00539998	1.07435		3.6967	3.81279	3.73859		3.59855	3.62697	3.55783		3.71629	3.68872	3.68872
254094_at	SRS2	AT4G25120	SUPPRESSOR OF RAD SIX-SCREEN MUTANT 2'	2	0.0378665	1.12775	0.0404763	1.11487		4.17436	4.1421	4.28746		4.01614	3.95592	4.11153		4.2119	4.11153	4.23079
254299_at	NYE1	AT4G22920	NYE1 (NON-YELLOWING 1)'	2	0.00756895	1.64459	0.0204025	1.77259		10.4196	10.5875	10.3385		9.89689	9.43377	9.86177		10.1503	10.7793	10.7404
254313_at	---	AT4G22460	Bifunctional inhibitor/lipid-transfer protein/seed storage 2S albumin superfamily protein	2	0.0373847	1.18948	0.00422952	1.21505		7.55407	7.3061	7.30241		7.20576	7.12387	7.08194		7.48838	7.42362	7.34263
254352_at	---	AT4G22320	unknown protein	2	0.029834	1.24304	0.0328151	1.27411		6.40635	6.44321	6.33327		6.18503	5.87725	6.17893		6.36955	6.56776	6.35236
255086_at	---	AT4G09300	LisH and RanBPM domains containing protein;	2	0.018086	1.2484	0.049318	1.20768		3.93314	3.91904	3.8785		3.75913	3.44284	3.56846		3.83481	3.78422	3.96812
255129_at	UMAMIT20	AT4G08290	USUALLY MULTIPLE ACIDS MOVE IN AND OUT TRANSPORTERS 20'	2	0.0343534	1.29268	0.0452387	1.61066		9.93865	9.89222	9.87188		9.35735	9.78474	9.44957		9.87188	10.1293	10.6534
255220_at	UBQ10	AT4G05320	UBQ10 (POLYUBIQUITIN 10); PROTEIN BINDING'	2	0.0449592	1.09441	0.0141792	1.19099		12.4663	12.4257	12.3306		12.3314	12.231	12.2697		12.4677	12.6556	12.4652
255223_at	---	AT4G05370	BCS1 AAA-type ATPase;	2	0.0187444	1.164	0.0280249	1.13158		3.70889	3.88116	3.74536		3.50899	3.53576	3.63339		3.70889	3.82836	3.67593
255287_at	---	AT4G04660	pseudogene, hypothetical protein, similar to zinc finger protein	2	0.0300371	1.22332	0.0385963	1.18145		3.93566	4.2126	4.01735		3.6713	3.86234	3.75957		3.93566	3.93566	4.14358
255429_at	---	AT4G03410	Peroxisomal membrane 22 kDa (Mpv17/PMP22) family protein;	2	0.0156878	1.38947	0.0102554	1.36218		8.13862	8.4784	8.17401		7.67926	7.9409	7.74728		8.15373	8.39632	8.15513
255816_at	GLTP1	AT2G33470	GLTP1 (GLYCOLIPID TRANSFER PROTEIN 1); GLYCOLIPID BINDING / GLYCOLIPID TRANSPORTER'	2	0.0387784	1.09165	0.000996963	1.27149		10.6582	10.7052	10.7042		10.4942	10.5499	10.6441		10.8836	10.9419	10.9023
255838_at	---	AT2G33490	hydroxyproline-rich glycoprotein family protein;	2	0.0255572	1.20275	0.0070745	1.26438		7.74621	7.75509	7.57157		7.30192	7.46803	7.50389		7.84186	7.68121	7.76606
255881_at	DIN9	AT1G67070	DIN9 (DARK INDUCIBLE 9); MANNOSE-6-PHOSPHATE ISOMERASE'	2	0.0319928	1.51839	0.0311309	1.66473		10.1793	10.5743	10.3744		9.49229	9.73262	10.0955		10.5477	10.8066	10.172
255987_s_at	---	AT5G35050	unknown protein	2	0.00269936	1.03009	0.0365908	1.06503		3.76665	3.78606	3.77251		3.74151	3.72577	3.72964		3.78606	3.79532	3.8882
256109_at	---	AT1G16950	unknown protein	2	0.0313056	1.52276	0.0250881	2.22998		5.25139	4.94674	5.5084		4.88689	4.45241	4.54717		5.08689	6.07322	6.19745
256176_at	ATEXO70G2	AT1G51640	ATEXO70G2 (EXOCYST SUBUNIT EXO70 FAMILY PROTEIN G2); PROTEIN BINDING'	2	0.029076	1.15518	0.033472	1.10226		3.69052	3.89232	3.77282		3.55054	3.52768	3.65307		3.69052	3.6822	3.77996
256296_at	---	AT1G69480	EXS (ERD1/XPR1/SYG1) family protein;	2	0.0210113	1.53628	0.0298871	1.54914		7.12734	7.61708	7.28064		6.49373	6.76241	6.91059		7.42717	7.01518	7.61877
256433_at	SAG20	AT3G10980	SAG20 (SENESCENCE ASSOCIATED GENE 20)'	2	0.0141796	1.17698	0.0407455	1.18494		13.3454	13.4221	13.4687		13.0709	13.2201	13.2399		13.4729	13.517	13.2754
256436_at	---	AT3G11150	2-oxoglutarate (2OG) and Fe(II)-dependent oxygenase superfamily protein;	2	0.0206482	1.28021	0.00245627	1.29514		7.07032	7.4145	7.32644		6.91171	6.85897	6.97144		7.17901	7.34348	7.33894
256726_at	---	AT3G52210	S-adenosyl-L-methionine-dependent methyltransferases superfamily protein;	2	0.02085	1.04349	0.0148365	1.05662		4.59613	4.57669	4.58923		4.5231	4.49658	4.55812		4.63155	4.59539	4.58923
256771_at	PRA1.F4	AT3G13710	PRENYLATED RAB ACCEPTOR 1.F4'	2	0.0429649	1.61217	0.0218882	1.92047		7.75968	8.28513	8.12487		7.04043	7.30754	7.75468		7.91713	8.6166	8.3933
256779_at	ATCWINV5	AT3G13784	ATCWINV5 (ARABIDOPSIS THALIANA CELL WALL INVERTASE 5); HYDROLASE, HYDROLYZING O-GLYCOSYL COMPOUNDS'	2	3.52696e-05	1.08043	0.00519084	1.11159		3.97329	3.96539	3.97418		3.84663	3.86584	3.86558		4.00992	4.06769	3.95831
256802_at	CYP705A32	AT3G20950	CYP705A32; ELECTRON CARRIER/ HEME BINDING / IRON ION BINDING / MONOOXYGENASE/ OXYGEN BINDING'	2	0.0139091	1.24068	0.000992608	1.26045		3.95628	4.21015	4.15302		3.75658	3.76376	3.86572		4.07418	4.14622	4.16747
256946_at	HAF2	AT3G19040	HAF2 (HISTONE ACETYLTRANSFERASE OF THE TAFII250 FAMILY 2); DNA BINDING / HISTONE ACETYLTRANSFERASE/ TRANSCRIPTION COFACTOR'	2	0.0242923	1.12846	0.00963982	1.16215		4.00653	4.09171	4.09968		3.8373	3.85246	3.98508		4.0568	4.12451	4.14392
256966_at	SKS13	AT3G13400	SKS13 (SKU5 SIMILAR 13); COPPER ION BINDING / OXIDOREDUCTASE'	2	0.0439482	1.39245	0.0376343	1.09149		4.09906	4.10542	4.62965		3.88493	3.78034	3.73597		3.91983	3.90767	3.95263
257329_at	NAD1	ORF205	NADH DEHYDROGENASE SUBUNIT 1'	2	0.0241554	1.27815	0.00012559	1.17734		3.99207	4.35215	4.04278		3.77423	3.78679	3.7638		3.99207	3.99207	4.04726
257355_at	---	AT2G38150	alpha 1,4-glycosyltransferase family protein;	2	0.00277808	1.14599	0.0110652	1.1359		3.6667	3.73239	3.74164		3.48449	3.5	3.56646		3.6234	3.75761	3.72145
257541_at	---	AT3G25950	TRAM, LAG1 and CLN8 (TLC) lipid-sensing domain containing protein;	2	0.0254456	1.69884	0.0294776	1.78653		7.10324	7.74419	7.21304		6.30194	6.66782	6.79705		7.05109	7.88171	7.34551
257562_at	---	AT3G30480	unknown protein	2	0.0321634	1.18498	0.0429621	1.22721		4.59123	4.42226	4.31054		4.24468	4.1697	4.17505		4.35198	4.41649	4.7071
257623_at	CYP71B23	AT3G26210	CYP71B23; ELECTRON CARRIER/ HEME BINDING / IRON ION BINDING / MONOOXYGENASE/ OXYGEN BINDING'	2	0.0316247	1.17422	0.0138881	1.39681		11.6557	11.7536	11.5753		11.3386	11.4045	11.5464		11.7239	12.1262	11.8857
257841_at	---	AT3G25260	Major facilitator superfamily protein;	2	0.0293176	1.27374	0.0205845	1.298		4.66199	4.66199	4.75405		4.24935	4.57021	4.21125		4.73185	4.68619	4.74164
257904_at	TDF1	AT3G28470	TDF1 (DEFECTIVE IN MERISTEM DEVELOPMENT AND FUNCTION 1); DNA BINDING / TRANSCRIPTION FACTOR'	2	0.00511286	1.15806	0.00333048	1.13742		4.04991	3.90757	3.96775		3.77387	3.73299	3.78324		4.00897	3.90757	3.93084
258019_at	---	AT3G19470	F-box and associated interaction domains-containing protein;	2	0.0478947	1.13681	0.0322547	1.16318		4.27855	4.28951	4.3573		4.00799	4.24231	4.12006		4.35198	4.39654	4.27606
258162_at	PYD1	AT3G17810	PYRIMIDINE 1'	2	0.0427408	1.4312	0.0293401	1.50734		11.7628	12.1542	11.7628		11.1452	11.6427	11.3403		11.6898	12.1269	12.0875
258256_at	---	AT3G26890	unknown protein	2	0.0193139	1.31034	0.00454155	1.14458		8.75714	8.96396	8.58169		8.43004	8.39249	8.31042		8.56739	8.60534	8.54469
258395_at	ANAC055	AT3G15500	ANAC055 (ARABIDOPSIS NAC DOMAIN CONTAINING PROTEIN 55); TRANSCRIPTION FACTOR'	2	0.00884307	1.5685	0.0360308	1.59172		10.6944	11.2063	10.8901		10.212	10.3689	10.2617		10.734	11.426	10.6944
258451_at	AOX1B	AT3G22360	AOX1B; ALTERNATIVE OXIDASE'	2	0.0258742	1.14484	0.0121581	1.25784		4.92299	5.00955	4.92299		4.70795	4.69283	4.86932		4.95591	5.17189	5.13514
258655_at	---	AT3G09805	Encodes a catalytic subunit of the mitochondrially-localized NAD+- dependent isocitrate dehydrogenase	2	0.0432606	1.19534	0.0221837	1.58437		8.36688	8.40777	8.40777		8.12703	7.97486	8.30826		8.89681	8.44469	9.0604
258667_at	---	AT3G08750	F-box and associated interaction domains-containing protein;	2	0.0183996	1.16018	0.00343076	1.12548		4.00431	3.82077	3.82077		3.66586	3.64315	3.69378		3.86326	3.78196	3.86919
258722_at	---	AT3G09590	CAP (Cysteine-rich secretory proteins, Antigen 5, and Pathogenesis-related 1 protein) superfamily protein;	2	0.00972681	1.07657	0.0133816	1.23692		4.65548	4.71235	4.65548		4.55552	4.60375	4.54471		5.02845	4.84276	4.75301
258725_at	---	AT3G09620	P-loop containing nucleoside triphosphate hydrolases superfamily protein	2	0.029236	1.10269	0.0290149	1.09953		4.02461	4.09459	4.05962		3.97173	3.95076	3.83325		4.05841	4.08338	4.02461
258765_at	RHS12	AT3G10710	ROOT HAIR SPECIFIC 12'	2	0.0151988	1.15428	0.0259396	1.1217		3.83483	3.96436	4.00374		3.71335	3.77927	3.68934		3.85083	3.84109	3.98711
258880_at	ATG8H	AT3G06420	ATG8H (AUTOPHAGY 8H); MICROTUBULE BINDING'	2	0.0145056	1.53296	0.00502566	1.73337		9.68768	10.1327	10.1247		9.19879	9.42243	9.47483		10.0928	10.4324	9.95165
258887_at	PLDP2	AT3G05630	PLDP2; PHOSPHOLIPASE D'	2	0.00314232	1.47575	9.44442e-05	1.87708		7.29836	7.53214	7.2331		6.70323	6.85519	6.82081		7.72182	7.61133	7.77156
258914_at	AGP27	AT3G06360	AGP27'	2	0.00182202	1.13956	0.00255089	1.20946		4.26427	4.3244	4.3519		4.14242	4.0966	4.13614		4.3244	4.47917	4.39466
259007_at	MYB3R-3	AT3G09370	MYB3R-3 (MYB DOMAIN PROTEIN 3R-3); DNA BINDING / TRANSCRIPTION FACTOR'	2	0.0154492	1.25701	0.0170441	1.15351		6.28486	6.29803	6.07847		6.00614	5.85266	5.81257		6.10109	6.07847	6.10989
259099_at	CAND2	AT3G05010	CANDIDATE G-PROTEIN COUPLED RECEPTOR 2'	2	0.0162128	1.20285	0.0490753	1.35052		9.40343	9.54415	9.37355		9.06554	9.22943	9.2268		9.34168	9.89892	9.5817
259129_at	PTF1	AT3G02150	PTF1 (PLASTID TRANSCRIPTION FACTOR 1); TRANSCRIPTION FACTOR'	2	0.0145944	1.46061	0.0276388	1.89785		8.64483	8.70558	8.56896		7.81198	8.29838	8.1693		8.97561	9.50817	8.56896
259133_at	---	AT3G05400	Major facilitator superfamily protein	2	0.0318269	2.35118	0.0368634	2.40847		7.33942	8.17027	7.72317		6.21031	6.10681	7.21558		7.19631	7.9878	8.15294
259198_at	---	AT3G03610	ELMO/CED-12 family protein	2	0.0257007	1.28595	0.00680189	1.49107		9.00888	9.04084	8.98894		8.7951	8.41909	8.73594		9.17915	9.15553	9.34451
259339_at	APK3	AT3G03900	ADENOSINE-5''-PHOSPHOSULFATE (APS) KINASE 3'	2	0.0399824	1.1097	0.0324854	1.07164		4.86912	4.86912	5.00592		4.76496	4.70954	4.81916		4.862	4.89136	4.83976
259425_at	PIPK11	AT1G01460	PIPK11; 1-PHOSPHATIDYLINOSITOL-4-PHOSPHATE 5-KINASE/ PHOSPHATIDYLINOSITOL PHOSPHATE KINASE'	2	0.000908398	1.18679	0.0066071	1.18758		3.80062	3.81206	3.79533		3.53922	3.61803	3.50959		3.73556	3.78497	3.89037
259618_at	MYB112	AT1G48000	MYB112 (MYB DOMAIN PROTEIN 112); DNA BINDING / TRANSCRIPTION FACTOR'	2	0.0156331	1.37345	0.00671324	1.5461		8.76206	8.81978	8.41359		8.24818	8.18166	8.19218		8.93279	9.01692	8.55821
259701_at	---	AT1G77770	zinc ion binding;	2	0.0107095	1.43328	0.0223411	1.67427		9.35892	9.51382	9.33516		8.66662	9.07703	8.90628		9.42062	10.0283	9.43162
259743_at	---	AT1G71140	MATE efflux family protein;	2	0.00652502	1.43034	0.0116761	1.98114		6.9141	7.18425	7.16175		6.56552	6.44187	6.70365		7.08293	7.67762	7.90947
259833_at	MYB105	AT1G69560	MYB105 (MYB DOMAIN PROTEIN 105); DNA BINDING / TRANSCRIPTION FACTOR'	2	0.0138001	1.23878	0.00586893	1.11147		4.06397	4.33757	4.26889		3.8976	3.89849	3.94756		4.06397	4.01844	4.11866
259834_at	---	AT1G69570	Dof-type zinc finger DNA-binding family protein;	2	0.0170828	1.49216	0.00449556	1.76278		7.64939	7.61144	7.46815		6.81067	6.87656	7.30955		7.73092	7.91353	7.80588
260306_at	EDA24	AT1G70540	EDA24 (EMBRYO SAC DEVELOPMENT ARREST 24); ENZYME INHIBITOR/ PECTINESTERASE/ PECTINESTERASE INHIBITOR'	2	0.0371977	1.12663	0.0171891	1.12762		3.99394	4.09865	4.11849		3.83217	3.86893	3.99394		4.05771	4.09476	4.06243
260315_at	---	AT1G63820	CCT motif family protein;	2	0.0222932	1.17248	0.00970934	1.26913		5.05361	5.23873	5.00597		4.88065	4.85751	4.87147		5.21283	5.06647	5.36185
260391_at	SS2	AT1G74020	SS2 (STRICTOSIDINE SYNTHASE 2); STRICTOSIDINE SYNTHASE'	2	0.0422803	1.26884	0.0456328	1.33349		12.3142	12.5754	12.4193		11.9241	12.0705	12.2837		12.3441	12.7442	12.4357
260693_at	NRT1.5	AT1G32450	NRT1.5 (NITRATE TRANSPORTER 1.5); NITRATE TRANSMEMBRANE TRANSPORTER/ TRANSPORTER'	2	0.0205103	1.96458	0.0334837	2.13963		8.34366	8.72802	8.16708		7.38802	7.88522	7.04287		8.07725	8.42731	9.10363
260706_at	AOX1D	AT1G32350	AOX1D (ALTERNATIVE OXIDASE 1D); ALTERNATIVE OXIDASE'	2	0.00355054	1.34509	0.00261076	1.92978		10.5455	10.7206	10.6537		10.273	10.0887	10.2751		11.293	10.8594	11.3298
260816_at	---	AT1G06930	unknown protein	2	0.0388415	1.26364	0.0452125	1.3213		4.57793	4.7415	4.60674		4.12459	4.27562	4.5132		4.84888	4.50153	4.76887
260845_at	---	AT1G17310	MADS-box transcription factor family protein	2	0.00622989	1.21562	0.00443292	1.4939		5.65966	5.74882	5.837		5.5128	5.39943	5.48818		5.88659	5.99059	6.26047
260850_at	GONST5	AT1G21870	GOLGI NUCLEOTIDE SUGAR TRANSPORTER 5'	2	0.0436573	1.15404	0.036791	1.14299		4.14744	4.26748	4.14744		3.97173	4.10154	3.86901		4.13504	4.1897	4.196
260885_at	CIPK18	AT1G29230	CIPK18 (CBL-INTERACTING PROTEIN KINASE 18); ATP BINDING / KINASE/ PROTEIN KINASE/ PROTEIN SERINE/THREONINE KINASE'	2	0.0187958	1.21675	0.0331878	1.19642		4.64803	4.80849	4.89592		4.58385	4.45793	4.46155		4.89984	4.76152	4.61816
260933_at	---	AT1G02470	Polyketide cyclase/dehydrase and lipid transport superfamily protein;	2	1.12646e-06	1.3609	0.0108262	1.52842		9.62271	9.66447	9.61977		9.16494	9.20369	9.20462		9.5914	10.1073	9.71069
260983_at	---	AT1G53560	Ribosomal protein L18ae family	2	0.00383803	1.34108	0.0476816	1.34254		10.6071	10.6623	10.7583		10.1629	10.2086	10.386		10.5429	10.9787	10.5108
261120_at	BLH3	AT1G75410	BLH3 (BEL1-LIKE HOMEODOMAIN 3); DNA BINDING / TRANSCRIPTION FACTOR'	2	0.0484576	1.15331	0.004851	1.23472		9.42301	9.3942	9.23173		9.04634	9.23294	9.15233		9.50233	9.39042	9.45141
261162_at	---	AT1G34440	unknown protein	2	0.033359	1.19805	0.0013347	1.16705		4.46971	4.73941	4.46971		4.26487	4.3097	4.32219		4.56095	4.46971	4.53471
261240_at	SBT3.5	AT1G32940	SBT3.5; IDENTICAL PROTEIN BINDING / SERINE-TYPE ENDOPEPTIDASE'	2	0.0386584	1.20824	0.00979328	1.89514		10.2523	10.3259	10.1778		9.96313	9.8312	10.1429		10.726	10.6557	11.3225
261275_at	MLO14	AT1G26700	MLO14 (MILDEW RESISTANCE LOCUS O 14); CALMODULIN BINDING'	2	0.0116536	1.15892	0.0300406	1.16335		3.97872	4.09906	4.01712		3.79956	3.75735	3.89965		3.93084	4.14474	4.03586
261282_at	APUM10	AT1G35750	APUM10 (ARABIDOPSIS PUMILIO 10); RNA BINDING / BINDING'	2	0.0468618	1.07853	0.0240969	1.12983		3.8586	3.89148	3.8586		3.70843	3.73226	3.84078		3.8586	3.97455	3.97665
261414_at	---	AT1G07795	unknown protein	2	0.0416498	1.2886	0.0407237	1.31428		5.19523	5.52549	5.17529		4.78028	5.00902	5.0093		5.36086	5.09413	5.52645
261433_s_at	ECA4	AT1G07670	ENDOMEMBRANE-TYPE CA-ATPASE 4'	2	0.0289105	1.19824	0.00689296	1.25061		9.9799	10.2473	10.0123		9.79996	9.7889	9.86787		10.0123	10.1628	10.2495
261473_at	---	AT1G14490	Predicted AT-hook DNA-binding family protein	2	0.014813	1.22589	0.0367156	1.23378		4.0974	4.12405	3.99494		3.85321	3.63603	3.84568		4.01739	3.97916	4.24763
261482_at	THH1	AT1G14530	THH1 (TOM THREE HOMOLOG 1); VIRION BINDING'	2	0.00827275	1.50256	0.0142939	1.57501		6.87798	7.11225	7.18785		6.29096	6.47791	6.64694		7.02849	6.93327	7.42013
261768_at	GA3OX1	AT1G15550	GA3OX1 (GIBBERELLIN 3-OXIDASE 1); GIBBERELLIN 3-BETA-DIOXYGENASE/ TRANSCRIPTION FACTOR BINDING'	2	0.0180671	1.10667	0.0335948	1.15332		4.44679	4.37709	4.33216		4.20905	4.29212	4.2162		4.37709	4.37709	4.58057
261792_at	CCR1	AT1G15950	CCR1 (CINNAMOYL COA REDUCTASE 1); CINNAMOYL-COA REDUCTASE'	2	0.0387409	1.19154	0.0256355	1.29692		10.6745	10.8696	10.809		10.4039	10.5356	10.6551		10.7483	11.0876	10.884
261799_at	---	AT1G30470	SIT4 phosphatase-associated family protein;	2	0.0132799	1.09086	0.0343293	1.0757		3.97173	3.91246	4.01709		3.86007	3.81236	3.85246		4.0158	3.91246	3.91246
262100_s_at	---	AT1G59550	unknown protein	2	0.00148991	1.13102	0.00312784	1.1799		4.07033	4.06229	4.01127		3.83835	3.86837	3.90427		4.06756	4.18645	4.07297
262183_at	---	AT1G77900	DNA-directed RNA polymerase II protein;	2	0.0349812	1.38803	0.0361356	1.33707		7.74219	8.18629	7.93916		7.3013	7.46789	7.67934		7.8648	7.74219	8.09874
262218_at	---	AT1G74760	zinc ion binding	2	0.0449661	1.08903	0.0144167	1.12757		4.18999	4.18999	4.15835		4.08523	3.9667	4.11727		4.2009	4.24378	4.24416
262244_at	CIPK17	AT1G48260	CIPK17 (CBL-INTERACTING PROTEIN KINASE 17); ATP BINDING / KINASE/ PROTEIN KINASE/ PROTEIN SERINE/THREONINE KINASE'	2	0.0175588	2.02462	0.0118061	2.20744		8.86473	9.45138	8.89218		7.63242	8.12495	8.39797		8.80438	9.3262	9.45189
262356_at	RCAR13	AT1G73000	REGULATORY COMPONENTS OF ABA RECEPTOR 13'	2	0.00767685	1.18711	0.00963623	1.20289		4.37153	4.34022	4.19944		4.08948	4.01404	4.06532		4.1984	4.39284	4.37709
262482_at	SRG1	AT1G17020	SRG1 (SENESCENCE-RELATED GENE 1); OXIDOREDUCTASE, ACTING ON DIPHENOLS AND RELATED SUBSTANCES AS DONORS, OXYGEN AS ACCEPTOR / OXIDOREDUCTASE, ACTING ON PAIRED DONORS, WITH INCORPORATION OR REDUCTION OF MOLECULAR OXYGEN, 2-OXOGLUTARATE AS ONE DONOR, AND INC'	2	0.00343107	1.27963	0.000681468	1.48896		10.2045	10.1126	10.2749		9.75589	9.85318	9.91575		10.3637	10.3633	10.5207
262562_at	---	AT1G34220	Regulator of Vps4 activity in the MVB pathway protein	2	0.0150378	1.2852	0.0465175	1.25855		8.737	8.80546	8.63496		8.19305	8.4162	8.48219		8.88336	8.59468	8.60867
262588_at	---	AT1G15130	Endosomal targeting BRO1-like domain-containing protein	2	0.00990079	1.09811	0.0386647	1.1406		9.96839	10.059	9.96839		9.84206	9.85777	9.89093		10.0652	9.92937	10.1655
262607_at	---	AT1G13990	unknown protein	2	0.0180593	1.20637	0.0366664	1.43296		11.5264	11.646	11.5009		11.1868	11.4089	11.2657		11.532	12.1363	11.75
262638_at	---	AT1G06650	encodes a protein whose sequence is similar to 2-oxoglutarate-dependent dioxygenase	2	5.25267e-06	1.14579	0.0162806	1.2343		9.90351	9.92437	9.91642		9.71123	9.71321	9.73085		9.91642	10.1942	9.95571
263038_at	---	AT1G23270	unknown protein	2	0.0376511	1.06356	0.0313624	1.06901		4.04516	4.03382	4.02341		3.88964	3.94652	3.9995		4.04178	4.02341	4.0593
263045_at	---	AT2G05370	BEST Arabidopsis thaliana protein match is: RNA-dependent RNA polymerase 6	2	0.0377389	1.27371	0.0304623	1.15791		4.60803	4.89217	4.48945		4.23697	4.3864	4.31918		4.44746	4.48945	4.64021
263073_at	---	AT2G17500	Auxin efflux carrier family protein;	2	0.0464861	1.26652	0.000884579	1.87425		10.5847	10.8409	10.4376		10.3365	10.1633	10.3407		10.9893	11.3369	11.2333
263293_x_at	---	AT2G10880	HYPOTHETICAL PROTEIN'	2	0.0270773	1.24664	0.0277043	1.14471		4.04789	4.19199	3.86465		3.68356	3.66117	3.80567		3.86465	4.00605	3.86465
263346_at	---	AT2G05650	CACTA-like transposase family (Tnp2/En/Spm),	2	0.0336111	1.12689	0.0150827	1.09649		3.74879	3.9487	3.79447		3.64932	3.65886	3.66672		3.75425	3.75425	3.86509
263353_at	---	AT2G22070	pentatricopeptide (PPR) repeat-containing protein;	2	0.00167775	1.18405	0.00114093	1.20075		3.59956	3.57507	3.69421		3.38914	3.38729	3.3612		3.66704	3.68937	3.57303
263363_at	---	AT2G03850	Late embryogenesis abundant protein (LEA) family protein;	2	0.000924467	1.42966	0.0039751	1.48008		8.64545	8.5649	8.65802		7.98432	8.18243	8.1546		8.81759	8.69502	8.50578
263426_at	ATGPX2	AT2G31570	ATGPX2 (GLUTATHIONE PEROXIDASE 2); GLUTATHIONE PEROXIDASE'	2	0.0182222	1.29757	0.00697328	1.5069		12.4092	12.5595	12.4199		11.9033	12.1165	12.2413		12.531	12.8488	12.6561
263570_at	AAO3	AT2G27150	AAO3 (ABSCISIC ALDEHYDE OXIDASE 3); ABSCISIC ALDEHYDE OXIDASE/ ALDEHYDE OXIDASE/ INDOLE-3-ACETALDEHYDE OXIDASE'	2	0.00641613	1.4212	0.049031	1.33042		8.94825	9.21233	8.86228		8.44585	8.48061	8.57507		8.67843	8.84795	9.21081
263595_at	PAP8	AT2G01890	PAP8 (PURPLE ACID PHOSPHATASE 8); ACID PHOSPHATASE/ PROTEIN SERINE/THREONINE PHOSPHATASE'	2	0.0474842	1.25082	0.0394213	1.6223		6.0604	6.3807	6.01886		5.86946	5.72845	5.89341		6.59444	6.93058	6.0604
263722_at	GONST1	AT2G13650	GONST1 (GOLGI NUCLEOTIDE SUGAR TRANSPORTER 1); GDP-MANNOSE TRANSMEMBRANE TRANSPORTER/ NUCLEOTIDE-SUGAR TRANSMEMBRANE TRANSPORTER'	2	0.0142971	1.20845	0.0028402	1.29664		9.06488	9.25644	9.06488		8.90868	8.77931	8.87874		9.28348	9.28366	9.12392
263917_at	HRD	AT2G36450	HRD (HARDY); DNA BINDING / TRANSCRIPTION ACTIVATOR/ TRANSCRIPTION FACTOR'	2	0.0400237	1.13289	0.0245098	1.11673		3.87797	4.03946	3.87797		3.69873	3.72849	3.82815		3.97727	3.87797	3.87797
264113_at	APG9	AT2G31260	APG9 (AUTOPHAGY 9)'	2	0.0142635	1.31531	0.0171628	1.40727		8.37009	8.49473	8.20375		7.86322	7.92738	8.09177		8.20781	8.62356	8.52969
264303_s_at	UBC35	AT1G78870	UBC35 (UBIQUITIN-CONJUGATING ENZYME 35); PROTEIN BINDING / UBIQUITIN-PROTEIN LIGASE'	2	0.00665818	1.12595	0.0153958	1.24629		11.1238	11.0054	11.0161		10.8872	10.8654	10.8792		11.0161	11.2872	11.2815
264362_at	---	AT1G03290	unknown protein	2	0.0369526	1.13932	0.0292049	1.27419		9.08339	9.14954	9.10842		8.79706	9.01008	8.9697		9.13158	9.22915	9.46486
264714_at	---	AT1G69990	Leucine-rich repeat prote	2	0.00273234	1.09186	0.00116381	1.09276		3.74339	3.72964	3.79508		3.62967	3.61228	3.64577		3.78163	3.76037	3.72964
264719_at	---	AT1G70110	Concanavalin A-like lectin protein kinase family protein;	2	0.0155267	1.07817	0.0392612	1.14958		3.97077	3.94264	3.94264		3.78632	3.8803	3.86367		4.17496	3.94264	4.01602
264894_at	---	AT1G23040	hydroxyproline-rich glycoprotein family protein;	2	0.00692843	1.28037	0.0464563	1.36401		10.9053	10.9888	10.8787		10.4248	10.6696	10.6087		10.7559	11.2979	10.9927
265003_at	---	AT1G26970	Protein kinase superfamily protein;	2	0.00318265	1.14477	0.0056822	1.16701		4.43319	4.35922	4.39972		4.18138	4.16706	4.2585		4.35922	4.49437	4.42178
265064_at	ENT7	AT1G61630	EQUILIBRATIVE NUCLEOSIDE TRANSPORTER, PUTATIVE (ENT7)'	2	0.0231788	1.25957	0.039942	1.2105		4.58914	4.36839	4.37594		4.2626	4.04165	4.03045		4.39758	4.50132	4.2626
265119_at	FMO GS-OX4	AT1G62570	FMO GS-OX4 (FLAVIN-MONOOXYGENASE GLUCOSINOLATE S-OXYGENASE 4); 4-METHYLTHIOPROPYL GLUCOSINOLATE S-OXYGENASE/ 8-METHYLTHIOPROPYL GLUCOSINOLATE S-OXYGENASE/ FLAVIN-CONTAINING MONOOXYGENASE/ MONOOXYGENASE'	2	0.0477592	1.35431	0.00432959	1.73921		7.96262	7.69493	7.61855		7.35088	7.07484	7.53771		8.0811	8.28374	7.99389
265289_at	---	AT2G22690	zinc ion binding;	2	0.0302826	1.42192	0.028756	1.36662		7.63547	7.91001	7.84827		7.0939	7.18694	7.58939		7.75317	7.73307	7.73581
265307_at	RIN13	AT2G20310	RIN13 (RPM1 INTERACTING PROTEIN 13)'	2	0.0209253	1.27397	0.0376409	1.1623		6.77398	7.00103	6.98064		6.44309	6.55268	6.7119		6.75832	6.80365	6.79662
265381_at	---	AT2G16680	non-LTR retrotransposon family (LINE),	2	0.017488	1.20164	0.00296715	1.12422		4.98553	5.02931	4.78476		4.6404	4.6859	4.67829		4.85424	4.78476	4.87236
265403_at	---	AT2G16690	unknown protein	2	0.0100581	1.25799	0.0290611	1.27616		5.44283	5.51827	5.28306		5.06211	5.16924	5.01946		5.28306	5.37297	5.65019
265582_at	---	AT2G20030	RING/U-box superfamily protein;	2	0.00664584	1.48989	0.0235131	1.80652		6.03442	6.38849	6.00886		5.56417	5.50243	5.63954		6.12902	6.9583	6.17848
265684_at	---	AT2G24410	BEST Arabidopsis thaliana protein match is: SMAD/FHA domain-containing protein	2	0.0119271	1.09072	0.00867108	1.06766		3.4392	3.53462	3.53758		3.37497	3.38809	3.37249		3.5138	3.43721	3.46788
265721_at	ATATH9	AT2G40090	ATATH9; TRANSPORTER'	2	0.0355051	1.19788	0.0138778	1.1524		7.34496	7.63002	7.37677		7.14734	7.19343	7.22953		7.49296	7.36749	7.32377
266114_at	EMB2794	AT2G02150	EMBRYO DEFECTIVE 2794'	2	0.00349151	1.09323	0.00756691	1.23861		4.78235	4.77164	4.82835		4.63966	4.69617	4.66071		4.8918	5.11352	4.9174
266132_at	SPX3	AT2G45130	SPX3 (SPX DOMAIN GENE 3)'	2	0.0384843	1.11538	0.000121358	1.2145		4.37309	4.2402	4.19199		4.09311	4.15037	4.0892		4.40779	4.36725	4.39872
266250_at	---	AT2G27870	similar to RNase H domain-containing protein	2	0.0248389	1.06466	0.0399877	1.09022		4.17231	4.16265	4.16265		4.03377	4.13085	4.06183		4.16505	4.2726	4.16265
266433_at	---	AT2G07110	BEST Arabidopsis thaliana protein match is: Ribosomal protein S5 domain 2-like superfamily protein	2	0.0158112	1.16231	0.0455066	1.06853		3.94546	3.9973	3.82575		3.7679	3.6509	3.69873		3.82575	3.80182	3.77684
266566_at	---	AT2G24040	Low temperature and salt responsive protein family;	2	0.00933245	1.29198	0.0125507	1.53822		8.83648	8.82615	8.90649		8.35081	8.46205	8.64748		8.82615	9.24678	9.25119
266634_at	BZIP16	AT2G35530	BASIC REGION/LEUCINE ZIPPER TRANSCRIPTION FACTOR 16'	2	0.0309262	1.25437	0.0313396	1.36266		6.2764	6.2918	6.25643		5.75159	6.13874	5.95339		6.32174	6.60483	6.25643
266883_at	DAD1	AT2G44810	DAD1 (DEFECTIVE ANTHER DEHISCENCE 1); PHOSPHOLIPASE A1/ TRIACYLGLYCEROL LIPASE'	2	0.0314269	1.13128	0.0413841	1.11362		5.26875	5.20733	5.214		4.94033	5.13637	5.07951		5.20733	5.20733	5.20733
267026_at	DREB19	AT2G38340	DEHYDRATION RESPONSE ELEMENT-BINDING PROTEIN 19'	2	0.000291093	1.28754	0.0146643	2.11979		5.86581	5.8096	5.77269		5.48314	5.40789	5.46321		7.02491	5.98823	6.59288
267122_at	MES6	AT2G23550	MES6 (METHYL ESTERASE 6); HYDROLASE'	2	0.00414655	1.06096	0.00173929	1.09691		3.52085	3.47071	3.52085		3.41964	3.41618	3.42046		3.54493	3.52085	3.59084
267216_at	---	AT2G02620	Cysteine/Histidine-rich C1 domain family protein	2	0.00981607	1.12667	0.016532	1.15739		3.73116	3.73116	3.83762		3.62452	3.61093	3.5483		3.69656	3.8822	3.83762
267217_at	---	AT2G02610	Cysteine/Histidine-rich C1 domain family protein	2	0.0403453	1.0509	0.0303758	1.07824		3.44744	3.47588	3.41795		3.37706	3.41034	3.33899		3.52448	3.50505	3.42288
267246_at	WRKY25	AT2G30250	WRKY25; TRANSCRIPTION FACTOR'	2	0.0326387	1.12826	0.0227451	1.3045		9.91338	9.95297	9.97739		9.65827	9.83573	9.82746		9.94844	10.2276	10.296
267273_at	---	AT2G02520	RNA-directed DNA polymerase (reverse transcriptase)-related family protein;	2	0.0488341	1.10812	0.0171235	1.13531		3.80608	3.94264	3.79239		3.70572	3.7517	3.63937		3.88906	3.80608	3.95091
267296_at	LBD10	AT2G23660	LBD10 (LOB DOMAIN-CONTAINING PROTEIN 10)'	2	0.0397627	1.16232	0.0258783	1.19107		4.77812	5.0079	5.01401		4.68728	4.7081	4.75361		4.8667	4.91227	5.1268
267315_at	NF-YA4	AT2G34720	NF-YA4 (NUCLEAR FACTOR Y, SUBUNIT A4); SPECIFIC TRANSCRIPTIONAL REPRESSOR/ TRANSCRIPTION FACTOR'	2	0.0317463	1.14118	0.00932032	1.2294		8.02093	8.1659	7.97791		7.80923	7.85913	7.92479		8.0865	8.10808	8.29244
267559_at	CYP76C2	AT2G45570	CYP76C2; ELECTRON CARRIER/ HEME BINDING / IRON ION BINDING / MONOOXYGENASE/ OXYGEN BINDING'	2	0.00520699	1.56735	0.00219787	2.17519		9.79515	10.1989	9.81547		9.31977	9.32589	9.21888		10.4154	10.718	10.0945
267607_s_at	ATSEH	AT2G26740	ATSEH (ARABIDOPSIS THALIANA SOLUBLE EPOXIDE HYDROLASE); EPOXIDE HYDROLASE'	2	0.0435181	1.17174	0.0097434	1.33132		11.7818	11.831	11.7086		11.4643	11.7029	11.4683		11.827	12.0357	12.0115
245171_at	---	AT2G47560	RING/U-box superfamily protein	3	0.223328	1.2324	0.0194498	1.50639		7.14423	7.05108	6.48747		6.59305	6.65695	6.52837		7.25745	7.44163	6.85258
245181_at	---	AT5G12420	O-acyltransferase (WSD1-like) family protein;	3	0.136489	1.44223	0.0403144	1.71818		8.21235	8.37204	8.59829		7.85568	7.40718	8.33491		8.43987	8.6696	8.83094
245206_at	DGS1	AT5G12290	DGS1 (DGD1 SUPPRESSOR 1)'	3	0.783584	1.03552	0.0299941	1.08495		7.98685	8.40478	7.86972		8.04322	8.04798	8.0191		8.18486	8.0765	8.20184
245217_at	---	AT1G38340	gypsy-like retrotransposon family (Athila),	3	0.282147	1.05887	0.0187804	1.13865		3.67682	3.86702	3.75026		3.65689	3.63937	3.75026		3.78203	3.91891	3.90757
245240_at	---	AT1G44510	copia-like retrotransposon family	3	0.0797856	1.1122	0.0427174	1.11451		3.89792	4.0582	3.89792		3.87591	3.72055	3.79734		3.91199	4.03133	3.9197
245249_at	ACX1	AT4G16760	ACX1 (ACYL-COA OXIDASE 1); ACYL-COA OXIDASE'	3	0.285462	1.09492	0.0225647	1.26016		11.2998	11.5481	11.4047		11.2166	11.437	11.2066		11.532	11.7659	11.5631
245257_at	CAM8	AT4G14640	CAM8 (CALMODULIN 8); CALCIUM ION BINDING'	3	0.0507868	1.06538	0.0481117	1.07633		3.70879	3.66724	3.74702		3.6296	3.56268	3.65668		3.69183	3.78364	3.69183
245302_at	KAN3	AT4G17695	KAN3 (KANADI 3); DNA BINDING / TRANSCRIPTION FACTOR'	3	0.216663	0.785059	0.0208988	1.25872		5.4901	5.11441	4.671		5.45897	5.45897	5.40495		5.7566	5.60791	5.95426
245421_at	---	AT4G17430	O-fucosyltransferase family protein;	3	0.657573	1.02058	0.00776822	1.10205		5.50619	5.48487	5.32611		5.43172	5.40878	5.38849		5.5928	5.56578	5.49097
245429_at	---	AT4G17580	Bax inhibitor-1 family protein;	3	0.214541	1.06515	0.0400182	1.18271		4.74376	4.68472	4.61664		4.5172	4.68472	4.57		4.68472	4.88326	4.93022
245444_at	ATTPS03	AT4G16740	ATTPS03; (E)-BETA-OCIMENE SYNTHASE/ MYRCENE SYNTHASE'	3	0.209414	1.27399	0.0318197	1.27172		5.02352	4.3795	4.39418		4.25063	4.41688	4.08164		4.56215	4.73512	4.49221
245554_at	CYP705A4	AT4G15380	CYP705A4; ELECTRON CARRIER/ HEME BINDING / IRON ION BINDING / MONOOXYGENASE/ OXYGEN BINDING'	3	0.292321	1.05545	0.038611	1.0937		3.51697	3.69663	3.53422		3.47405	3.48328	3.55692		3.55692	3.68929	3.65571
245561_at	UGT84A4	AT4G15500	UGT84A4; UDP-GLYCOSYLTRANSFERASE/ SINAPATE 1-GLUCOSYLTRANSFERASE/ TRANSFERASE, TRANSFERRING GLYCOSYL GROUPS / TRANSFERASE, TRANSFERRING HEXOSYL GROUPS'	3	0.371013	1.20505	0.0135497	1.30399		5.34478	5.89036	5.0673		5.34478	5.10688	5.0435		5.45131	5.61256	5.5801
245606_at	---	AT4G14310	Transducin/WD40 repeat-like superfamily protein;	3	0.155386	1.19342	0.0263779	1.21445		5.64021	6.06318	5.77747		5.41319	5.66892	5.63344		5.84302	5.77747	5.93599
245633_at	ATTLP10	AT1G25280	ATTLP10 (TUBBY LIKE PROTEIN 10); PHOSPHORIC DIESTER HYDROLASE/ TRANSCRIPTION FACTOR'	3	0.10788	1.12715	0.0100631	1.13962		9.70574	9.92079	9.65958		9.53074	9.59372	9.64359		9.82138	9.80221	9.71013
245647_at	ATTHO2	AT1G24678	Encodes a component of the putative Arabidopsis THO/TREX complex	3	0.220722	1.15588	0.0398709	1.21298		5.14216	4.90692	4.75867		4.90692	4.64893	4.62493		5.0744	5.03513	4.90692
245685_at	E2F1	AT5G22220	E2F1; DNA BINDING / PROTEIN BINDING / TRANSCRIPTION FACTOR'	3	0.0808284	1.31593	0.00242371	1.40182		6.0645	6.29307	5.70622		5.57187	5.74391	5.55976		6.22345	6.07656	6.03743
245694_at	---	AT5G04170	Calcium-binding EF-hand family protein	3	0.368404	1.08787	0.0381838	1.27428		9.49142	9.68856	9.6233		9.27893	9.56853	9.59131		9.8082	9.97689	9.70271
245707_at	ANAC077	AT5G04400	ANAC077 (ARABIDOPSIS NAC DOMAIN CONTAINING PROTEIN 77); DNA BINDING'	3	0.421387	1.05822	0.000203222	1.05402		4.11558	4.41717	4.25665		4.17771	4.17162	4.19515		4.25665	4.2589	4.25665
245810_at	---	AT1G37607	AXI 1 PROTEIN, PUTATIVE	3	0.969474	0.998308	0.000322829	1.06174		4.47071	4.64909	4.62386		4.5758	4.60017	4.57501		4.67596	4.66437	4.66995
245872_at	---	AT1G26280	BSD domain-containing protein	3	0.0675826	1.14985	0.0465399	1.20882		5.85995	6.13192	5.9561		5.71186	5.82643	5.80535		5.96875	6.25395	5.94173
245920_at	---	AT5G28790	transposable element gene	3	0.163633	1.04516	0.00957797	1.14925		3.70448	3.72666	3.80253		3.64266	3.6764	3.72342		3.95023	3.8946	3.79976
245972_at	TBL16	AT5G20680	TRICHOME BIREFRINGENCE-LIKE 16'	3	0.0876323	1.142	0.00196303	1.25323		6.80627	7.05417	6.88377		6.61989	6.76662	6.783		7.05232	7.04407	7.05007
245974_at	---	AT5G32510	PFK4 (PHOSPHOFRUCTOKINASE 4); 6-PHOSPHOFRUCTOKINASE'	3	0.0791338	1.24555	0.011753	1.26439		5.12949	5.53826	5.27125		4.8414	5.10324	5.044		5.27125	5.32611	5.40661
245975_at	---	AT5G13070	MSF1-like family protein;	3	0.0875649	1.24059	0.0404693	1.31348		8.25816	8.3	8.4346		7.82037	7.96066	8.27865		8.30583	8.49443	8.4396
245977_at	G6PD2	AT5G13110	G6PD2 (GLUCOSE-6-PHOSPHATE DEHYDROGENASE 2); GLUCOSE-6-PHOSPHATE DEHYDROGENASE'	3	0.403109	1.15008	0.00724155	1.4012		8.46206	8.72506	8.05533		8.13583	8.35609	8.14531		8.53296	8.74202	8.82226
245983_at	5-FCL	AT5G13050	5-FCL (5-FORMYLTETRAHYDROFOLATE CYCLOLIGASE); 5-FORMYLTETRAHYDROFOLATE CYCLO-LIGASE'	3	0.288278	1.0421	0.0335494	1.09312		7.66046	7.5688	7.616		7.48103	7.56975	7.616		7.63977	7.71078	7.70156
245995_at	---	AT5G20770	unknown protein	3	0.0814789	1.22795	0.0481309	1.11552		4.24207	4.30222	3.8792		3.81041	3.81891	3.90543		3.94904	3.94904	4.1098
246217_at	AP2	AT4G36920	AP2 (APETALA 2); TRANSCRIPTION FACTOR'	3	0.236526	0.909797	0.0111642	1.21504		6.57316	6.36794	6.31219		6.57316	6.64077	6.4485		6.92458	6.80628	6.77458
246325_at	ABA3	AT1G16540	ABA3 (ABA DEFICIENT 3); MO-MOLYBDOPTERIN COFACTOR SULFURASE/ SELENOCYSTEINE LYASE'	3	0.144568	1.37864	0.0458021	1.45988		6.75986	7.33389	6.45183		6.34687	6.36202	6.44695		7.32896	6.62655	6.83786
246354_at	---	AT1G38950	unknown protein	3	0.432617	1.1226	0.0437799	1.24312		4.43999	4.68109	4.12832		4.20002	4.12545	4.4234		4.70081	4.42636	4.56358
246374_at	---	AT1G51840	protein kinase-related;	3	0.0672455	1.06649	0.0321492	1.09773		3.85682	3.94933	3.86926		3.84079	3.80938	3.74664		3.88618	4.0086	3.90561
246451_at	ITPK1	AT5G16760	INOSITOL (1,3,4) P3 5/6-KINASE 1'	3	0.550169	1.02869	0.027856	1.1149		9.90441	9.99609	9.99356		10.0165	9.83967	9.91548		10.0861	10.0588	10.0975
246522_at	ATBZIP3	AT5G15830	ATBZIP3 (ARABIDOPSIS THALIANA BASIC LEUCINE-ZIPPER 3); DNA BINDING / TRANSCRIPTION FACTOR'	3	0.878382	0.986534	0.0296051	1.16278		3.77549	3.77549	3.50742		3.6455	3.84564	3.62594		3.87664	3.95419	3.93898
246612_at	---	AT5G35320	unknown protein	3	0.194908	1.22234	0.0305897	1.47235		8.24125	8.55479	8.38762		7.78459	8.31729	8.21286		8.71228	8.80937	8.46745
246686_at	---	AT5G33380	unknown protein	3	0.0822453	1.21499	0.0476206	1.27492		5.04054	5.15779	5.04054		4.56033	4.96973	4.86599		5.04054	5.16206	5.24465
246691_at	---	AT5G34790	CACTA-like transposase family (Ptta/En/Spm)	3	0.174375	1.07397	0.018359	1.11041		4.67211	4.85646	4.77709		4.68826	4.70809	4.60044		4.79739	4.77709	4.87561
246776_at	---	AT5G27550	P-loop containing nucleoside triphosphate hydrolases superfamily protein;	3	0.13229	1.24659	0.0261231	1.27354		4.54034	5.01695	4.50065		4.42552	4.40584	4.27264		4.90025	4.70995	4.54034
246779_at	PNC2	AT5G27520	PNC2 (PEROXISOMAL ADENINE NUCLEOTIDE CARRIER 2); ADP TRANSMEMBRANE TRANSPORTER/ ATP TRANSMEMBRANE TRANSPORTER/ BINDING'	3	0.0568334	1.29396	0.0351797	1.41517		9.71551	10.0746	9.87742		9.30657	9.68524	9.56031		9.79781	10.2809	9.97638
246838_at	---	AT5G26675	flap endonuclease - like protein	3	0.105102	1.11892	0.0142504	1.06376		4.91604	4.65441	4.70502		4.60749	4.57567	4.60601		4.71059	4.64104	4.70506
246861_at	IAA28	AT5G25890	IAA28 (INDOLE-3-ACETIC ACID INDUCIBLE 28); TRANSCRIPTION FACTOR'	3	0.0524684	0.784635	0.0109618	1.3746		6.50502	6.65929	6.20301		6.85936	6.72524	6.83244		7.40892	7.04782	7.33734
246872_at	---	AT5G26080	proline-rich family protein;	3	0.452557	1.07094	0.0252868	1.08994		3.93977	3.68793	4.07088		3.81262	3.82249	3.76684		3.89339	3.99784	3.88348
246914_at	---	AT5G25860	F-box/RNI-like superfamily protein;	3	0.227522	1.11833	0.0457456	1.16789		4.04128	4.20055	3.93056		3.75252	4.03313	3.9027		4.14316	4.06154	4.15535
246940_at	---	AT5G25400	Nucleotide-sugar transporter family protein	3	0.218576	1.09657	0.0164481	1.07728		4.00193	3.76933	3.70547		3.68252	3.67874	3.71649		3.85235	3.79288	3.75469
246954_at	---	AT5G04830	Nuclear transport factor 2 (NTF2) family protein;	3	0.0695966	1.09971	0.00240144	1.33212		9.89348	9.94865	9.98565		9.82197	9.70573	9.88871		10.131	10.2736	10.253
247009_at	WIH1	AT5G67600	WINDHOSE 1'	3	0.911292	0.986631	0.0485207	1.325		10.2552	9.82812	10.2552		10.1089	10.2465	10.0414		10.5518	10.2771	10.7859
247011_at	FRO1	AT5G67590	FRO1 (FROSTBITE1); NADH DEHYDROGENASE (UBIQUINONE)'	3	0.220101	1.10361	0.0168258	1.24436		10.2661	10.1265	10.161		10.1243	9.8663	10.1363		10.3726	10.3121	10.3884
247060_at	SDH1-1	AT5G66760	SDH1-1; ATP BINDING / SUCCINATE DEHYDROGENASE'	3	0.302451	1.1453	0.015961	1.216		10.6955	10.8937	10.3736		10.3919	10.5719	10.4118		10.8444	10.7288	10.6489
247094_at	GMD1	AT5G66280	GMD1 (GDP-D-MANNOSE 4,6-DEHYDRATASE 1); GDP-MANNOSE 4,6-DEHYDRATASE/ BINDING / CATALYTIC/ COENZYME BINDING'	3	0.11287	1.07262	0.0086113	1.11912		4.18512	4.2974	4.18512		4.18512	4.11749	4.06162		4.25211	4.2974	4.30181
247161_at	CGR3	AT5G65810	COTTON GOLGI-RELATED 3'	3	0.272813	1.18095	0.0204508	1.10527		6.57938	7.20111	6.95584		6.74738	6.66998	6.59911		6.80595	6.80595	6.83777
247166_at	---	AT5G65840	Thioredoxin superfamily protein	3	0.696019	1.06531	0.00385844	1.44656		7.29635	7.61641	6.95675		7.31421	7.23068	7.05078		7.68423	7.8629	7.6464
247255_at	---	AT5G64780	Uncharacterised conserved protein UCP009193;	3	0.348305	1.17579	0.0274804	1.80192		6.482	5.9071	6.29293		5.998	5.76598	6.21718		6.84003	6.40981	7.27991
247275_at	BETA-UP	AT5G64370	BETA-UP (BETA-UREIDOPROPIONASE); BETA-UREIDOPROPIONASE'	3	0.0698619	1.26227	0.0109777	1.47281		9.96264	10.3068	10.0813		9.63416	9.72058	9.98791		10.1504	10.4626	10.4053
247312_at	RGLG3	AT5G63970	RING DOMAIN LIGASE 3'	3	0.0732043	1.3466	0.0243091	1.24093		9.08009	9.62708	9.18707		8.80166	9.04749	8.75712		9.18603	9.10312	9.25136
247458_at	ATCXE20	AT5G62180	ATCXE20 (ARABIDOPSIS THALIANA CARBOXYESTERASE 20); CARBOXYLESTERASE'	3	0.462012	1.0705	0.0338682	1.46935		4.70272	4.81273	4.53054		4.58316	4.72454	4.44344		5.46732	4.84895	5.10042
247499_at	---	AT5G61865	unknown protein	3	0.103159	1.0611	0.0402813	1.13376		4.08972	4.14108	4.07363		4.08972	3.9863	3.97173		4.09554	4.29008	4.20549
247520_at	---	AT5G61310	Cytochrome c oxidase subunit Vc family protein;	3	0.35991	0.928096	0.00205157	1.04275		7.52822	7.4896	7.20808		7.51362	7.51362	7.52161		7.56058	7.593	7.57643
247534_at	PFK4	AT5G61580	PFK4 (PHOSPHOFRUCTOKINASE 4); 6-PHOSPHOFRUCTOKINASE'	3	0.0577269	1.21239	0.0203978	1.15985		8.85569	9.0951	8.75861		8.53178	8.62023	8.72384		8.81553	8.90704	8.79509
247619_at	---	AT5G60290	unknown protein	3	0.213216	1.13871	0.0264957	1.26517		4.14485	4.4205	4.24437		3.99506	4.2767	3.97575		4.38717	4.34831	4.53001
247648_at	LAC17	AT5G60020	LAC17 (LACCASE 17); LACCASE'	3	0.325715	1.15134	0.0115146	1.16023		3.94296	4.51836	4.35922		4.06032	4.14866	4.00163		4.27106	4.23041	4.35239
247656_at	ADF4	AT5G59890	ADF4 (ACTIN DEPOLYMERIZING FACTOR 4); ACTIN BINDING'	3	0.359522	0.929198	0.00775504	1.38165		10.0435	9.80539	10.0818		10.1763	10.0598	10.0124		10.4158	10.4916	10.7403
247664_at	TOE2	AT5G60120	TOE2; DNA BINDING / TRANSCRIPTION FACTOR'	3	0.0782576	1.11883	0.0347439	1.17186		4.7492	4.81317	4.68425		4.46875	4.60765	4.68425		4.7341	4.80039	4.91257
247805_at	ATYKT62	AT5G58180	member of YKT6 Gene Family	3	0.253928	1.14959	0.0092073	1.1017		4.53409	4.55777	4.11009		4.16056	4.17194	4.26608		4.32517	4.34083	4.35178
247878_at	---	AT5G57760	unknown protein	3	0.562932	1.03441	0.0475575	1.09385		3.76336	3.6934	3.56297		3.63937	3.54169	3.69226		3.78678	3.76846	3.70635
247906_at	IAA33	AT5G57420	IAA33 (INDOLE-3-ACETIC ACID INDUCIBLE 33); TRANSCRIPTION FACTOR'	3	0.138354	1.18084	0.0242447	1.14194		4.32668	4.68988	4.30717		4.28331	4.19413	4.12684		4.30999	4.43384	4.43491
247907_at	---	AT5G57460	unknown protein	3	0.121889	1.10877	0.0487426	1.16554		8.39332	8.64631	8.49844		8.38171	8.3099	8.39958		8.47989	8.74676	8.52755
247920_at	---	AT5G57670	Protein kinase superfamily protein;	3	0.0769545	0.977033	0.0302305	1.06313		3.76149	3.7738	3.72951		3.77387	3.79575	3.79575		3.85584	3.93489	3.83961
248039_at	---	AT5G55950	Nucleotide/sugar transporter family protein;	3	0.192499	1.24017	0.0258999	1.16986		4.53427	4.94186	4.271		4.21787	4.25399	4.34366		4.41299	4.45813	4.62341
248044_at	---	AT5G56020	Got1/Sft2-like vescicle transport protein family;	3	0.329031	1.11037	0.00983749	1.35147		6.9653	6.54489	6.91201		6.65679	6.66628	6.64598		6.97549	7.30749	6.98966
248051_at	ATMYB103	AT5G56110	ATMYB103 (ARABIDOPSIS THALIANA MYB DOMAIN PROTEIN 103); DNA BINDING / TRANSCRIPTION FACTOR'	3	0.360474	0.942438	0.0130304	1.15492		4.00821	4.13271	4.24385		4.17135	4.17103	4.29898		4.3493	4.46213	4.4533
248068_at	---	AT5G55610	unknown protein	3	0.349028	1.06651	0.0026222	1.23756		9.27589	9.36905	9.13878		9.06578	9.23954	9.1997		9.48942	9.46765	9.47045
248163_at	DFL1	AT5G54510	DFL1 (DWARF IN LIGHT 1); INDOLE-3-ACETIC ACID AMIDO SYNTHETASE'	3	0.160844	1.33375	0.0436425	1.49671		9.30481	9.79029	9.40215		8.93695	9.46932	8.8445		9.54523	9.87494	9.576
248178_at	---	AT5G54370	Late embryogenesis abundant (LEA) protein-related;	3	0.408631	1.08164	0.0470697	1.15762		4.13262	3.82735	3.96336		3.96968	3.9046	3.70941		4.05912	4.12	4.03806
248180_at	AGD5	AT5G54310	AGD5 (ARF-GAP DOMAIN 5); ARF GTPASE ACTIVATOR/ DNA BINDING / ZINC ION BINDING'	3	0.124988	1.1331	0.0351823	1.27421		9.66377	9.60515	9.68139		9.28499	9.54489	9.57962		9.65272	9.92306	9.88255
248233_at	---	AT5G53840	F-box/RNI-like/FBD-like domains-containing protein;	3	0.146965	1.12519	0.0494628	1.1337		3.6485	3.93305	3.82905		3.53627	3.68401	3.67982		3.90943	3.72964	3.80416
248259_at	---	AT5G53330	Ubiquitin-associated/translation elongation factor EF1B protein;	3	0.242205	1.15115	0.0422681	1.33979		9.79794	9.91865	9.91473		9.47581	9.59877	9.94752		9.94972	10.1584	10.18
248277_at	ABCG8	AT5G52860	ATP-BINDING CASSETTE G8'	3	0.135391	1.04296	0.00697337	1.1332		4.46662	4.41299	4.46662		4.43954	4.34309	4.38157		4.51491	4.61958	4.57092
248281_at	---	AT5G52980	ATPase, vacuolar ER assembly factor, Vma12	3	0.0539015	1.27755	0.0373049	1.31482		6.6532	6.90808	6.59407		6.46736	6.15493	6.47292		6.63312	6.9534	6.69329
248305_at	ATUSP	AT5G52560	ATUSP (ARABIDOPSIS THALIANA UDP-SUGAR PYROPHOSPHORYLASE); UTP-MONOSACCHARIDE-1-PHOSPHATE URIDYLYLTRANSFERASE/ UTP:ARABINOSE-1-PHOSPHATE URIDYLYLTRANSFERASE/ UTP:GALACTOSE-1-PHOSPHATE URIDYLYLTRANSFERASE/ UTP:GLUCOSE-1-PHOSPHATE URIDYLYLTRANSFERASE/ UTP:XY'	3	0.235175	1.11238	0.00180315	1.21881		8.10316	8.47063	8.29443		8.18248	8.1328	8.09198		8.35245	8.4371	8.47412
248352_at	LTI65	AT5G52300	LTI65 (LOW-TEMPERATURE-INDUCED 65)'	3	0.206757	1.08991	0.00350613	1.35403		5.24768	5.22253	5.00746		5.07127	4.97253	5.06123		5.39763	5.39572	5.62347
248375_at	KEA5	AT5G51710	KEA5; POTASSIUM ION TRANSMEMBRANE TRANSPORTER/ POTASSIUM:HYDROGEN ANTIPORTER'	3	0.142439	1.24338	0.0231611	1.34398		8.03734	8.29299	7.90753		7.50618	7.95593	7.83296		8.16366	8.22032	8.19062
248381_at	---	AT5G51830	pfkB-like carbohydrate kinase family protein	3	0.753556	1.02915	0.0412792	1.34626		8.18366	8.47563	8.31296		8.31542	8.40311	8.12936		8.61578	8.98564	8.53335
248417_at	---	AT5G51650	unknown protein	3	0.447966	0.98133	0.0165299	1.03082		4.04735	4.06489	3.96993		4.06489	4.06489	4.03397		4.11187	4.08703	4.09623
248424_at	---	AT5G51680	hydroxyproline-rich glycoprotein family protein;	3	0.347605	1.35655	0.00270194	1.64322		7.10273	7.98975	6.64247		6.93829	6.77195	6.70488		7.42297	7.72764	7.41407
248440_at	---	AT5G51260	HAD superfamily, subfamily IIIB acid phosphatase	3	0.227002	1.20124	0.046898	1.45893		7.00008	7.06363	6.95176		6.6616	6.47286	7.08745		7.07938	7.4429	7.33437
248450_at	ACD5	AT5G51290	ACCELERATED CELL DEATH 5'	3	0.275696	1.38234	0.0385437	1.55115		6.01346	6.91247	6.06174		5.43361	6.1405	6.01221		6.52523	6.62399	6.33712
248469_at	ANAC097	AT5G50820	ANAC097 (ARABIDOPSIS NAC DOMAIN CONTAINING PROTEIN 97); TRANSCRIPTION FACTOR'	3	0.563923	1.05007	0.0120238	1.11664		4.34976	4.31565	4.02538		4.10966	4.16833	4.20133		4.38014	4.27111	4.30555
248474_at	MAB1	AT5G50850	MAB1 (MACCI-BOU); CATALYTIC/ PYRUVATE DEHYDROGENASE (ACETYL-TRANSFERRING)'	3	0.448829	1.06827	0.0253107	1.21576		10.3727	10.5369	10.3178		10.2069	10.4848	10.2498		10.5899	10.5458	10.6514
248525_s_at	---	AT5G50710	unknown protein	3	0.281333	1.07867	0.0134889	1.09102		3.98777	3.70398	3.81347		3.72415	3.68439	3.76891		3.83283	3.82284	3.89882
248545_at	CEP1	AT5G50260	CYSTEINE ENDOPEPTIDASE 1'	3	0.0517834	2.62256	0.000346132	1.15312		5.05264	4.93173	6.65178		4.13425	4.13412	4.19485		4.36705	4.34578	4.36705
248561_at	---	AT5G49670	Conserved among eukaryotes, similar to Arabidopsis SABRE.	3	0.121879	1.18424	0.00639853	1.19944		4.15763	4.55074	4.1954		4.08606	4.0843	4.0015		4.34358	4.22072	4.39465
248889_at	---	AT5G46230	unknown protein	3	0.848594	0.955982	0.0189334	1.51951		9.19262	8.22851	8.769		8.77507	8.60268	9.00722		9.3882	9.16728	9.6403
249021_at	---	AT5G44820	Nucleotide-diphospho-sugar transferase family protein;	3	0.202127	1.24456	0.0258942	1.59791		7.58424	7.35132	7.61245		6.85529	7.50957	7.23625		7.92656	7.65896	8.04413
249062_at	---	AT5G44270	TPX2 (targeting protein for Xklp2) protein family;	3	0.268687	1.059	0.0405859	1.11605		3.93293	3.98775	3.88865		3.96438	3.81913	3.77772		4.0288	3.97814	4.02949
249145_at	ATDCI1	AT5G43280	ATDCI1 (DELTA(3,5),DELTA(2,4)-DIENOYL-COA ISOMERASE 1); DELTA3,5-DELTA2,4-DIENOYL-COA ISOMERASE/ ENOYL-COA HYDRATASE'	3	0.167624	1.16546	0.0205848	1.37085		8.20474	8.52202	8.13275		7.9652	8.16193	8.06968		8.44607	8.76839	8.34755
249167_at	---	AT5G42860	unknown protein	3	0.0284582	0.876271	0.042879	1.34712		4.50327	4.46931	4.58926		4.67839	4.81465	4.64046		5.37249	4.84968	5.20096
249182_at	---	AT5G42960	unknown protein	3	0.229533	1.06958	0.00748289	1.28725		8.45403	8.54328	8.5901		8.49092	8.32171	8.48366		8.71106	8.92211	8.75599
249250_at	PUB15	AT5G42340	PLANT U-BOX 15'	3	0.107211	1.16836	0.0461332	1.16045		4.38905	4.38905	4.64468		4.38905	4.13823	4.22206		4.38905	4.49496	4.50939
249254_at	---	AT5G42110	unknown protein	3	0.185081	1.03714	0.0137759	1.0903		3.97365	3.97365	3.93264		3.9616	3.85788	3.90262		4.05213	4.04382	4.00031
249272_at	RGTA2	AT5G41820	RAB GERANYLGERANYL TRANSFERASE ALPHA SUBUNIT 2'	3	0.102441	1.13729	0.00673306	1.14769		4.06353	4.36304	4.14924		3.99764	4.04716	3.9742		4.28429	4.16319	4.16774
249419_s_at	AGL98	AT5G39810	AGL98 (AGAMOUS-LIKE 98); TRANSCRIPTION FACTOR'	3	0.251698	1.06738	0.0372287	1.11468		4.32668	4.48472	4.25491		4.29049	4.24975	4.24385		4.43263	4.50531	4.31604
249439_at	---	AT5G40020	Pathogenesis-related thaumatin superfamily protein;	3	0.264859	1.15865	0.0105433	1.06631		3.89449	3.87171	4.36428		3.86444	3.82766	3.80106		3.89449	3.94091	3.93563
249465_at	AIG2L	AT5G39720	AIG2L (AVIRULENCE INDUCED GENE 2 LIKE PROTEIN)'	3	0.0611877	1.13253	0.0392613	1.16044		4.71704	4.63368	4.56027		4.38185	4.41449	4.576		4.68557	4.75479	4.576
249483_at	---	AT5G38895	RING/U-box superfamily protein	3	0.226308	1.09999	0.0161243	1.26463		7.53965	7.77314	7.57745		7.3687	7.57219	7.53688		7.73149	7.97519	7.78723
249489_at	---	AT5G39090	HXXXD-type acyl-transferase family protein;	3	0.23482	1.31621	0.0459425	1.69875		6.42779	6.44417	6.18494		6.34859	5.44123	6.07792		6.48812	6.77762	6.89541
249494_at	PMAT1	AT5G39050	PHENOLIC GLUCOSIDE MALONYLTRANSFERASE 1'	3	0.449556	1.22343	0.0471452	1.77281		8.90807	9.36655	8.41257		8.90807	8.63852	8.26782		9.71153	9.67293	8.90807
249518_at	---	AT5G38610	Plant invertase/pectin methylesterase inhibitor superfamily protein;	3	0.0811782	1.29384	0.0155874	1.64915		4.98583	4.99707	4.98838		4.3801	4.52873	4.94746		5.21902	5.56794	5.23449
249537_at	---	AT5G38830	Cysteinyl-tRNA synthetase, class Ia family protein;	3	0.284765	1.12913	0.0243276	1.41635		9.58308	9.51846	9.6129		9.56841	9.12693	9.49345		9.73039	10.0148	9.95018
249580_at	---	AT5G37740	Calcium-dependent lipid-binding (CaLB domain) family protein;	3	0.224799	1.15067	0.00851625	1.45187		9.79429	9.87228	9.48917		9.45514	9.42217	9.67098		9.87204	10.2283	10.0617
249589_at	SOS4	AT5G37850	SOS4 (SALT OVERLY SENSITIVE 4); KINASE/ PYRIDOXAL KINASE'	3	0.129553	1.16558	0.0371509	1.23494		9.86316	9.78432	9.95592		9.54628	9.53081	9.86316		9.92261	9.99785	9.93313
249627_at	EMB1467	AT5G37510	EMB1467 (EMBRYO DEFECTIVE 1467); NADH DEHYDROGENASE (UBIQUINONE)/ NADH DEHYDROGENASE/ ELECTRON CARRIER/ IRON-SULFUR CLUSTER BINDING / OXIDOREDUCTASE/ OXIDOREDUCTASE, ACTING ON NADH OR NADPH'	3	0.591212	1.05522	0.00663426	1.20056		10.5319	10.6693	10.2462		10.4069	10.3701	10.4378		10.5598	10.6986	10.7475
249665_at	---	AT5G35830	Ankyrin repeat family protein	3	0.601435	1.03911	0.0284513	1.11192		3.9813	3.66594	3.79692		3.73124	3.76606	3.78081		3.99874	3.82766	3.91086
249711_at	---	AT5G35680	Nucleic acid-binding, OB-fold-like protein;	3	0.0770399	1.10578	0.0183202	1.27747		11.2641	11.0926	11.2129		11.1066	10.9673	11.0603		11.3738	11.2451	11.5752
249756_at	---	AT5G24313	unknown protein	3	0.814874	1.01493	0.0415912	1.0658		3.50729	3.75538	3.68872		3.57232	3.68872	3.62621		3.71118	3.73658	3.7153
249777_at	---	AT5G24210	alpha/beta-Hydrolases superfamily protein	3	0.087352	1.46655	0.0074626	1.98194		11.3036	11.7984	11.2746		10.5484	10.9525	11.2184		11.6598	11.955	12.0653
249882_at	---	AT5G22890	An unique homologue of STOP1 (AT1G34370) in Arabidopsis genome.	3	0.295385	1.075	0.00289131	1.30588		4.19628	4.07713	3.92917		3.9757	4.01729	3.89659		4.41193	4.40104	4.23167
249982_at	CAND7	AT5G18520	CANDIDATE G-PROTEIN COUPLED RECEPTOR 7'	3	0.143292	1.06827	0.0389815	1.26323		9.71083	9.87524	9.85924		9.72125	9.73707	9.70116		9.85924	10.2857	10.0259
250094_at	---	AT5G17380	Thiamine pyrophosphate dependent pyruvate decarboxylase family protein;	3	0.0869888	1.32911	0.0227121	1.44356		10.632	11.1379	10.6135		10.542	10.3605	10.2495		10.9369	11.1498	10.6541
250130_at	RGP5	AT5G16510	REVERSIBLY GLYCOSYLATED PROTEIN 5'	3	0.0788586	1.26048	0.0235482	1.30598		9.37038	9.83641	9.50055		9.11504	9.30368	9.2867		9.4427	9.60634	9.81177
250143_at	ATARFA1B	AT5G14670	ATARFA1B (ADP-RIBOSYLATION FACTOR A1B); GTP BINDING / PHOSPHOLIPASE ACTIVATOR/ PROTEIN BINDING'	3	0.323781	1.04475	0.0391613	1.16494		3.90481	3.96916	3.92443		3.96916	3.79849	3.84127		4.11727	3.96916	4.18326
250234_at	TRA2	AT5G13420	TRANSALDOLASE 2'	3	0.111245	1.13494	0.0138624	1.20604		11.1653	11.3282	11.0552		10.9037	11.0425	11.0546		11.309	11.1604	11.3422
250306_at	---	AT5G12160	Encodes one of the CRT-Like transporters	3	0.126547	1.33493	0.0343428	1.74754		7.97127	8.02562	7.6619		7.27319	7.85246	7.28284		8.43128	8.54072	7.85246
250407_at	ATCM2	AT5G10870	ATCM2 (CHORISMATE MUTASE 2); CHORISMATE MUTASE'	3	0.42865	1.12938	0.0442883	1.37852		7.25451	7.30932	6.9771		6.69305	7.23117	7.0901		7.32677	7.57109	7.50583
250478_at	DOT3	AT5G10250	DOT3 (DEFECTIVELY ORGANIZED TRIBUTARIES 3); PROTEIN BINDING / SIGNAL TRANSDUCER'	3	0.712019	0.990903	0.00647824	1.06974		3.72701	3.72701	3.63937		3.6879	3.71804	3.72701		3.8318	3.82078	3.77217
250501_at	SCPL19	AT5G09640	SCPL19; SERINE-TYPE CARBOXYPEPTIDASE/ SINAPOYLTRANSFERASE'	3	0.223946	1.03206	0.0452159	1.08179		3.73924	3.75696	3.71331		3.63937	3.73924	3.69431		3.83481	3.83914	3.73924
250543_at	NF-YB12	AT5G08190	NF-YB12 (NUCLEAR FACTOR Y, SUBUNIT B12); DNA BINDING / TRANSCRIPTION FACTOR'	3	0.269896	1.20011	0.0416082	1.42172		7.09131	6.50546	6.81597		6.45291	6.76176	6.40856		6.79736	7.33165	7.01713
250624_at	---	AT5G07330	unknown protein	3	0.0757812	1.17758	0.00112057	1.04801		3.96054	3.89242	3.6156		3.58821	3.5958	3.57706		3.66234	3.63937	3.66234
250632_at	CYCP4;3	AT5G07450	CYCP4;3 (CYCLIN P4;3); CYCLIN-DEPENDENT PROTEIN KINASE'	3	0.114803	1.08555	0.0480367	1.104		3.96863	3.82077	3.81003		3.72298	3.70755	3.81361		3.92124	3.80256	3.94854
250710_at	MYB33	AT5G06100	MYB33 (MYB DOMAIN PROTEIN 33); DNA BINDING / TRANSCRIPTION FACTOR'	3	0.124378	1.40392	0.0349765	1.44139		5.24282	5.98036	5.50696		4.80918	5.29252	5.16006		5.6725	5.79137	5.38026
250866_at	---	AT5G03905	Iron-sulphur cluster biosynthesis family protein;	3	0.0578155	1.13662	0.0176129	1.28329		9.30482	9.34636	9.41609		9.03858	9.20484	9.26962		9.49979	9.41131	9.68146
250999_at	CAND6	AT5G02630	CANDIDATE G-PROTEIN COUPLED RECEPTOR 6'	3	0.346551	1.10911	0.0390998	1.27912		7.89363	8.21385	8.15482		7.85249	7.83592	8.12569		8.15289	8.46568	8.261
251016_at	---	AT5G02730	CAP (Cysteine-rich secretory proteins, Antigen 5, and Pathogenesis-related 1 protein) superfamily protein	3	0.690597	1.01979	0.0415078	1.13819		3.86275	3.68872	3.78758		3.71598	3.71269	3.82554		3.82554	3.96101	4.0279
251074_at	---	AT5G01800	saposin B domain-containing protein;	3	0.274862	1.16085	0.0170422	1.37823		10.5809	10.7382	10.2178		10.2757	10.4195	10.1961		10.7685	10.9584	10.5528
251163_at	BIL4	AT3G63310	BRZ-INSENSITIVE-LONG HYPOCOTYLS 4'	3	0.103947	1.35341	0.0403017	1.53421		11.1615	11.2089	11.3821		10.8641	10.4349	11.1436		11.311	11.6348	11.3494
251273_at	---	AT3G61960	Protein kinase superfamily protein	3	0.225551	1.18744	0.0461444	1.31173		9.05623	9.27196	8.70975		8.68134	8.74811	8.86494		8.93173	9.11976	9.41731
251297_at	GLP10	AT3G62020	GLP10 (GERMIN-LIKE PROTEIN 10); MANGANESE ION BINDING / NUTRIENT RESERVOIR'	3	0.0941254	1.27275	0.00307694	1.19665		4.21538	4.58598	4.78463		4.17271	4.19151	4.17792		4.38926	4.53231	4.39758
251344_at	---	AT3G60920	BEST Arabidopsis thaliana protein match is: WD-40 repeat family	3	0.251467	1.11279	0.0441058	1.12154		3.68044	4.02286	3.76647		3.57437	3.69727	3.73559		3.83141	3.76647	3.90581
251394_at	FLA10	AT3G60900	FASCICLIN-like arabinogalactan-protein 10 (FLA10);	3	0.14633	1.09905	0.00435274	1.1132		4.17728	4.32291	4.07018		4.03616	4.10064	4.0248		4.20262	4.17728	4.24582
251453_at	---	AT3G60070	Major facilitator superfamily protein	3	0.242694	1.15271	0.0368214	1.13812		4.87722	5.23886	4.79366		4.68589	4.87722	4.73154		5.0139	4.95	4.89069
251455_at	CSY5	AT3G60100	CSY5 (CITRATE SYNTHASE 5); CITRATE (SI)-SYNTHASE/ TRANSFERASE, TRANSFERRING ACYL GROUPS, ACYL GROUPS CONVERTED INTO ALKYL ON TRANSFER'	3	0.349266	1.06606	0.0373746	1.16575		4.3638	4.44841	4.63264		4.42552	4.33169	4.4108		4.47714	4.61718	4.73746
251581_at	---	AT3G58560	DNAse I-like superfamily protein;	3	0.0617238	1.18481	0.00437468	1.26498		9.63397	9.86575	9.55196		9.40503	9.52178	9.39092		9.75522	9.8809	9.69894
251626_at	---	AT3G57220	Glycosyl transferase family 4 protein	3	0.460375	1.11544	0.0338639	1.15674		6.00359	6.59269	6.17513		5.99206	6.11312	6.19338		6.37942	6.32705	6.2223
251652_at	---	AT3G57380	Glycosyltransferase family 61 protein;	3	0.164144	1.43331	0.0326146	1.8439		6.05001	6.00675	6.05001		5.53008	4.97563	6.04303		6.43747	6.42344	6.33611
251653_at	BOP1	AT3G57130	BOP1 (BLADE ON PETIOLE 1); PROTEIN BINDING'	3	0.149476	1.08601	0.0323543	1.08911		4.19489	4.20753	4.01767		3.98963	3.99394	4.0794		4.11244	4.11244	4.20753
251659_at	BIGYIN	AT3G57090	BIGYIN; BINDING'	3	0.156476	1.09906	0.033072	1.22284		10.5417	10.5179	10.6466		10.4884	10.2957	10.5133		10.7002	10.6043	10.8636
251661_at	SIP2;1	AT3G56950	SIP2;1; TRANSPORTER'	3	0.283129	1.12907	0.0381056	1.35524		9.88586	9.79667	9.78386		9.40739	9.87409	9.65951		9.91496	10.2072	10.1345
251672_at	AGL16	AT3G57230	AGL16 (AGAMOUS-LIKE 16); TRANSCRIPTION FACTOR'	3	0.233935	1.13065	0.0349132	1.33458		7.38159	7.14762	7.03669		6.99294	7.14762	6.89387		7.68123	7.3478	7.25454
251703_at	---	AT3G56670	BEST Arabidopsis thaliana protein match is: F-box and associated interaction domains-containing protein	3	0.0794439	1.14189	0.0359987	1.249		3.85282	3.96051	4.08476		3.66394	3.83383	3.82605		4.00234	3.98541	4.2984
251756_at	---	AT3G55820	Fasciclin-like arabinogalactan family protein;	3	0.703826	0.974585	0.0422121	1.1338		4.24236	4.26629	4.47132		4.32412	4.45607	4.31121		4.54876	4.63007	4.45607
251764_at	EPC1	AT3G55830	EPC1 (ECTOPICALLY PARTING CELLS); UDP-GLUCOSYLTRANSFERASE/ TRANSFERASE, TRANSFERRING GLYCOSYL GROUPS'	3	0.812919	1.00859	0.0258638	1.10843		9.67154	9.57813	9.59496		9.53169	9.65348	9.62243		9.7453	9.69867	9.80917
251786_at	MKP1	AT3G55270	MKP1 (MITOGEN-ACTIVATED PROTEIN KINASE PHOSPHATASE 1); MAP KINASE TYROSINE/SERINE/THREONINE PHOSPHATASE'	3	0.576468	1.07834	0.0467199	1.2895		9.0121	9.2744	8.89188		8.69686	9.07998	9.0751		9.44498	9.26257	9.24483
251975_at	ATCDC48B	AT3G53230	CELL DIVISION CYCLE 48B'	3	0.931704	0.988929	0.041113	1.44044		7.46122	7.08924	7.36161		7.07124	7.4278	7.46122		8.06641	7.55323	7.92015
251999_at	---	AT3G52700	unknown protein	3	0.0953637	1.09261	0.0458084	1.10079		3.96613	3.87982	3.82926		3.69321	3.85263	3.74603		3.85263	3.93716	3.91771
252005_at	PAP21	AT3G52810	PAP21 (PURPLE ACID PHOSPHATASE 21); ACID PHOSPHATASE/ PROTEIN SERINE/THREONINE PHOSPHATASE'	3	0.202297	1.02664	0.0404523	1.09704		3.92281	3.90262	3.86941		3.84263	3.83931	3.89913		3.90262	4.04714	4.03216
252076_at	---	AT3G51660	Tautomerase/MIF superfamily protein;	3	0.104024	1.23148	0.0229611	1.4837		11.1848	10.9737	10.9019		10.84	10.4745	10.8447		11.3086	11.5068	11.0514
252099_at	---	AT3G51250	Senescence/dehydration-associated protein-related;	3	0.0859366	1.21628	0.0247114	1.53011		8.32696	8.49736	8.35708		7.93312	8.05981	8.34105		8.50593	8.63963	9.02934
252118_at	---	AT3G51400	unknown protein	3	0.547465	1.06611	0.0374042	1.31662		4.3863	4.72383	4.62158		4.37895	4.41498	4.66071		4.67061	5.06404	4.9105
252206_at	ATCEN2	AT3G50360	ATCEN2 (CENTRIN2); CALCIUM ION BINDING'	3	0.248925	1.06766	0.00834961	1.20608		9.40322	9.569	9.57918		9.49096	9.35456	9.42251		9.60074	9.70041	9.77785
252417_at	---	AT3G47480	Calcium-binding EF-hand family protein;	3	0.99566	0.999302	0.0218489	1.47108		9.91129	9.76556	9.53231		9.73418	9.47496	10.003		10.1338	10.3418	10.4071
252454_at	---	AT3G47130	F-box associated ubiquitination effector family protein;	3	0.556599	1.06259	0.0314805	1.10487		3.66449	4.09667	3.87262		3.76249	3.85954	3.74901		3.99665	3.87262	3.93339
252511_at	---	AT3G46280	protein kinase-related;	3	0.057294	1.29168	0.0108679	1.48205		12.6573	12.8877	12.9395		12.3427	12.3266	12.7075		12.9006	13.0186	13.1604
252522_at	---	AT3G46390	unknown protein	3	0.546623	0.968727	0.0195523	1.08354		3.17295	3.35076	3.35076		3.28125	3.37998	3.35076		3.47099	3.47307	3.4152
252531_at	ACT12	AT3G46520	ACT12 (ACTIN-12); STRUCTURAL CONSTITUENT OF CYTOSKELETON'	3	0.427785	1.0472	0.0422099	1.1211		3.93081	4.0686	4.11513		3.92571	3.92452	4.0647		4.1447	4.20362	4.06134
252535_at	---	AT3G46150	unknown protein	3	0.678862	1.04582	0.0297503	1.23132		4.1406	4.4042	4.10287		3.98525	4.32851	4.14001		4.41015	4.44658	4.49764
252587_at	---	AT3G45620	This gene is predicted to encode a protein with a DWD motif.	3	0.252522	1.07989	0.00708848	1.26647		9.85547	9.78619	9.7003		9.57478	9.63142	9.80309		10.0278	9.9388	10.0651
252594_at	---	AT3G45680	Major facilitator superfamily protein;	3	0.28968	1.18298	0.00817624	1.08138		4.71695	5.11675	4.44971		4.48379	4.52825	4.5441		4.64467	4.59252	4.65759
252632_s_at	RPP1	AT3G44480	RPP1 (RECOGNITION OF PERONOSPORA PARASITICA 1); LRR DOMAIN BINDING'	3	0.302418	1.15902	0.0410989	1.26263		4.41733	4.86912	4.54047		4.1768	4.55501	4.45641		4.83882	4.7045	4.65418
252689_at	---	AT3G44030	pseudogene, similar to OSJNBb0043H09.1	3	0.909628	0.990739	0.0330738	1.08871		3.33557	3.64253	3.60258		3.55716	3.46122	3.60258		3.65791	3.68476	3.64616
252749_at	---	AT3G43390	similar to Ulp1 protease family protein	3	0.420829	1.07158	0.0290881	1.16751		4.41031	4.24828	4.04884		4.13324	4.17401	4.10097		4.25063	4.33056	4.49735
252758_at	---	AT3G42710	pseudogene, hypothetical protein	3	0.769099	1.00907	0.0373694	1.08968		4.31247	4.33656	4.25912		4.33656	4.22837	4.30413		4.41209	4.46943	4.35922
252788_at	---	AT3G42690	similar to Ulp1 protease family protein	3	0.390097	1.02965	0.0295781	1.10217		4.11988	4.18094	4.05253		4.11554	4.05974	4.05162		4.21234	4.14278	4.29284
253081_at	---	AT4G36210	unknown protein	3	0.834866	0.971706	0.0333368	1.27722		9.67203	9.21183	9.2576		9.51657	9.52665	9.22246		9.8369	9.62607	9.86174
253099_s_at	---	AT4G37530	Peroxidase superfamily protein;	3	0.0885866	1.07224	0.0495074	1.16295		13.0772	12.9352	12.9836		12.8614	12.9385	12.8943		13.1733	13.2216	12.9527
253162_at	PSAT	AT4G35630	PSAT; O-PHOSPHO-L-SERINE:2-OXOGLUTARATE AMINOTRANSFERASE'	3	0.369482	1.06846	0.042452	1.28495		11.4144	11.513	11.6165		11.406	11.3041	11.5471		11.6289	11.7025	12.0109
253228_at	---	AT4G34630	unknown protein	3	0.199666	1.32174	0.0362937	1.64064		8.02608	8.92103	8.60687		8.13328	8.10841	8.10497		8.45183	9.32317	8.71445
253254_at	SQS2	AT4G34650	SQS2 (SQUALENE SYNTHASE 2); FARNESYL-DIPHOSPHATE FARNESYLTRANSFERASE'	3	0.64101	1.03499	0.0128132	1.07538		4.0964	4.41196	4.25085		4.24228	4.17858	4.18951		4.33258	4.26855	4.32379
253277_at	ATCAD5	AT4G34230	ATCAD5 (CINNAMYL ALCOHOL DEHYDROGENASE 5); CINNAMYL-ALCOHOL DEHYDROGENASE'	3	0.939863	0.995068	0.00119934	1.18377		11.2163	11.3582	11.0693		11.2129	11.2053	11.2471		11.4456	11.5274	11.4224
253453_at	---	AT4G31860	Protein phosphatase 2C family protein;	3	0.23871	1.05409	0.0394455	1.1539		9.76288	9.826	9.84638		9.6606	9.72066	9.826		10.0205	9.826	9.98028
253604_at	---	AT4G30970	unknown protein	3	0.257175	1.04382	0.00393933	1.10927		3.47549	3.57143	3.61799		3.48926	3.46139	3.52865		3.65806	3.60045	3.66962
253655_at	LCR59	AT4G30070	LCR59 (LOW-MOLECULAR-WEIGHT CYSTEINE-RICH 59)'	3	0.14827	1.12228	0.0492837	1.14196		3.59582	3.83319	3.58622		3.42674	3.59582	3.49337		3.71769	3.58928	3.78348
253680_at	---	AT4G29620	Cytidine/deoxycytidylate deaminase family protein	3	0.0870282	1.06048	0.0272502	1.1116		4.05389	4.06947	4.13957		3.94386	4.03096	4.03397		4.11727	4.11153	4.23789
253705_at	HXK1	AT4G29130	HXK1 (HEXOKINASE 1); ATP BINDING / FRUCTOKINASE/ GLUCOKINASE/ HEXOKINASE'	3	0.43791	1.12795	0.0369691	1.30926		8.92296	9.16427	8.61945		8.63062	8.95173	8.60322		8.94466	9.20163	9.20553
253841_at	BGLU10	AT4G27830	BGLU10 (BETA GLUCOSIDASE 10); CATALYTIC/ CATION BINDING / HYDROLASE, HYDROLYZING O-GLYCOSYL COMPOUNDS'	3	0.837296	0.977155	0.0337305	1.32082		9.17281	9.31665	8.91964		9.27424	9.23697	8.99791		9.53037	9.39916	9.78388
253890_s_at	---	AT5G54100	SPFH/Band 7/PHB domain-containing membrane-associated protein family;	3	0.658235	0.961854	0.024949	1.30942		5.23214	5.1241	5.36227		5.20611	5.47042	5.21032		5.8591	5.55506	5.63946
253905_s_at	---	AT4G27200	copia-like retrotransposon family	3	0.750026	1.01544	0.0118134	1.17867		3.79223	3.874	3.81645		3.78051	3.72279	3.91308		4.02228	4.09451	4.01105
253967_at	---	AT4G26550	Got1/Sft2-like vescicle transport protein family;	3	0.618107	1.02705	0.0243295	1.17196		7.637	7.5831	7.42734		7.5549	7.46819	7.50884		7.72081	7.86757	7.63031
253998_at	---	AT4G26010	Peroxidase superfamily protein	3	0.227931	1.10985	0.0327779	1.20257		4.15052	4.34598	4.05891		4.01739	3.93642	4.15052		4.1651	4.39574	4.34186
254039_at	GPP1	AT4G25840	GPP1 (GLYCEROL-3-PHOSPHATASE 1); CATALYTIC/ HYDROLASE'	3	0.0726736	1.07944	0.0272526	1.14634		6.47349	6.36116	6.41962		6.2954	6.25194	6.37609		6.48886	6.41962	6.60605
254082_at	QC	AT4G25720	QC (GLUTAMINYL CYCLASE); CATALYTIC/ GLUTAMINYL-PEPTIDE CYCLOTRANSFERASE'	3	0.501182	1.0561	0.0293957	1.19879		9.46531	9.50822	9.7042		9.34309	9.52752	9.57088		9.63245	9.80443	9.78935
254083_at	---	AT4G24920	secE/sec61-gamma protein transport protein;	3	0.840571	1.01191	0.00568693	1.16185		11.7497	11.5135	11.7009		11.6516	11.6696	11.5916		11.7738	11.8841	11.9042
254090_at	SWEET14	AT4G25010	Encodes a member of the SWEET sucrose efflux transporter family proteins.	3	0.460413	1.06676	0.0390595	1.13148		4.30396	4.15307	3.97153		4.0187	4.15053	3.97959		4.23691	4.2935	4.15307
254104_at	---	AT4G25040	Uncharacterised protein	3	0.824239	1.01435	0.00766039	1.2457		4.15472	4.29129	4.01418		4.10156	4.17103	4.12593		4.35954	4.39931	4.59054
254149_at	---	AT4G24300	Peptidase C50, separase;	3	0.814363	1.00829	0.0360874	1.093		4.11433	4.19348	4.24013		4.22354	4.14415	4.14451		4.32841	4.22354	4.34515
254172_at	---	AT4G24550	Clathrin adaptor complexes medium subunit family protein	3	0.452293	1.04812	0.0453026	1.20903		10.0209	10.0209	9.95133		9.8005	10.0581	9.93116		10.071	10.3283	10.2121
254196_at	---	AT4G24030	unknown protein	3	0.272522	1.0861	0.0111625	1.15043		4.66867	4.97486	4.83283		4.7576	4.68813	4.67318		4.99323	4.89332	4.83886
254215_at	ATCHX17	AT4G23700	ATCHX17 (CATION/H+ EXCHANGER 17); MONOVALENT CATION:PROTON ANTIPORTER/ SODIUM:HYDROGEN ANTIPORTER'	3	0.143943	1.31316	0.00337706	1.57583		12.3323	12.7679	12.1004		11.9243	11.8877	12.2094		12.53	12.7268	12.7331
254250_at	CRK21	AT4G23290	CYSTEINE-RICH RLK (RECEPTOR-LIKE PROTEIN KINASE) 21'	3	0.493537	1.09271	0.0248758	1.21727		10.1084	9.86024	9.64715		9.7589	9.57822	9.89491		10.0319	10.0253	10.0258
254294_at	ATRBL7	AT4G23070	ATRBL7 (ARABIDOPSIS RHOMBOID-LIKE PROTEIN 7)'	3	0.23027	1.25496	0.0112664	1.10065		4.11299	4.86182	4.25063		4.09121	4.09702	4.05428		4.22427	4.15933	4.27397
254393_at	---	AT4G21580	oxidoreductase, zinc-binding dehydrogenase family protein;	3	0.137448	1.26515	0.0483732	1.44438		10.4436	10.661	10.4423		9.88227	10.4788	10.1679		10.4788	10.8524	10.7891
254417_at	ATFMN/FHY	AT4G21470	ATFMN/FHY (RIBOFLAVIN KINASE/FMN HYDROLASE); FMN ADENYLYLTRANSFERASE/ RIBOFLAVIN KINASE'	3	0.173295	1.14585	0.0101454	1.39545		9.86705	10.1775	10.0019		9.7305	9.97616	9.75048		10.1179	10.4126	10.3689
254469_at	---	AT4G20470	unknown protein	3	0.139926	1.35351	7.52508e-05	1.45903		4.12306	4.90951	4.26347		3.98201	4.00193	4.00196		4.56245	4.59129	4.46721
254484_at	---	AT4G20750	Uncharacterised protein	3	0.167661	1.2361	0.00833762	1.19433		4.53752	5.03038	4.46721		4.28487	4.38725	4.44558		4.55877	4.6328	4.69473
254500_at	VSR7	AT4G20110	VACUOLAR SORTING RECEPTOR 7'	3	0.13183	1.28476	0.0472541	1.43664		11.1197	11.3963	11.2037		10.6435	10.7637	11.2279		11.3305	11.2789	11.5939
254584_at	VPS54	AT4G19490	PROTEIN BINDING'	3	0.242191	1.13695	0.0331827	1.29555		6.62896	6.44762	6.22442		6.11883	6.31764	6.30903		6.84953	6.48328	6.53338
254603_at	---	AT4G19050	NB-ARC domain-containing disease resistance protein;	3	0.677496	0.973334	0.0112064	1.3763		5.23541	5.19993	5.15307		5.08161	5.34336	5.28043		5.51836	5.77183	5.79759
254606_at	NLM1	AT4G19030	NLM1; ARSENITE TRANSMEMBRANE TRANSPORTER/ WATER CHANNEL'	3	0.658592	1.03397	0.0274467	1.15609		4.06219	4.20454	3.87419		3.99691	3.99759	4.00181		4.07937	4.31862	4.2261
254634_at	---	AT4G18650	A maternally expressed imprinted gene.	3	0.554161	1.05345	0.00726122	1.15216		4.35688	4.31755	4.00794		4.16066	4.14655	4.14981		4.3097	4.3097	4.45063
254637_at	---	AT4G18720	Transcription factor IIS protein;	3	0.170673	1.0379	0.00867095	1.07612		3.74577	3.80496	3.70741		3.68597	3.68081	3.73035		3.82631	3.76471	3.82362
254663_at	KAT2	AT4G18290	KAT2 (POTASSIUM CHANNEL IN ARABIDOPSIS THALIANA 2); CYCLIC NUCLEOTIDE BINDING / INWARD RECTIFIER POTASSIUM CHANNEL'	3	0.120461	1.13167	0.0219495	1.18642		4.43491	4.57138	4.3336		4.14423	4.35074	4.30957		4.43817	4.59029	4.51592
254671_at	---	AT4G18410	Mutator-like transposase family	3	0.472812	1.04016	0.0149284	1.07656		4.39424	4.58067	4.38027		4.43491	4.35649	4.39337		4.47393	4.49156	4.53855
254728_at	---	AT4G13690	unknown protein	3	0.142597	1.07987	0.0439426	1.11213		4.47889	4.46816	4.61339		4.41104	4.33793	4.47889		4.60011	4.60885	4.47889
254761_at	CLE44	AT4G13195	CLE44 (CLAVATA3/ESR-RELATED 44)'	3	0.00106025	0.809853	0.0428609	1.16648		5.63979	5.49878	5.5966		5.88712	5.88712	5.87373		5.93736	6.19926	6.17785
254780_s_at	---	AT4G12770	Chaperone DnaJ-domain superfamily protein;	3	0.140901	1.11785	0.0345806	1.20322		6.77044	6.69147	6.83116		6.54917	6.50104	6.76068		6.94575	6.8954	6.77044
254842_at	---	AT4G11950	unknown protein	3	0.543708	1.05555	0.0157028	1.10417		4.82379	5.16889	4.8747		4.8946	4.91934	4.81945		4.97064	5.02723	5.06441
254916_at	---	AT4G11340	Disease resistance protein (TIR-NBS-LRR class) family;	3	0.0751926	1.1166	0.039122	1.16391		4.16787	4.19201	4.06989		3.89407	4.09906	3.95929		4.09906	4.23113	4.27916
255040_at	---	AT4G09580	SNARE associated Golgi protein family;	3	0.108249	1.41575	0.0433993	1.70017		7.39444	7.87291	7.78969		6.8048	7.50872	7.23883		7.74742	8.36192	7.74003
255079_s_at	GF14 PHI	AT4G09000	GF14 PHI (GF14 PROTEIN PHI CHAIN); PROTEIN BINDING / PROTEIN PHOSPHORYLATED AMINO ACID BINDING'	3	0.97586	0.998624	0.0362553	1.13571		12.6447	12.4858	12.6202		12.6475	12.5711	12.538		12.8691	12.7697	12.6686
255090_at	---	AT4G09360	NB-ARC domain-containing disease resistance protein;	3	0.14986	1.09754	0.0418124	1.16818		3.73814	3.9047	3.73103		3.66484	3.56406	3.74217		3.88431	3.76418	3.99537
255184_at	---	AT4G07730	gypsy-like retrotransposon family (Athila),	3	0.414592	0.974571	0.031772	1.0538		3.57695	3.57233	3.68736		3.6274	3.663	3.65772		3.75673	3.73992	3.67826
255206_at	---	AT4G07550	gypsy-like retrotransposon family,	3	0.221086	1.06061	0.0283235	1.08469		3.46905	3.64211	3.53939		3.47717	3.40891	3.50976		3.53939	3.57923	3.62907
255263_at	---	AT4G05160	Encodes a peroxisomal protein	3	0.21844	1.13987	0.0180479	1.21534		10.6679	10.9205	10.5819		10.3792	10.6416	10.5829		10.7926	10.7927	10.8625
255283_at	ATG8B	AT4G04620	ATG8B (AUTOPHAGY 8B); MICROTUBULE BINDING'	3	0.0518883	1.27316	0.0240514	1.49887		9.30291	9.30291	9.36431		8.7018	9.08409	9.139		9.3128	9.73346	9.63024
255301_at	ATMSRB3	AT4G04800	METHIONINE SULFOXIDE REDUCTASE DOMAIN-CONTAINING PROTEIN / SEIR DOMAIN-CONTAINING PROTEIN'	3	0.298446	1.12447	0.0306786	1.53176		8.72156	8.92114	9.08196		8.56618	8.7727	8.87803		8.97911	9.47757	9.60581
255327_at	---	AT4G04320	malonyl-CoA decarboxylase family protein;	3	0.286875	1.086	0.0283292	1.2232		8.76137	8.8924	8.74228		8.63266	8.84001	8.56632		8.93419	9.07389	8.90289
255345_at	---	AT4G04460	Saposin-like aspartyl protease family protein;	3	0.208969	1.48123	0.0204739	1.21475		5.47998	5.53464	6.62522		5.36773	5.18902	5.38271		5.48373	5.61199	5.68573
255430_at	TIC20-IV	AT4G03320	TIC20-IV (TRANSLOCON AT THE INNER ENVELOPE MEMBRANE OF CHLOROPLASTS 20-IV)'	3	0.0604129	1.42407	0.0449964	1.54621		10.1859	10.6702	10.3736		9.58198	10.0798	10.0378		10.2482	10.8667	10.471
255470_at	---	AT4G03040	BEST Arabidopsis thaliana protein match is: Polynucleotidyl transferase, ribonuclease H-like superfamily protein	3	0.169163	1.12449	0.0274068	1.04369		3.68334	3.9862	3.68334		3.64249	3.6009	3.60167		3.69918	3.64761	3.68334
255547_at	---	AT4G01920	Cysteine/Histidine-rich C1 domain family protein;	3	0.296084	1.1764	0.0203542	1.69507		6.45644	6.42098	6.13286		5.98823	5.89793	6.42098		7.09623	6.95512	6.53981
255550_at	ATSTS	AT4G01970	ATSTS (ARABIDOPSIS THALIANA STACHYOSE SYNTHASE); GALACTINOL-RAFFINOSE GALACTOSYLTRANSFERASE/ HYDROLASE, HYDROLYZING O-GLYCOSYL COMPOUNDS'	3	0.451562	1.09727	0.0465407	1.15488		4.08157	4.41753	3.96707		3.94581	4.16753	3.95107		4.2832	4.16753	4.23691
255613_at	---	AT4G01270	RING/U-box superfamily protein;	3	0.0716886	1.13252	0.0207419	1.1707		3.9516	4.15383	3.9516		3.90262	3.762	3.8538		4.10005	3.95733	4.14316
255681_at	DGD2	AT4G00550	DGD2; UDP-GALACTOSYLTRANSFERASE/ UDP-GLYCOSYLTRANSFERASE/ DIGALACTOSYLDIACYLGLYCEROL SYNTHASE/ TRANSFERASE, TRANSFERRING GLYCOSYL GROUPS'	3	0.0503838	1.1543	0.00523584	1.24959		7.95908	7.82483	7.68989		7.57189	7.66079	7.62008		7.8217	7.95773	8.03769
255837_at	RIC1	AT2G33460	RIC1 (ROP-INTERACTIVE CRIB MOTIF-CONTAINING PROTEIN 1); PROTEIN BINDING'	3	0.378063	1.05087	0.0438562	1.21227		4.33656	4.30329	4.24226		4.11477	4.21601	4.33656		4.6577	4.36999	4.47279
255869_at	---	AT2G30270	unknown protein	3	0.33447	1.07056	0.032079	1.24148		7.13588	7.32017	7.32669		7.09015	7.11426	7.28322		7.3237	7.63646	7.46365
255995_at	RKF1	AT1G29750	RKF1 (RECEPTOR-LIKE KINASE IN FLOWERS 1); ATP BINDING / KINASE/ PROTEIN SERINE/THREONINE KINASE/ RECEPTOR SIGNALING PROTEIN SERINE/THREONINE KINASE'	3	0.118225	1.34548	0.0288901	1.39271		8.31487	8.90537	8.45312		7.91851	8.0947	8.37579		8.42739	8.66941	8.72588
256122_at	---	AT1G18180	oxidoreductase activity,	3	0.400699	1.08336	0.0412457	1.2613		5.20979	5.25839	4.93955		5.14266	4.92412	4.9944		5.49179	5.14266	5.43146
256154_at	---	AT3G08490	BEST Arabidopsis thaliana protein match is: Late embryogenesis abundant protein, group 2	3	0.303528	1.07316	0.00621459	1.12791		4.14132	4.33656	4.07312		4.05939	4.14132	4.04469		4.21049	4.26274	4.29316
256179_at	UBP6	AT1G51710	UBP6 (UBIQUITIN-SPECIFIC PROTEASE 6); CALMODULIN BINDING / UBIQUITIN-SPECIFIC PROTEASE'	3	0.36098	1.07881	0.0351631	1.24422		10.3162	10.4083	10.308		10.0492	10.3807	10.2743		10.5097	10.4779	10.6623
256251_at	PIRL9	AT3G11330	PLANT INTRACELLULAR RAS GROUP-RELATED LRR 9'	3	0.0516396	1.29453	0.0136539	1.37931		8.67306	8.99659	8.80868		8.44666	8.2581	8.65627		8.82141	8.92996	9.0015
256252_at	UGT76B1	AT3G11340	UDP-DEPENDENT GLYCOSYLTRANSFERASE 76B1'	3	0.799354	1.03768	0.0484848	1.83918		8.19025	8.19025	7.68849		7.80449	8.04243	8.062		9.50957	8.6016	8.43492
256265_at	SCPL16	AT3G12220	SERINE CARBOXYPEPTIDASE-LIKE 16'	3	0.567692	1.0643	0.0407277	1.30214		4.24821	4.0542	3.8054		4.03171	3.86344	3.94293		4.58512	4.13769	4.25792
256294_at	---	AT1G69450	Early-responsive to dehydration stress protein (ERD4)	3	0.10956	1.29663	0.0449458	1.46014		8.66565	8.7179	8.6712		7.94316	8.4164	8.5709		8.72919	8.80856	9.03104
256407_at	ATSUC7	AT1G66570	ATSUC7 (SUCROSE-PROTON SYMPORTER 7); CARBOHYDRATE TRANSMEMBRANE TRANSPORTER/ SUCROSE:HYDROGEN SYMPORTER/ SUGAR:HYDROGEN SYMPORTER'	3	0.0571278	1.07558	0.0428683	1.17224		3.68174	3.75012	3.80192		3.68606	3.63402	3.59837		3.91027	3.98708	3.70889
256435_at	---	AT3G11180	2-oxoglutarate (2OG) and Fe(II)-dependent oxygenase superfamily protein;	3	0.771443	1.04566	0.0487086	1.15523		4.23538	3.59295	3.7661		3.79746	3.72771	3.87603		4.11067	3.87603	4.03904
256571_at	---	AT3G30730	unknown protein	3	0.493755	1.03133	0.0153309	1.12144		3.46587	3.30137	3.443		3.38257	3.31304	3.3811		3.58763	3.5365	3.44864
256736_at	---	AT3G29410	Terpenoid cyclases/Protein prenyltransferases superfamily protein;	3	0.551414	1.02763	0.0344333	1.08953		3.72708	3.83481	3.85575		3.68394	3.80525	3.81048		3.91172	3.89855	3.86051
256782_at	---	AT3G13660	Disease resistance-responsive (dirigent-like protein) family protein;	3	0.208236	1.19878	0.0110315	1.12905		3.96341	4.48802	3.97048		3.88852	3.8535	3.89521		4.11727	3.97173	4.07357
256793_at	---	AT3G22160	VQ motif-containing protein;	3	0.104715	1.16832	0.0418591	1.29842		10.671	10.7095	10.7095		10.2917	10.4507	10.6744		10.7095	11.0121	10.8254
256795_at	PAC1	AT3G22110	PAC1; ENDOPEPTIDASE/ PEPTIDASE/ THREONINE-TYPE ENDOPEPTIDASE'	3	0.6143	1.04244	0.0432675	1.18157		10.4104	10.2117	10.456		10.1706	10.3066	10.421		10.4501	10.642	10.5283
256845_x_at	---	AT3G31970	gypsy-like retrotransposon family,	3	0.0718125	1.22635	0.0416012	1.16368		4.68079	5.03006	4.65982		4.4721	4.58978	4.42565		4.73921	4.58978	4.81463
257027_at	ATRAD54	AT3G19210	ATRAD54 (ARABIDOPSIS HOMOLOG OF RAD54); ATP BINDING / DNA BINDING / HELICASE/ NUCLEIC ACID BINDING'	3	0.275361	1.11705	0.0438003	1.15663		3.99612	4.19208	3.84333		3.99612	3.77886	3.77746		3.99506	4.10375	4.08343
257038_at	LOH2	AT3G19260	LOH2 (LAG ONE HOMOLOGUE 2)'	3	0.415682	1.11204	0.00603775	1.29891		9.88793	10.0073	9.48632		9.70917	9.63314	9.57962		9.87385	10.1202	10.0598
257082_at	COBL10	AT3G20580	COBL10 (COBRA-LIKE PROTEIN 10 PRECURSOR)'	3	0.318994	1.01948	0.00425556	1.10828		3.55923	3.55923	3.511		3.53611	3.5296	3.48027		3.69974	3.61929	3.67192
257102_at	XTH3	AT3G25050	XTH3 (XYLOGLUCAN ENDOTRANSGLUCOSYLASE/HYDROLASE 3); HYDROLASE, ACTING ON GLYCOSYL BONDS / XYLOGLUCAN:XYLOGLUCOSYL TRANSFERASE'	3	0.272735	1.06323	0.0378242	1.12849		4.03917	3.97747	3.88423		3.80373	3.97747	3.85431		4.021	4.12787	4.00981
257176_s_at	---	AT3G23510	Cyclopropane-fatty-acyl-phospholipid synthase;	3	0.434741	1.18941	0.0406836	1.64924		8.06683	8.69271	8.31695		8.46791	7.74733	8.11051		8.95817	8.49136	9.04163
257178_at	---	AT3G13070	CBS domain-containing protein / transporter associated domain-containing protein	3	0.248468	1.15617	0.0371964	1.16064		9.32864	9.51855	9.03469		9.134	8.96307	9.15675		9.25349	9.24788	9.39722
257182_s_at	---	AT3G13210	crooked neck protein, putative / cell cycle protein, putative;	3	0.377249	1.08386	0.0303249	1.1847		5.65966	5.35137	5.69864		5.47513	5.4858	5.40019		5.55029	5.72146	5.82291
257305_at	---	AT3G30250	unknown protein	3	0.0730338	1.18017	0.0271544	1.12243		4.25815	4.57741	4.44959		4.14276	4.29103	4.13437		4.31804	4.39311	4.3569
257400_s_at	---	AT1G23810	Paired amphipathic helix (PAH2) superfamily protein;	3	0.406609	1.03957	0.0394496	1.10762		3.4335	3.48912	3.35137		3.3088	3.34737	3.44986		3.44986	3.56775	3.53081
257425_at	---	AT1G60400	F-box/RNI-like superfamily protein;	3	0.12322	1.17602	0.012302	1.15742		4.22098	4.47079	4.06797		3.94808	4.0294	4.08053		4.19169	4.31107	4.188
257493_at	---	AT1G48180	unknown protein	3	0.237462	1.08925	0.0135372	1.20793		4.46638	4.56913	4.33807		4.26344	4.29174	4.44839		4.53629	4.58978	4.69513
257506_at	SAUR63	AT1G29440	SMALL AUXIN UP RNA 63'	3	0.116176	0.976004	0.00392961	1.04644		3.51303	3.49731	3.55773		3.55773	3.55773	3.55773		3.64363	3.62601	3.60002
257544_at	WIP4	AT3G20880	WIP DOMAIN PROTEIN 4'	3	0.388163	1.09129	0.0300523	1.15173		4.61522	4.40253	4.21922		4.29141	4.37335	4.19413		4.48285	4.41283	4.57462
257624_at	CYP71B3	AT3G26220	CYP71B3; ELECTRON CARRIER/ HEME BINDING / IRON ION BINDING / MONOOXYGENASE/ OXYGEN BINDING'	3	0.227181	1.1646	0.0384949	1.40421		10.0243	10.1001	10.2386		9.63927	9.9459	10.1183		10.2759	10.6177	10.2792
257625_at	CYP71B24	AT3G26230	CYP71B24; ELECTRON CARRIER/ HEME BINDING / IRON ION BINDING / MONOOXYGENASE/ OXYGEN BINDING'	3	0.426186	1.10782	0.047663	1.40331		8.74397	9.07273	8.80912		8.49939	8.75553	8.92774		8.96586	9.46504	9.21826
257713_at	SDH2-1	AT3G27380	SDH2-1; ELECTRON CARRIER/ SUCCINATE DEHYDROGENASE'	3	0.217813	1.12135	0.0125841	1.32333		10.8633	10.6643	10.7651		10.5083	10.4959	10.7927		10.9713	10.9426	11.0955
257727_at	SHH2	AT3G18380	SAWADEE HOMEODOMAIN HOMOLOG 2'	3	0.0990306	1.03253	0.0451775	1.04592		7.15476	7.14406	7.14406		7.06909	7.0912	7.14406		7.14406	7.17903	7.17557
257828_at	---	AT3G26670	unknown protein	3	0.176726	1.22087	0.0174854	1.35943		8.1409	8.53893	8.53875		7.8848	8.23067	8.2394		8.523	8.67049	8.49037
257868_at	RIN4	AT3G25070	RIN4 (RPM1 INTERACTING PROTEIN 4); PROTEIN BINDING'	3	0.283448	1.08055	0.0388274	1.20039		9.95856	9.85609	9.95856		9.80326	9.67611	9.95856		10.046	10.0036	10.1788
257869_at	---	AT3G25160	ER lumen protein retaining receptor family protein;	3	0.517407	1.07425	0.0434742	1.15189		4.11208	4.53334	4.26919		4.09861	4.31825	4.18776		4.45518	4.44372	4.31773
257980_at	---	AT3G20760	Nse4, component of Smc5/6 DNA repair complex;	3	0.88362	0.983188	0.0298727	1.06821		3.99746	4.36479	3.87678		4.10208	4.14457	4.06577		4.1613	4.24149	4.19521
258085_at	---	AT3G26100	Regulator of chromosome condensation (RCC1) family protein;	3	0.0510164	1.41779	0.0314578	1.30134		10.5304	10.9694	10.4124		9.98983	10.3405	10.0709		10.4607	10.6681	10.4124
258099_at	---	AT3G23540	alpha/beta-Hydrolases superfamily protein;	3	0.207948	1.23294	0.0499975	1.29884		8.86324	9.40326	8.97096		8.56569	8.80479	8.96067		9.16223	9.31437	8.9862
258158_at	PAP17	AT3G17790	PAP17; ACID PHOSPHATASE/ PHOSPHATASE/ PROTEIN SERINE/THREONINE PHOSPHATASE'	3	0.520608	1.12813	0.0408114	1.89706		10.0977	10.4826	10.4372		9.85534	10.5422	10.0982		10.5436	11.2478	11.4757
258187_at	ATTDX	AT3G17870	ATTDX (TETRATICOPEPTIDE DOMAIN-CONTAINING THIOREDOXIN); OXIDOREDUCTASE, ACTING ON SULFUR GROUP OF DONORS, DISULFIDE AS ACCEPTOR / PROTEIN BINDING'	3	0.318492	1.15016	0.0216839	1.34364		8.38022	8.71905	8.38544		8.06702	8.52282	8.28936		8.72269	8.69376	8.74117
258195_at	ATMYB26	AT3G13890	ATMYB26 (MYB DOMAIN PROTEIN 26); DNA BINDING / TRANSCRIPTION FACTOR'	3	0.0629326	1.147	0.0497676	1.16838		3.82356	3.82356	3.89916		3.72075	3.49189	3.74006		3.80233	3.89063	3.93327
258199_at	---	AT3G14030	F-box associated ubiquitination effector family protein;	3	0.142451	1.1706	0.0490785	1.13111		3.76825	4.10836	3.78004		3.5602	3.76964	3.64507		3.85476	3.76964	3.88372
258203_at	---	AT3G13950	unknown protein	3	0.0532673	1.35038	0.00956511	1.80494		10.3014	10.7881	10.4595		9.99537	9.97269	10.2808		10.6249	10.9102	11.2696
258208_at	---	AT3G13930	Dihydrolipoamide acetyltransferase, long form protein;	3	0.310639	1.08374	0.0024586	1.25655		9.26628	9.37833	9.06748		9.05542	9.12967	9.17893		9.5114	9.36858	9.47246
258259_s_at	PES2	AT3G26840	PHYTYL ESTER SYNTHASE 2'	3	0.515845	1.0926	0.0314367	1.5946		8.9281	8.6014	8.69024		8.84305	8.63358	8.35981		9.60802	8.96041	9.28759
258321_at	ELIP1	AT3G22840	ELIP1 (EARLY LIGHT-INDUCABLE PROTEIN); CHLOROPHYLL BINDING'	3	0.321741	1.08137	0.0458414	1.12686		4.22766	4.29488	4.03975		4.19458	4.02546	4.00368		4.2894	4.25665	4.19458
258407_at	---	AT3G17620	F-box and associated interaction domains-containing protein;	3	0.511119	1.02017	0.000656161	1.07212		3.7871	3.91352	3.81967		3.81422	3.80543	3.81422		3.92569	3.92114	3.88844
258425_at	---	AT3G16760	Tetratricopeptide repeat (TPR)-like superfamily protein;	3	0.349125	1.10401	0.0102879	1.2281		8.29989	8.54695	8.1177		8.12223	8.25667	8.15737		8.52438	8.55117	8.35001
258430_at	PLDP1	AT3G16785	PLDP1 (PHOSPHOLIPASE D P1); PHOSPHOLIPASE D'	3	0.404186	1.14451	0.0150278	1.11595		8.94226	9.16553	8.49238		8.7082	8.60348	8.7043		8.88625	8.80761	8.79693
258431_at	---	AT3G16580	F-box and associated interaction domains-containing protein;	3	0.405324	1.05122	0.0442184	1.15082		4.4042	4.4042	4.34814		4.23481	4.45759	4.24793		4.46721	4.51733	4.56379
258439_at	MTLPD2	AT3G17240	MTLPD2 (LIPOAMIDE DEHYDROGENASE 2); ATP BINDING / DIHYDROLIPOYL DEHYDROGENASE'	3	0.0708368	1.06446	0.00839074	1.11657		10.0209	10.0875	9.9864		9.89722	9.93956	9.98757		10.146	10.1052	10.0504
258561_at	STP6	AT3G05960	STP6 (SUGAR TRANSPORTER 6); CARBOHYDRATE TRANSMEMBRANE TRANSPORTER/ MONOSACCHARIDE TRANSMEMBRANE TRANSPORTER/ SUGAR:HYDROGEN SYMPORTER'	3	0.422105	1.06907	0.00636198	1.10828		3.94947	4.18359	3.84914		3.92484	3.92913	3.83918		4.07026	4.05048	4.01739
258563_at	LACS6	AT3G05970	LACS6 (LONG-CHAIN ACYL-COA SYNTHETASE 6); LONG-CHAIN-FATTY-ACID-COA LIGASE'	3	0.589677	1.03334	0.0228337	1.12484		10.9264	10.9128	10.7499		10.7321	10.9098	10.8053		11.0052	10.9942	10.9569
258645_s_at	---	AT3G07850	Pectin lyase-like superfamily protein	3	0.179047	1.99561	0.0070265	1.23687		5.29971	4.19947	6.32999		4.24353	4.27645	4.3187		4.4609	4.68854	4.60933
258830_at	---	AT3G07090	PPPDE putative thiol peptidase family protein;	3	0.0892521	1.09046	0.00150158	1.31776		10.0279	10.1622	10.0695		9.88313	9.96821	10.0335		10.3682	10.425	10.2858
258886_at	IMPA-7	AT3G05720	IMPA-7 (IMPORTIN ALPHA ISOFORM 7); BINDING / PROTEIN TRANSPORTER'	3	0.186627	1.18905	0.0376477	1.13706		3.94162	4.37475	3.94162		3.72517	3.94162	3.84177		3.99345	4.0734	3.99762
258893_at	ATRLP33	AT3G05660	ATRLP33 (RECEPTOR LIKE PROTEIN 33); KINASE/ PROTEIN BINDING'	3	0.0572046	1.27578	0.0425578	1.19088		7.47182	7.80219	7.35343		7.10538	7.28671	7.18122		7.35343	7.6014	7.37457
258986_at	---	AT3G08910	DNAJ heat shock family protein;	3	0.649719	1.02077	0.0464102	1.16471		5.43494	5.57929	5.56017		5.56017	5.44019	5.48507		5.56017	5.78612	5.79903
259001_at	---	AT3G01960	unknown protein	3	0.481008	1.04482	0.0194889	1.15285		3.64136	3.61226	3.7877		3.59809	3.72152	3.53193		3.81724	3.77836	3.87157
259073_at	---	AT3G02290	RING/U-box superfamily protein;	3	0.080273	1.44815	0.0478066	1.77767		7.63757	8.11708	7.69191		6.90933	7.53767	7.39692		7.77966	8.62744	7.92677
259146_at	SDP6	AT3G10370	SDP6 (SUGAR-DEPENDENT 6); GLYCEROL-3-PHOSPHATE DEHYDROGENASE'	3	0.198714	1.11309	0.0462423	1.21849		8.33669	8.62935	8.39478		8.20752	8.34236	8.34724		8.4163	8.76305	8.57305
259150_at	---	AT3G10320	Glycosyltransferase family 61 protein;	3	0.177124	1.28627	0.028491	1.82283		8.22998	8.75661	8.5344		7.82234	8.34935	8.25972		8.5344	9.16934	9.32622
259159_at	ACBP4	AT3G05420	ACBP4 (ACYL-COA BINDING PROTEIN 4); ACYL-COA BINDING'	3	0.279051	1.09008	0.0444233	1.11723		8.24002	8.48226	8.16411		8.15612	8.14945	8.20752		8.44422	8.25036	8.29828
259168_at	---	AT3G03570	unknown protein	3	0.692874	1.03647	0.00890981	1.23747		7.61901	7.98424	7.7076		7.66284	7.78115	7.71185		7.92217	8.006	8.14984
259177_at	---	AT3G01630	Major facilitator superfamily protein;	3	0.181058	1.06213	0.0475076	1.11124		4.03216	4.03216	3.99554		3.85306	3.91376	4.03216		4.03216	4.10104	4.12228
259185_at	PPT2	AT3G01550	PPT2 (PHOSPHOENOLPYRUVATE (PEP)/PHOSPHATE TRANSLOCATOR 2); ANTIPORTER/ TRIOSE-PHOSPHATE TRANSMEMBRANE TRANSPORTER'	3	0.537684	1.0444	0.0019424	1.18088		3.93542	3.66169	3.90757		3.7647	3.80164	3.75032		4.08169	3.98284	3.97173
259217_at	---	AT3G03620	MATE efflux family protein;	3	0.121883	1.20243	0.0472005	1.23313		3.97993	4.31096	4.02124		3.77777	4.02124	3.71527		4.01497	4.14451	4.26179
259320_at	WRKY58	AT3G01080	WRKY58; TRANSCRIPTION FACTOR'	3	0.121132	1.29771	0.0340672	1.38299		7.62257	8.02858	7.48665		7.14966	7.53505	7.3252		7.79312	8.0236	7.59656
259338_at	SYP131	AT3G03800	SYP131 (SYNTAXIN OF PLANTS 131); SNAP RECEPTOR'	3	0.837385	1.01848	0.0410939	1.16182		3.89937	3.66881	4.0205		3.83481	3.74995	3.92464		4.00757	3.97293	4.17808
259342_at	---	AT3G03890	FMN binding;	3	0.135956	1.27535	0.013885	1.44916		9.74918	9.32356	9.36938		8.89786	9.11817	9.37341		9.56338	9.71645	9.71527
259359_at	---	AT1G13460	Encodes protein phosphatase 2A (PP2A) B'theta subunit.	3	0.512644	1.08024	0.0484299	1.28685		6.61581	6.90028	6.45016		6.45124	6.50716	6.67379		6.69121	7.12633	6.90617
259365_at	HRS1	AT1G13300	HYPERSENSITIVITY TO LOW PI-ELICITED PRIMARY ROOT SHORTENING 1'	3	0.343447	0.928244	0.000785166	1.24912		4.71689	4.8822	4.56085		4.8822	4.78372	4.81628		5.12055	5.20588	5.11851
259421_at	---	AT1G13910	Leucine-rich repeat (LRR) family protein	3	0.373497	1.11277	0.0211341	1.43127		6.54965	6.71109	6.33663		6.19675	6.3885	6.54965		6.83049	6.72357	7.13272
259514_at	OZS1	AT1G12480	OZS1 (OZONE-SENSITIVE 1); TRANSPORTER'	3	0.27048	0.960813	0.0288063	1.14023		4.33446	4.31002	4.29849		4.28659	4.4252	4.4042		4.64855	4.54929	4.48615
259555_at	---	AT1G21290	copia-like retrotransposon family,	3	0.0605038	1.0935	0.0497789	1.09665		3.96225	4.00007	3.94658		3.8723	3.90966	3.74008		3.95592	3.99207	3.97334
259624_at	---	AT1G43020	unknown protein	3	0.327113	1.06377	0.0285497	1.15798		3.90635	3.71927	3.66346		3.63066	3.71927	3.67157		3.77622	3.87417	4.00593
259654_at	---	AT1G55220	unknown protein	3	0.313963	1.16042	0.00865966	1.18039		4.41121	4.94306	4.40431		4.35477	4.44157	4.3183		4.68984	4.53549	4.60708
259661_at	---	AT1G55265	unknown protein	3	0.164248	1.13769	0.0163253	1.61512		9.63968	9.71557	9.41263		9.52757	9.32546	9.35654		9.73583	10.3717	10.177
259787_at	---	AT1G29460	SAUR-like auxin-responsive protein family	3	0.209773	1.08392	0.0443431	1.05603		3.49381	3.71706	3.49585		3.41271	3.49381	3.45142		3.55299	3.54709	3.49381
259898_at	---	AT1G71200	basic helix-loop-helix (bHLH) DNA-binding superfamily protein;	3	0.35674	1.07689	0.0173879	1.17071		3.70512	4.00583	3.91892		3.69352	3.84576	3.76998		4.08049	3.90901	4.00193
260023_at	ATGA2OX2	AT1G30040	ATGA2OX2 (GIBBERELLIN 2-OXIDASE); GIBBERELLIN 2-BETA-DIOXYGENASE'	3	0.305794	1.10384	0.0166356	1.32007		8.88757	8.77803	8.54098		8.64208	8.4729	8.66403		8.88036	8.91091	9.18956
260030_at	ATBZIP	AT1G68880	ATBZIP (ARABIDOPSIS THALIANA BASIC LEUCINE-ZIPPER 8); DNA BINDING / TRANSCRIPTION FACTOR'	3	0.387696	1.06619	0.0306978	1.16788		3.73125	3.97658	3.71752		3.71405	3.65238	3.78153		4.0358	3.80954	3.9743
260032_at	ATPPC4	AT1G68750	ATPPC4; PHOSPHOENOLPYRUVATE CARBOXYLASE'	3	0.835833	0.989327	0.000913359	1.18157		3.61801	3.75117	3.53956		3.60847	3.69498	3.65173		3.8967	3.8569	3.9237
260047_at	---	AT1G73740	UDP-Glycosyltransferase superfamily protein;	3	0.0871749	1.37653	0.0219223	1.50723		7.98139	8.65961	8.06972		7.72619	7.76055	7.84088		8.1997	8.73005	8.17359
260072_at	---	AT1G73650	oxidoreductase activity, acting on the CH-CH group of donors;	3	0.915308	1.02034	0.0424387	1.38479		9.16964	9.18412	8.53099		9.14884	8.87994	8.76881		9.43946	9.6183	9.14884
260080_at	APUM7	AT1G78160	APUM7 (ARABIDOPSIS PUMILIO 7); RNA BINDING / BINDING'	3	0.071791	1.1254	0.030197	1.08025		3.86438	4.08045	3.85335		3.73658	3.77548	3.77483		3.82401	3.94361	3.85335
260193_at	---	AT1G67640	Transmembrane amino acid transporter family protein;	3	0.0655254	1.13167	0.0167716	1.18988		4.1603	4.33831	4.1098		3.96696	4.02859	4.07752		4.25097	4.17676	4.3978
260232_at	---	AT1G74640	alpha/beta-Hydrolases superfamily protein;	3	0.0870486	1.19773	0.0342458	1.28502		8.92904	9.19501	8.95996		8.59689	8.81617	8.89003		8.9615	9.28657	9.1404
260305_at	ARFA1D	AT1G70490	ARFA1D; GTP BINDING / PHOSPHOLIPASE ACTIVATOR/ PROTEIN BINDING'	3	0.821497	0.980901	0.0336396	1.17132		10.6676	10.4348	10.7322		10.717	10.515	10.6861		10.8807	10.9481	10.7736
260349_at	---	AT1G69400	Transducin/WD40 repeat-like superfamily protein;	3	0.232564	1.1918	0.0280857	1.19837		4.36679	4.92362	4.46126		4.31782	4.42238	4.25204		4.51942	4.73616	4.51989
260358_at	---	AT1G69340	appr-1-p processing enzyme family protein	3	0.0632359	1.12937	0.0401762	1.18543		9.41371	9.4233	9.50527		9.14341	9.29594	9.37638		9.39957	9.55104	9.60136
260438_at	ENDO 2	AT1G68290	ENDO 2 (ENDONUCLEASE 2); T/G MISMATCH-SPECIFIC ENDONUCLEASE/ ENDONUCLEASE/ NUCLEIC ACID BINDING / SINGLE-STRANDED DNA SPECIFIC ENDODEOXYRIBONUCLEASE'	3	0.352937	1.12554	0.0201707	1.12673		5.06922	4.55383	4.77709		4.72524	4.55251	4.61057		4.82135	4.77709	4.8063
260503_at	PAF2	AT1G47250	PAF2; ENDOPEPTIDASE/ PEPTIDASE/ THREONINE-TYPE ENDOPEPTIDASE'	3	0.38427	1.07088	0.0422122	1.16807		8.49473	8.74096	8.62566		8.39684	8.62566	8.54247		8.73907	8.65975	8.83852
260630_at	ALE1	AT1G62340	ALE1 (ABNORMAL LEAF-SHAPE 1); SERINE-TYPE ENDOPEPTIDASE'	3	0.110618	1.18361	0.0370388	1.15541		3.90181	4.25665	3.87576		3.76863	3.78919	3.7468		3.90181	3.90181	4.12621
260715_at	---	AT1G48200	unknown protein	3	0.894967	0.979222	0.0481625	1.31853		6.01564	6.55119	6.63059		6.40831	6.3288	6.55119		6.55119	6.91686	7.01705
260723_at	---	AT1G48070	Thioredoxin superfamily protein	3	0.519838	1.05365	0.0451111	1.12271		3.83029	4.16033	3.97047		3.85137	3.97047	3.91307		3.97047	4.13294	4.13246
260728_at	---	AT1G48210	Protein kinase superfamily protein	3	0.44284	1.10061	0.0227073	1.43934		9.47616	9.53072	9.53252		9.06687	9.54946	9.50818		9.90031	9.79661	10.0038
260746_at	ATGSTU19	AT1G78380	ATGSTU19 (GLUTATHIONE S-TRANSFERASE TAU 19); GLUTATHIONE BINDING / GLUTATHIONE TRANSFERASE'	3	0.54667	0.94035	0.0286776	1.26274		12.0881	12.1729	11.876		12.2471	12.2054	11.9507		12.6017	12.3942	12.417
260749_at	---	AT1G49110	unknown protein	3	0.183302	1.33939	0.0265915	1.3649		4.78054	5.36685	4.61123		4.42043	4.75135	4.32211		4.80481	5.00848	5.02699
260778_at	---	AT1G14640	SWAP (Suppressor-of-White-APricot)/surp domain-containing protein	3	0.437327	1.07013	0.0416959	1.14389		4.91912	4.93335	4.65548		4.70648	4.65316	4.85495		5.00031	4.9371	4.85901
260903_at	---	AT1G02460	Pectin lyase-like superfamily protein;	3	0.436539	1.16521	0.0129351	1.50367		5.79706	5.9978	5.25191		5.35832	5.66346	5.36323		5.80705	6.1651	6.17832
260906_at	---	AT1G02540	unknown protein	3	0.844142	1.00841	0.00238587	1.09926		4.03482	3.94854	3.8526		3.90262	3.94854	3.94854		4.07977	4.09307	4.03646
260943_at	ATTRX5	AT1G45145	ATTRX5; OXIDOREDUCTASE, ACTING ON SULFUR GROUP OF DONORS, DISULFIDE AS ACCEPTOR'	3	0.37059	1.05576	0.0250021	1.21351		12.7445	12.591	12.668		12.6557	12.4683	12.6446		12.7746	12.833	12.9985
260993_at	FMO GS-OX5	AT1G12140	FMO GS-OX5 (FLAVIN-MONOOXYGENASE GLUCOSINOLATE S-OXYGENASE 5); 8-METHYLTHIOPROPYL GLUCOSINOLATE S-OXYGENASE/ FLAVIN-CONTAINING MONOOXYGENASE/ MONOOXYGENASE'	3	0.950848	1.0039	0.0156374	1.22074		9.73168	9.59311	9.58977		9.68096	9.50146	9.7153		9.92999	9.83363	9.99739
261029_at	---	AT1G17330	Metal-dependent phosphohydrolase	3	0.100983	1.49754	0.048734	1.61621		7.19004	7.85775	7.53869		6.54947	7.01764	7.27157		7.30428	7.86036	7.75189
261068_at	---	AT1G07450	NAD(P)-binding Rossmann-fold superfamily protein;	3	0.806455	0.990514	0.0318541	1.03431		3.81028	3.93305	3.96495		3.93305	3.93305	3.88343		3.95886	3.97173	3.96495
261134_at	CYP722A1	AT1G19630	CYP722A1; ELECTRON CARRIER/ HEME BINDING / IRON ION BINDING / MONOOXYGENASE/ OXYGEN BINDING'	3	0.23867	1.14677	0.00486269	1.20282		4.0772	3.74442	4.21915		3.8172	3.78736	3.84351		4.16753	3.98594	4.09387
261139_at	BEL10	AT1G19700	BEL10 (BEL1-LIKE HOMEODOMAIN 10); DNA BINDING / TRANSCRIPTION FACTOR'	3	0.378584	1.08031	0.0412102	1.29145		6.13373	6.14517	5.94023		5.87857	6.13373	5.87249		6.43767	6.11417	6.43992
261335_at	UMAMIT18	AT1G44800	USUALLY MULTIPLE ACIDS MOVE IN AND OUT TRANSPORTERS 18'	3	0.139285	1.30575	0.0382556	1.53437		9.83962	10.1994	9.90414		9.73148	9.82141	9.23567		10.0764	10.0805	10.4845
261386_at	---	AT1G05430	unknown protein	3	0.359777	1.03729	0.0262975	1.10527		7.2653	7.17106	7.23543		7.1426	7.11886	7.25187		7.29705	7.28629	7.36318
261409_at	OBP2	AT1G07640	OBP2; DNA BINDING / TRANSCRIPTION FACTOR'	3	0.743164	1.03518	0.0105944	1.58101		8.25563	8.31229	7.90821		8.06032	8.06431	8.20184		8.70553	8.52778	9.07571
261410_at	MT1C	AT1G07610	MT1C; COPPER ION BINDING'	3	0.862045	0.955003	0.0371734	1.43752		10.5868	10.3455	9.58854		10.2386	10.5156	9.96585		10.754	10.9511	10.5857
261465_at	---	AT1G07705	NOT2 / NOT3 / NOT5 family;	3	0.668719	1.10814	0.0148506	1.3776		7.19202	7.67324	6.70822		7.01193	7.26912	6.848		7.47653	7.58486	7.45413
261487_at	---	AT1G14340	RNA-binding (RRM/RBD/RNP motifs) family protein;	3	0.791625	0.979025	0.0197303	1.17757		7.44062	7.6084	7.33724		7.39324	7.61688	7.4679		7.67838	7.73377	7.77328
261511_at	PAB5	AT1G71770	PAB5 (POLY(A)-BINDING PROTEIN 5); RNA BINDING / POLY(A) BINDING / TRANSLATION INITIATION FACTOR'	3	0.250849	1.23578	0.0327923	1.18078		4.38078	4.97706	5.078		4.47289	4.61896	4.4277		4.67928	4.6906	4.86889
261545_at	---	AT1G63530	BEST Arabidopsis thaliana protein match is: hydroxyproline-rich glycoprotein family protein	3	0.853382	1.03074	0.018705	1.63208		8.11989	7.58022	7.94145		7.56239	7.99848	7.94965		8.85448	8.33551	8.44067
261546_at	---	AT1G63520	unknown protein	3	0.532847	1.03428	0.0100909	1.12819		3.72429	3.85967	3.66449		3.69904	3.763	3.64054		3.86639	3.9231	3.8351
261576_at	UMAMIT28	AT1G01070	USUALLY MULTIPLE ACIDS MOVE IN AND OUT TRANSPORTERS 28'	3	0.686159	0.921194	0.0392889	1.65663		6.89116	6.58881	6.6306		6.90968	7.18687	6.3693		7.51065	7.3604	7.77956
261592_at	---	AT1G01760	adenosine deaminases;RNA binding;	3	0.300113	1.25335	0.024202	1.38012		4.69298	5.24018	4.43793		4.23668	4.67177	4.48526		4.94143	5.06078	4.78588
261651_at	SAT32	AT1G27760	INTERFERON-RELATED DEVELOPMENTAL REGULATOR FAMILY PROTEIN / IFRD PROTEIN FAMILY'	3	0.240275	1.21335	0.0330111	1.36816		9.59005	9.81547	9.24673		9.2378	9.48347	9.09396		9.74821	9.9038	9.51994
261732_at	---	AT1G47770	Beta-galactosidase related protein;	3	0.302728	1.05704	0.0197068	1.17305		3.78707	3.80612	3.71212		3.80612	3.64698	3.61213		3.90925	3.98469	3.86209
261763_at	PDR12	AT1G15520	PDR12 (PLEIOTROPIC DRUG RESISTANCE 12); ATPASE, COUPLED TO TRANSMEMBRANE MOVEMENT OF SUBSTANCES'	3	0.2928	1.54429	0.00828052	3.46258		6.27291	7.51636	7.74443		6.49268	6.20225	6.95794		7.79216	8.19883	9.03743
261785_at	---	AT1G08230	Codes for a H+-driven, high affinity gamma-aminobutyric acid (GABA) transporter.	3	0.358827	0.892522	0.0462225	1.12506		8.18183	7.75416	8.24005		8.24005	8.21279	8.21531		8.52299	8.32807	8.32711
261816_at	CHX6B	AT1G08150	CHX6B (CATION/H+ EXCHANGER 6B); MONOVALENT CATION:PROTON ANTIPORTER'	3	0.893986	1.011	0.0341229	1.11353		4.68162	4.40915	4.38114		4.43723	4.56101	4.42632		4.57721	4.69439	4.61838
261900_at	---	AT1G80940	unknown protein	3	0.111783	1.19627	0.0204006	1.2154		7.81632	7.74156	7.4477		7.27501	7.49915	7.4558		7.62252	7.79257	7.65917
262035_at	---	AT1G37110	copia-like retrotransposon family,	3	0.179706	1.06617	0.0448581	1.09135		3.4362	3.39108	3.31241		3.24858	3.238	3.37581		3.43965	3.42527	3.37581
262099_s_at	GH3.4	AT1G59500	GH3.4; INDOLE-3-ACETIC ACID AMIDO SYNTHETASE'	3	0.128654	1.54319	0.0471655	2.04024		9.95368	10.2216	9.37929		9.58589	9.28362	8.80731		10.7492	10.3825	9.63127
[truncated: 128 more rows]
