# Supplementary material for: Altered expression of Arabidopsis genes in response to a multifunctional geminivirus pathogenicity protein
Source: BMC Plant Biol. 2014 Nov 18;14:302. doi: 10.1186/s12870-014-0302-7 (PMC4253603; doi:10.1186/s12870-014-0302-7)
Supplement: Additional file 11: Table S9. — GO biological process categories represented among the genes differentially expressed in response to inactivation of Arabidopsis SnRK1.2 at one dpi. [file 12870_2014_302_MOESM11_ESM.xlsx]

## Sheet: C2 + asSnRK1 Common Down d1
Table S9 GO biological process categories represented among the genes down regulated in response to SCTV C2 and asSnRK1 at one dpi. Groups of genes (Affymetrix Probe IDs) within a particular GO Category and Term are provided (Annotation Cluster) for genes common to both SCTV C2 and asSnRK1 treatement. The Table provides the following information: Count: number of genes associated with particular …
Annotation Cluster 1	Enrichment Score: 1.323
GO Category	GO Term	Count	%	P-Value	Affymetrix Probe IDs	List Total	Pop Hits	Pop Total	Fold Enrichment	Bonferroni	Benjamini	FDR
SP_PIR_KEYWORDS	hydrolase	7	19.4444	0.00842525	257500_S_AT, 263809_AT, 247914_AT, 246182_AT, 264823_AT, 265261_AT, 247727_AT	34	1459	26538	3.74483	0.366751	0.366751	7.95458
SP_PIR_KEYWORDS	glycoprotein	6	16.6667	0.0091081	257500_S_AT, 263809_AT, 247914_AT, 256516_AT, 265261_AT, 260657_AT	34	1051	26538	4.45592	0.389875	0.218895	8.57369
UP_SEQ_FEATURE	glycosylation site:N-linked (GlcNAc...)	6	16.6667	0.0150578	257500_S_AT, 263809_AT, 247914_AT, 256516_AT, 265261_AT, 260657_AT	15	1001	8885	3.55045	0.643606	0.643606	14.4517
SP_PIR_KEYWORDS	signal	6	16.6667	0.0380293	257500_S_AT, 263809_AT, 247914_AT, 256516_AT, 265261_AT, 260657_AT	34	1518	26538	3.0851	0.876764	0.502363	31.6019
GOTERM_CC_FAT	GO:0012505~endomembrane system	10	27.7778	0.0381968	246873_AT, 245992_AT, 257500_S_AT, 247512_AT, 263809_AT, 247914_AT, 265261_AT, 258279_AT, 260657_AT, 247477_AT	18	4100	13779	1.86707	0.868027	0.868027	31.503
GOTERM_CC_FAT	GO:0005576~extracellular region	5	13.8889	0.0580246	257500_S_AT, 263809_AT, 247914_AT, 256516_AT, 265261_AT	18	1225	13779	3.12449	0.955326	0.788637	44.0529
UP_SEQ_FEATURE	signal peptide	6	16.6667	0.0747198	257500_S_AT, 263809_AT, 247914_AT, 256516_AT, 265261_AT, 260657_AT	15	1515	8885	2.34587	0.994912	0.928667	55.019
SP_PIR_KEYWORDS	Secreted	4	11.1111	0.109437	257500_S_AT, 263809_AT, 247914_AT, 265261_AT	34	936	26538	3.3356	0.998086	0.790843	67.8718
SP_PIR_KEYWORDS	disulfide bond	3	8.33333	0.256222	257500_S_AT, 247914_AT, 260657_AT	34	787	26538	2.97533	1	0.930339	94.4972
SP_PIR_KEYWORDS	transferase	4	11.1111	0.288821	267351_AT, 247914_AT, 256516_AT, 260657_AT	34	1509	26538	2.069	1	0.927869	96.4526
Annotation Cluster 2	Enrichment Score: 1.033
GO Category	GO Term	Count	%	P-Value	Affymetrix Probe IDs	List Total	Pop Hits	Pop Total	Fold Enrichment	Bonferroni	Benjamini	FDR
GOTERM_BP_FAT	GO:0010033~response to organic substance	5	13.8889	0.0586466	267351_AT, 253515_AT, 264481_AT, 264823_AT, 257121_AT	19	1176	13998	3.13238	0.998703	0.998703	49.4814
GOTERM_BP_FAT	GO:0009725~response to hormone stimulus	4	11.1111	0.107591	253515_AT, 264481_AT, 264823_AT, 257121_AT	19	909	13998	3.24197	0.999996	0.99809	72.365
GOTERM_BP_FAT	GO:0009719~response to endogenous stimulus	4	11.1111	0.125973	253515_AT, 264481_AT, 264823_AT, 257121_AT	19	975	13998	3.02251	1	0.992824	78.156
Annotation Cluster 3	Enrichment Score: 0.377
GO Category	GO Term	Count	%	P-Value	Affymetrix Probe IDs	List Total	Pop Hits	Pop Total	Fold Enrichment	Bonferroni	Benjamini	FDR
SP_PIR_KEYWORDS	Transcription	4	11.1111	0.188916	267351_AT, 264481_AT, 264642_AT, 248188_AT	34	1209	26538	2.5824	0.999988	0.89579	87.1425
GOTERM_MF_FAT	GO:0003677~DNA binding	6	16.6667	0.222888	258573_AT, 267351_AT, 264481_AT, 264642_AT, 267631_AT, 248188_AT	21	2436	14806	1.73657	0.999998	0.998579	91.3707
GOTERM_BP_FAT	GO:0006350~transcription	4	11.1111	0.234542	267351_AT, 264481_AT, 264642_AT, 248188_AT	19	1311	13998	2.24786	1	0.999358	95.1189
GOTERM_BP_FAT	GO:0006355~regulation of transcription, DNA-dependent	3	8.33333	0.413914	264481_AT, 264642_AT, 248188_AT	19	1089	13998	2.02958	1	0.999944	99.761
GOTERM_BP_FAT	GO:0051252~regulation of RNA metabolic process	3	8.33333	0.416706	264481_AT, 264642_AT, 248188_AT	19	1095	13998	2.01846	1	0.999791	99.7736
SP_PIR_KEYWORDS	transcription regulation	3	8.33333	0.436586	264481_AT, 264642_AT, 248188_AT	34	1184	26538	1.97769	1	0.95487	99.6378
SP_PIR_KEYWORDS	nucleus	4	11.1111	0.475066	264481_AT, 264642_AT, 264823_AT, 248188_AT	34	2052	26538	1.5215	1	0.957736	99.8189
SP_PIR_KEYWORDS	dna-binding	3	8.33333	0.524832	264481_AT, 264642_AT, 248188_AT	34	1398	26538	1.67496	1	0.964859	99.9317
GOTERM_MF_FAT	GO:0003700~transcription factor activity	3	8.33333	0.679401	264481_AT, 264642_AT, 248188_AT	21	1678	14806	1.26051	1	0.999993	99.9984
GOTERM_MF_FAT	GO:0030528~transcription regulator activity	3	8.33333	0.750831	264481_AT, 264642_AT, 248188_AT	21	1913	14806	1.10567	1	0.999994	99.9999
GOTERM_BP_FAT	GO:0045449~regulation of transcription	3	8.33333	0.757093	264481_AT, 264642_AT, 248188_AT	19	2024	13998	1.092	1	0.999999	100
Annotation Cluster 4	Enrichment Score: 0.204
GO Category	GO Term	Count	%	P-Value	Affymetrix Probe IDs	List Total	Pop Hits	Pop Total	Fold Enrichment	Bonferroni	Benjamini	FDR
SP_PIR_KEYWORDS	kinase	3	8.33333	0.341013	245992_AT, 256516_AT, 260657_AT	34	970	26538	2.41401	1	0.918104	98.3188
INTERPRO	IPR000719:Protein kinase, core	3	8.33333	0.375906	245992_AT, 256516_AT, 260657_AT	29	970	20885	2.22734	1	1	99.2056
GOTERM_MF_FAT	GO:0004674~protein serine/threonine kinase activity	3	8.33333	0.383025	245992_AT, 256516_AT, 260657_AT	21	975	14806	2.16938	1	0.999768	99.0831
GOTERM_BP_FAT	GO:0006468~protein amino acid phosphorylation	3	8.33333	0.402696	245992_AT, 256516_AT, 260657_AT	19	1065	13998	2.07532	1	0.999988	99.7039
GOTERM_MF_FAT	GO:0004672~protein kinase activity	3	8.33333	0.448566	245992_AT, 256516_AT, 260657_AT	21	1110	14806	1.90553	1	0.999564	99.6921
GOTERM_BP_FAT	GO:0016310~phosphorylation	3	8.33333	0.454724	245992_AT, 256516_AT, 260657_AT	19	1178	13998	1.87624	1	0.999761	99.8943
GOTERM_BP_FAT	GO:0006796~phosphate metabolic process	3	8.33333	0.49671	245992_AT, 256516_AT, 260657_AT	19	1273	13998	1.73622	1	0.999773	99.9572
GOTERM_BP_FAT	GO:0006793~phosphorus metabolic process	3	8.33333	0.497143	245992_AT, 256516_AT, 260657_AT	19	1274	13998	1.73486	1	0.99948	99.9577
GOTERM_MF_FAT	GO:0005524~ATP binding	3	8.33333	0.847825	245992_AT, 256516_AT, 260657_AT	21	2340	14806	0.903907	1	0.999999	100
GOTERM_MF_FAT	GO:0032559~adenyl ribonucleotide binding	3	8.33333	0.852885	245992_AT, 256516_AT, 260657_AT	21	2368	14806	0.893219	1	0.999996	100
GOTERM_MF_FAT	GO:0001883~purine nucleoside binding	3	8.33333	0.879139	245992_AT, 256516_AT, 260657_AT	21	2528	14806	0.836686	1	0.999995	100
GOTERM_MF_FAT	GO:0030554~adenyl nucleotide binding	3	8.33333	0.879139	245992_AT, 256516_AT, 260657_AT	21	2528	14806	0.836686	1	0.999995	100
GOTERM_MF_FAT	GO:0001882~nucleoside binding	3	8.33333	0.880339	245992_AT, 256516_AT, 260657_AT	21	2536	14806	0.834047	1	0.999984	100
GOTERM_MF_FAT	GO:0032553~ribonucleotide binding	3	8.33333	0.892466	245992_AT, 256516_AT, 260657_AT	21	2621	14806	0.806998	1	0.999974	100
GOTERM_MF_FAT	GO:0032555~purine ribonucleotide binding	3	8.33333	0.892466	245992_AT, 256516_AT, 260657_AT	21	2621	14806	0.806998	1	0.999974	100
GOTERM_MF_FAT	GO:0017076~purine nucleotide binding	3	8.33333	0.912881	245992_AT, 256516_AT, 260657_AT	21	2785	14806	0.759477	1	0.999884	100
GOTERM_MF_FAT	GO:0000166~nucleotide binding	3	8.33333	0.958606	245992_AT, 256516_AT, 260657_AT	21	3333	14806	0.634606	1	0.999984	100
Annotation Cluster 5	Enrichment Score: 0.158
GO Category	GO Term	Count	%	P-Value	Affymetrix Probe IDs	List Total	Pop Hits	Pop Total	Fold Enrichment	Bonferroni	Benjamini	FDR
SP_PIR_KEYWORDS	membrane	4	11.1111	0.566134	256190_AT, 256516_AT, 260657_AT, 253580_AT	34	2340	26538	1.33424	1	0.968837	99.972
GOTERM_CC_FAT	GO:0031224~intrinsic to membrane	4	11.1111	0.66438	246182_AT, 256516_AT, 260657_AT, 253580_AT	18	2658	13779	1.15199	1	0.999999	99.9975
SP_PIR_KEYWORDS	transmembrane	3	8.33333	0.714984	256516_AT, 260657_AT, 253580_AT	34	1973	26538	1.18682	1	0.992105	99.9995
UP_SEQ_FEATURE	transmembrane region	3	8.33333	0.776603	256516_AT, 260657_AT, 253580_AT	15	1690	8885	1.05148	1	1	100
GOTERM_CC_FAT	GO:0016021~integral to membrane	3	8.33333	0.778743	256516_AT, 260657_AT, 253580_AT	18	2193	13779	1.0472	1	1	100
Annotation Cluster 6	Enrichment Score: 0.07309348545874995
GO Category	GO Term	Count	%	P-Value	Affymetrix Probe IDs	List Total	Pop Hits	Pop Total	Fold Enrichment	Bonferroni	Benjamini	FDR
GOTERM_CC_FAT	GO:0031224~intrinsic to membrane	4	11.1111	0.66438	246182_AT, 256516_AT, 260657_AT, 253580_AT	18	2658	13779	1.15199	1	0.999999	99.9975
GOTERM_MF_FAT	GO:0043169~cation binding	4	11.1111	0.892929	246182_AT, 264823_AT, 260657_AT, 253580_AT	21	3564	14806	0.791299	1	0.999938	100
GOTERM_MF_FAT	GO:0043167~ion binding	4	11.1111	0.893916	246182_AT, 264823_AT, 260657_AT, 253580_AT	21	3572	14806	0.789527	1	0.999873	100
GOTERM_MF_FAT	GO:0046872~metal ion binding	3	8.33333	0.961824	264823_AT, 260657_AT, 253580_AT	21	3390	14806	0.623936	1	0.999975	100

## Sheet: C2 + asSnRK1 Common Up d1 
Table S9 GO biological process categories represented among the genes up regulated in response to SCTV C2 and asSnRK1 at one dpi. Groups of genes (Affymetrix Probe IDs) within a particular GO Category and Term are provided (Annotation Cluster) for genes common to both SCTV C2 and asSnRK1 treatement. The Table provides the following information: Count: number of genes associated with particular GO…
Annotation Cluster 1	Enrichment Score: 1.194
GO Category	GO Term	Count	%	P-Value	Affymetrix Probe IDs	List Total	Pop Hits	Pop Total	Fold Enrichment	Bonferroni	Benjamini	FDR
SP_PIR_KEYWORDS	transport	6	12.5	0.0422496	260462_AT, 266885_AT, 264252_AT, 260509_AT, 267255_AT, 256035_AT	48	1086	26538	3.05456	0.963989	0.963989	36.5836
SP_PIR_KEYWORDS	protein transport	3	6.25	0.0617307	266885_AT, 264252_AT, 256035_AT	48	228	26538	7.27467	0.9926	0.706705	48.9449
GOTERM_BP_FAT	GO:0015031~protein transport	4	8.33333	0.0724719	256804_AT, 266885_AT, 264252_AT, 256035_AT	29	488	13998	3.95647	0.999997	0.999997	59.9508
GOTERM_BP_FAT	GO:0045184~establishment of protein localization	4	8.33333	0.0724719	256804_AT, 266885_AT, 264252_AT, 256035_AT	29	488	13998	3.95647	0.999997	0.999997	59.9508
GOTERM_BP_FAT	GO:0008104~protein localization	4	8.33333	0.0785583	256804_AT, 266885_AT, 264252_AT, 256035_AT	29	505	13998	3.82328	0.999999	0.998921	63.0328
Annotation Cluster 2	Enrichment Score: 0.727
GO Category	GO Term	Count	%	P-Value	Affymetrix Probe IDs	List Total	Pop Hits	Pop Total	Fold Enrichment	Bonferroni	Benjamini	FDR
GOTERM_CC_FAT	GO:0005694~chromosome	3	6.25	0.0556005	267474_AT, 249276_AT, 247056_AT	26	211	13779	7.535	0.981765	0.981765	44.6799
GOTERM_CC_FAT	GO:0043232~intracellular non-membrane-bounded organelle	4	8.33333	0.344523	256460_AT, 267474_AT, 249276_AT, 247056_AT	26	1144	13779	1.85301	1	0.997297	98.7366
GOTERM_CC_FAT	GO:0043228~non-membrane-bounded organelle	4	8.33333	0.344523	256460_AT, 267474_AT, 249276_AT, 247056_AT	26	1144	13779	1.85301	1	0.997297	98.7366
Annotation Cluster 3	Enrichment Score: 0.527
GO Category	GO Term	Count	%	P-Value	Affymetrix Probe IDs	List Total	Pop Hits	Pop Total	Fold Enrichment	Bonferroni	Benjamini	FDR
UP_SEQ_FEATURE	domain:F-box	3	6.25	0.246435	249647_AT, 257572_AT, 249499_AT	14	652	8885	2.92014	0.999997	0.999997	93.0113
SMART	SM00256:FBOX	3	6.25	0.285662	249647_AT, 257572_AT, 249499_AT	13	677	7691	2.62163	0.993565	0.993565	90.3561
INTERPRO	IPR001810:Cyclin-like F-box	3	6.25	0.373792	249647_AT, 257572_AT, 249499_AT	41	677	20885	2.25727	1	1	99.4615
Annotation Cluster 4	Enrichment Score: 0.522
GO Category	GO Term	Count	%	P-Value	Affymetrix Probe IDs	List Total	Pop Hits	Pop Total	Fold Enrichment	Bonferroni	Benjamini	FDR
GOTERM_MF_FAT	GO:0046873~metal ion transmembrane transporter activity	3	6.25	0.0333668	260462_AT, 260509_AT, 267255_AT	30	147	14806	10.0721	0.978394	0.978394	31.9768
SP_PIR_KEYWORDS	transport	6	12.5	0.0422496	260462_AT, 266885_AT, 264252_AT, 260509_AT, 267255_AT, 256035_AT	48	1086	26538	3.05456	0.963989	0.963989	36.5836
SP_PIR_KEYWORDS	ion transport	3	6.25	0.0598421	260462_AT, 260509_AT, 267255_AT	48	224	26538	7.40458	0.991361	0.794811	47.8502
GOTERM_BP_FAT	GO:0030001~metal ion transport	3	6.25	0.0898916	260462_AT, 260509_AT, 267255_AT	29	252	13998	5.74631	1	0.994717	68.1988
GOTERM_BP_FAT	GO:0006812~cation transport	3	6.25	0.177793	260462_AT, 260509_AT, 267255_AT	29	383	13998	3.78086	1	0.999718	90.7551
GOTERM_CC_FAT	GO:0031224~intrinsic to membrane	8	16.6667	0.193007	260462_AT, 246309_AT, 256804_AT, 266885_AT, 252834_AT, 260509_AT, 267255_AT, 256035_AT	26	2658	13779	1.59507	1	0.99945	89.1312
GOTERM_CC_FAT	GO:0016021~integral to membrane	7	14.5833	0.196658	260462_AT, 246309_AT, 256804_AT, 252834_AT, 260509_AT, 267255_AT, 256035_AT	26	2193	13779	1.69162	1	0.99396	89.6295
GOTERM_BP_FAT	GO:0006811~ion transport	3	6.25	0.258992	260462_AT, 260509_AT, 267255_AT	29	493	13998	2.93726	1	0.999955	97.39
UP_SEQ_FEATURE	transmembrane region	4	8.33333	0.461918	260462_AT, 252834_AT, 260509_AT, 267255_AT	14	1690	8885	1.50211	1	0.999999	99.7057
SP_PIR_KEYWORDS	transmembrane	5	10.4167	0.466317	260462_AT, 246309_AT, 252834_AT, 260509_AT, 267255_AT	48	1973	26538	1.4011	1	0.999684	99.8674
GOTERM_MF_FAT	GO:0043169~cation binding	8	16.6667	0.568072	260462_AT, 265431_AT, 258808_AT, 259959_AT, 252834_AT, 260509_AT, 253313_AT, 267255_AT	30	3564	14806	1.10782	1	0.999999	99.9927
GOTERM_MF_FAT	GO:0043167~ion binding	8	16.6667	0.570757	260462_AT, 265431_AT, 258808_AT, 259959_AT, 252834_AT, 260509_AT, 253313_AT, 267255_AT	30	3572	14806	1.10534	1	0.999994	99.9932
SP_PIR_KEYWORDS	membrane	5	10.4167	0.604348	260462_AT, 266885_AT, 252834_AT, 260509_AT, 267255_AT	48	2340	26538	1.18136	1	0.999963	99.9944
UP_SEQ_FEATURE	signal peptide	3	6.25	0.677001	265431_AT, 252834_AT, 253313_AT	14	1515	8885	1.25672	1	1	99.9976
GOTERM_MF_FAT	GO:0046872~metal ion binding	7	14.5833	0.68154	260462_AT, 258808_AT, 259959_AT, 252834_AT, 260509_AT, 253313_AT, 267255_AT	30	3390	14806	1.0191	1	0.999992	99.9998
SP_PIR_KEYWORDS	signal	3	6.25	0.758536	265431_AT, 252834_AT, 253313_AT	48	1518	26538	1.09264	1	0.999995	100
GOTERM_MF_FAT	GO:0046914~transition metal ion binding	5	10.4167	0.815429	260462_AT, 259959_AT, 252834_AT, 260509_AT, 253313_AT	30	2756	14806	0.89538	1	1	100
GOTERM_MF_FAT	GO:0008270~zinc ion binding	3	6.25	0.850558	260462_AT, 259959_AT, 252834_AT	30	1654	14806	0.895163	1	1	100
SP_PIR_KEYWORDS	metal-binding	3	6.25	0.87834	252834_AT, 253313_AT, 267255_AT	48	1998	26538	0.830143	1	1	100
Annotation Cluster 5	Enrichment Score: 0.488
GO Category	GO Term	Count	%	P-Value	Affymetrix Probe IDs	List Total	Pop Hits	Pop Total	Fold Enrichment	Bonferroni	Benjamini	FDR
GOTERM_BP_FAT	GO:0019941~modification-dependent protein catabolic process	3	6.25	0.301749	263716_AT, 252834_AT, 257711_AT	29	550	13998	2.63285	1	0.999954	98.7332
GOTERM_BP_FAT	GO:0043632~modification-dependent macromolecule catabolic process	3	6.25	0.301749	263716_AT, 252834_AT, 257711_AT	29	550	13998	2.63285	1	0.999954	98.7332
GOTERM_BP_FAT	GO:0051603~proteolysis involved in cellular protein catabolic process	3	6.25	0.305493	263716_AT, 252834_AT, 257711_AT	29	555	13998	2.60913	1	0.999833	98.8134
GOTERM_BP_FAT	GO:0044257~cellular protein catabolic process	3	6.25	0.309983	263716_AT, 252834_AT, 257711_AT	29	561	13998	2.58123	1	0.999567	98.9035
GOTERM_BP_FAT	GO:0030163~protein catabolic process	3	6.25	0.321189	263716_AT, 252834_AT, 257711_AT	29	576	13998	2.51401	1	0.999245	99.1015
GOTERM_BP_FAT	GO:0044265~cellular macromolecule catabolic process	3	6.25	0.330874	263716_AT, 252834_AT, 257711_AT	29	589	13998	2.45852	1	0.998781	99.2456
GOTERM_BP_FAT	GO:0006508~proteolysis	4	8.33333	0.34352	261237_AT, 263716_AT, 252834_AT, 257711_AT	29	1036	13998	1.86367	1	0.998321	99.4018
GOTERM_BP_FAT	GO:0009057~macromolecule catabolic process	3	6.25	0.399008	263716_AT, 252834_AT, 257711_AT	29	682	13998	2.12327	1	0.999163	99.7957
Annotation Cluster 6	Enrichment Score: 0.473
GO Category	GO Term	Count	%	P-Value	Affymetrix Probe IDs	List Total	Pop Hits	Pop Total	Fold Enrichment	Bonferroni	Benjamini	FDR
INTERPRO	IPR005225:Small GTP-binding protein	3	6.25	0.0224967	266885_AT, 264252_AT, 250143_AT	41	121	20885	12.6295	0.90402	0.90402	22.4273
SP_PIR_KEYWORDS	gtp-binding	3	6.25	0.0511608	266885_AT, 264252_AT, 250143_AT	48	205	26538	8.09085	0.982468	0.867591	42.5396
GOTERM_MF_FAT	GO:0005525~GTP binding	3	6.25	0.0933166	266885_AT, 264252_AT, 250143_AT	30	263	14806	5.62966	0.999984	0.975025	67.1194
GOTERM_MF_FAT	GO:0032561~guanyl ribonucleotide binding	3	6.25	0.105557	266885_AT, 264252_AT, 250143_AT	30	283	14806	5.2318	0.999997	0.957208	71.8217
GOTERM_MF_FAT	GO:0019001~guanyl nucleotide binding	3	6.25	0.10743	266885_AT, 264252_AT, 250143_AT	30	286	14806	5.17692	0.999997	0.92335	72.4846
GOTERM_MF_FAT	GO:0000166~nucleotide binding	8	16.6667	0.488432	266885_AT, 256378_AT, 264252_AT, 259959_AT, 250143_AT, 267255_AT, 247056_AT, 246201_AT	30	3333	14806	1.1846	1	0.999997	99.9505
GOTERM_MF_FAT	GO:0032553~ribonucleotide binding	6	12.5	0.601866	266885_AT, 256378_AT, 264252_AT, 250143_AT, 267255_AT, 247056_AT	30	2621	14806	1.1298	1	0.99999	99.9971
GOTERM_MF_FAT	GO:0032555~purine ribonucleotide binding	6	12.5	0.601866	266885_AT, 256378_AT, 264252_AT, 250143_AT, 267255_AT, 247056_AT	30	2621	14806	1.1298	1	0.99999	99.9971
GOTERM_MF_FAT	GO:0017076~purine nucleotide binding	6	12.5	0.659763	266885_AT, 256378_AT, 264252_AT, 250143_AT, 267255_AT, 247056_AT	30	2785	14806	1.06327	1	0.999995	99.9995
SP_PIR_KEYWORDS	nucleotide-binding	4	8.33333	0.675972	266885_AT, 264252_AT, 250143_AT, 267255_AT	48	1935	26538	1.14289	1	0.999981	99.9993
GOTERM_MF_FAT	GO:0005524~ATP binding	3	6.25	0.956237	256378_AT, 267255_AT, 247056_AT	30	2340	14806	0.632735	1	1	100
GOTERM_MF_FAT	GO:0032559~adenyl ribonucleotide binding	3	6.25	0.958509	256378_AT, 267255_AT, 247056_AT	30	2368	14806	0.625253	1	1	100
GOTERM_MF_FAT	GO:0030554~adenyl nucleotide binding	3	6.25	0.969542	256378_AT, 267255_AT, 247056_AT	30	2528	14806	0.58568	1	1	100
GOTERM_MF_FAT	GO:0001883~purine nucleoside binding	3	6.25	0.969542	256378_AT, 267255_AT, 247056_AT	30	2528	14806	0.58568	1	1	100
GOTERM_MF_FAT	GO:0001882~nucleoside binding	3	6.25	0.970015	256378_AT, 267255_AT, 247056_AT	30	2536	14806	0.583833	1	1	100
Annotation Cluster 7	Enrichment Score: 0.129
GO Category	GO Term	Count	%	P-Value	Affymetrix Probe IDs	List Total	Pop Hits	Pop Total	Fold Enrichment	Bonferroni	Benjamini	FDR
GOTERM_CC_FAT	GO:0044435~plastid part	3	6.25	0.541704	267474_AT, 252122_AT, 261939_AT	26	984	13779	1.61574	1	0.999889	99.9689
GOTERM_CC_FAT	GO:0009507~chloroplast	5	10.4167	0.864137	260462_AT, 267474_AT, 252122_AT, 264252_AT, 261939_AT	26	3192	13779	0.83014	1	1	100
GOTERM_CC_FAT	GO:0009536~plastid	5	10.4167	0.875798	260462_AT, 267474_AT, 252122_AT, 264252_AT, 261939_AT	26	3259	13779	0.813074	1	1	100
