# Supplementary material for: Altered expression of Arabidopsis genes in response to a multifunctional geminivirus pathogenicity protein
Source: BMC Plant Biol. 2014 Nov 18;14:302. doi: 10.1186/s12870-014-0302-7 (PMC4253603; doi:10.1186/s12870-014-0302-7)
Supplement: Additional file 12: Table S10. — GO biological process categories represented among the genes differentially expressed in response to inactivation of Arabidopsis SnRK1.2 at two dpi. [file 12870_2014_302_MOESM12_ESM.xlsx]

## Sheet: C2 + asSnRK1 Common Down d2
Table S9 GO biological process categories represented among the genes down regulated in response to SCTV C2 and asSnRK1 at one dpi. Groups of genes (Affymetrix Probe IDs) within a particular GO Category and Term are provided (Annotation Cluster) for genes common to both SCTV C2 and asSnRK1 treatement. The Table provides the following information: Count: number of genes associated with particular …
Annotation Cluster 1	Enrichment Score: 5.352
GO Category	GO Term	Count	%	P-Value	Affymetrix Probe IDs	List Total	Pop Hits	Pop Total	Fold Enrichment	Bonferroni	Benjamini	FDR
SP_PIR_KEYWORDS	ribonucleoprotein	20	9.90099	8.63299e-11	260426_AT, 267507_AT, 258712_S_AT, 265338_AT, 254763_AT, 265963_S_AT, 265671_AT, 254617_S_AT, 251184_AT, 259225_AT, 246758_AT, 254049_AT, 252601_S_AT, 251667_AT, 253549_AT, 262880_AT, 259612_AT, 248878_AT, 266210_AT, 259861_AT	195	389	26538	6.99703	1.07049e-08	1.07049e-08	9.9689e-08
GOTERM_CC_FAT	GO:0043228~non-membrane-bounded organelle	36	17.8218	7.27279e-10	260426_AT, 266314_AT, 258712_S_AT, 254763_AT, 265963_S_AT, 254617_S_AT, 265671_AT, 251184_AT, 254049_AT, 252601_S_AT, 261377_AT, 251667_AT, 250192_AT, 256072_AT, 247241_AT, 262880_AT, 259908_AT, 266210_AT, 262890_AT, 267507_AT, 256797_AT, 267474_AT, 265338_AT, 258104_AT, 259311_AT, 259111_AT, 261418_AT, 246758_AT, 245525_AT, 261656_AT, 253549_AT, 262485_AT, 259612_AT, 248878_AT, 262056_AT, 259861…	136	1144	13779	3.18827	9.74554e-08	9.74554e-08	8.5152e-07
GOTERM_CC_FAT	GO:0043232~intracellular non-membrane-bounded organelle	36	17.8218	7.27279e-10	260426_AT, 266314_AT, 258712_S_AT, 254763_AT, 265963_S_AT, 254617_S_AT, 265671_AT, 251184_AT, 254049_AT, 252601_S_AT, 261377_AT, 251667_AT, 250192_AT, 256072_AT, 247241_AT, 262880_AT, 259908_AT, 266210_AT, 262890_AT, 267507_AT, 256797_AT, 267474_AT, 265338_AT, 258104_AT, 259311_AT, 259111_AT, 261418_AT, 246758_AT, 245525_AT, 261656_AT, 253549_AT, 262485_AT, 259612_AT, 248878_AT, 262056_AT, 259861…	136	1144	13779	3.18827	9.74554e-08	9.74554e-08	8.5152e-07
SP_PIR_KEYWORDS	ribosomal protein	17	8.41584	9.62109e-09	260426_AT, 267507_AT, 258712_S_AT, 265338_AT, 254763_AT, 265963_S_AT, 265671_AT, 254617_S_AT, 246758_AT, 254049_AT, 252601_S_AT, 253549_AT, 262880_AT, 259612_AT, 248878_AT, 266210_AT, 259861_AT	195	357	26538	6.48059	1.19301e-06	5.96507e-07	1.11099e-05
GOTERM_MF_FAT	GO:0003735~structural constituent of ribosome	18	8.91089	2.10215e-08	260426_AT, 267507_AT, 258712_S_AT, 265338_AT, 254763_AT, 265963_S_AT, 265671_AT, 254617_S_AT, 261418_AT, 246758_AT, 254049_AT, 252601_S_AT, 253549_AT, 262880_AT, 259612_AT, 248878_AT, 266210_AT, 259861_AT	122	394	14806	5.5444	4.07816e-06	4.07816e-06	2.62168e-05
GOTERM_MF_FAT	GO:0005198~structural molecule activity	19	9.40594	3.62906e-07	260426_AT, 262890_AT, 267507_AT, 258712_S_AT, 265338_AT, 254763_AT, 265963_S_AT, 265671_AT, 254617_S_AT, 261418_AT, 246758_AT, 254049_AT, 252601_S_AT, 253549_AT, 262880_AT, 259612_AT, 248878_AT, 266210_AT, 259861_AT	122	538	14806	4.28597	7.04013e-05	3.52013e-05	0.000452595
GOTERM_CC_FAT	GO:0030529~ribonucleoprotein complex	23	11.3861	5.62734e-07	260426_AT, 267507_AT, 258712_S_AT, 265338_AT, 254763_AT, 265963_S_AT, 265671_AT, 254617_S_AT, 251184_AT, 261418_AT, 259225_AT, 246758_AT, 254049_AT, 252601_S_AT, 246088_AT, 251667_AT, 256072_AT, 253549_AT, 262880_AT, 259612_AT, 266210_AT, 248878_AT, 259861_AT	136	671	13779	3.47283	7.54036e-05	3.77025e-05	0.000658864
GOTERM_CC_FAT	GO:0005840~ribosome	19	9.40594	7.49904e-07	260426_AT, 267507_AT, 258712_S_AT, 265338_AT, 254763_AT, 265963_S_AT, 265671_AT, 254617_S_AT, 261418_AT, 246758_AT, 254049_AT, 252601_S_AT, 256072_AT, 253549_AT, 262880_AT, 259612_AT, 248878_AT, 266210_AT, 259861_AT	136	470	13779	4.09576	0.000100482	3.34951e-05	0.000878006
GOTERM_CC_FAT	GO:0033279~ribosomal subunit	14	6.93069	6.22246e-06	260426_AT, 267507_AT, 258712_S_AT, 265338_AT, 254763_AT, 265963_S_AT, 265671_AT, 254617_S_AT, 254049_AT, 246758_AT, 252601_S_AT, 248878_AT, 266210_AT, 259861_AT	136	294	13779	4.82458	0.000833464	0.000208431	0.0072852
GOTERM_CC_FAT	GO:0022626~cytosolic ribosome	13	6.43564	6.59039e-05	260426_AT, 267507_AT, 258712_S_AT, 254763_AT, 265963_S_AT, 254617_S_AT, 265671_AT, 254049_AT, 246758_AT, 252601_S_AT, 256072_AT, 259612_AT, 266210_AT	136	317	13779	4.15492	0.00879253	0.00126084	0.0771351
GOTERM_CC_FAT	GO:0044445~cytosolic part	12	5.94059	7.21499e-05	260426_AT, 252601_S_AT, 267507_AT, 258712_S_AT, 254763_AT, 265963_S_AT, 265671_AT, 254617_S_AT, 266210_AT, 262806_AT, 246758_AT, 254049_AT	136	271	13779	4.48633	0.00962184	0.00120782	0.0844426
GOTERM_CC_FAT	GO:0015935~small ribosomal subunit	8	3.9604	0.000331063	260426_AT, 252601_S_AT, 267507_AT, 258712_S_AT, 265963_S_AT, 265671_AT, 254049_AT, 259861_AT	136	133	13779	6.09421	0.0433999	0.00402549	0.386932
GOTERM_CC_FAT	GO:0022627~cytosolic small ribosomal subunit	7	3.46535	0.000888278	260426_AT, 252601_S_AT, 267507_AT, 258712_S_AT, 265963_S_AT, 265671_AT, 254049_AT	136	114	13779	6.22117	0.112265	0.00911834	1.03509
GOTERM_CC_FAT	GO:0005829~cytosol	16	7.92079	0.00394538	260426_AT, 267507_AT, 258712_S_AT, 254763_AT, 265963_S_AT, 265671_AT, 254617_S_AT, 262806_AT, 254049_AT, 246758_AT, 252601_S_AT, 261656_AT, 251740_AT, 251667_AT, 255482_AT, 266210_AT	136	708	13779	2.28963	0.411234	0.0371307	4.52303
KEGG_PATHWAY	ath03010:Ribosome	9	4.45545	0.00534462	267507_AT, 258712_S_AT, 265338_AT, 254763_AT, 259612_AT, 265963_S_AT, 265671_AT, 248878_AT, 246758_AT	31	233	2458	3.06272	0.157588	0.157588	4.53523
GOTERM_BP_FAT	GO:0006412~translation	19	9.40594	0.0147078	260426_AT, 267507_AT, 258712_S_AT, 265338_AT, 254763_AT, 265963_S_AT, 265671_AT, 254617_S_AT, 261418_AT, 246758_AT, 254049_AT, 252601_S_AT, 253549_AT, 256365_AT, 262880_AT, 259612_AT, 248878_AT, 266210_AT, 259861_AT	119	1231	13998	1.81558	0.999549	0.723112	19.3094
GOTERM_CC_FAT	GO:0015934~large ribosomal subunit	6	2.9703	0.0276772	265338_AT, 254763_AT, 248878_AT, 254617_S_AT, 266210_AT, 246758_AT	136	173	13779	3.51386	0.97674	0.221772	28.0085
Annotation Cluster 2	Enrichment Score: 4.305
GO Category	GO Term	Count	%	P-Value	Affymetrix Probe IDs	List Total	Pop Hits	Pop Total	Fold Enrichment	Bonferroni	Benjamini	FDR
GOTERM_CC_FAT	GO:0043233~organelle lumen	20	9.90099	2.24925e-05	262890_AT, 266314_AT, 258453_AT, 256797_AT, 267507_AT, 258712_S_AT, 258104_AT, 253949_AT, 251029_AT, 266237_AT, 259311_AT, 251184_AT, 261418_AT, 261377_AT, 250192_AT, 251667_AT, 247241_AT, 251760_AT, 259908_AT, 265961_AT	136	659	13779	3.07485	0.0030095	0.000602625	0.0263318
GOTERM_CC_FAT	GO:0070013~intracellular organelle lumen	20	9.90099	2.24925e-05	262890_AT, 266314_AT, 258453_AT, 256797_AT, 267507_AT, 258712_S_AT, 258104_AT, 253949_AT, 251029_AT, 266237_AT, 259311_AT, 251184_AT, 261418_AT, 261377_AT, 250192_AT, 251667_AT, 247241_AT, 251760_AT, 259908_AT, 265961_AT	136	659	13779	3.07485	0.0030095	0.000602625	0.0263318
GOTERM_CC_FAT	GO:0031974~membrane-enclosed lumen	20	9.90099	2.65629e-05	262890_AT, 266314_AT, 258453_AT, 256797_AT, 267507_AT, 258712_S_AT, 258104_AT, 253949_AT, 251029_AT, 266237_AT, 259311_AT, 251184_AT, 261418_AT, 261377_AT, 250192_AT, 251667_AT, 247241_AT, 251760_AT, 259908_AT, 265961_AT	136	667	13779	3.03797	0.00355315	0.000593071	0.0310963
GOTERM_CC_FAT	GO:0005730~nucleolus	13	6.43564	0.000102325	262890_AT, 266314_AT, 267507_AT, 256797_AT, 258712_S_AT, 258104_AT, 251184_AT, 259311_AT, 261377_AT, 250192_AT, 251667_AT, 247241_AT, 259908_AT	136	332	13779	3.9672	0.0136186	0.00152242	0.119739
GOTERM_CC_FAT	GO:0031981~nuclear lumen	15	7.42574	0.000217801	262890_AT, 266314_AT, 258453_AT, 256797_AT, 267507_AT, 258712_S_AT, 258104_AT, 266237_AT, 251184_AT, 259311_AT, 261377_AT, 250192_AT, 251667_AT, 247241_AT, 259908_AT	136	472	13779	3.21979	0.0287666	0.0029146	0.254711
Annotation Cluster 3	Enrichment Score: 2.222
GO Category	GO Term	Count	%	P-Value	Affymetrix Probe IDs	List Total	Pop Hits	Pop Total	Fold Enrichment	Bonferroni	Benjamini	FDR
SP_PIR_KEYWORDS	Chaperone	6	2.9703	0.00319388	246480_AT, 258816_AT, 251740_AT, 253949_AT, 248739_AT, 264865_AT	195	135	26538	6.04855	0.327447	0.123856	3.62662
GOTERM_BP_FAT	GO:0006457~protein folding	8	3.9604	0.00535346	246480_AT, 258816_AT, 251740_AT, 249193_AT, 253949_AT, 248739_AT, 259248_AT, 264865_AT	119	251	13998	3.74917	0.938657	0.605614	7.47815
GOTERM_MF_FAT	GO:0051082~unfolded protein binding	5	2.47525	0.0126084	246480_AT, 258816_AT, 248739_AT, 259248_AT, 264865_AT	122	110	14806	5.51639	0.9147	0.38879	14.6359
Annotation Cluster 4	Enrichment Score: 1.984
GO Category	GO Term	Count	%	P-Value	Affymetrix Probe IDs	List Total	Pop Hits	Pop Total	Fold Enrichment	Bonferroni	Benjamini	FDR
GOTERM_MF_FAT	GO:0034062~RNA polymerase activity	6	2.9703	0.000248344	260049_AT, 252261_AT, 258453_AT, 255176_S_AT, 259908_AT, 266237_AT	122	69	14806	10.5531	0.0470422	0.0159333	0.309279
GOTERM_MF_FAT	GO:0003899~DNA-directed RNA polymerase activity	5	2.47525	0.00174304	260049_AT, 258453_AT, 255176_S_AT, 259908_AT, 266237_AT	122	63	14806	9.6318	0.287122	0.0811305	2.15222
KEGG_PATHWAY	ath00240:Pyrimidine metabolism	5	2.47525	0.0104249	260049_AT, 257702_AT, 258453_AT, 256002_AT, 266237_AT	31	72	2458	5.50627	0.28491	0.15437	8.6765
GOTERM_MF_FAT	GO:0016779~nucleotidyltransferase activity	6	2.9703	0.015416	260049_AT, 252261_AT, 258453_AT, 255176_S_AT, 259908_AT, 266237_AT	122	178	14806	4.09081	0.950905	0.394883	17.6142
KEGG_PATHWAY	ath03020:RNA polymerase	3	1.48515	0.0476852	260049_AT, 258453_AT, 266237_AT	31	29	2458	8.20245	0.7906	0.406174	34.5029
KEGG_PATHWAY	ath00230:Purine metabolism	3	1.48515	0.37825	260049_AT, 258453_AT, 266237_AT	31	107	2458	2.22309	1	0.977668	98.3687
Annotation Cluster 5	Enrichment Score: 1.605
GO Category	GO Term	Count	%	P-Value	Affymetrix Probe IDs	List Total	Pop Hits	Pop Total	Fold Enrichment	Bonferroni	Benjamini	FDR
GOTERM_BP_FAT	GO:0042254~ribosome biogenesis	8	3.9604	0.00439567	251139_AT, 260426_AT, 246088_AT, 267507_AT, 251667_AT, 250192_AT, 259612_AT, 259311_AT	119	242	13998	3.8886	0.898813	0.898813	6.17968
GOTERM_BP_FAT	GO:0022613~ribonucleoprotein complex biogenesis	8	3.9604	0.0051282	251139_AT, 260426_AT, 246088_AT, 267507_AT, 251667_AT, 250192_AT, 259612_AT, 259311_AT	119	249	13998	3.77929	0.930991	0.737305	7.17428
GOTERM_BP_FAT	GO:0006396~RNA processing	10	4.9505	0.0114355	252508_AT, 251139_AT, 252968_AT, 246088_AT, 251288_AT, 252261_AT, 251667_AT, 250192_AT, 255864_AT, 266210_AT	119	436	13998	2.69794	0.997473	0.697643	15.341
SP_PIR_KEYWORDS	ribosome biogenesis	3	1.48515	0.0132018	251667_AT, 250192_AT, 259311_AT	195	24	26538	17.0115	0.807551	0.280777	14.2267
GOTERM_BP_FAT	GO:0034470~ncRNA processing	6	2.9703	0.0210091	251139_AT, 252968_AT, 246088_AT, 251667_AT, 250192_AT, 255864_AT	119	187	13998	3.77423	0.999984	0.706768	26.468
GOTERM_BP_FAT	GO:0034660~ncRNA metabolic process	7	3.46535	0.0223722	251139_AT, 252968_AT, 246088_AT, 251667_AT, 250192_AT, 256365_AT, 255864_AT	119	259	13998	3.1792	0.999992	0.691665	27.9367
GOTERM_BP_FAT	GO:0006364~rRNA processing	4	1.9802	0.0856081	251139_AT, 246088_AT, 251667_AT, 250192_AT	119	123	13998	3.82537	1	0.955065	72.6345
GOTERM_BP_FAT	GO:0016072~rRNA metabolic process	4	1.9802	0.0856081	251139_AT, 246088_AT, 251667_AT, 250192_AT	119	123	13998	3.82537	1	0.955065	72.6345
GOTERM_BP_FAT	GO:0009451~RNA modification	3	1.48515	0.309092	251139_AT, 251667_AT, 255864_AT	119	133	13998	2.65331	1	0.990809	99.527
Annotation Cluster 6	Enrichment Score: 1.439
GO Category	GO Term	Count	%	P-Value	Affymetrix Probe IDs	List Total	Pop Hits	Pop Total	Fold Enrichment	Bonferroni	Benjamini	FDR
GOTERM_BP_FAT	GO:0000741~karyogamy	3	1.48515	0.0109715	267414_AT, 253549_AT, 248739_AT	119	19	13998	18.5732	0.996775	0.76169	14.7638
GOTERM_BP_FAT	GO:0048284~organelle fusion	3	1.48515	0.0109715	267414_AT, 253549_AT, 248739_AT	119	19	13998	18.5732	0.996775	0.76169	14.7638
GOTERM_BP_FAT	GO:0006997~nucleus organization	3	1.48515	0.0186268	267414_AT, 253549_AT, 248739_AT	119	25	13998	14.1156	0.999943	0.752602	23.8341
GOTERM_BP_FAT	GO:0009553~embryo sac development	3	1.48515	0.134606	267414_AT, 253549_AT, 248739_AT	119	76	13998	4.6433	1	0.967194	87.6728
GOTERM_BP_FAT	GO:0048229~gametophyte development	4	1.9802	0.211519	259074_AT, 267414_AT, 253549_AT, 248739_AT	119	188	13998	2.50277	1	0.976358	96.797
Annotation Cluster 7	Enrichment Score: 1.381
GO Category	GO Term	Count	%	P-Value	Affymetrix Probe IDs	List Total	Pop Hits	Pop Total	Fold Enrichment	Bonferroni	Benjamini	FDR
UP_SEQ_FEATURE	repeat:PPR 6	10	4.9505	0.00663481	259218_AT, 255449_AT, 254639_AT, 264452_AT, 257193_AT, 262941_AT, 260331_AT, 253116_AT, 264011_AT, 248854_AT	72	427	8885	2.88999	0.787977	0.787977	8.19661
UP_SEQ_FEATURE	repeat:PPR 5	10	4.9505	0.00704011	259218_AT, 255449_AT, 254639_AT, 264452_AT, 257193_AT, 262941_AT, 260331_AT, 253116_AT, 264011_AT, 248854_AT	72	431	8885	2.86317	0.807208	0.56092	8.67665
UP_SEQ_FEATURE	repeat:PPR 4	10	4.9505	0.00757333	259218_AT, 255449_AT, 254639_AT, 264452_AT, 257193_AT, 262941_AT, 260331_AT, 253116_AT, 264011_AT, 248854_AT	72	436	8885	2.83034	0.829888	0.445913	9.30467
UP_SEQ_FEATURE	repeat:PPR 3	10	4.9505	0.00790787	259218_AT, 255449_AT, 254639_AT, 264452_AT, 257193_AT, 262941_AT, 260331_AT, 253116_AT, 264011_AT, 248854_AT	72	439	8885	2.811	0.84274	0.37027	9.69666
UP_SEQ_FEATURE	repeat:PPR 1	10	4.9505	0.00849055	259218_AT, 255449_AT, 254639_AT, 264452_AT, 257193_AT, 262941_AT, 260331_AT, 253116_AT, 264011_AT, 248854_AT	72	444	8885	2.77934	0.862859	0.3279	10.3757
UP_SEQ_FEATURE	repeat:PPR 2	10	4.9505	0.00849055	259218_AT, 255449_AT, 254639_AT, 264452_AT, 257193_AT, 262941_AT, 260331_AT, 253116_AT, 264011_AT, 248854_AT	72	444	8885	2.77934	0.862859	0.3279	10.3757
INTERPRO	IPR002885:Pentatricopeptide repeat	10	4.9505	0.0126683	259218_AT, 255449_AT, 254639_AT, 264452_AT, 257193_AT, 262941_AT, 260331_AT, 253116_AT, 264011_AT, 248854_AT	169	462	20885	2.67489	0.985853	0.985853	15.8992
UP_SEQ_FEATURE	repeat:PPR 8	9	4.45545	0.0143977	259218_AT, 255449_AT, 254639_AT, 264452_AT, 257193_AT, 262941_AT, 260331_AT, 264011_AT, 248854_AT	72	402	8885	2.76275	0.96592	0.430602	16.9985
UP_SEQ_FEATURE	repeat:PPR 7	9	4.45545	0.0171461	259218_AT, 255449_AT, 254639_AT, 264452_AT, 257193_AT, 262941_AT, 260331_AT, 264011_AT, 248854_AT	72	415	8885	2.6762	0.98222	0.437672	19.9233
UP_SEQ_FEATURE	repeat:PPR 9	8	3.9604	0.0299321	259218_AT, 255449_AT, 254639_AT, 264452_AT, 262941_AT, 260331_AT, 264011_AT, 248854_AT	72	376	8885	2.62559	0.999159	0.587321	32.322
UP_SEQ_FEATURE	repeat:PPR 10	7	3.46535	0.0518885	259218_AT, 255449_AT, 254639_AT, 264452_AT, 262941_AT, 264011_AT, 248854_AT	72	337	8885	2.56326	0.999996	0.748281	49.5671
SP_PIR_KEYWORDS	mitochondrion	8	3.9604	0.0942829	255449_AT, 257193_AT, 257218_AT, 253549_AT, 262941_AT, 260331_AT, 253116_AT, 253949_AT	195	528	26538	2.062	0.999995	0.707108	68.1306
UP_SEQ_FEATURE	transit peptide:Mitochondrion	6	2.9703	0.0952376	255449_AT, 257193_AT, 253549_AT, 262941_AT, 260331_AT, 253116_AT	72	304	8885	2.43558	1	0.879961	72.3559
SP_PIR_KEYWORDS	transit peptide	11	5.44554	0.180534	258365_S_AT, 253489_AT, 255449_AT, 254639_AT, 257193_AT, 253549_AT, 262941_AT, 260331_AT, 253116_AT, 263696_AT, 248854_AT	195	978	26538	1.53069	1	0.828553	89.9654
UP_SEQ_FEATURE	repeat:PPR 11	5	2.47525	0.188176	259218_AT, 254639_AT, 264452_AT, 262941_AT, 264011_AT	72	282	8885	2.18799	1	0.976162	93.1315
UP_SEQ_FEATURE	region of interest:Type E(+) motif	3	1.48515	0.308316	259218_AT, 254639_AT, 264011_AT	72	140	8885	2.64435	1	0.995337	99.1224
UP_SEQ_FEATURE	repeat:PPR 12	4	1.9802	0.327058	259218_AT, 254639_AT, 262941_AT, 264011_AT	72	252	8885	1.95877	1	0.995612	99.3833
UP_SEQ_FEATURE	region of interest:Type E motif	3	1.48515	0.378337	259218_AT, 254639_AT, 264011_AT	72	164	8885	2.25737	1	0.997873	99.7773
UP_SEQ_FEATURE	repeat:PPR 13	3	1.48515	0.505842	259218_AT, 254639_AT, 264011_AT	72	211	8885	1.75454	1	0.999599	99.9883
Annotation Cluster 8	Enrichment Score: 1.328
GO Category	GO Term	Count	%	P-Value	Affymetrix Probe IDs	List Total	Pop Hits	Pop Total	Fold Enrichment	Bonferroni	Benjamini	FDR
GOTERM_CC_FAT	GO:0005759~mitochondrial matrix	4	1.9802	0.0348028	251760_AT, 253949_AT, 251029_AT, 261418_AT	136	73	13779	5.55157	0.991319	0.256708	33.9489
GOTERM_CC_FAT	GO:0031980~mitochondrial lumen	4	1.9802	0.0348028	251760_AT, 253949_AT, 251029_AT, 261418_AT	136	73	13779	5.55157	0.991319	0.256708	33.9489
GOTERM_CC_FAT	GO:0044429~mitochondrial part	7	3.46535	0.0854075	253986_AT, 261664_S_AT, 251760_AT, 253949_AT, 251029_AT, 253981_AT, 261418_AT	136	311	13779	2.28043	0.999994	0.434288	64.8406
Annotation Cluster 9	Enrichment Score: 1.185
GO Category	GO Term	Count	%	P-Value	Affymetrix Probe IDs	List Total	Pop Hits	Pop Total	Fold Enrichment	Bonferroni	Benjamini	FDR
GOTERM_MF_FAT	GO:0019843~rRNA binding	4	1.9802	0.0243008	253549_AT, 265338_AT, 259612_AT, 254617_S_AT	122	76	14806	6.3874	0.991542	0.494293	26.4209
SP_PIR_KEYWORDS	rrna-binding	3	1.48515	0.084174	253549_AT, 259612_AT, 254617_S_AT	195	66	26538	6.18601	0.999982	0.702239	63.7726
SP_PIR_KEYWORDS	rna-binding	5	2.47525	0.136676	256797_AT, 251667_AT, 253549_AT, 259612_AT, 254617_S_AT	195	270	26538	2.52023	1	0.780991	81.6781
Annotation Cluster 10	Enrichment Score: 1.091
GO Category	GO Term	Count	%	P-Value	Affymetrix Probe IDs	List Total	Pop Hits	Pop Total	Fold Enrichment	Bonferroni	Benjamini	FDR
GOTERM_BP_FAT	GO:0003002~regionalization	4	1.9802	0.0415487	259074_AT, 254639_AT, 267316_AT, 266210_AT	119	91	13998	5.17056	1	0.865486	45.9074
GOTERM_BP_FAT	GO:0007389~pattern specification process	4	1.9802	0.0673559	259074_AT, 254639_AT, 267316_AT, 266210_AT	119	111	13998	4.23893	1	0.924982	63.5672
GOTERM_BP_FAT	GO:0048569~post-embryonic organ development	4	1.9802	0.18992	259074_AT, 252261_AT, 267316_AT, 266210_AT	119	178	13998	2.64338	1	0.970784	95.263
Annotation Cluster 11	Enrichment Score: 0.988
GO Category	GO Term	Count	%	P-Value	Affymetrix Probe IDs	List Total	Pop Hits	Pop Total	Fold Enrichment	Bonferroni	Benjamini	FDR
GOTERM_BP_FAT	GO:0006730~one-carbon metabolic process	4	1.9802	0.0659247	251139_AT, 266314_AT, 253438_AT, 261130_AT	119	110	13998	4.27746	1	0.934645	62.7492
GOTERM_BP_FAT	GO:0043414~biopolymer methylation	3	1.48515	0.117731	251139_AT, 266314_AT, 261130_AT	119	70	13998	5.0413	1	0.961485	83.6952
GOTERM_BP_FAT	GO:0032259~methylation	3	1.48515	0.140348	251139_AT, 266314_AT, 261130_AT	119	78	13998	4.52424	1	0.962244	88.8055
Annotation Cluster 12	Enrichment Score: 0.952
GO Category	GO Term	Count	%	P-Value	Affymetrix Probe IDs	List Total	Pop Hits	Pop Total	Fold Enrichment	Bonferroni	Benjamini	FDR
GOTERM_BP_FAT	GO:0007017~microtubule-based process	5	2.47525	0.0191683	261656_AT, 245525_AT, 259438_AT, 262485_AT, 262056_AT	119	121	13998	4.86075	0.999957	0.715789	24.4404
GOTERM_MF_FAT	GO:0003777~microtubule motor activity	3	1.48515	0.104027	261656_AT, 245525_AT, 262485_AT	122	67	14806	5.43406	1	0.90631	74.5872
GOTERM_CC_FAT	GO:0044430~cytoskeletal part	5	2.47525	0.118158	261656_AT, 245525_AT, 262485_AT, 262056_AT, 259111_AT	136	191	13779	2.65226	1	0.535079	77.0587
GOTERM_MF_FAT	GO:0003774~motor activity	3	1.48515	0.185081	261656_AT, 245525_AT, 262485_AT	122	96	14806	3.79252	1	0.941346	92.2112
GOTERM_CC_FAT	GO:0015630~microtubule cytoskeleton	4	1.9802	0.207086	261656_AT, 245525_AT, 262485_AT, 262056_AT	136	160	13779	2.5329	1	0.599287	93.3914
GOTERM_CC_FAT	GO:0005856~cytoskeleton	5	2.47525	0.215457	261656_AT, 245525_AT, 262485_AT, 262056_AT, 259111_AT	136	243	13779	2.08469	1	0.605058	94.1636
Annotation Cluster 13	Enrichment Score: 0.930
GO Category	GO Term	Count	%	P-Value	Affymetrix Probe IDs	List Total	Pop Hits	Pop Total	Fold Enrichment	Bonferroni	Benjamini	FDR
INTERPRO	IPR006094:FAD linked oxidase, N-terminal	3	1.48515	0.0488232	257938_AT, 267414_AT, 264527_AT	169	44	20885	8.4259	1	0.999766	49.3298
INTERPRO	IPR016166:FAD-binding, type 2	3	1.48515	0.061295	257938_AT, 267414_AT, 264527_AT	169	50	20885	7.41479	1	0.999126	57.6454
GOTERM_MF_FAT	GO:0048037~cofactor binding	8	3.9604	0.138535	257938_AT, 252968_AT, 267414_AT, 264527_AT, 259438_AT, 262247_AT, 263696_AT, 253438_AT	122	525	14806	1.84931	1	0.944587	84.4288
GOTERM_MF_FAT	GO:0050660~FAD binding	4	1.9802	0.150739	257938_AT, 252968_AT, 267414_AT, 264527_AT	122	164	14806	2.96002	1	0.943954	86.967
GOTERM_MF_FAT	GO:0050662~coenzyme binding	5	2.47525	0.36001	257938_AT, 252968_AT, 267414_AT, 264527_AT, 263696_AT	122	371	14806	1.63559	1	0.97682	99.6174
Annotation Cluster 14	Enrichment Score: 0.910
GO Category	GO Term	Count	%	P-Value	Affymetrix Probe IDs	List Total	Pop Hits	Pop Total	Fold Enrichment	Bonferroni	Benjamini	FDR
GOTERM_CC_FAT	GO:0005643~nuclear pore	3	1.48515	0.0507753	262890_AT, 261909_AT, 265453_AT	136	37	13779	8.21483	0.999072	0.336846	45.6713
GOTERM_CC_FAT	GO:0046930~pore complex	3	1.48515	0.0609671	262890_AT, 261909_AT, 265453_AT	136	41	13779	7.41338	0.999782	0.373929	52.1217
GOTERM_BP_FAT	GO:0051169~nuclear transport	3	1.48515	0.112234	262890_AT, 261909_AT, 265453_AT	119	68	13998	5.18957	1	0.96154	82.1609
GOTERM_BP_FAT	GO:0006913~nucleocytoplasmic transport	3	1.48515	0.112234	262890_AT, 261909_AT, 265453_AT	119	68	13998	5.18957	1	0.96154	82.1609
GOTERM_CC_FAT	GO:0005635~nuclear envelope	3	1.48515	0.136592	262890_AT, 261909_AT, 265453_AT	136	66	13779	4.60528	1	0.575	82.0858
GOTERM_BP_FAT	GO:0046907~intracellular transport	4	1.9802	0.654784	262890_AT, 261909_AT, 255482_AT, 265453_AT	119	397	13998	1.18519	1	0.999901	100
Annotation Cluster 15	Enrichment Score: 0.909
GO Category	GO Term	Count	%	P-Value	Affymetrix Probe IDs	List Total	Pop Hits	Pop Total	Fold Enrichment	Bonferroni	Benjamini	FDR
GOTERM_BP_FAT	GO:0046686~response to cadmium ion	7	3.46535	0.0583595	257702_AT, 251740_AT, 256072_AT, 262005_AT, 262247_AT, 266127_S_AT, 261614_AT	119	327	13998	2.51808	1	0.926149	58.134
GOTERM_BP_FAT	GO:0010038~response to metal ion	7	3.46535	0.105928	257702_AT, 251740_AT, 256072_AT, 262005_AT, 262247_AT, 266127_S_AT, 261614_AT	119	384	13998	2.1443	1	0.960627	80.2357
GOTERM_BP_FAT	GO:0010035~response to inorganic substance	7	3.46535	0.304077	257702_AT, 251740_AT, 256072_AT, 262005_AT, 262247_AT, 266127_S_AT, 261614_AT	119	540	13998	1.52484	1	0.992042	99.4748
Annotation Cluster 16	Enrichment Score: 0.825
GO Category	GO Term	Count	%	PValue	Genes	List Total	Pop Hits	Pop Total	Fold Enrichment	Bonferroni	Benjamini	FDR
SMART	SM00320:WD40	5	2.47525	0.0558613	248603_AT, 262584_AT, 256072_AT, 253175_AT, 248273_AT	48	237	7691	3.38036	0.920279	0.920279	41.5962
SP_PIR_KEYWORDS	wd repeat	5	2.47525	0.0754122	248603_AT, 262584_AT, 256072_AT, 253175_AT, 248273_AT	195	217	26538	3.13577	0.99994	0.703383	59.5621
INTERPRO	IPR019782:WD40 repeat 2	5	2.47525	0.0805468	248603_AT, 262584_AT, 256072_AT, 253175_AT, 248273_AT	169	202	20885	3.05891	1	0.999099	68.0351
INTERPRO	IPR017986:WD40 repeat, region	5	2.47525	0.0882754	248603_AT, 262584_AT, 256072_AT, 253175_AT, 248273_AT	169	209	20885	2.95646	1	0.994169	71.4974
INTERPRO	IPR019781:WD40 repeat, subgroup	5	2.47525	0.0957892	248603_AT, 262584_AT, 256072_AT, 253175_AT, 248273_AT	169	215	20885	2.87395	1	0.991807	74.5275
INTERPRO	IPR001680:WD40 repeat	5	2.47525	0.124787	248603_AT, 262584_AT, 256072_AT, 253175_AT, 248273_AT	169	237	20885	2.60717	1	0.99617	83.639
INTERPRO	IPR015943:WD40/YVTN repeat-like	5	2.47525	0.127177	248603_AT, 262584_AT, 256072_AT, 253175_AT, 248273_AT	169	239	20885	2.58535	1	0.993577	84.2354
INTERPRO	IPR019775:WD40 repeat, conserved site	4	1.9802	0.169132	248603_AT, 262584_AT, 256072_AT, 253175_AT	169	176	20885	2.80863	1	0.996397	91.9255
GOTERM_CC_FAT	GO:0080008~CUL4 RING ubiquitin ligase complex	3	1.48515	0.336317	248603_AT, 262584_AT, 253175_AT	136	122	13779	2.49138	1	0.773427	99.1769
GOTERM_CC_FAT	GO:0031461~cullin-RING ubiquitin ligase complex	3	1.48515	0.472976	248603_AT, 262584_AT, 253175_AT	136	162	13779	1.87623	1	0.87043	99.9447
GOTERM_CC_FAT	GO:0000151~ubiquitin ligase complex	3	1.48515	0.684965	248603_AT, 262584_AT, 253175_AT	136	240	13779	1.26645	1	0.96543	99.9999
Annotation Cluster 17	Enrichment Score: 0.789
GO Category	GO Term	Count	%	PValue	Genes	List Total	Pop Hits	Pop Total	Fold Enrichment	Bonferroni	Benjamini	FDR
GOTERM_BP_FAT	GO:0009793~embryonic development ending in seed dormancy	7	3.46535	0.0945915	259074_AT, 257702_AT, 267414_AT, 267316_AT, 261664_S_AT, 262941_AT, 251995_AT	119	372	13998	2.21347	1	0.952142	76.2798
GOTERM_BP_FAT	GO:0003006~reproductive developmental process	11	5.44554	0.142873	259074_AT, 257702_AT, 252261_AT, 267414_AT, 267316_AT, 261664_S_AT, 251800_AT, 262941_AT, 251995_AT, 248739_AT, 261130_AT	119	807	13998	1.60339	1	0.95951	89.2722
GOTERM_BP_FAT	GO:0048316~seed development	7	3.46535	0.15783	259074_AT, 257702_AT, 267414_AT, 267316_AT, 261664_S_AT, 262941_AT, 251995_AT	119	432	13998	1.90605	1	0.967789	91.6861
GOTERM_BP_FAT	GO:0048608~reproductive structure development	10	4.9505	0.163648	259074_AT, 257702_AT, 252261_AT, 267414_AT, 267316_AT, 261664_S_AT, 251800_AT, 262941_AT, 251995_AT, 261130_AT	119	731	13998	1.60917	1	0.967991	92.4802
GOTERM_BP_FAT	GO:0010154~fruit development	7	3.46535	0.182261	259074_AT, 257702_AT, 267414_AT, 267316_AT, 261664_S_AT, 262941_AT, 251995_AT	119	452	13998	1.82171	1	0.969428	94.5715
GOTERM_BP_FAT	GO:0009791~post-embryonic development	10	4.9505	0.289755	259074_AT, 257702_AT, 252261_AT, 267414_AT, 267316_AT, 261664_S_AT, 251800_AT, 262941_AT, 251995_AT, 261130_AT	119	851	13998	1.38226	1	0.99184	99.2946
Annotation Cluster 18	Enrichment Score: 0.769
GO Category	GO Term	Count	%	P-Value	Affymetrix Probe IDs	List Total	Pop Hits	Pop Total	Fold Enrichment	Bonferroni	Benjamini	FDR
SMART	SM00028:TPR	3	1.48515	0.13457	250087_AT, 255492_AT, 265961_AT	48	105	7691	4.57798	0.998269	0.879938	74.1322
INTERPRO	IPR011990:Tetratricopeptide-like helical	4	1.9802	0.177006	264452_AT, 250087_AT, 255492_AT, 265961_AT	169	180	20885	2.74622	1	0.995582	92.905
INTERPRO	IPR019734:Tetratricopeptide repeat	3	1.48515	0.206949	250087_AT, 255492_AT, 265961_AT	169	105	20885	3.53085	1	0.996041	95.7111
Annotation Cluster 19	Enrichment Score: 0.705
GO Category	GO Term	Count	%	P-Value	Affymetrix Probe IDs	List Total	Pop Hits	Pop Total	Fold Enrichment	Bonferroni	Benjamini	FDR
GOTERM_CC_FAT	GO:0031967~organelle envelope	13	6.43564	0.0616739	253489_AT, 262890_AT, 266889_AT, 261664_S_AT, 265453_AT, 253986_AT, 250846_AT, 249193_AT, 261909_AT, 260331_AT, 255482_AT, 253981_AT, 265961_AT	136	745	13779	1.76793	0.999803	0.361705	52.542
GOTERM_CC_FAT	GO:0031975~envelope	13	6.43564	0.0647008	253489_AT, 262890_AT, 266889_AT, 261664_S_AT, 265453_AT, 253986_AT, 250846_AT, 249193_AT, 261909_AT, 260331_AT, 255482_AT, 253981_AT, 265961_AT	136	751	13779	1.75381	0.999872	0.361194	54.3037
GOTERM_CC_FAT	GO:0009941~chloroplast envelope	8	3.9604	0.141192	253489_AT, 250846_AT, 266889_AT, 249193_AT, 260331_AT, 255482_AT, 253981_AT, 265961_AT	136	440	13779	1.84211	1	0.572515	83.1718
GOTERM_CC_FAT	GO:0031969~chloroplast membrane	3	1.48515	0.153476	253489_AT, 249193_AT, 255482_AT	136	71	13779	4.28097	1	0.576296	85.784
GOTERM_CC_FAT	GO:0009526~plastid envelope	8	3.9604	0.166837	253489_AT, 250846_AT, 266889_AT, 249193_AT, 260331_AT, 255482_AT, 253981_AT, 265961_AT	136	461	13779	1.7582	1	0.582519	88.2
GOTERM_CC_FAT	GO:0042170~plastid membrane	3	1.48515	0.216883	253489_AT, 249193_AT, 255482_AT	136	89	13779	3.41515	1	0.597469	94.2867
GOTERM_CC_FAT	GO:0044435~plastid part	12	5.94059	0.370095	253489_AT, 250846_AT, 266889_AT, 267474_AT, 249193_AT, 256002_AT, 260331_AT, 263696_AT, 255482_AT, 253981_AT, 256862_AT, 265961_AT	136	984	13779	1.23556	1	0.804034	99.5535
GOTERM_CC_FAT	GO:0044434~chloroplast part	11	5.44554	0.459978	253489_AT, 250846_AT, 266889_AT, 249193_AT, 256002_AT, 260331_AT, 263696_AT, 255482_AT, 253981_AT, 256862_AT, 265961_AT	136	954	13779	1.16822	1	0.866512	99.9264
GOTERM_CC_FAT	GO:0031090~organelle membrane	7	3.46535	0.84596	253489_AT, 253986_AT, 261664_S_AT, 261909_AT, 249193_AT, 255482_AT, 253981_AT	136	849	13779	0.835351	1	0.991935	100
Annotation Cluster 20	Enrichment Score: 0.607
GO Category	GO Term	Count	%	P-Value	Affymetrix Probe IDs	List Total	Pop Hits	Pop Total	Fold Enrichment	Bonferroni	Benjamini	FDR
GOTERM_BP_FAT	GO:0048569~post-embryonic organ development	4	1.9802	0.18992	259074_AT, 252261_AT, 267316_AT, 266210_AT	119	178	13998	2.64338	1	0.970784	95.263
GOTERM_BP_FAT	GO:0048438~floral whorl development	3	1.48515	0.224831	259074_AT, 252261_AT, 267316_AT	119	106	13998	3.32916	1	0.979657	97.4969
GOTERM_BP_FAT	GO:0048437~floral organ development	3	1.48515	0.281024	259074_AT, 252261_AT, 267316_AT	119	124	13998	2.84589	1	0.991482	99.1581
GOTERM_BP_FAT	GO:0009908~flower development	4	1.9802	0.311158	259074_AT, 252261_AT, 267316_AT, 251800_AT	119	232	13998	2.02811	1	0.990097	99.5471
Annotation Cluster 21	Enrichment Score: 0.512
GO Category	GO Term	Count	%	P-Value	Affymetrix Probe IDs	List Total	Pop Hits	Pop Total	Fold Enrichment	Bonferroni	Benjamini	FDR
GOTERM_BP_FAT	GO:0009309~amine biosynthetic process	5	2.47525	0.0938917	258365_S_AT, 256002_AT, 263696_AT, 256862_AT, 264317_AT	119	204	13998	2.88309	1	0.959416	76.013
GOTERM_BP_FAT	GO:0044271~nitrogen compound biosynthetic process	8	3.9604	0.13546	257702_AT, 258365_S_AT, 253986_AT, 256002_AT, 259381_S_AT, 263696_AT, 256862_AT, 264317_AT	119	506	13998	1.85977	1	0.962778	87.8476
GOTERM_BP_FAT	GO:0008652~cellular amino acid biosynthetic process	4	1.9802	0.202812	258365_S_AT, 256002_AT, 263696_AT, 256862_AT	119	184	13998	2.55718	1	0.97486	96.2449
GOTERM_BP_FAT	GO:0016053~organic acid biosynthetic process	5	2.47525	0.452018	258365_S_AT, 256277_AT, 256002_AT, 263696_AT, 256862_AT	119	408	13998	1.44155	1	0.998081	99.9835
GOTERM_BP_FAT	GO:0046394~carboxylic acid biosynthetic process	5	2.47525	0.452018	258365_S_AT, 256277_AT, 256002_AT, 263696_AT, 256862_AT	119	408	13998	1.44155	1	0.998081	99.9835
GOTERM_CC_FAT	GO:0009532~plastid stroma	5	2.47525	0.633329	250846_AT, 267474_AT, 256002_AT, 263696_AT, 256862_AT	136	442	13779	1.14611	1	0.9529	99.9992
GOTERM_CC_FAT	GO:0009570~chloroplast stroma	4	1.9802	0.784198	250846_AT, 256002_AT, 263696_AT, 256862_AT	136	420	13779	0.964916	1	0.982206	100
Annotation Cluster 22	Enrichment Score: 0.457
GO Category	GO Term	Count	%	P-Value	Affymetrix Probe IDs	List Total	Pop Hits	Pop Total	Fold Enrichment	Bonferroni	Benjamini	FDR
GOTERM_CC_FAT	GO:0044429~mitochondrial part	7	3.46535	0.0854075	253986_AT, 261664_S_AT, 251760_AT, 253949_AT, 251029_AT, 253981_AT, 261418_AT	136	311	13779	2.28043	0.999994	0.434288	64.8406
GOTERM_CC_FAT	GO:0044455~mitochondrial membrane part	3	1.48515	0.174232	253986_AT, 261664_S_AT, 253981_AT	136	77	13779	3.94738	1	0.587116	89.3696
GOTERM_CC_FAT	GO:0019866~organelle inner membrane	5	2.47525	0.203221	253489_AT, 253986_AT, 261664_S_AT, 249193_AT, 253981_AT	136	237	13779	2.13747	1	0.602468	93.0043
GOTERM_CC_FAT	GO:0005743~mitochondrial inner membrane	3	1.48515	0.549514	253986_AT, 261664_S_AT, 253981_AT	136	187	13779	1.62539	1	0.916675	99.9912
GOTERM_CC_FAT	GO:0031966~mitochondrial membrane	3	1.48515	0.655136	253986_AT, 261664_S_AT, 253981_AT	136	227	13779	1.33898	1	0.958003	99.9996
GOTERM_CC_FAT	GO:0005740~mitochondrial envelope	3	1.48515	0.68717	253986_AT, 261664_S_AT, 253981_AT	136	241	13779	1.2612	1	0.963601	99.9999
GOTERM_CC_FAT	GO:0031090~organelle membrane	7	3.46535	0.84596	253489_AT, 253986_AT, 261664_S_AT, 261909_AT, 249193_AT, 255482_AT, 253981_AT	136	849	13779	0.835351	1	0.991935	100
Annotation Cluster 23	Enrichment Score: 0.415
GO Category	GO Term	Count	%	P-Value	Affymetrix Probe IDs	List Total	Pop Hits	Pop Total	Fold Enrichment	Bonferroni	Benjamini	FDR
GOTERM_MF_FAT	GO:0008026~ATP-dependent helicase activity	3	1.48515	0.235879	263435_AT, 249426_AT, 256797_AT	122	113	14806	3.22196	1	0.961688	96.5097
GOTERM_MF_FAT	GO:0070035~purine NTP-dependent helicase activity	3	1.48515	0.235879	263435_AT, 249426_AT, 256797_AT	122	113	14806	3.22196	1	0.961688	96.5097
SP_PIR_KEYWORDS	helicase	3	1.48515	0.240456	263435_AT, 249426_AT, 256797_AT	195	128	26538	3.18966	1	0.897063	95.8246
GOTERM_MF_FAT	GO:0004386~helicase activity	3	1.48515	0.420001	263435_AT, 249426_AT, 256797_AT	122	175	14806	2.08047	1	0.987762	99.8879
GOTERM_MF_FAT	GO:0016887~ATPase activity	4	1.9802	0.739598	263435_AT, 249426_AT, 256797_AT, 262005_AT	122	467	14806	1.03949	1	0.999713	100
GOTERM_MF_FAT	GO:0042623~ATPase activity, coupled	3	1.48515	0.781164	263435_AT, 249426_AT, 256797_AT	122	348	14806	1.04621	1	0.999828	100
Annotation Cluster 24	Enrichment Score: 0.404
GO Category	GO Term	Count	%	P-Value	Affymetrix Probe IDs	List Total	Pop Hits	Pop Total	Fold Enrichment	Bonferroni	Benjamini	FDR
GOTERM_MF_FAT	GO:0001882~nucleoside binding	26	12.8713	0.178916	246480_AT, 257938_AT, 267414_AT, 264527_AT, 259670_AT, 247527_AT, 256899_AT, 259074_AT, 262005_AT, 256365_AT, 259248_AT, 260049_AT, 252968_AT, 249763_AT, 256797_AT, 257801_AT, 256002_AT, 253949_AT, 261864_S_AT, 262806_AT, 261656_AT, 263435_AT, 249426_AT, 258816_AT, 262485_AT, 263696_AT	122	2536	14806	1.24423	1	0.947228	91.4436
GOTERM_MF_FAT	GO:0000166~nucleotide binding	32	15.8416	0.235011	248603_AT, 257938_AT, 246480_AT, 262584_AT, 267414_AT, 264527_AT, 259670_AT, 247527_AT, 256899_AT, 261614_AT, 259074_AT, 262005_AT, 256072_AT, 246064_AT, 256365_AT, 259248_AT, 252968_AT, 249763_AT, 256797_AT, 257801_AT, 256002_AT, 253949_AT, 261864_S_AT, 266127_S_AT, 262806_AT, 261656_AT, 263435_AT, 258816_AT, 249426_AT, 262485_AT, 263696_AT, 255482_AT	122	3333	14806	1.16518	1	0.968719	96.4599
GOTERM_MF_FAT	GO:0001883~purine nucleoside binding	25	12.3762	0.241105	246480_AT, 257938_AT, 267414_AT, 264527_AT, 259670_AT, 247527_AT, 256899_AT, 259074_AT, 262005_AT, 256365_AT, 259248_AT, 252968_AT, 249763_AT, 256797_AT, 257801_AT, 256002_AT, 253949_AT, 261864_S_AT, 262806_AT, 261656_AT, 263435_AT, 249426_AT, 258816_AT, 262485_AT, 263696_AT	122	2528	14806	1.20016	1	0.95708	96.796
GOTERM_MF_FAT	GO:0030554~adenyl nucleotide binding	25	12.3762	0.241105	246480_AT, 257938_AT, 267414_AT, 264527_AT, 259670_AT, 247527_AT, 256899_AT, 259074_AT, 262005_AT, 256365_AT, 259248_AT, 252968_AT, 249763_AT, 256797_AT, 257801_AT, 256002_AT, 253949_AT, 261864_S_AT, 262806_AT, 261656_AT, 263435_AT, 249426_AT, 258816_AT, 262485_AT, 263696_AT	122	2528	14806	1.20016	1	0.95708	96.796
GOTERM_MF_FAT	GO:0017076~purine nucleotide binding	27	13.3663	0.256559	246480_AT, 257938_AT, 267414_AT, 264527_AT, 259670_AT, 247527_AT, 256899_AT, 259074_AT, 262005_AT, 256365_AT, 259248_AT, 252968_AT, 249763_AT, 256797_AT, 257801_AT, 256002_AT, 253949_AT, 261864_S_AT, 266127_S_AT, 262806_AT, 261656_AT, 263435_AT, 258816_AT, 249426_AT, 262485_AT, 263696_AT, 255482_AT	122	2785	14806	1.17657	1	0.959043	97.5211
GOTERM_MF_FAT	GO:0005524~ATP binding	20	9.90099	0.550994	246480_AT, 249763_AT, 256797_AT, 259670_AT, 257801_AT, 256002_AT, 247527_AT, 256899_AT, 261864_S_AT, 262806_AT, 259074_AT, 263435_AT, 261656_AT, 249426_AT, 258816_AT, 262005_AT, 256365_AT, 263696_AT, 262485_AT, 259248_AT	122	2340	14806	1.03727	1	0.997998	99.9954
GOTERM_MF_FAT	GO:0032559~adenyl ribonucleotide binding	20	9.90099	0.573463	246480_AT, 249763_AT, 256797_AT, 259670_AT, 257801_AT, 256002_AT, 247527_AT, 256899_AT, 261864_S_AT, 262806_AT, 259074_AT, 263435_AT, 261656_AT, 249426_AT, 258816_AT, 262005_AT, 256365_AT, 263696_AT, 262485_AT, 259248_AT	122	2368	14806	1.02501	1	0.998267	99.9976
GOTERM_MF_FAT	GO:0032553~ribonucleotide binding	22	10.8911	0.577466	246480_AT, 249763_AT, 256797_AT, 259670_AT, 257801_AT, 256002_AT, 247527_AT, 256899_AT, 261864_S_AT, 266127_S_AT, 262806_AT, 259074_AT, 263435_AT, 261656_AT, 249426_AT, 258816_AT, 262005_AT, 256365_AT, 262485_AT, 263696_AT, 255482_AT, 259248_AT	122	2621	14806	1.01867	1	0.99795	99.9978
GOTERM_MF_FAT	GO:0032555~purine ribonucleotide binding	22	10.8911	0.577466	246480_AT, 249763_AT, 256797_AT, 259670_AT, 257801_AT, 256002_AT, 247527_AT, 256899_AT, 261864_S_AT, 266127_S_AT, 262806_AT, 259074_AT, 263435_AT, 261656_AT, 249426_AT, 258816_AT, 262005_AT, 256365_AT, 262485_AT, 263696_AT, 255482_AT, 259248_AT	122	2621	14806	1.01867	1	0.99795	99.9978
SP_PIR_KEYWORDS	atp-binding	12	5.94059	0.716127	259074_AT, 246480_AT, 261656_AT, 249763_AT, 258816_AT, 256797_AT, 262005_AT, 256365_AT, 257801_AT, 262485_AT, 247527_AT, 263696_AT	195	1716	26538	0.951694	1	0.996214	100
SP_PIR_KEYWORDS	nucleotide-binding	13	6.43564	0.762711	246480_AT, 249763_AT, 256797_AT, 257801_AT, 247527_AT, 259074_AT, 261656_AT, 258816_AT, 262005_AT, 256365_AT, 263696_AT, 262485_AT, 255482_AT	195	1935	26538	0.914315	1	0.996205	100
Annotation Cluster 25	Enrichment Score: 0.340
GO Category	GO Term	Count	%	P-Value	Affymetrix Probe IDs	List Total	Pop Hits	Pop Total	Fold Enrichment	Bonferroni	Benjamini	FDR
GOTERM_BP_FAT	GO:0048367~shoot development	4	1.9802	0.425726	254639_AT, 252261_AT, 267316_AT, 259438_AT	119	282	13998	1.66851	1	0.997838	99.9675
GOTERM_BP_FAT	GO:0022621~shoot system development	4	1.9802	0.432446	254639_AT, 252261_AT, 267316_AT, 259438_AT	119	285	13998	1.65095	1	0.997837	99.9726
GOTERM_BP_FAT	GO:0048366~leaf development	3	1.48515	0.461076	254639_AT, 252261_AT, 259438_AT	119	184	13998	1.91788	1	0.998169	99.987
GOTERM_BP_FAT	GO:0048827~phyllome development	3	1.48515	0.515394	254639_AT, 252261_AT, 259438_AT	119	204	13998	1.72986	1	0.999181	99.9972
Annotation Cluster 26	Enrichment Score: 0.323
GO Category	GO Term	Count	%	P-Value	Affymetrix Probe IDs	List Total	Pop Hits	Pop Total	Fold Enrichment	Bonferroni	Benjamini	FDR
GOTERM_BP_FAT	GO:0032535~regulation of cellular component size	4	1.9802	0.325019	257938_AT, 259438_AT, 267590_AT, 259111_AT	119	238	13998	1.97698	1	0.991378	99.6626
GOTERM_BP_FAT	GO:0009826~unidimensional cell growth	3	1.48515	0.379576	257938_AT, 259438_AT, 267590_AT	119	156	13998	2.26212	1	0.995978	99.9004
GOTERM_BP_FAT	GO:0060560~developmental growth involved in morphogenesis	3	1.48515	0.379576	257938_AT, 259438_AT, 267590_AT	119	156	13998	2.26212	1	0.995978	99.9004
GOTERM_BP_FAT	GO:0048589~developmental growth	3	1.48515	0.449797	257938_AT, 259438_AT, 267590_AT	119	180	13998	1.9605	1	0.998237	99.9825
GOTERM_BP_FAT	GO:0000902~cell morphogenesis	3	1.48515	0.525823	257938_AT, 259438_AT, 267590_AT	119	208	13998	1.69659	1	0.999242	99.998
GOTERM_BP_FAT	GO:0016049~cell growth	3	1.48515	0.541183	257938_AT, 259438_AT, 267590_AT	119	214	13998	1.64902	1	0.999368	99.9987
GOTERM_BP_FAT	GO:0008361~regulation of cell size	3	1.48515	0.570871	257938_AT, 259438_AT, 267590_AT	119	226	13998	1.56146	1	0.999612	99.9995
GOTERM_BP_FAT	GO:0032989~cellular component morphogenesis	3	1.48515	0.582829	257938_AT, 259438_AT, 267590_AT	119	231	13998	1.52767	1	0.999656	99.9997
GOTERM_BP_FAT	GO:0040007~growth	3	1.48515	0.617238	257938_AT, 259438_AT, 267590_AT	119	246	13998	1.43452	1	0.999818	99.9999
Annotation Cluster 27	Enrichment Score: 0.307
GO Category	GO Term	Count	%	P-Value	Affymetrix Probe IDs	List Total	Pop Hits	Pop Total	Fold Enrichment	Bonferroni	Benjamini	FDR
SP_PIR_KEYWORDS	transit peptide	11	5.44554	0.180534	258365_S_AT, 253489_AT, 255449_AT, 254639_AT, 257193_AT, 253549_AT, 262941_AT, 260331_AT, 253116_AT, 263696_AT, 248854_AT	195	978	26538	1.53069	1	0.828553	89.9654
SP_PIR_KEYWORDS	plastid	6	2.9703	0.649735	258365_S_AT, 253489_AT, 254639_AT, 263696_AT, 255482_AT, 248854_AT	195	755	26538	1.08153	1	0.995574	99.9995
SP_PIR_KEYWORDS	chloroplast	6	2.9703	0.677732	258365_S_AT, 253489_AT, 254639_AT, 263696_AT, 255482_AT, 248854_AT	195	780	26538	1.04686	1	0.995486	99.9998
UP_SEQ_FEATURE	transit peptide:Chloroplast	5	2.47525	0.744348	258365_S_AT, 253489_AT, 254639_AT, 263696_AT, 248854_AT	72	624	8885	0.988804	1	0.999988	100
Annotation Cluster 28	Enrichment Score: 0.249
GO Category	GO Term	Count	%	P-Value	Affymetrix Probe IDs	List Total	Pop Hits	Pop Total	Fold Enrichment	Bonferroni	Benjamini	FDR
SMART	SM00389:HOX	3	1.48515	0.116243	263081_AT, 267316_AT, 253131_AT	48	96	7691	5.00716	0.995649	0.934034	68.5297
SP_PIR_KEYWORDS	Homeobox	3	1.48515	0.155849	263081_AT, 267316_AT, 253131_AT	195	96	26538	4.25288	1	0.801317	85.8635
INTERPRO	IPR017970:Homeobox, conserved site	3	1.48515	0.15791	263081_AT, 267316_AT, 253131_AT	169	88	20885	4.21295	1	0.996787	90.3117
INTERPRO	IPR001356:Homeobox	3	1.48515	0.180735	263081_AT, 267316_AT, 253131_AT	169	96	20885	3.86187	1	0.994034	93.3294
SP_PIR_KEYWORDS	nucleus	15	7.42574	0.645304	258453_AT, 263534_AT, 258104_AT, 253175_AT, 251184_AT, 259311_AT, 265453_AT, 253131_AT, 263081_AT, 264452_AT, 253695_AT, 250192_AT, 251667_AT, 267316_AT, 253749_AT	195	2052	26538	0.994827	1	0.996258	99.9994
SP_PIR_KEYWORDS	Transcription	9	4.45545	0.662832	263081_AT, 264452_AT, 258453_AT, 267316_AT, 253175_AT, 255176_S_AT, 266237_AT, 253749_AT, 253131_AT	195	1209	26538	1.01309	1	0.995449	99.9996
GOTERM_BP_FAT	GO:0006350~transcription	11	5.44554	0.676893	260049_AT, 263081_AT, 264452_AT, 258453_AT, 267316_AT, 253175_AT, 255176_S_AT, 259908_AT, 266237_AT, 253749_AT, 253131_AT	119	1311	13998	0.986982	1	0.999934	100
INTERPRO	IPR012287:Homeodomain-related	3	1.48515	0.728006	263081_AT, 267316_AT, 253131_AT	169	318	20885	1.16585	1	1	100
GOTERM_MF_FAT	GO:0043565~sequence-specific DNA binding	4	1.9802	0.760101	263081_AT, 267316_AT, 263843_AT, 253131_AT	122	483	14806	1.00506	1	0.999773	100
GOTERM_BP_FAT	GO:0006355~regulation of transcription, DNA-dependent	7	3.46535	0.90502	263081_AT, 266314_AT, 267316_AT, 267474_AT, 259942_AT, 255176_S_AT, 253131_AT	119	1089	13998	0.756117	1	1	100
GOTERM_BP_FAT	GO:0051252~regulation of RNA metabolic process	7	3.46535	0.907751	263081_AT, 266314_AT, 267316_AT, 267474_AT, 259942_AT, 255176_S_AT, 253131_AT	119	1095	13998	0.751974	1	1	100
SP_PIR_KEYWORDS	transcription regulation	6	2.9703	0.937147	263081_AT, 264452_AT, 267316_AT, 253175_AT, 253749_AT, 253131_AT	195	1184	26538	0.689657	1	0.999812	100
GOTERM_MF_FAT	GO:0003677~DNA binding	15	7.42574	0.948156	260049_AT, 261549_AT, 258453_AT, 267474_AT, 266237_AT, 259311_AT, 253131_AT, 263081_AT, 267316_AT, 263843_AT, 259942_AT, 259908_AT, 260331_AT, 255176_S_AT, 253749_AT	122	2436	14806	0.747295	1	0.999998	100
GOTERM_BP_FAT	GO:0045449~regulation of transcription	11	5.44554	0.982393	263081_AT, 252424_AT, 264452_AT, 266314_AT, 267316_AT, 267474_AT, 253175_AT, 259942_AT, 255176_S_AT, 253749_AT, 253131_AT	119	2024	13998	0.639295	1	1	100
SP_PIR_KEYWORDS	dna-binding	4	1.9802	0.998128	263081_AT, 261549_AT, 267316_AT, 253131_AT	195	1398	26538	0.389391	1	1	100
GOTERM_MF_FAT	GO:0030528~transcription regulator activity	7	3.46535	0.998987	263081_AT, 252424_AT, 267316_AT, 250192_AT, 255176_S_AT, 253749_AT, 253131_AT	122	1913	14806	0.44408	1	1	100
GOTERM_MF_FAT	GO:0003700~transcription factor activity	5	2.47525	0.999662	263081_AT, 267316_AT, 255176_S_AT, 253749_AT, 253131_AT	122	1678	14806	0.361623	1	1	100
Annotation Cluster 29	Enrichment Score: 0.234
GO Category	GO Term	Count	%	P-Value	Affymetrix Probe IDs	List Total	Pop Hits	Pop Total	Fold Enrichment	Bonferroni	Benjamini	FDR
GOTERM_MF_FAT	GO:0008565~protein transporter activity	3	1.48515	0.302479	261664_S_AT, 253981_AT, 265453_AT	122	135	14806	2.6969	1	0.969626	98.8807
GOTERM_BP_FAT	GO:0008104~protein localization	5	2.47525	0.620241	261656_AT, 261664_S_AT, 255482_AT, 253981_AT, 265453_AT	119	505	13998	1.16466	1	0.999803	99.9999
GOTERM_BP_FAT	GO:0015031~protein transport	4	1.9802	0.784485	261664_S_AT, 255482_AT, 253981_AT, 265453_AT	119	488	13998	0.964182	1	0.999995	100
GOTERM_BP_FAT	GO:0045184~establishment of protein localization	4	1.9802	0.784485	261664_S_AT, 255482_AT, 253981_AT, 265453_AT	119	488	13998	0.964182	1	0.999995	100
Annotation Cluster 30	Enrichment Score: 0.167
GO Category	GO Term	Count	%	P-Value	Affymetrix Probe IDs	List Total	Pop Hits	Pop Total	Fold Enrichment	Bonferroni	Benjamini	FDR
GOTERM_BP_FAT	GO:0008104~protein localization	5	2.47525	0.620241	261656_AT, 261664_S_AT, 255482_AT, 253981_AT, 265453_AT	119	505	13998	1.16466	1	0.999803	99.9999
GOTERM_BP_FAT	GO:0034613~cellular protein localization	3	1.48515	0.696514	261656_AT, 255482_AT, 265453_AT	119	285	13998	1.23821	1	0.999947	100
GOTERM_BP_FAT	GO:0070727~cellular macromolecule localization	3	1.48515	0.728318	261656_AT, 255482_AT, 265453_AT	119	303	13998	1.16466	1	0.999975	100
Annotation Cluster 31	Enrichment Score: 0.162
GO Category	GO Term	Count	%	P-Value	Affymetrix Probe IDs	List Total	Pop Hits	Pop Total	Fold Enrichment	Bonferroni	Benjamini	FDR
INTERPRO	IPR013210:Leucine-rich repeat, N-terminal	3	1.48515	0.497821	264840_AT, 247527_AT, 256899_AT	169	207	20885	1.79101	1	0.999999	99.9913
SP_PIR_KEYWORDS	leucine-rich repeat	4	1.9802	0.758184	259074_AT, 264840_AT, 247527_AT, 256899_AT	195	540	26538	1.00809	1	0.996581	100
INTERPRO	IPR001611:Leucine-rich repeat	3	1.48515	0.867844	264840_AT, 247527_AT, 256899_AT	169	435	20885	0.852275	1	1	100
Annotation Cluster 32	Enrichment Score: 0.153
GO Category	GO Term	Count	%	P-Value	Affymetrix Probe IDs	List Total	Pop Hits	Pop Total	Fold Enrichment	Bonferroni	Benjamini	FDR
GOTERM_MF_FAT	GO:0020037~heme binding	4	1.9802	0.589597	250846_AT, 263534_AT, 257112_AT, 256801_AT	122	372	14806	1.30495	1	0.99791	99.9985
GOTERM_MF_FAT	GO:0046906~tetrapyrrole binding	4	1.9802	0.642241	250846_AT, 263534_AT, 257112_AT, 256801_AT	122	402	14806	1.20757	1	0.998968	99.9997
SP_PIR_KEYWORDS	oxidoreductase	7	3.46535	0.680052	252968_AT, 250846_AT, 256277_AT, 257112_AT, 263696_AT, 251995_AT, 256801_AT	195	932	26538	1.02215	1	0.994666	99.9998
GOTERM_MF_FAT	GO:0009055~electron carrier activity	5	2.47525	0.789636	250846_AT, 267414_AT, 257112_AT, 264527_AT, 256801_AT	122	656	14806	0.925005	1	0.999775	100
GOTERM_MF_FAT	GO:0005506~iron ion binding	5	2.47525	0.849804	250846_AT, 263534_AT, 257112_AT, 256801_AT, 254923_AT	122	725	14806	0.83697	1	0.999952	100
Annotation Cluster 33	Enrichment Score: 0.144
GO Category	GO Term	Count	%	P-Value	Affymetrix Probe IDs	List Total	Pop Hits	Pop Total	Fold Enrichment	Bonferroni	Benjamini	FDR
UP_SEQ_FEATURE	repeat:LRR 7	3	1.48515	0.213488	259074_AT, 247527_AT, 256899_AT	72	108	8885	3.42785	1	0.981624	95.4277
UP_SEQ_FEATURE	repeat:LRR 6	3	1.48515	0.293504	259074_AT, 247527_AT, 256899_AT	72	135	8885	2.74228	1	0.995469	98.8478
UP_SEQ_FEATURE	repeat:LRR 5	3	1.48515	0.40952	259074_AT, 247527_AT, 256899_AT	72	175	8885	2.11548	1	0.998436	99.885
UP_SEQ_FEATURE	domain:Protein kinase	5	2.47525	0.446827	259074_AT, 249763_AT, 257801_AT, 247527_AT, 256899_AT	72	427	8885	1.445	1	0.99899	99.9503
UP_SEQ_FEATURE	repeat:LRR 4	3	1.48515	0.513416	259074_AT, 247527_AT, 256899_AT	72	214	8885	1.72995	1	0.999514	99.9904
SP_PIR_KEYWORDS	kinase	8	3.9604	0.567326	259074_AT, 249763_AT, 259670_AT, 264840_AT, 257801_AT, 247527_AT, 263696_AT, 262806_AT	195	970	26538	1.12241	1	0.992894	99.9937
SP_PIR_KEYWORDS	receptor	4	1.9802	0.586971	259074_AT, 247527_AT, 256899_AT, 255482_AT	195	415	26538	1.31173	1	0.993153	99.9963
UP_SEQ_FEATURE	repeat:LRR 3	3	1.48515	0.621987	259074_AT, 247527_AT, 256899_AT	72	261	8885	1.41842	1	0.999921	99.9996
UP_SEQ_FEATURE	topological domain:Extracellular	4	1.9802	0.67347	259074_AT, 249763_AT, 247527_AT, 256899_AT	72	429	8885	1.15061	1	0.999971	99.9999
UP_SEQ_FEATURE	repeat:LRR 1	3	1.48515	0.707853	259074_AT, 247527_AT, 256899_AT	72	306	8885	1.20983	1	0.999984	100
UP_SEQ_FEATURE	repeat:LRR 2	3	1.48515	0.707853	259074_AT, 247527_AT, 256899_AT	72	306	8885	1.20983	1	0.999984	100
UP_SEQ_FEATURE	binding site:ATP	4	1.9802	0.707885	259074_AT, 249763_AT, 257801_AT, 247527_AT	72	452	8885	1.09206	1	0.999976	100
GOTERM_MF_FAT	GO:0004713~protein tyrosine kinase activity	3	1.48515	0.727304	249763_AT, 259670_AT, 256899_AT	122	312	14806	1.16693	1	0.999706	100
UP_SEQ_FEATURE	nucleotide phosphate-binding region:ATP	6	2.9703	0.751479	259074_AT, 261656_AT, 249763_AT, 256797_AT, 257801_AT, 247527_AT	72	773	8885	0.957848	1	0.999986	100
SP_PIR_KEYWORDS	serine/threonine-protein kinase	5	2.47525	0.756841	259074_AT, 261656_AT, 249763_AT, 257801_AT, 247527_AT	195	701	26538	0.970701	1	0.997105	100
SP_PIR_KEYWORDS	leucine-rich repeat	4	1.9802	0.758184	259074_AT, 264840_AT, 247527_AT, 256899_AT	195	540	26538	1.00809	1	0.996581	100
SP_PIR_KEYWORDS	cell membrane	3	1.48515	0.808183	259074_AT, 247527_AT, 265873_AT	195	414	26538	0.986176	1	0.99798	100
UP_SEQ_FEATURE	active site:Proton acceptor	4	1.9802	0.820552	259074_AT, 249763_AT, 257801_AT, 247527_AT	72	546	8885	0.90405	1	0.999998	100
GOTERM_BP_FAT	GO:0006796~phosphate metabolic process	9	4.45545	0.852146	259074_AT, 253986_AT, 261656_AT, 249763_AT, 259670_AT, 257801_AT, 247527_AT, 256899_AT, 254923_AT	119	1273	13998	0.831636	1	1	100
GOTERM_BP_FAT	GO:0006793~phosphorus metabolic process	9	4.45545	0.852744	259074_AT, 253986_AT, 261656_AT, 249763_AT, 259670_AT, 257801_AT, 247527_AT, 256899_AT, 254923_AT	119	1274	13998	0.830983	1	1	100
GOTERM_BP_FAT	GO:0016310~phosphorylation	8	3.9604	0.877444	259074_AT, 253986_AT, 261656_AT, 249763_AT, 259670_AT, 257801_AT, 247527_AT, 256899_AT	119	1178	13998	0.798847	1	1	100
UP_SEQ_FEATURE	topological domain:Cytoplasmic	4	1.9802	0.885564	259074_AT, 249763_AT, 247527_AT, 256899_AT	72	626	8885	0.788516	1	1	100
SP_PIR_KEYWORDS	glycoprotein	6	2.9703	0.88654	259074_AT, 267645_AT, 249763_AT, 247527_AT, 256899_AT, 265873_AT	195	1051	26538	0.77693	1	0.999445	100
GOTERM_BP_FAT	GO:0006468~protein amino acid phosphorylation	7	3.46535	0.893403	259074_AT, 261656_AT, 249763_AT, 259670_AT, 257801_AT, 247527_AT, 256899_AT	119	1065	13998	0.773157	1	1	100
GOTERM_MF_FAT	GO:0004672~protein kinase activity	7	3.46535	0.898653	259074_AT, 261656_AT, 249763_AT, 259670_AT, 257801_AT, 247527_AT, 256899_AT	122	1110	14806	0.765337	1	0.999989	100
GOTERM_MF_FAT	GO:0004674~protein serine/threonine kinase activity	6	2.9703	0.907133	259074_AT, 261656_AT, 249763_AT, 257801_AT, 247527_AT, 256899_AT	122	975	14806	0.746835	1	0.99999	100
UP_SEQ_FEATURE	glycosylation site:N-linked (GlcNAc...)	6	2.9703	0.914341	259074_AT, 267645_AT, 249763_AT, 247527_AT, 256899_AT, 265873_AT	72	1001	8885	0.739677	1	1	100
INTERPRO	IPR000719:Protein kinase, core	5	2.47525	0.955808	261656_AT, 259670_AT, 257801_AT, 247527_AT, 256899_AT	169	970	20885	0.63701	1	1	100
INTERPRO	IPR017442:Serine/threonine protein kinase-related	4	1.9802	0.963112	261656_AT, 259670_AT, 257801_AT, 247527_AT	169	820	20885	0.602829	1	1	100
SP_PIR_KEYWORDS	signal	7	3.46535	0.968714	259074_AT, 267645_AT, 249763_AT, 247527_AT, 256899_AT, 267590_AT, 265873_AT	195	1518	26538	0.627567	1	0.999954	100
INTERPRO	IPR017441:Protein kinase, ATP binding site	3	1.48515	0.980348	261656_AT, 257801_AT, 247527_AT	169	715	20885	0.518517	1	1	100
INTERPRO	IPR008271:Serine/threonine protein kinase, active site	3	1.48515	0.986753	261656_AT, 257801_AT, 247527_AT	169	770	20885	0.48148	1	1	100
UP_SEQ_FEATURE	signal peptide	7	3.46535	0.987989	259074_AT, 267645_AT, 249763_AT, 247527_AT, 256899_AT, 267590_AT, 265873_AT	72	1515	8885	0.570178	1	1	100
Annotation Cluster 34	Enrichment Score: 0.082
GO Category	GO Term	Count	%	P-Value	Affymetrix Probe IDs	List Total	Pop Hits	Pop Total	Fold Enrichment	Bonferroni	Benjamini	FDR
SP_PIR_KEYWORDS	receptor	4	1.9802	0.586971	259074_AT, 247527_AT, 256899_AT, 255482_AT	195	415	26538	1.31173	1	0.993153	99.9963
UP_SEQ_FEATURE	topological domain:Extracellular	4	1.9802	0.67347	259074_AT, 249763_AT, 247527_AT, 256899_AT	72	429	8885	1.15061	1	0.999971	99.9999
SP_PIR_KEYWORDS	membrane	16	7.92079	0.739756	253489_AT, 249763_AT, 256277_AT, 247527_AT, 249267_AT, 251995_AT, 256899_AT, 267590_AT, 264761_AT, 255082_AT, 253021_AT, 264865_AT, 259074_AT, 255482_AT, 265873_AT, 265935_AT	195	2340	26538	0.930546	1	0.996836	100
UP_SEQ_FEATURE	topological domain:Cytoplasmic	4	1.9802	0.885564	259074_AT, 249763_AT, 247527_AT, 256899_AT	72	626	8885	0.788516	1	1	100
SP_PIR_KEYWORDS	transmembrane	11	5.44554	0.918228	259074_AT, 256277_AT, 249763_AT, 249267_AT, 247527_AT, 251995_AT, 256899_AT, 255482_AT, 264761_AT, 253021_AT, 265935_AT	195	1973	26538	0.758751	1	0.999717	100
UP_SEQ_FEATURE	transmembrane region	10	4.9505	0.941937	259074_AT, 256277_AT, 249763_AT, 249267_AT, 247527_AT, 251995_AT, 256899_AT, 255482_AT, 264761_AT, 253021_AT	72	1690	8885	0.730194	1	1	100
GOTERM_CC_FAT	GO:0016021~integral to membrane	13	6.43564	0.994127	257938_AT, 256277_AT, 262890_AT, 253510_AT, 249267_AT, 251995_AT, 256899_AT, 264761_AT, 265453_AT, 253021_AT, 261909_AT, 255482_AT, 265935_AT	136	2193	13779	0.600597	1	0.999996	100
GOTERM_CC_FAT	GO:0031224~intrinsic to membrane	14	6.93069	0.999323	257938_AT, 256277_AT, 262890_AT, 253510_AT, 249267_AT, 251995_AT, 256899_AT, 264761_AT, 265453_AT, 253021_AT, 261909_AT, 255482_AT, 265873_AT, 265935_AT	136	2658	13779	0.533644	1	1	100
Annotation Cluster 35	Enrichment Score: 0.059
GO Category	GO Term	Count	%	P-Value	Affymetrix Probe IDs	List Total	Pop Hits	Pop Total	Fold Enrichment	Bonferroni	Benjamini	FDR
GOTERM_MF_FAT	GO:0004175~endopeptidase activity	3	1.48515	0.72566	258368_AT, 253218_AT, 256525_AT	122	311	14806	1.17068	1	0.999767	100
GOTERM_MF_FAT	GO:0008233~peptidase activity	4	1.9802	0.868156	245991_AT, 258368_AT, 253218_AT, 256525_AT	122	593	14806	0.818622	1	0.999968	100
GOTERM_MF_FAT	GO:0070011~peptidase activity, acting on L-amino acid peptides	3	1.48515	0.942192	258368_AT, 253218_AT, 256525_AT	122	549	14806	0.663173	1	0.999998	100
GOTERM_BP_FAT	GO:0006508~proteolysis	5	2.47525	0.978508	245991_AT, 258368_AT, 253218_AT, 262625_AT, 256525_AT	119	1036	13998	0.567714	1	1	100
Annotation Cluster 36	Enrichment Score: 0.028
GO Category	GO Term	Count	%	P-Value	Affymetrix Probe IDs	List Total	Pop Hits	Pop Total	Fold Enrichment	Bonferroni	Benjamini	FDR
SP_PIR_KEYWORDS	zinc	7	3.46535	0.83464	252968_AT, 256288_AT, 261917_AT, 267507_AT, 255176_S_AT, 259612_AT, 248739_AT	195	1124	26538	0.84755	1	0.998589	100
SP_PIR_KEYWORDS	zinc-finger	5	2.47525	0.864198	252968_AT, 256288_AT, 267507_AT, 255176_S_AT, 259612_AT	195	837	26538	0.812977	1	0.999153	100
SP_PIR_KEYWORDS	metal-binding	11	5.44554	0.925145	252968_AT, 256288_AT, 261917_AT, 267507_AT, 257112_AT, 255176_S_AT, 259612_AT, 255482_AT, 248739_AT, 256801_AT, 254923_AT	195	1998	26538	0.749257	1	0.999737	100
GOTERM_MF_FAT	GO:0008270~zinc ion binding	10	4.9505	0.934062	252968_AT, 256288_AT, 261917_AT, 252424_AT, 267507_AT, 260177_AT, 255176_S_AT, 259612_AT, 248739_AT, 264637_AT	122	1654	14806	0.73374	1	0.999997	100
GOTERM_MF_FAT	GO:0046914~transition metal ion binding	15	7.42574	0.98689	261917_AT, 256288_AT, 252968_AT, 267507_AT, 263534_AT, 264637_AT, 256801_AT, 254923_AT, 250846_AT, 252424_AT, 257112_AT, 260177_AT, 255176_S_AT, 259612_AT, 248739_AT	122	2756	14806	0.660526	1	1	100
GOTERM_MF_FAT	GO:0043169~cation binding	20	9.90099	0.990947	261917_AT, 256288_AT, 252968_AT, 267507_AT, 263534_AT, 264637_AT, 256801_AT, 259753_AT, 254923_AT, 267645_AT, 250846_AT, 252424_AT, 260177_AT, 257112_AT, 247216_AT, 255176_S_AT, 259612_AT, 255482_AT, 248739_AT, 265873_AT	122	3564	14806	0.681036	1	1	100
GOTERM_MF_FAT	GO:0043167~ion binding	20	9.90099	0.991267	261917_AT, 256288_AT, 252968_AT, 267507_AT, 263534_AT, 264637_AT, 256801_AT, 259753_AT, 254923_AT, 267645_AT, 250846_AT, 252424_AT, 260177_AT, 257112_AT, 247216_AT, 255176_S_AT, 259612_AT, 255482_AT, 248739_AT, 265873_AT	122	3572	14806	0.679511	1	1	100
GOTERM_MF_FAT	GO:0046872~metal ion binding	17	8.41584	0.997479	261917_AT, 256288_AT, 252968_AT, 267507_AT, 263534_AT, 264637_AT, 256801_AT, 259753_AT, 254923_AT, 250846_AT, 252424_AT, 257112_AT, 260177_AT, 255176_S_AT, 259612_AT, 255482_AT, 248739_AT	122	3390	14806	0.608593	1	1	100
Annotation Cluster 37	Enrichment Score: 0.006
GO Category	GO Term	Count	%	P-Value	Affymetrix Probe IDs	List Total	Pop Hits	Pop Total	Fold Enrichment	Bonferroni	Benjamini	FDR
GOTERM_BP_FAT	GO:0010033~response to organic substance	6	2.9703	0.974374	252261_AT, 264452_AT, 255492_AT, 261909_AT, 253749_AT, 262806_AT	119	1176	13998	0.600154	1	1	100
GOTERM_BP_FAT	GO:0009725~response to hormone stimulus	4	1.9802	0.984901	264452_AT, 255492_AT, 261909_AT, 253749_AT	119	909	13998	0.517625	1	1	100
GOTERM_BP_FAT	GO:0009719~response to endogenous stimulus	4	1.9802	0.990526	264452_AT, 255492_AT, 261909_AT, 253749_AT	119	975	13998	0.482586	1	1	100
GOTERM_BP_FAT	GO:0007242~intracellular signaling cascade	3	1.48515	0.991688	255492_AT, 261909_AT, 253749_AT	119	790	13998	0.446697	1	1	100

## Sheet: C2 + asSnRK1 Common Up d2
Table S10 GO biological process categories represented among the genes up regulated in response to SCTV C2 and asSnRK1 at two dpi. Groups of genes (Affymetrix Probe IDs) within a particular GO Category and Term are provided (Annotation Cluster) for genes common to both SCTV C2 and asSnRK1 treatement. The Table provides the following information: Count: number of genes associated with particular G…
Annotation Cluster 1	Enrichment Score: 2.349
GO Category	GO Term	Count	%	P-Value	Affymetrix Probe IDs	List Total	Pop Hits	Pop Total	Fold Enrichment	Bonferroni	Benjamini	FDR
UP_SEQ_FEATURE	metal ion-binding site:Iron	7	3.36538	0.000133989	260706_AT, 262482_AT, 261768_AT, 262638_AT, 263595_AT, 258451_AT, 246742_AT	67	107	8885	8.67555	0.0261828	0.0261828	0.167536
GOTERM_MF_FAT	GO:0016682~oxidoreductase activity, acting on diphenols and related substances as donors, oxygen as acceptor	3	1.44231	0.0185437	260706_AT, 262482_AT, 258451_AT	112	28	14806	14.1639	0.987474	0.665458	21.3868
GOTERM_MF_FAT	GO:0016679~oxidoreductase activity, acting on diphenols and related substances as donors	3	1.44231	0.0361096	260706_AT, 262482_AT, 258451_AT	112	40	14806	9.91473	0.999817	0.821148	37.6748
Annotation Cluster 2	Enrichment Score: 1.833
GO Category	GO Term	Count	%	P-Value	Affymetrix Probe IDs	List Total	Pop Hits	Pop Total	Fold Enrichment	Bonferroni	Benjamini	FDR
UP_SEQ_FEATURE	metal ion-binding site:Iron	7	3.36538	0.000133989	260706_AT, 262482_AT, 261768_AT, 262638_AT, 263595_AT, 258451_AT, 246742_AT	67	107	8885	8.67555	0.0261828	0.0261828	0.167536
UP_SEQ_FEATURE	domain:Fe2OG dioxygenase	3	1.44231	0.0124346	262482_AT, 261768_AT, 262638_AT	67	23	8885	17.2972	0.916046	0.562127	14.4931
GOTERM_MF_FAT	GO:0016706~oxidoreductase activity, acting on paired donors, with incorporation or reduction of molecular oxygen, 2-oxoglutarate as one donor, and incorporation of one atom each of oxygen into both donors	3	1.44231	0.123438	262482_AT, 261768_AT, 262638_AT	112	81	14806	4.89616	1	0.871942	81.6164
INTERPRO	IPR005123:Oxoglutarate and iron-dependent oxygenase	3	1.44231	0.227113	262482_AT, 261768_AT, 262638_AT	155	122	20885	3.31333	1	0.989078	96.5729
Annotation Cluster 3	Enrichment Score: 1.336
GO Category	GO Term	Count	%	P-Value	Affymetrix Probe IDs	List Total	Pop Hits	Pop Total	Fold Enrichment	Bonferroni	Benjamini	FDR
INTERPRO	IPR015495:Myb transcription factor	5	2.40385	0.0246404	259618_AT, 257904_AT, 259007_AT, 259833_AT, 250589_AT	155	149	20885	4.52154	0.998586	0.664992	27.8697
INTERPRO	IPR017930:Myb-type HTH DNA-binding domain	6	2.88462	0.0266773	247844_AT, 259618_AT, 257904_AT, 259007_AT, 259833_AT, 250589_AT	155	227	20885	3.56146	0.999184	0.63793	29.8175
INTERPRO	IPR012287:Homeodomain-related	7	3.36538	0.0307575	247844_AT, 259618_AT, 257904_AT, 261120_AT, 259007_AT, 259833_AT, 250589_AT	155	318	20885	2.96602	0.99973	0.641931	33.5738
INTERPRO	IPR014778:Myb, DNA-binding	6	2.88462	0.0462105	247844_AT, 259618_AT, 257904_AT, 259007_AT, 259833_AT, 250589_AT	155	264	20885	3.06232	0.999996	0.749067	46.1803
SMART	SM00717:SANT	5	2.40385	0.0916705	259618_AT, 257904_AT, 259007_AT, 259833_AT, 250589_AT	54	249	7691	2.85996	0.986788	0.763598	59.5138
INTERPRO	IPR001005:SANT, DNA-binding	5	2.40385	0.112698	259618_AT, 257904_AT, 259007_AT, 259833_AT, 250589_AT	155	249	20885	2.70566	1	0.910989	79.1061
Annotation Cluster 4	Enrichment Score: 1.336
GO Category	GO Term	Count	%	P-Value	Affymetrix Probe IDs	List Total	Pop Hits	Pop Total	Fold Enrichment	Bonferroni	Benjamini	FDR
INTERPRO	IPR004434:Isocitrate dehydrogenase NAD-dependent, mitochondrial	3	1.44231	0.00053239	253196_AT, 250929_AT, 258655_AT	155	5	20885	80.8452	0.13069	0.13069	0.694899
UP_SEQ_FEATURE	site:Critical for catalysis	3	1.44231	0.0005357	253196_AT, 250929_AT, 258655_AT	67	5	8885	79.5672	0.100663	0.051666	0.668276
GOTERM_MF_FAT	GO:0004449~isocitrate dehydrogenase (NAD+) activity	3	1.44231	0.000548861	253196_AT, 250929_AT, 258655_AT	112	5	14806	79.3179	0.120559	0.120559	0.703308
GOTERM_BP_FAT	GO:0051187~cofactor catabolic process	5	2.40385	0.00089654	253196_AT, 250259_AT, 250929_AT, 254299_AT, 258655_AT	105	58	13998	11.4926	0.308328	0.308328	1.24814
GOTERM_MF_FAT	GO:0004448~isocitrate dehydrogenase activity	3	1.44231	0.00151434	253196_AT, 250929_AT, 258655_AT	112	8	14806	49.5737	0.298563	0.162482	1.92941
INTERPRO	IPR019818:Isocitrate/isopropylmalate dehydrogenase, conserved site	3	1.44231	0.00284419	253196_AT, 250929_AT, 258655_AT	155	11	20885	36.7478	0.527202	0.312397	3.66094
INTERPRO	IPR001804:Isocitrate/isopropylmalate dehydrogenase	3	1.44231	0.00399474	253196_AT, 250929_AT, 258655_AT	155	13	20885	31.0943	0.651013	0.29595	5.1064
GOTERM_MF_FAT	GO:0051287~NAD or NADH binding	4	1.92308	0.0117549	253196_AT, 250929_AT, 245112_AT, 258655_AT	112	63	14806	8.39342	0.937146	0.602403	14.1023
UP_SEQ_FEATURE	metal ion-binding site:Magnesium or manganese	3	1.44231	0.0261691	253196_AT, 250929_AT, 258655_AT	67	34	8885	11.7011	0.994755	0.730887	28.2387
SP_PIR_KEYWORDS	tricarboxylic acid cycle	3	1.44231	0.0308689	253196_AT, 250929_AT, 258655_AT	193	38	26538	10.8555	0.976778	0.465865	30.228
SP_PIR_KEYWORDS	nad	5	2.40385	0.033423	253196_AT, 250929_AT, 263570_AT, 245112_AT, 258655_AT	193	167	26538	4.11684	0.983081	0.441644	32.31
SP_PIR_KEYWORDS	manganese	6	2.88462	0.0361868	253196_AT, 260885_AT, 250929_AT, 246742_AT, 258655_AT, 262244_AT	193	251	26538	3.28691	0.988001	0.424701	34.4988
UP_SEQ_FEATURE	binding site:Substrate	6	2.88462	0.0388255	253196_AT, 250929_AT, 247318_AT, 245465_AT, 256779_AT, 258655_AT	67	252	8885	3.15743	0.999607	0.729309	39.0746
GOTERM_BP_FAT	GO:0006099~tricarboxylic acid cycle	3	1.44231	0.042253	253196_AT, 250929_AT, 258655_AT	105	44	13998	9.08961	1	0.920722	45.3673
GOTERM_BP_FAT	GO:0046356~acetyl-CoA catabolic process	3	1.44231	0.042253	253196_AT, 250929_AT, 258655_AT	105	44	13998	9.08961	1	0.920722	45.3673
GOTERM_MF_FAT	GO:0030145~manganese ion binding	6	2.88462	0.0441233	253196_AT, 260885_AT, 250929_AT, 246742_AT, 258655_AT, 262244_AT	112	257	14806	3.0863	0.999974	0.827943	44.0175
GOTERM_BP_FAT	GO:0009109~coenzyme catabolic process	3	1.44231	0.049434	253196_AT, 250929_AT, 258655_AT	105	48	13998	8.33214	1	0.926067	50.832
GOTERM_BP_FAT	GO:0009060~aerobic respiration	3	1.44231	0.0512938	253196_AT, 250929_AT, 258655_AT	105	49	13998	8.1621	1	0.909701	52.162
GOTERM_MF_FAT	GO:0050662~coenzyme binding	7	3.36538	0.0603677	253196_AT, 250929_AT, 263570_AT, 245112_AT, 265119_AT, 261792_AT, 258655_AT	112	371	14806	2.49427	1	0.80189	55.0887
GOTERM_BP_FAT	GO:0006084~acetyl-CoA metabolic process	3	1.44231	0.0629586	253196_AT, 250929_AT, 258655_AT	105	55	13998	7.27169	1	0.89217	59.7714
SP_PIR_KEYWORDS	magnesium	6	2.88462	0.0785939	253196_AT, 250929_AT, 251875_AT, 247318_AT, 258655_AT, 261433_S_AT	193	314	26538	2.62744	0.999946	0.664251	60.9229
KEGG_PATHWAY	ath00020:Citrate cycle (TCA cycle)	3	1.44231	0.0864896	253196_AT, 250929_AT, 258655_AT	21	61	2458	5.75644	0.944686	0.944686	54.3178
GOTERM_MF_FAT	GO:0000287~magnesium ion binding	6	2.88462	0.1083	253196_AT, 250929_AT, 251875_AT, 247318_AT, 258655_AT, 261433_S_AT	112	336	14806	2.36065	1	0.872961	77.0899
GOTERM_BP_FAT	GO:0045333~cellular respiration	3	1.44231	0.139094	253196_AT, 250929_AT, 258655_AT	105	88	13998	4.54481	1	0.991218	87.7206
KEGG_PATHWAY	ath01065:Biosynthesis of alkaloids derived from histidine and purine	4	1.92308	0.144573	253196_AT, 250929_AT, 245330_AT, 258655_AT	21	164	2458	2.85482	0.993241	0.810932	74.1388
GOTERM_BP_FAT	GO:0051186~cofactor metabolic process	5	2.40385	0.153838	253196_AT, 250259_AT, 250929_AT, 254299_AT, 258655_AT	105	279	13998	2.38914	1	0.989714	90.3589
GOTERM_BP_FAT	GO:0015980~energy derivation by oxidation of organic compounds	3	1.44231	0.154486	253196_AT, 250929_AT, 258655_AT	105	94	13998	4.25471	1	0.986575	90.4618
KEGG_PATHWAY	ath01063:Biosynthesis of alkaloids derived from shikimate pathway	4	1.92308	0.164209	253196_AT, 250929_AT, 260391_AT, 258655_AT	21	174	2458	2.69075	0.996785	0.761889	78.8505
UP_SEQ_FEATURE	transit peptide:Mitochondrion	5	2.40385	0.188983	260706_AT, 253196_AT, 250929_AT, 258451_AT, 258655_AT	67	304	8885	2.18112	1	0.997328	92.7279
GOTERM_MF_FAT	GO:0048037~cofactor binding	7	3.36538	0.201296	253196_AT, 250929_AT, 263570_AT, 245112_AT, 265119_AT, 261792_AT, 258655_AT	112	525	14806	1.76262	1	0.898403	94.4397
KEGG_PATHWAY	ath01062:Biosynthesis of terpenoids and steroids	4	1.92308	0.203691	253196_AT, 250929_AT, 263570_AT, 258655_AT	21	193	2458	2.42586	0.999317	0.767232	86.0913
GOTERM_BP_FAT	GO:0006091~generation of precursor metabolites and energy	5	2.40385	0.353085	260706_AT, 253196_AT, 250929_AT, 258451_AT, 258655_AT	105	404	13998	1.64993	1	0.998327	99.7755
KEGG_PATHWAY	ath01066:Biosynthesis of alkaloids derived from terpenoid and polyketide	3	1.44231	0.36265	253196_AT, 250929_AT, 258655_AT	21	155	2458	2.26544	0.999999	0.909493	97.9781
KEGG_PATHWAY	ath01064:Biosynthesis of alkaloids derived from ornithine, lysine and nicotinic acid	3	1.44231	0.395696	253196_AT, 250929_AT, 258655_AT	21	166	2458	2.11532	1	0.899994	98.7251
GOTERM_BP_FAT	GO:0006732~coenzyme metabolic process	3	1.44231	0.426513	253196_AT, 250929_AT, 258655_AT	105	195	13998	2.05099	1	0.997555	99.9584
KEGG_PATHWAY	ath01070:Biosynthesis of plant hormones	4	1.92308	0.457772	253196_AT, 250929_AT, 263570_AT, 258655_AT	21	304	2458	1.5401	1	0.913557	99.5013
SP_PIR_KEYWORDS	mitochondrion	5	2.40385	0.529643	260706_AT, 253196_AT, 250929_AT, 258451_AT, 258655_AT	193	528	26538	1.30211	1	0.946051	99.9826
SP_PIR_KEYWORDS	transit peptide	5	2.40385	0.926579	260706_AT, 253196_AT, 250929_AT, 258451_AT, 258655_AT	193	978	26538	0.702978	1	0.999425	100
Annotation Cluster 5	Enrichment Score: 1.265
GO Category	GO Term	Count	%	P-Value	Affymetrix Probe IDs	List Total	Pop Hits	Pop Total	Fold Enrichment	Bonferroni	Benjamini	FDR
SP_PIR_KEYWORDS	oxidoreductase	16	7.69231	0.0033252	256802_AT, 253196_AT, 262482_AT, 245112_AT, 262638_AT, 261768_AT, 258451_AT, 263426_AT, 261792_AT, 260706_AT, 250929_AT, 263570_AT, 267559_AT, 265119_AT, 257623_AT, 258655_AT	193	932	26538	2.36056	0.329472	0.329472	3.7513
SP_PIR_KEYWORDS	metal-binding	25	12.0192	0.00993535	253196_AT, 262638_AT, 261768_AT, 249308_AT, 265582_AT, 246742_AT, 260706_AT, 253354_AT, 267559_AT, 252577_AT, 255220_AT, 257623_AT, 263595_AT, 245345_AT, 256802_AT, 262482_AT, 258451_AT, 265289_AT, 261433_S_AT, 250929_AT, 263570_AT, 259834_AT, 247318_AT, 262218_AT, 258655_AT	193	1998	26538	1.7205	0.698265	0.450695	10.8296
SP_PIR_KEYWORDS	iron	11	5.28846	0.0170917	260706_AT, 256802_AT, 267559_AT, 263570_AT, 262482_AT, 261768_AT, 262638_AT, 263595_AT, 257623_AT, 258451_AT, 246742_AT	193	631	26538	2.39703	0.873655	0.403803	17.9546
GOTERM_BP_FAT	GO:0055114~oxidation reduction	16	7.69231	0.0287553	256802_AT, 253196_AT, 262482_AT, 245112_AT, 262638_AT, 261768_AT, 258451_AT, 263426_AT, 261792_AT, 260706_AT, 250929_AT, 263570_AT, 267559_AT, 265119_AT, 257623_AT, 258655_AT	105	1186	13998	1.79851	0.999994	0.864477	33.5398
GOTERM_MF_FAT	GO:0005506~iron ion binding	11	5.28846	0.045447	260706_AT, 256802_AT, 267559_AT, 263570_AT, 262482_AT, 261768_AT, 262638_AT, 263595_AT, 257623_AT, 258451_AT, 246742_AT	112	725	14806	2.00574	0.999981	0.788776	45.006
GOTERM_MF_FAT	GO:0046914~transition metal ion binding	29	13.9423	0.0509368	253196_AT, 261768_AT, 262638_AT, 249308_AT, 265582_AT, 246742_AT, 256966_AT, 260706_AT, 253354_AT, 267559_AT, 252577_AT, 255220_AT, 257623_AT, 263595_AT, 245345_AT, 256802_AT, 260885_AT, 262482_AT, 267216_AT, 258451_AT, 265289_AT, 262244_AT, 259701_AT, 250929_AT, 263570_AT, 259834_AT, 255881_AT, 262218_AT, 258655_AT	112	2756	14806	1.39104	0.999995	0.783288	48.9362
GOTERM_MF_FAT	GO:0046872~metal ion binding	33	15.8654	0.0862279	253196_AT, 261768_AT, 262638_AT, 249308_AT, 265582_AT, 246742_AT, 256966_AT, 260706_AT, 253354_AT, 267559_AT, 251875_AT, 252577_AT, 255220_AT, 257623_AT, 263595_AT, 245345_AT, 256802_AT, 260885_AT, 261799_AT, 262482_AT, 267216_AT, 258451_AT, 265289_AT, 259701_AT, 262244_AT, 261433_S_AT, 250929_AT, 263570_AT, 259834_AT, 247318_AT, 255881_AT, 262218_AT, 258655_AT	112	3390	14806	1.28687	1	0.853136	68.6279
GOTERM_MF_FAT	GO:0043169~cation binding	33	15.8654	0.143743	253196_AT, 261768_AT, 262638_AT, 249308_AT, 265582_AT, 246742_AT, 256966_AT, 260706_AT, 253354_AT, 267559_AT, 251875_AT, 252577_AT, 255220_AT, 257623_AT, 263595_AT, 245345_AT, 256802_AT, 260885_AT, 261799_AT, 262482_AT, 267216_AT, 258451_AT, 265289_AT, 259701_AT, 262244_AT, 261433_S_AT, 250929_AT, 263570_AT, 259834_AT, 247318_AT, 255881_AT, 262218_AT, 258655_AT	112	3564	14806	1.22404	1	0.896644	86.3988
GOTERM_MF_FAT	GO:0043167~ion binding	33	15.8654	0.14686	253196_AT, 261768_AT, 262638_AT, 249308_AT, 265582_AT, 246742_AT, 256966_AT, 260706_AT, 253354_AT, 267559_AT, 251875_AT, 252577_AT, 255220_AT, 257623_AT, 263595_AT, 245345_AT, 256802_AT, 260885_AT, 261799_AT, 262482_AT, 267216_AT, 258451_AT, 265289_AT, 259701_AT, 262244_AT, 261433_S_AT, 250929_AT, 263570_AT, 259834_AT, 247318_AT, 255881_AT, 262218_AT, 258655_AT	112	3572	14806	1.2213	1	0.887664	87.0216
SP_PIR_KEYWORDS	zinc	11	5.28846	0.29705	253354_AT, 259834_AT, 252577_AT, 265582_AT, 249308_AT, 255220_AT, 255881_AT, 263595_AT, 245345_AT, 262218_AT, 265289_AT	193	1124	26538	1.34567	1	0.84102	98.251
GOTERM_MF_FAT	GO:0008270~zinc ion binding	13	6.25	0.593092	265582_AT, 249308_AT, 267216_AT, 265289_AT, 259701_AT, 253354_AT, 259834_AT, 252577_AT, 255220_AT, 263595_AT, 255881_AT, 245345_AT, 262218_AT	112	1654	14806	1.03903	1	0.996062	99.999
Annotation Cluster 6	Enrichment Score: 1.093
GO Category	GO Term	Count	%	P-Value	Affymetrix Probe IDs	List Total	Pop Hits	Pop Total	Fold Enrichment	Bonferroni	Benjamini	FDR
SP_PIR_KEYWORDS	sugar transport	4	1.92308	0.0117241	260850_AT, 263722_AT, 259133_AT, 246781_AT	193	65	26538	8.4617	0.757123	0.37608	12.6616
GOTERM_BP_FAT	GO:0008643~carbohydrate transport	4	1.92308	0.0238459	260850_AT, 263722_AT, 259133_AT, 246781_AT	105	83	13998	6.42478	0.999951	0.862466	28.6778
GOTERM_MF_FAT	GO:0015294~solute:cation symporter activity	4	1.92308	0.0689242	260850_AT, 259133_AT, 246781_AT, 263073_AT	112	126	14806	4.19671	1	0.81196	60.0717
GOTERM_MF_FAT	GO:0015293~symporter activity	4	1.92308	0.0968955	260850_AT, 259133_AT, 246781_AT, 263073_AT	112	146	14806	3.62182	1	0.862946	73.0238
GOTERM_MF_FAT	GO:0005402~cation:sugar symporter activity	3	1.44231	0.169935	260850_AT, 259133_AT, 246781_AT	112	99	14806	4.00595	1	0.911192	90.8772
GOTERM_MF_FAT	GO:0005351~sugar:hydrogen symporter activity	3	1.44231	0.169935	260850_AT, 259133_AT, 246781_AT	112	99	14806	4.00595	1	0.911192	90.8772
GOTERM_MF_FAT	GO:0015295~solute:hydrogen symporter activity	3	1.44231	0.169935	260850_AT, 259133_AT, 246781_AT	112	99	14806	4.00595	1	0.911192	90.8772
GOTERM_MF_FAT	GO:0051119~sugar transmembrane transporter activity	3	1.44231	0.196884	260850_AT, 259133_AT, 246781_AT	112	109	14806	3.63843	1	0.913113	94.0316
Annotation Cluster 7	Enrichment Score: 0.906
GO Category	GO Term	Count	%	P-Value	Affymetrix Probe IDs	List Total	Pop Hits	Pop Total	Fold Enrichment	Bonferroni	Benjamini	FDR
SP_PIR_KEYWORDS	dna-binding	18	8.65385	0.0255603	263917_AT, 245051_AT, 267315_AT, 267246_AT, 258395_AT, 259007_AT, 259833_AT, 247844_AT, 259618_AT, 257904_AT, 259834_AT, 261120_AT, 260845_AT, 259129_AT, 248008_AT, 266634_AT, 267026_AT, 250589_AT	193	1398	26538	1.77042	0.95527	0.46282	25.7126
INTERPRO	IPR012287:Homeodomain-related	7	3.36538	0.0307575	247844_AT, 259618_AT, 257904_AT, 261120_AT, 259007_AT, 259833_AT, 250589_AT	155	318	20885	2.96602	0.99973	0.641931	33.5738
GOTERM_BP_FAT	GO:0006355~regulation of transcription, DNA-dependent	14	6.73077	0.0596879	263917_AT, 245051_AT, 267315_AT, 267246_AT, 259007_AT, 247844_AT, 259618_AT, 257904_AT, 261120_AT, 260845_AT, 248008_AT, 266634_AT, 267026_AT, 250589_AT	105	1089	13998	1.71387	1	0.920296	57.7599
GOTERM_BP_FAT	GO:0051252~regulation of RNA metabolic process	14	6.73077	0.0618145	263917_AT, 245051_AT, 267315_AT, 267246_AT, 259007_AT, 247844_AT, 259618_AT, 257904_AT, 261120_AT, 260845_AT, 248008_AT, 266634_AT, 267026_AT, 250589_AT	105	1095	13998	1.70447	1	0.907826	59.0781
SP_PIR_KEYWORDS	nucleus	21	10.0962	0.106619	263917_AT, 245051_AT, 267315_AT, 267246_AT, 258395_AT, 259007_AT, 259833_AT, 256946_AT, 247844_AT, 259618_AT, 257904_AT, 259834_AT, 261120_AT, 260845_AT, 255220_AT, 259129_AT, 248008_AT, 266634_AT, 267026_AT, 256726_AT, 250589_AT	193	2052	26538	1.40719	0.999999	0.741511	72.5883
GOTERM_MF_FAT	GO:0003700~transcription factor activity	18	8.65385	0.121508	263917_AT, 245051_AT, 267315_AT, 267246_AT, 258395_AT, 259007_AT, 259833_AT, 247844_AT, 259618_AT, 257904_AT, 259834_AT, 261120_AT, 260845_AT, 259129_AT, 248008_AT, 266634_AT, 267026_AT, 250589_AT	112	1678	14806	1.41808	1	0.885286	81.0893
SP_PIR_KEYWORDS	transcription regulation	13	6.25	0.15138	263917_AT, 245051_AT, 267315_AT, 267246_AT, 258395_AT, 247844_AT, 256946_AT, 259834_AT, 261120_AT, 260845_AT, 259129_AT, 248008_AT, 267026_AT	193	1184	26538	1.50974	1	0.806299	84.8059
SP_PIR_KEYWORDS	Transcription	13	6.25	0.167547	263917_AT, 245051_AT, 267315_AT, 267246_AT, 258395_AT, 247844_AT, 256946_AT, 259834_AT, 261120_AT, 260845_AT, 259129_AT, 248008_AT, 267026_AT	193	1209	26538	1.47852	1	0.815983	87.8163
GOTERM_BP_FAT	GO:0006350~transcription	14	6.73077	0.173513	263917_AT, 245051_AT, 267315_AT, 267246_AT, 258395_AT, 247844_AT, 256946_AT, 259834_AT, 261120_AT, 260845_AT, 259129_AT, 248008_AT, 266634_AT, 267026_AT	105	1311	13998	1.42365	1	0.990022	93.065
GOTERM_MF_FAT	GO:0030528~transcription regulator activity	19	9.13462	0.182766	263917_AT, 245051_AT, 267315_AT, 267246_AT, 258395_AT, 259007_AT, 259833_AT, 256946_AT, 247844_AT, 259618_AT, 257904_AT, 259834_AT, 261120_AT, 260845_AT, 259129_AT, 248008_AT, 266634_AT, 267026_AT, 250589_AT	112	1913	14806	1.31298	1	0.916732	92.5329
SP_PIR_KEYWORDS	activator	5	2.40385	0.206821	263917_AT, 256946_AT, 247844_AT, 267315_AT, 267026_AT	193	323	26538	2.12852	1	0.786626	93.004
GOTERM_BP_FAT	GO:0045449~regulation of transcription	19	9.13462	0.239985	263917_AT, 245051_AT, 267315_AT, 267246_AT, 258395_AT, 259007_AT, 259833_AT, 256946_AT, 247844_AT, 259618_AT, 257904_AT, 259834_AT, 261120_AT, 260845_AT, 259129_AT, 248008_AT, 266634_AT, 267026_AT, 250589_AT	105	2024	13998	1.25147	1	0.992581	97.8564
GOTERM_MF_FAT	GO:0043565~sequence-specific DNA binding	6	2.88462	0.296052	245051_AT, 261120_AT, 260845_AT, 267246_AT, 248008_AT, 266634_AT	112	483	14806	1.64219	1	0.96259	98.9034
GOTERM_MF_FAT	GO:0003677~DNA binding	20	9.61538	0.464414	263917_AT, 245051_AT, 267315_AT, 267246_AT, 258395_AT, 259007_AT, 259833_AT, 256946_AT, 247844_AT, 259618_AT, 257904_AT, 259834_AT, 261120_AT, 260845_AT, 259129_AT, 248008_AT, 266634_AT, 267026_AT, 254094_AT, 250589_AT	112	2436	14806	1.08536	1	0.989599	99.9673
Annotation Cluster 8	Enrichment Score: 0.857
GO Category	GO Term	Count	%	P-Value	Affymetrix Probe IDs	List Total	Pop Hits	Pop Total	Fold Enrichment	Bonferroni	Benjamini	FDR
SMART	SM00774:WRKY	3	1.44231	0.0898707	245051_AT, 267246_AT, 248008_AT	54	73	7691	5.85312	0.985558	0.879824	58.7531
INTERPRO	IPR003657:DNA-binding WRKY	3	1.44231	0.101228	245051_AT, 267246_AT, 248008_AT	155	73	20885	5.53734	1	0.922053	75.2792
GOTERM_MF_FAT	GO:0043565~sequence-specific DNA binding	6	2.88462	0.296052	245051_AT, 261120_AT, 260845_AT, 267246_AT, 248008_AT, 266634_AT	112	483	14806	1.64219	1	0.96259	98.9034
Annotation Cluster 9	Enrichment Score: 0.833
GO Category	GO Term	Count	%	P-Value	Affymetrix Probe IDs	List Total	Pop Hits	Pop Total	Fold Enrichment	Bonferroni	Benjamini	FDR
GOTERM_CC_FAT	GO:0031224~intrinsic to membrane	27	12.9808	0.0268651	263722_AT, 265582_AT, 246781_AT, 246512_AT, 261792_AT, 264894_AT, 260706_AT, 267559_AT, 257623_AT, 266566_AT, 245345_AT, 258914_AT, 249031_AT, 255429_AT, 257541_AT, 258880_AT, 258765_AT, 259133_AT, 258451_AT, 261275_AT, 263073_AT, 261433_S_AT, 252334_AT, 247965_AT, 260850_AT, 245465_AT, 256296_AT	94	2658	13779	1.48901	0.859246	0.859246	24.6824
GOTERM_CC_FAT	GO:0016021~integral to membrane	20	9.61538	0.146756	257541_AT, 258765_AT, 263722_AT, 265582_AT, 259133_AT, 246781_AT, 258451_AT, 261275_AT, 261792_AT, 263073_AT, 261433_S_AT, 260706_AT, 252334_AT, 267559_AT, 260850_AT, 257623_AT, 266566_AT, 256296_AT, 245465_AT, 255429_AT	94	2193	13779	1.33685	0.999989	0.97783	80.8328
SP_PIR_KEYWORDS	membrane	22	10.5769	0.179051	264714_AT, 257541_AT, 258880_AT, 258765_AT, 263722_AT, 265582_AT, 259133_AT, 246781_AT, 246512_AT, 258451_AT, 261275_AT, 261792_AT, 261433_S_AT, 260706_AT, 252334_AT, 267559_AT, 247965_AT, 260850_AT, 257623_AT, 266566_AT, 245465_AT, 258914_AT	193	2340	26538	1.29276	1	0.772296	89.615
SP_PIR_KEYWORDS	transmembrane	18	8.65385	0.261556	264714_AT, 257541_AT, 258765_AT, 263722_AT, 265582_AT, 259133_AT, 246781_AT, 258451_AT, 261275_AT, 261792_AT, 261433_S_AT, 260706_AT, 252334_AT, 267559_AT, 260850_AT, 266566_AT, 257623_AT, 245465_AT	193	1973	26538	1.25446	1	0.823181	96.9213
UP_SEQ_FEATURE	transmembrane region	15	7.21154	0.371899	264714_AT, 258765_AT, 263722_AT, 265582_AT, 259133_AT, 246781_AT, 261275_AT, 258451_AT, 261792_AT, 261433_S_AT, 260706_AT, 267559_AT, 266566_AT, 257623_AT, 245465_AT	67	1690	8885	1.17703	1	0.999535	99.7031
Annotation Cluster 10	Enrichment Score: 0.674
GO Category	GO Term	Count	%	P-Value	Affymetrix Probe IDs	List Total	Pop Hits	Pop Total	Fold Enrichment	Bonferroni	Benjamini	FDR
INTERPRO	IPR002078:RNA polymerase sigma factor 54, interaction	3	1.44231	0.020529	253114_AT, 248792_AT, 245299_AT	155	30	20885	13.4742	0.995726	0.66414	23.7852
SMART	SM00175:RAB	3	1.44231	0.0566575	253114_AT, 248792_AT, 245299_AT	54	56	7691	7.62996	0.927536	0.927536	42.2193
INTERPRO	IPR003579:Ras small GTPase, Rab type	3	1.44231	0.0642367	253114_AT, 248792_AT, 245299_AT	155	56	20885	7.21832	1	0.825552	58.0789
INTERPRO	IPR013753:Ras	3	1.44231	0.1059	253114_AT, 248792_AT, 245299_AT	155	75	20885	5.38968	1	0.91399	76.9099
INTERPRO	IPR001806:Ras GTPase	3	1.44231	0.1059	253114_AT, 248792_AT, 245299_AT	155	75	20885	5.38968	1	0.91399	76.9099
GOTERM_BP_FAT	GO:0007264~small GTPase mediated signal transduction	3	1.44231	0.149317	253114_AT, 248792_AT, 245299_AT	105	92	13998	4.3472	1	0.991327	89.6121
INTERPRO	IPR005225:Small GTP-binding protein	3	1.44231	0.2244	253114_AT, 248792_AT, 245299_AT	155	121	20885	3.34071	1	0.991552	96.4119
SP_PIR_KEYWORDS	gtp-binding	3	1.44231	0.43722	253114_AT, 248792_AT, 245299_AT	193	205	26538	2.01223	1	0.914882	99.8638
GOTERM_BP_FAT	GO:0015031~protein transport	5	2.40385	0.493047	253114_AT, 258880_AT, 248792_AT, 248927_AT, 245299_AT	105	488	13998	1.36593	1	0.998486	99.9926
GOTERM_BP_FAT	GO:0045184~establishment of protein localization	5	2.40385	0.493047	253114_AT, 258880_AT, 248792_AT, 248927_AT, 245299_AT	105	488	13998	1.36593	1	0.998486	99.9926
GOTERM_BP_FAT	GO:0008104~protein localization	5	2.40385	0.520057	253114_AT, 258880_AT, 248792_AT, 248927_AT, 245299_AT	105	505	13998	1.31994	1	0.998583	99.9966
GOTERM_MF_FAT	GO:0005525~GTP binding	3	1.44231	0.589665	253114_AT, 248792_AT, 245299_AT	112	263	14806	1.50794	1	0.996424	99.9989
GOTERM_MF_FAT	GO:0032561~guanyl ribonucleotide binding	3	1.44231	0.629734	253114_AT, 248792_AT, 245299_AT	112	283	14806	1.40138	1	0.996554	99.9997
GOTERM_MF_FAT	GO:0019001~guanyl nucleotide binding	3	1.44231	0.635478	253114_AT, 248792_AT, 245299_AT	112	286	14806	1.38668	1	0.996384	99.9998
Annotation Cluster 11	Enrichment Score: 0.663
GO Category	GO Term	Count	%	P-Value	Affymetrix Probe IDs	List Total	Pop Hits	Pop Total	Fold Enrichment	Bonferroni	Benjamini	FDR
GOTERM_CC_FAT	GO:0031225~anchored to membrane	6	2.88462	0.0653064	258880_AT, 247965_AT, 245345_AT, 246512_AT, 258914_AT, 264894_AT	94	320	13779	2.74847	0.99227	0.912079	50.4888
SP_PIR_KEYWORDS	gpi-anchor	3	1.44231	0.17372	247965_AT, 246512_AT, 258914_AT	193	104	26538	3.96642	1	0.782721	88.814
SP_PIR_KEYWORDS	lipoprotein	4	1.92308	0.195443	258880_AT, 247965_AT, 246512_AT, 258914_AT	193	210	26538	2.6191	1	0.784552	91.7614
UP_SEQ_FEATURE	propeptide:Removed in mature form	3	1.44231	0.270786	247965_AT, 246512_AT, 258914_AT	67	137	8885	2.90391	1	0.998075	98.0775
SP_PIR_KEYWORDS	cell membrane	3	1.44231	0.803564	247965_AT, 246512_AT, 258914_AT	193	414	26538	0.996396	1	0.99242	100
Annotation Cluster 12	Enrichment Score: 0.448
GO Category	GO Term	Count	%	P-Value	Affymetrix Probe IDs	List Total	Pop Hits	Pop Total	Fold Enrichment	Bonferroni	Benjamini	FDR
GOTERM_BP_FAT	GO:0009719~response to endogenous stimulus	11	5.28846	0.187331	263917_AT, 247844_AT, 259618_AT, 258887_AT, 260391_AT, 261768_AT, 258395_AT, 255220_AT, 267026_AT, 267607_S_AT, 250589_AT	105	975	13998	1.50406	1	0.99123	94.5234
GOTERM_BP_FAT	GO:0007242~intracellular signaling cascade	9	4.32692	0.233122	263917_AT, 247844_AT, 253114_AT, 261768_AT, 248792_AT, 258395_AT, 267216_AT, 267026_AT, 245299_AT	105	790	13998	1.51877	1	0.995723	97.5689
GOTERM_BP_FAT	GO:0010033~response to organic substance	12	5.76923	0.256196	263917_AT, 247844_AT, 245051_AT, 259618_AT, 258887_AT, 260391_AT, 261768_AT, 258395_AT, 255220_AT, 267026_AT, 267607_S_AT, 250589_AT	105	1176	13998	1.36035	1	0.992295	98.415
GOTERM_BP_FAT	GO:0009725~response to hormone stimulus	9	4.32692	0.363131	263917_AT, 247844_AT, 259618_AT, 258887_AT, 261768_AT, 255220_AT, 267026_AT, 267607_S_AT, 250589_AT	105	909	13998	1.31994	1	0.998329	99.8197
GOTERM_BP_FAT	GO:0009733~response to auxin stimulus	4	1.92308	0.459194	258887_AT, 255220_AT, 267607_S_AT, 250589_AT	105	337	13998	1.58237	1	0.997892	99.9817
GOTERM_BP_FAT	GO:0032870~cellular response to hormone stimulus	4	1.92308	0.626969	263917_AT, 247844_AT, 261768_AT, 267026_AT	105	432	13998	1.23439	1	0.999698	99.9999
GOTERM_BP_FAT	GO:0009755~hormone-mediated signaling	4	1.92308	0.626969	263917_AT, 247844_AT, 261768_AT, 267026_AT	105	432	13998	1.23439	1	0.999698	99.9999
Annotation Cluster 13	Enrichment Score: 0.416
GO Category	GO Term	Count	%	P-Value	Affymetrix Probe IDs	List Total	Pop Hits	Pop Total	Fold Enrichment	Bonferroni	Benjamini	FDR
SP_PIR_KEYWORDS	ubl conjugation pathway	6	2.88462	0.17141	258880_AT, 264303_S_AT, 248841_AT, 265582_AT, 255220_AT, 248927_AT	193	406	26538	2.03206	1	0.800448	88.4496
GOTERM_BP_FAT	GO:0006508~proteolysis	10	4.80769	0.363332	258880_AT, 264303_S_AT, 248841_AT, 265582_AT, 249856_AT, 255220_AT, 261240_AT, 248927_AT, 245345_AT, 247583_AT	105	1036	13998	1.28682	1	0.997941	99.8205
GOTERM_BP_FAT	GO:0043632~modification-dependent macromolecule catabolic process	6	2.88462	0.388367	258880_AT, 264303_S_AT, 248841_AT, 265582_AT, 255220_AT, 248927_AT	105	550	13998	1.45434	1	0.99819	99.8976
GOTERM_BP_FAT	GO:0019941~modification-dependent protein catabolic process	6	2.88462	0.388367	258880_AT, 264303_S_AT, 248841_AT, 265582_AT, 255220_AT, 248927_AT	105	550	13998	1.45434	1	0.99819	99.8976
GOTERM_BP_FAT	GO:0051603~proteolysis involved in cellular protein catabolic process	6	2.88462	0.395793	258880_AT, 264303_S_AT, 248841_AT, 265582_AT, 255220_AT, 248927_AT	105	555	13998	1.44124	1	0.997736	99.9137
GOTERM_BP_FAT	GO:0009057~macromolecule catabolic process	7	3.36538	0.396068	258880_AT, 264303_S_AT, 252930_AT, 248841_AT, 265582_AT, 255220_AT, 248927_AT	105	682	13998	1.36833	1	0.99732	99.9143
GOTERM_BP_FAT	GO:0044257~cellular protein catabolic process	6	2.88462	0.404696	258880_AT, 264303_S_AT, 248841_AT, 265582_AT, 255220_AT, 248927_AT	105	561	13998	1.42582	1	0.997319	99.9299
GOTERM_BP_FAT	GO:0030163~protein catabolic process	6	2.88462	0.426887	258880_AT, 264303_S_AT, 248841_AT, 265582_AT, 255220_AT, 248927_AT	105	576	13998	1.38869	1	0.997167	99.9588
GOTERM_BP_FAT	GO:0044265~cellular macromolecule catabolic process	6	2.88462	0.446006	258880_AT, 264303_S_AT, 248841_AT, 265582_AT, 255220_AT, 248927_AT	105	589	13998	1.35804	1	0.997685	99.9744
GOTERM_BP_FAT	GO:0006511~ubiquitin-dependent protein catabolic process	3	1.44231	0.617208	264303_S_AT, 248841_AT, 255220_AT	105	279	13998	1.43349	1	0.999682	99.9999
Annotation Cluster 14	Enrichment Score: 0.322
GO Category	GO Term	Count	%	P-Value	Affymetrix Probe IDs	List Total	Pop Hits	Pop Total	Fold Enrichment	Bonferroni	Benjamini	FDR
GOTERM_MF_FAT	GO:0000166~nucleotide binding	30	14.4231	0.209338	253196_AT, 264714_AT, 248270_AT, 261792_AT, 253354_AT, 258725_AT, 253473_AT, 245191_AT, 265003_AT, 265119_AT, 259339_AT, 245299_AT, 254094_AT, 246207_AT, 260885_AT, 245112_AT, 251426_AT, 264719_AT, 248792_AT, 256771_AT, 259425_AT, 262244_AT, 261433_S_AT, 253114_AT, 264303_S_AT, 250929_AT, 263570_AT, 250341_AT, 251914_AT, 258655_AT	112	3333	14806	1.18989	1	0.898746	95.1179
GOTERM_BP_FAT	GO:0006796~phosphate metabolic process	13	6.25	0.234842	264714_AT, 260885_AT, 245112_AT, 264719_AT, 248270_AT, 261792_AT, 262244_AT, 246742_AT, 253473_AT, 250341_AT, 263595_AT, 251914_AT, 265003_AT	105	1273	13998	1.36142	1	0.994693	97.6441
GOTERM_BP_FAT	GO:0006793~phosphorus metabolic process	13	6.25	0.235653	264714_AT, 260885_AT, 245112_AT, 264719_AT, 248270_AT, 261792_AT, 262244_AT, 246742_AT, 253473_AT, 250341_AT, 263595_AT, 251914_AT, 265003_AT	105	1274	13998	1.36035	1	0.993398	97.6788
SP_PIR_KEYWORDS	serine/threonine-protein kinase	8	3.84615	0.245986	264714_AT, 260885_AT, 264719_AT, 250341_AT, 251914_AT, 265003_AT, 261792_AT, 262244_AT	193	701	26538	1.56922	1	0.81623	96.088
SP_PIR_KEYWORDS	nucleotide-binding	17	8.17308	0.326331	264714_AT, 260885_AT, 248792_AT, 264719_AT, 259425_AT, 261792_AT, 262244_AT, 261433_S_AT, 253114_AT, 253354_AT, 264303_S_AT, 258725_AT, 250341_AT, 265003_AT, 251914_AT, 259339_AT, 245299_AT	193	1935	26538	1.20803	1	0.849844	98.9268
GOTERM_MF_FAT	GO:0017076~purine nucleotide binding	24	11.5385	0.338701	264714_AT, 260885_AT, 251426_AT, 248792_AT, 264719_AT, 259425_AT, 261792_AT, 248270_AT, 262244_AT, 261433_S_AT, 253114_AT, 253354_AT, 264303_S_AT, 258725_AT, 250929_AT, 263570_AT, 253473_AT, 250341_AT, 265003_AT, 265119_AT, 251914_AT, 259339_AT, 245299_AT, 254094_AT	112	2785	14806	1.13922	1	0.975813	99.509
GOTERM_BP_FAT	GO:0006468~protein amino acid phosphorylation	10	4.80769	0.394594	264714_AT, 260885_AT, 253473_AT, 264719_AT, 250341_AT, 251914_AT, 265003_AT, 248270_AT, 261792_AT, 262244_AT	105	1065	13998	1.25178	1	0.99807	99.9113
GOTERM_MF_FAT	GO:0032555~purine ribonucleotide binding	22	10.5769	0.406151	264714_AT, 260885_AT, 251426_AT, 248792_AT, 264719_AT, 259425_AT, 261792_AT, 248270_AT, 262244_AT, 261433_S_AT, 253114_AT, 253354_AT, 264303_S_AT, 258725_AT, 250929_AT, 253473_AT, 250341_AT, 265003_AT, 251914_AT, 259339_AT, 245299_AT, 254094_AT	112	2621	14806	1.10962	1	0.98716	99.8768
GOTERM_MF_FAT	GO:0032553~ribonucleotide binding	22	10.5769	0.406151	264714_AT, 260885_AT, 251426_AT, 248792_AT, 264719_AT, 259425_AT, 261792_AT, 248270_AT, 262244_AT, 261433_S_AT, 253114_AT, 253354_AT, 264303_S_AT, 258725_AT, 250929_AT, 253473_AT, 250341_AT, 265003_AT, 251914_AT, 259339_AT, 245299_AT, 254094_AT	112	2621	14806	1.10962	1	0.98716	99.8768
INTERPRO	IPR000719:Protein kinase, core	9	4.32692	0.424575	264714_AT, 260885_AT, 253473_AT, 264719_AT, 250341_AT, 251914_AT, 265003_AT, 248270_AT, 262244_AT	155	970	20885	1.25018	1	0.999887	99.928
GOTERM_MF_FAT	GO:0030554~adenyl nucleotide binding	21	10.0962	0.434272	264714_AT, 260885_AT, 251426_AT, 264719_AT, 259425_AT, 261792_AT, 248270_AT, 262244_AT, 261433_S_AT, 253354_AT, 264303_S_AT, 258725_AT, 250929_AT, 263570_AT, 253473_AT, 250341_AT, 265003_AT, 265119_AT, 251914_AT, 259339_AT, 254094_AT	112	2528	14806	1.09815	1	0.989912	99.934
GOTERM_MF_FAT	GO:0001883~purine nucleoside binding	21	10.0962	0.434272	264714_AT, 260885_AT, 251426_AT, 264719_AT, 259425_AT, 261792_AT, 248270_AT, 262244_AT, 261433_S_AT, 253354_AT, 264303_S_AT, 258725_AT, 250929_AT, 263570_AT, 253473_AT, 250341_AT, 265003_AT, 265119_AT, 251914_AT, 259339_AT, 254094_AT	112	2528	14806	1.09815	1	0.989912	99.934
GOTERM_MF_FAT	GO:0001882~nucleoside binding	21	10.0962	0.440295	264714_AT, 260885_AT, 251426_AT, 264719_AT, 259425_AT, 261792_AT, 248270_AT, 262244_AT, 261433_S_AT, 253354_AT, 264303_S_AT, 258725_AT, 250929_AT, 263570_AT, 253473_AT, 250341_AT, 265003_AT, 265119_AT, 251914_AT, 259339_AT, 254094_AT	112	2536	14806	1.09469	1	0.989184	99.9425
GOTERM_MF_FAT	GO:0004672~protein kinase activity	10	4.80769	0.454091	264714_AT, 260885_AT, 253473_AT, 264719_AT, 250341_AT, 251914_AT, 265003_AT, 248270_AT, 261792_AT, 262244_AT	112	1110	14806	1.19096	1	0.989632	99.9583
SP_PIR_KEYWORDS	atp-binding	14	6.73077	0.473108	264714_AT, 260885_AT, 264719_AT, 259425_AT, 261792_AT, 262244_AT, 261433_S_AT, 253354_AT, 258725_AT, 264303_S_AT, 250341_AT, 265003_AT, 251914_AT, 259339_AT	193	1716	26538	1.12182	1	0.929449	99.9361
GOTERM_MF_FAT	GO:0005524~ATP binding	19	9.13462	0.492674	264714_AT, 260885_AT, 251426_AT, 264719_AT, 259425_AT, 261792_AT, 248270_AT, 262244_AT, 261433_S_AT, 253354_AT, 264303_S_AT, 258725_AT, 250929_AT, 253473_AT, 250341_AT, 265003_AT, 251914_AT, 259339_AT, 254094_AT	112	2340	14806	1.07339	1	0.990631	99.9837
GOTERM_MF_FAT	GO:0032559~adenyl ribonucleotide binding	19	9.13462	0.51455	264714_AT, 260885_AT, 251426_AT, 264719_AT, 259425_AT, 261792_AT, 248270_AT, 262244_AT, 261433_S_AT, 253354_AT, 264303_S_AT, 258725_AT, 250929_AT, 253473_AT, 250341_AT, 265003_AT, 251914_AT, 259339_AT, 254094_AT	112	2368	14806	1.0607	1	0.992026	99.9908
GOTERM_BP_FAT	GO:0016310~phosphorylation	10	4.80769	0.516092	264714_AT, 260885_AT, 253473_AT, 264719_AT, 250341_AT, 251914_AT, 265003_AT, 248270_AT, 261792_AT, 262244_AT	105	1178	13998	1.1317	1	0.998864	99.9961
SMART	SM00220:S_TKc	3	1.44231	0.531097	260885_AT, 251914_AT, 262244_AT	54	256	7691	1.66905	1	0.996587	99.9193
INTERPRO	IPR002290:Serine/threonine protein kinase	3	1.44231	0.565213	260885_AT, 251914_AT, 262244_AT	155	256	20885	1.57901	1	0.999891	99.9982
GOTERM_MF_FAT	GO:0004674~protein serine/threonine kinase activity	8	3.84615	0.60236	264714_AT, 260885_AT, 264719_AT, 250341_AT, 251914_AT, 265003_AT, 261792_AT, 262244_AT	112	975	14806	1.08469	1	0.99546	99.9993
INTERPRO	IPR017441:Protein kinase, ATP binding site	6	2.88462	0.610342	260885_AT, 264719_AT, 250341_AT, 251914_AT, 265003_AT, 262244_AT	155	715	20885	1.1307	1	0.999951	99.9996
UP_SEQ_FEATURE	domain:Protein kinase	4	1.92308	0.62119	264714_AT, 260885_AT, 261792_AT, 262244_AT	67	427	8885	1.24227	1	0.999997	99.9995
UP_SEQ_FEATURE	binding site:ATP	4	1.92308	0.659939	264714_AT, 260885_AT, 261792_AT, 262244_AT	67	452	8885	1.17356	1	0.999998	99.9999
INTERPRO	IPR008271:Serine/threonine protein kinase, active site	6	2.88462	0.675088	260885_AT, 264719_AT, 250341_AT, 251914_AT, 265003_AT, 262244_AT	155	770	20885	1.04994	1	0.999982	100
GOTERM_MF_FAT	GO:0004713~protein tyrosine kinase activity	3	1.44231	0.682392	264714_AT, 250341_AT, 251914_AT	112	312	14806	1.27112	1	0.997431	100
UP_SEQ_FEATURE	nucleotide phosphate-binding region:ATP	6	2.88462	0.691408	264714_AT, 253354_AT, 260885_AT, 258725_AT, 261792_AT, 262244_AT	67	773	8885	1.02933	1	0.999998	100
SP_PIR_KEYWORDS	kinase	7	3.36538	0.707271	264714_AT, 260885_AT, 251426_AT, 259339_AT, 259425_AT, 261792_AT, 262244_AT	193	970	26538	0.992287	1	0.981395	99.9999
INTERPRO	IPR017442:Serine/threonine protein kinase-related	6	2.88462	0.727503	260885_AT, 253473_AT, 264719_AT, 251914_AT, 265003_AT, 262244_AT	155	820	20885	0.985917	1	0.999995	100
SP_PIR_KEYWORDS	transferase	10	4.80769	0.769309	264714_AT, 260885_AT, 251426_AT, 246256_AT, 259339_AT, 259425_AT, 245465_AT, 261792_AT, 262244_AT, 256726_AT	193	1509	26538	0.911217	1	0.989033	100
UP_SEQ_FEATURE	active site:Proton acceptor	3	1.44231	0.919829	260885_AT, 261792_AT, 262244_AT	67	546	8885	0.728637	1	1	100
Annotation Cluster 15	Enrichment Score: 0.318
GO Category	GO Term	Count	%	P-Value	Affymetrix Probe IDs	List Total	Pop Hits	Pop Total	Fold Enrichment	Bonferroni	Benjamini	FDR
GOTERM_CC_FAT	GO:0031966~mitochondrial membrane	4	1.92308	0.19784	252334_AT, 260706_AT, 247007_AT, 258451_AT	94	227	13779	2.583	1	0.98109	89.9196
GOTERM_CC_FAT	GO:0005740~mitochondrial envelope	4	1.92308	0.222323	252334_AT, 260706_AT, 247007_AT, 258451_AT	94	241	13779	2.43295	1	0.973238	92.6994
GOTERM_CC_FAT	GO:0044429~mitochondrial part	4	1.92308	0.350482	252334_AT, 260706_AT, 247007_AT, 258451_AT	94	311	13779	1.88534	1	0.968324	98.8798
GOTERM_CC_FAT	GO:0005743~mitochondrial inner membrane	3	1.44231	0.360646	252334_AT, 260706_AT, 258451_AT	94	187	13779	2.35163	1	0.960066	99.0494
GOTERM_CC_FAT	GO:0019866~organelle inner membrane	3	1.44231	0.477266	252334_AT, 260706_AT, 258451_AT	94	237	13779	1.85551	1	0.972476	99.8831
GOTERM_CC_FAT	GO:0005739~mitochondrion	9	4.32692	0.701517	252334_AT, 260706_AT, 253196_AT, 250929_AT, 247007_AT, 248129_AT, 249308_AT, 258451_AT, 258655_AT	94	1349	13779	0.977958	1	0.998007	99.9997
GOTERM_CC_FAT	GO:0031967~organelle envelope	4	1.92308	0.885399	252334_AT, 260706_AT, 247007_AT, 258451_AT	94	745	13779	0.787034	1	0.999896	100
GOTERM_CC_FAT	GO:0031975~envelope	4	1.92308	0.888677	252334_AT, 260706_AT, 247007_AT, 258451_AT	94	751	13779	0.780746	1	0.999846	100
GOTERM_CC_FAT	GO:0031090~organelle membrane	4	1.92308	0.931648	252334_AT, 260706_AT, 247007_AT, 258451_AT	94	849	13779	0.690625	1	0.999899	100
Annotation Cluster 16	Enrichment Score: 0.295
GO Category	GO Term	Count	%	P-Value	Affymetrix Probe IDs	List Total	Pop Hits	Pop Total	Fold Enrichment	Bonferroni	Benjamini	FDR
SP_PIR_KEYWORDS	glycoprotein	11	5.28846	0.231647	264714_AT, 252930_AT, 247965_AT, 260391_AT, 258765_AT, 249856_AT, 263595_AT, 246512_AT, 261792_AT, 258914_AT, 256779_AT	193	1051	26538	1.43913	1	0.810667	95.1436
UP_SEQ_FEATURE	glycosylation site:N-linked (GlcNAc...)	9	4.32692	0.469885	264714_AT, 252930_AT, 260391_AT, 258765_AT, 249856_AT, 263595_AT, 246512_AT, 261792_AT, 256779_AT	67	1001	8885	1.19232	1	0.999937	99.9644
SP_PIR_KEYWORDS	signal	12	5.76923	0.541919	264714_AT, 252930_AT, 247965_AT, 260391_AT, 265582_AT, 249856_AT, 263595_AT, 265721_AT, 246512_AT, 261792_AT, 258914_AT, 256779_AT	193	1518	26538	1.08698	1	0.941513	99.9872
UP_SEQ_FEATURE	signal peptide	12	5.76923	0.584423	264714_AT, 252930_AT, 247965_AT, 260391_AT, 265582_AT, 249856_AT, 263595_AT, 265721_AT, 246512_AT, 261792_AT, 258914_AT, 256779_AT	67	1515	8885	1.05039	1	0.999996	99.9983
SP_PIR_KEYWORDS	Secreted	4	1.92308	0.967464	252930_AT, 249856_AT, 263595_AT, 256779_AT	193	936	26538	0.587618	1	0.999912	100
Annotation Cluster 17	Enrichment Score: 0.276
GO Category	GO Term	Count	%	P-Value	Affymetrix Probe IDs	List Total	Pop Hits	Pop Total	Fold Enrichment	Bonferroni	Benjamini	FDR
GOTERM_BP_FAT	GO:0006508~proteolysis	10	4.80769	0.363332	258880_AT, 264303_S_AT, 248841_AT, 265582_AT, 249856_AT, 255220_AT, 261240_AT, 248927_AT, 245345_AT, 247583_AT	105	1036	13998	1.28682	1	0.997941	99.8205
SP_PIR_KEYWORDS	Protease	4	1.92308	0.433252	248841_AT, 249856_AT, 261240_AT, 245345_AT	193	333	26538	1.65168	1	0.91984	99.8524
GOTERM_MF_FAT	GO:0070011~peptidase activity, acting on L-amino acid peptides	5	2.40385	0.593612	248841_AT, 249856_AT, 261240_AT, 245345_AT, 247583_AT	112	549	14806	1.20397	1	0.995496	99.9991
GOTERM_MF_FAT	GO:0008233~peptidase activity	5	2.40385	0.654465	248841_AT, 249856_AT, 261240_AT, 245345_AT, 247583_AT	112	593	14806	1.11464	1	0.99692	99.9999
GOTERM_MF_FAT	GO:0004175~endopeptidase activity	3	1.44231	0.680682	261240_AT, 245345_AT, 247583_AT	112	311	14806	1.27521	1	0.997691	100
Annotation Cluster 18	Enrichment Score: 0.275
GO Category	GO Term	Count	%	P-Value	Affymetrix Probe IDs	List Total	Pop Hits	Pop Total	Fold Enrichment	Bonferroni	Benjamini	FDR
PIR_SUPERFAMILY	PIRSF000045:cytochrome P450 CYP2D6	3	1.44231	0.228588	256802_AT, 267559_AT, 257623_AT	66	119	8556	3.26814	1	1	93.1301
SP_PIR_KEYWORDS	Monooxygenase	4	1.92308	0.27803	256802_AT, 267559_AT, 257623_AT, 265119_AT	193	253	26538	2.17395	1	0.830844	97.6237
INTERPRO	IPR017973:Cytochrome P450, C-terminal region	3	1.44231	0.48489	256802_AT, 267559_AT, 257623_AT	155	220	20885	1.83739	1	0.999965	99.9831
INTERPRO	IPR017972:Cytochrome P450, conserved site	3	1.44231	0.493274	256802_AT, 267559_AT, 257623_AT	155	223	20885	1.81267	1	0.999951	99.9864
INTERPRO	IPR002401:Cytochrome P450, E-class, group I	3	1.44231	0.496819	256802_AT, 267559_AT, 257623_AT	155	225	20885	1.79656	1	0.999926	99.9876
GOTERM_MF_FAT	GO:0019825~oxygen binding	3	1.44231	0.521482	256802_AT, 267559_AT, 257623_AT	112	232	14806	1.70944	1	0.991695	99.9923
INTERPRO	IPR001128:Cytochrome P450	3	1.44231	0.539281	256802_AT, 267559_AT, 257623_AT	155	244	20885	1.65666	1	0.999939	99.9961
COG_ONTOLOGY	Secondary metabolites biosynthesis, transport, and catabolism	3	1.44231	0.618872	256802_AT, 267559_AT, 257623_AT	20	274	2563	1.4031	0.999991	0.999991	99.7983
SP_PIR_KEYWORDS	heme	3	1.44231	0.708978	256802_AT, 267559_AT, 257623_AT	193	341	26538	1.2097	1	0.979717	99.9999
GOTERM_MF_FAT	GO:0020037~heme binding	3	1.44231	0.772055	256802_AT, 267559_AT, 257623_AT	112	372	14806	1.0661	1	0.999365	100
GOTERM_MF_FAT	GO:0046906~tetrapyrrole binding	3	1.44231	0.808092	256802_AT, 267559_AT, 257623_AT	112	402	14806	0.986541	1	0.99968	100
GOTERM_MF_FAT	GO:0009055~electron carrier activity	4	1.92308	0.875001	256802_AT, 267559_AT, 263570_AT, 257623_AT	112	656	14806	0.806076	1	0.999941	100
Annotation Cluster 19	Enrichment Score: 0.244
GO Category	GO Term	Count	%	P-Value	Affymetrix Probe IDs	List Total	Pop Hits	Pop Total	Fold Enrichment	Bonferroni	Benjamini	FDR
SMART	SM00184:RING	5	2.40385	0.467534	265582_AT, 249308_AT, 262218_AT, 265289_AT, 259701_AT	54	508	7691	1.40183	1	0.999167	99.7333
INTERPRO	IPR001841:Zinc finger, RING-type	5	2.40385	0.517834	265582_AT, 249308_AT, 262218_AT, 265289_AT, 259701_AT	155	508	20885	1.3262	1	0.999932	99.9929
SP_PIR_KEYWORDS	zinc-finger	7	3.36538	0.56651	253354_AT, 259834_AT, 265582_AT, 249308_AT, 255220_AT, 262218_AT, 265289_AT	193	837	26538	1.14996	1	0.94767	99.9932
GOTERM_MF_FAT	GO:0008270~zinc ion binding	13	6.25	0.593092	265582_AT, 249308_AT, 267216_AT, 265289_AT, 259701_AT, 253354_AT, 259834_AT, 252577_AT, 255220_AT, 263595_AT, 255881_AT, 245345_AT, 262218_AT	112	1654	14806	1.03903	1	0.996062	99.999
INTERPRO	IPR018957:Zinc finger, C3HC4 RING-type	3	1.44231	0.741203	265582_AT, 249308_AT, 262218_AT	155	356	20885	1.13547	1	0.999995	100
Annotation Cluster 20	Enrichment Score: 0.228
GO Category	GO Term	Count	%	P-Value	Affymetrix Probe IDs	List Total	Pop Hits	Pop Total	Fold Enrichment	Bonferroni	Benjamini	FDR
GOTERM_BP_FAT	GO:0046394~carboxylic acid biosynthetic process	4	1.92308	0.588009	263570_AT, 266883_AT, 261768_AT, 255881_AT	105	408	13998	1.307	1	0.999571	99.9996
GOTERM_BP_FAT	C2 + asSnRK1 Specific Down d1	4	1.92308	0.588009	263570_AT, 266883_AT, 261768_AT, 255881_AT	105	408	13998	1.307	1	0.999571	99.9996
GOTERM_BP_FAT	GO:0008610~lipid biosynthetic process	4	1.92308	0.599631	263570_AT, 258887_AT, 266883_AT, 261768_AT	105	415	13998	1.28496	1	0.999605	99.9997
Annotation Cluster 21	Enrichment Score: 0.226
GO Category	GO Term	Count	%	P-Value	Affymetrix Probe IDs	List Total	Pop Hits	Pop Total	Fold Enrichment	Bonferroni	Benjamini	FDR
UP_SEQ_FEATURE	glycosylation site:N-linked (GlcNAc...)	9	4.32692	0.469885	264714_AT, 252930_AT, 260391_AT, 258765_AT, 249856_AT, 263595_AT, 246512_AT, 261792_AT, 256779_AT	67	1001	8885	1.19232	1	0.999937	99.9644
UP_SEQ_FEATURE	disulfide bond	6	2.88462	0.660227	260706_AT, 258765_AT, 249856_AT, 258451_AT, 261792_AT, 256779_AT	67	746	8885	1.06658	1	0.999997	99.9999
SP_PIR_KEYWORDS	disulfide bond	6	2.88462	0.676547	260706_AT, 258765_AT, 249856_AT, 258451_AT, 261792_AT, 256779_AT	193	787	26538	1.0483	1	0.976771	99.9998
Annotation Cluster 22	Enrichment Score: 0.207
GO Category	GO Term	Count	%	P-Value	Affymetrix Probe IDs	List Total	Pop Hits	Pop Total	Fold Enrichment	Bonferroni	Benjamini	FDR
SMART	SM00360:RRM	3	1.44231	0.518222	246207_AT, 245191_AT, 256771_AT	54	250	7691	1.70911	1	0.998602	99.8959
INTERPRO	IPR012677:Nucleotide-binding, alpha-beta plait	3	1.44231	0.548432	246207_AT, 245191_AT, 256771_AT	155	248	20885	1.62994	1	0.999925	99.997
INTERPRO	IPR000504:RNA recognition motif, RNP-1	3	1.44231	0.552431	246207_AT, 245191_AT, 256771_AT	155	250	20885	1.6169	1	0.999898	99.9973
GOTERM_MF_FAT	GO:0003723~RNA binding	7	3.36538	0.946572	253354_AT, 246207_AT, 261282_AT, 258725_AT, 245191_AT, 256771_AT, 256726_AT	112	1351	14806	0.684956	1	0.999999	100
Annotation Cluster 23	Enrichment Score: 0.039
GO Category	GO Term	Count	%	P-Value	Affymetrix Probe IDs	List Total	Pop Hits	Pop Total	Fold Enrichment	Bonferroni	Benjamini	FDR
GOTERM_CC_FAT	GO:0031981~nuclear lumen	3	1.44231	0.832869	256946_AT, 267315_AT, 255220_AT	94	472	13779	0.931685	1	0.999814	100
GOTERM_CC_FAT	GO:0043233~organelle lumen	3	1.44231	0.941116	256946_AT, 267315_AT, 255220_AT	94	659	13779	0.667307	1	0.999906	100
GOTERM_CC_FAT	GO:0070013~intracellular organelle lumen	3	1.44231	0.941116	256946_AT, 267315_AT, 255220_AT	94	659	13779	0.667307	1	0.999906	100
GOTERM_CC_FAT	GO:0031974~membrane-enclosed lumen	3	1.44231	0.943789	256946_AT, 267315_AT, 255220_AT	94	667	13779	0.659303	1	0.999878	100
Annotation Cluster 24	Enrichment Score: 0.008
GO Category	GO Term	Count	%	P-Value	Affymetrix Probe IDs	List Total	Pop Hits	Pop Total	Fold Enrichment	Bonferroni	Benjamini	FDR
GOTERM_BP_FAT	GO:0048608~reproductive structure development	3	1.44231	0.974926	266883_AT, 257904_AT, 263363_AT	105	731	13998	0.547117	1	1	100
GOTERM_BP_FAT	GO:0003006~reproductive developmental process	3	1.44231	0.984942	266883_AT, 257904_AT, 263363_AT	105	807	13998	0.495592	1	1	100
GOTERM_BP_FAT	GO:0009791~post-embryonic development	3	1.44231	0.988843	266883_AT, 257904_AT, 263363_AT	105	851	13998	0.469968	1	1	100
