# Supplementary material for: Altered expression of Arabidopsis genes in response to a multifunctional geminivirus pathogenicity protein
Source: BMC Plant Biol. 2014 Nov 18;14:302. doi: 10.1186/s12870-014-0302-7 (PMC4253603; doi:10.1186/s12870-014-0302-7)
Supplement: Additional file 15: Table S11. — Network Edges: A list of connections between two genes in the networks shown in Figure 7. [file 12870_2014_302_MOESM15_ESM.xlsx]

## Sheet: Fig. 7
Table S11 Network Edges: Two genes are connected by an edge if their expression levels are highly correlated across all experimental conditions
Each row represents an edge between two genes in the network shown in Fig. 7A			Each row represents an edge between two genes in the network shown in Fig. 7B			Each row represents an edge between two genes in the network shown in Fig. 7C
Gene	Gene		Gene	Gene		gene	gene
APG9	AT2G22690		AT5G02050	ATRPAC42		AT3G45030	PGY1
AAO3	CYP76C2		AT5G02050	AT1G80270		AT3G45030	ATRPS5B
TOPP8	AT2G22690		AT5G02050	AT3G18600		AT3G45030	AT2G32060
PTF1	ATSEH		AT5G02050	AT3G23620		AT3G45030	P40
AT2G38340	CYP76C2		AT5G02050	NFD1		AT3G45030	AT1G52300
AT3G48850	AOX1D		AT5G02050	PRMT3		AT3G45030	ATARCA
SS2	AT1G23040		AT5G02050	AT3G46210		AT3G45030	RPL16B
SS2	SRG1		AT5G02050	AT4G35850		AT5G27850	PGY1
AOX1D	AT1G77900		AT5G02050	AT3G55605		AT5G27850	ATRPS5B
AOX1D	SBT3.5		AT5G02050	RBL		AT5G27850	AT2G32060
AT3G48850	CYP76C2		AT5G02050	AT3G57000		AT5G27850	P40
AT3G48850	SBT3.5		AT5G02050	ROC2		AT5G27850	AT1G52300
AT1G69480	CYP76C2		AT4G15640	AT1G64880		AT5G27850	AT3G09680
AT1G69480	AT1G62570		AT4G15640	ATPHB6		AT5G27850	ATARCA
AT1G69480	MYB112		AT4G15640	AT4G05400		AT5G27850	RPL16B
MYB112	CYP76C2		AT4G15640	AT1G80270		AT5G27850	AT3G45030
AT1G71140	CIPK17		NAP57	AT4G35850		AT3G09680	ATRPS5B
AT1G77770	AT2G22690		NAP57	RBL		AT3G09680	PGY1
AT1G77770	APG9		NAP57	AT3G55605		AT1G52300	P40
SRG1	APG9		NAP57	ROC2		AT1G52300	AT2G32060
SRG1	AT1G23040		AT3G57000	ATRPC14		ATARCA	P40
CIPK17	PAP8		AT3G57000	ATPHB6		ATARCA	ATRPS5B
AT1G13990	AAO3		AT3G57000	AT1G18850		AT3G09680	AT1G52300
SRG1	CYP76C2		AT3G57000	NRPA2		AT3G09680	P40
AT1G34220	AT1G15130		AT3G57000	AT3G05060		RPL16B	AT2G32060
AT1G02470	CYP76C2		AT3G57000	AT3G23620		RPL16B	ATRPS5B
AOX1D	CYP76C2		AT3G57000	PRMT11		RPL16B	PGY1
DIN9	AT1G69570		AT3G57000	NFD1		ATARCA	AT3G09680
DIN9	ANAC055		AT3G57000	AT3G46210		RPL16B	ATARCA
ANAC055	AT2G38340		AT3G57000	AT3G55605		RPL16B	AT3G09680
ANAC055	AT1G77900		AT5G02050	ATRPC14		RPL16B	AT1G52300
AT3G17810	SRG1		AT5G02050	ATPHB6		RPL16B	P40
AT3G17810	SS2		AT5G38720	AT1G18850		AT2G32060	PGY1
AT3G17810	AT1G23040		AT5G38720	ATRPC14		AT2G32060	ATRPS5B
AT3G17810	APG9		AT5G14520	AT3G57000		ATRPS5B	PGY1
AT3G17810	ATG8H		AT5G14520	NAP57		P40	PGY1
AT3G60180	AT4G03410		AT5G38720	AT3G05060		P40	ATRPS5B
AT4G03410	ATSEH		AT5G38720	ATRPAC42		AT1G29250	PGY1
GLTP1	UBC35		AT5G38720	NRPA2		AT1G29250	AT2G32060
AT3G60180	AT1G13990		AT5G38720	AT1G80270		AT1G52300	PGY1
MYB112	AT1G02470		AT5G38720	AT3G46210		AT1G52300	ATRPS5B
MYB112	CIPK17		AT5G38720	PRMT3		P40	AT2G32060
MYB112	SRG1		AT5G38720	AT3G23620		P40	AT1G29250
MYB112	AAO3		AT5G38720	AT3G07590
AT3G03610	AT1G15130		AT5G38720	AT5G02050
MYB112	AT1G71140		AT5G38720	AT3G57000
ATG8H	AT1G23040		AT5G38720	AT3G55605
ATG8H	AT2G22690		AT5G38720	RBL
PLDP2	MYB112		AT4G15640	AT3G55605
PLDP2	CYP76C2		AT4G15640	AT5G02050
AT5G63990	AT3G09805		AT4G15640	NFD1
ATG8H	AT1G77770		AT4G15640	AT4G35850
ATG8H	SS2		AT5G14520	AT1G80270
ATG8H	APG9		AT5G14520	NRPA2
AT4G32070	SRG1		AT5G14520	AT1G15440
AT4G32070	SS2		AT5G14520	AT1G18850
AT4G32070	AT1G77770		AT5G14520	AT3G23620
IDH1	AT3G09805		AT5G14520	AT3G18600
IDH1	GLTP1		AT5G14520	AT3G05060
ATGB2	AT2G22690		AT5G14520	AT3G03960
ATGB2	APG9		AT5G14520	AT3G46210
ATGB2	AT1G34220		AT5G14520	RBL
ATGB2	ATG8H		AT5G14520	PRMT3
ATGB2	AT3G17810		AT5G14520	NFD1
ATGB2	NYE1		AT3G46210	ATPHB6
AT5G40690	AT1G23040		AT3G46210	ATRPC14
AT5G40690	APG9		AT3G46210	AT1G07830
AT5G40690	SRG1		AT3G46210	AT1G15440
AT4G03410	AT1G13990		AT4G35850	AT3G03960
AT4G03410	AAO3		AT4G35850	AT1G80270
NYE1	APG9		AT4G35850	NFD1
NYE1	AT1G23040		AT4G35850	AT4G05400
NYE1	PLDP2		AT3G46210	NFD1
NYE1	AT1G77770		AT3G46210	PRMT3
NYE1	AT3G17810		RBL	AT1G15440
NYE1	ATG8H		RBL	AT2G28600
AT4G32250	APG9		AT3G46210	NRPA2
AT4G32250	CYP76C2		AT3G46210	AT1G18850
AT4G32250	NYE1		AT3G46210	AT3G23620
AT4G32250	AT1G02470		AT3G46210	AT3G07590
AT4G32070	AT2G17500		PRMT11	AT1G15440
AT4G32070	APG9		PRMT11	AT1G18850
AT5G02420	AT3G17810		PRMT11	NRPA2
AT5G02420	ATG8H		NFD1	AT1G07830
AT5G02420	AT1G77770		AT4G05400	AT1G64880
AT5G02420	SS2		AT4G05400	AT1G80270
AT5G02420	AT1G23040		AT4G05400	AT3G03960
AGP14	AT5G02420		PRMT11	ATRPC14
AT3G61930	AT1G77770		NFD1	AT3G18600
AT3G61930	SS2		NFD1	AT4G05400
AT3G61930	AT1G23040		AT4G35850	AT1G64880
AT3G54680	AT3G53930		AT4G35850	AT1G07830
AT3G54680	AT1G77770		NFD1	AT1G80270
AT3G53930	AT1G77770		NFD1	AT3G05060
AT3G53930	APG9		NFD1	AT3G07590
AT3G53930	AT2G22690		NFD1	AT3G03960
AT3G51130	ATGB2		ROC2	AT3G23620
AT3G51130	AT3G17810		ROC2	AT3G03960
AT3G51130	NYE1		ROC2	AT3G05060
AT3G51130	AT1G77770		ROC2	AT1G80270
AT3G51130	ATG8H		ROC2	AT1G28395
AT3G51130	APG9		ROC2	AT1G64880
AT3G51130	AT1G13990		AT3G55605	RBL
AT5G40690	AT3G51130		AT3G55605	AT3G46210
AT3G51130	AT1G23040		NAP57	NFD1
AT5G40690	AT3G17810		NAP57	AT3G18600
AT5G40690	AT4G32070		NAP57	AT3G03960
AT5G40690	PLDP2		NAP57	AT3G05060
AT5G40690	ATG8H		NAP57	AT1G80270
AT5G40690	AT1G77770		ROC2	AT4G35850
AT5G40690	MYB112		ROC2	NFD1
AT5G40690	AT1G77900		ROC2	AT3G18600
AT5G40690	SS2		RBL	AT3G18600
APG7	AT2G22690		RBL	PRMT3
APG7	CYP76C2		RBL	AT3G05060
AT5G66930	AT5G41350		RBL	AT3G23620
AT5G66930	ATGB2		RBL	NRPA2
AT5G66930	NYE1		RBL	ATRPAC42
AT5G66930	AT5G02420		RBL	AT1G18850
AT5G66930	AT3G51130		RBL	AT1G80270
AT5G66930	APG9		AT3G55605	NFD1
AT5G41350	AT5G13800		AT3G55605	AT4G35850
AT5G66930	AT3G17810		AT3G55605	AT3G23620
AT5G66930	ATG8H		AT3G55605	AT4G05400
AT5G41350	APG9		AT3G55605	AT1G80270
AT5G41350	AT1G15130		AT3G55605	AT3G07590
AT5G41350	NYE1		RBL	AT3G46210
AT5G13800	AT3G17810		AT3G55605	ATRPC14
AT5G13800	AT4G03410		ATRPAC42	ATRPC14
AT5G13800	NYE1		ATRPAC42	GRP23
AT5G13800	AT4G32250		ATRPAC42	AT1G15440
AT5G13800	CYP76C2		ATRPAC42	AT1G18850
AT5G13800	AAO3		ATRPAC42	NRPA2
AT5G13800	AT1G13990		AT3G05060	AT1G64880
AT5G13800	MYB112		AT3G05060	AT1G80270
AT5G03290	AT3G09805		AT3G07590	AT1G07830
AT5G03290	IDH1		AT1G18850	ATRPC14
VDAC2	AT5G03290		AT1G18850	GRP23
MES5	AT3G54680		AT1G18850	AT1G15440
ATRAB1C	AT5G51040		AT1G80270	AT1G64880
ATRAB1C	ATRAB1A		AT1G80270	AT1G28395
ATRAB1C	NYE1		NRPA2	GRP23
ATRAB1A	AT4G32070		NRPA2	AT1G15440
ATRAB1A	AT3G03610		NRPA2	AT1G18850
ATRAB1A	AT1G77770		ATPHB6	ATRPC14
ATRAB1A	AT1G07670		AT1G15440	GRP23
ATRAB1C	AT3G17810		AT1G15440	ATRPC14
AT5G51040	AT1G02470		AT1G28395	AT1G64880
AT5G51040	AT2G17500		AT1G15440	AT2G28600
ATRAB1A	AT5G03290		PRMT3	AT1G18850
AT4G14950	AT1G77770		PRMT3	AT1G80270
AT4G14950	AT3G53930		PRMT3	AT2G28600
APG7	MES5		PRMT3	AT1G15440
AT4G14950	AT1G02470		PRMT3	AT3G23620
AT4G14950	APG7		PRMT3	AT3G18600
ATRAB1A	AT2G17500		PRMT3	NRPA2
AT4G14950	AT3G54680		PRMT3	ATRPAC42
AT4G14950	MES5		AT3G18600	AT3G23620
APG7	AT1G77770		AT4G27010	GRP23
APG7	PLDP2		AT3G18600	ATRPAC42
APG7	APG9		AT3G18600	AT3G05060
APG7	AT1G02470		AT4G27010	PRMT3
APG7	AT3G53930		PRMT3	GRP23
APG7	AT3G61930		AT4G27010	NRPA2
APG7	NYE1		AT4G27010	ATRPAC42
APG7	AT4G32250		AT3G18600	AT2G28600
			AT3G23620	AT3G05060
			AT3G23620	ATRPAC42
			AT3G23620	NRPA2
			AT3G18600	NRPA2
			AT3G18600	AT1G80270
			AT3G18600	AT1G18850
			AT3G18600	AT1G15440
			AT3G23620	ATRPC14
			AT3G03960	AT3G05060
			AT3G03960	AT1G80270
			AT3G03960	AT1G64880
			AT3G23620	AT1G80270
			AT3G23620	AT1G18850
			AT3G23620	AT1G15440
			AT3G23620	AT2G28600
			AT5G38720	AT5G14520
